# Supplementary material for: lncRNA 5430416N02Rik Promotes the Proliferation of Mouse Embryonic Stem Cells by Activating Mid1 Expression through 3D Chromatin Architecture
Source: Stem Cell Reports. 2020 Mar 10;14(3):493–505. doi: 10.1016/j.stemcr.2020.02.002 (PMC7066321; doi:10.1016/j.stemcr.2020.02.002)
Supplement: Table S1. Klf4-Bound RNAs Identified by RIP-Seq — Lists of Klf4-bound lncRNAs, lncRNAs regulating ESC transcriptome, and lncRNAs activated during reprogramming [file mmc2.xlsx]

## Sheet: DESeq2_KLF4_WT_vs_input_WT
	baseMean	log2FoldChange	lfcSE	stat	pvalue	padj
Malat1	4817.48	1.72695	0.0230619	74.8831	0	0
Neat1	683.484	2.90784	0.0707774	41.0843	0	0
Gm16869	897.032	1.92855	0.0713846	27.0163	9.50414e-161	3.7345e-157
Eef1a1	1607	-0.937629	0.0377903	-24.8113	6.76315e-136	1.9931e-132
Eef2	1054.29	-1.02769	0.0433087	-23.7295	1.79022e-124	4.22062e-121
mt-Rnr1	11944.4	0.887673	0.0460194	19.2891	6.63177e-83	1.30292e-79
Rps12	192.516	-1.48193	0.0802353	-18.4698	3.61507e-76	6.08778e-73
Rpsa	349.264	-1.21694	0.0665892	-18.2754	1.30033e-74	1.91603e-71
Rplp0	211.248	-1.55147	0.0874261	-17.746	1.84934e-70	2.42222e-67
mt-Rnr2	19319.7	0.816876	0.0461628	17.6955	4.53799e-70	5.34938e-67
Gm10800	214.098	2.87864	0.167943	17.1405	7.3981e-66	7.92807e-63
Meg3	230.831	1.36458	0.0815101	16.7412	6.56151e-63	6.44559e-60
Hsp90ab1	884.204	-0.740396	0.0448216	-16.5187	2.6895e-61	2.43876e-58
Gapdh	414.567	-1.07503	0.0694107	-15.488	4.18395e-54	3.52288e-51
Rplp1	176.26	-1.37863	0.0908155	-15.1805	4.76005e-52	3.74076e-49
Gnb2l1	276.462	-1.00074	0.0687221	-14.5621	4.89442e-48	3.60596e-45
mt-Co1	1255.55	-0.572354	0.0415134	-13.7872	3.04313e-43	2.11014e-40
U3	95.6149	2.00053	0.146053	13.6973	1.0535e-42	6.89925e-40
Hspa8	283.508	-0.982805	0.0731145	-13.442	3.43076e-41	2.12852e-38
U2	65.3162	2.36963	0.176988	13.3886	7.04594e-41	4.15288e-38
Rpl4	382.046	-0.796105	0.0602717	-13.2086	7.82622e-40	4.39312e-37
mt-Co3	378.129	-0.748726	0.0572014	-13.0893	3.79107e-39	2.03133e-36
Rbm14	151.689	1.32942	0.102965	12.9114	3.88295e-38	1.9901e-35
Rpl8	296.473	-0.954292	0.0749026	-12.7404	3.5236e-37	1.73068e-34
Rpl3	234.08	-0.953327	0.075803	-12.5764	2.84788e-36	1.34283e-33
Fn1	818.385	-0.589478	0.0472795	-12.4679	1.11685e-35	5.06361e-33
Gm8730	123.438	-1.37094	0.111045	-12.3457	5.13622e-35	2.24244e-32
Rpl6	170.548	-1.02392	0.084437	-12.1264	7.65345e-34	3.2221e-31
U1	75.021	2.63074	0.217071	12.1193	8.34986e-34	3.39407e-31
Tpt1	159.03	-1.05884	0.0874556	-12.1072	9.67477e-34	3.80154e-31
Rps5	143.587	-1.21234	0.100393	-12.076	1.41481e-33	5.37994e-31
Zfp57	167.624	1.02533	0.0864174	11.8648	1.80304e-32	6.64194e-30
Actb	394.663	-0.784638	0.0670642	-11.6998	1.27747e-31	4.56327e-29
Tsix	60.2217	2.07089	0.178324	11.6131	3.5366e-31	1.22616e-28
Prpf8	275.435	-0.86385	0.075689	-11.4131	3.5948e-30	1.21073e-27
Rps4x	207.887	-0.947409	0.0839231	-11.289	1.48706e-29	4.86928e-27
Rps18	213.397	-0.857395	0.0759776	-11.2848	1.55946e-29	4.96836e-27
Rpl23a	136.195	-1.05258	0.0945581	-11.1316	8.80568e-29	2.73161e-26
Rpl7a	173.128	-0.990805	0.0897001	-11.0458	2.29817e-28	6.94636e-26
Rpl32	101.338	-1.1846	0.10873	-10.895	1.21832e-27	3.5904e-25
Rplp2	108.736	-1.11713	0.103548	-10.7886	3.89866e-27	1.10732e-24
Rpl19	113.537	-1.15174	0.106767	-10.7875	3.94532e-27	1.10732e-24
Rpl12	239.366	-0.812057	0.0754068	-10.769	4.82122e-27	1.32169e-24
2610005L07Rik	87.1719	1.37031	0.130601	10.4924	9.36554e-26	2.50911e-23
Luc7l2	112.36	1.19574	0.114041	10.4852	1.00985e-25	2.64535e-23
Tubb5	273.439	-0.774695	0.0749481	-10.3364	4.82277e-25	1.23589e-22
Mllt6	210.74	0.842725	0.0815677	10.3316	5.0705e-25	1.27173e-22
Mid1	705.25	0.563638	0.0549922	10.2494	1.19064e-24	2.92401e-22
Rps26	99.5685	-1.11328	0.109347	-10.1812	2.4058e-24	5.78768e-22
Eef1b2	149.471	-0.90763	0.0894185	-10.1504	3.30122e-24	7.78296e-22
Atp5b	260.795	-0.807611	0.0808472	-9.98935	1.69698e-23	3.92235e-21
Rpl18a	138.316	-0.985543	0.0993427	-9.92064	3.38581e-23	7.67536e-21
Pkm2	392.472	-0.753293	0.0762674	-9.87699	5.23803e-23	1.16502e-20
Rps6	128.237	-0.966426	0.0985251	-9.80893	1.0306e-22	2.24976e-20
Hsp90aa1	396.485	-0.635651	0.0652738	-9.73822	2.0716e-22	4.43999e-20
U4	35.5452	3.0114	0.314271	9.58216	9.50394e-22	2.00058e-19
Ubr4	457.585	-0.546101	0.0578513	-9.43972	3.7377e-21	7.72982e-19
Rpl7	172.876	-0.840206	0.089306	-9.40817	5.04863e-21	1.02609e-18
Rpl10	88.419	-1.12999	0.120523	-9.37568	6.87336e-21	1.37327e-18
Nespas	27.5082	2.14318	0.229648	9.33247	1.03435e-20	2.03216e-18
SNORA32	28.2983	2.01321	0.216671	9.29156	1.52044e-20	2.93819e-18
Rps29	79.6306	-1.10187	0.119098	-9.25179	2.2077e-20	4.19748e-18
Trim28	336.385	-0.643465	0.0710433	-9.05736	1.33645e-19	2.50065e-17
Ddb1	201.704	-0.807494	0.0892737	-9.04514	1.49471e-19	2.75306e-17
Rpl35	66.5815	-1.14844	0.127989	-8.9729	2.88804e-19	5.23757e-17
Rpl3-ps1	40.1913	-1.48621	0.167047	-8.89697	5.739e-19	1.02502e-16
Hist1h4h	48.9144	-1.46453	0.165212	-8.86455	7.68115e-19	1.35142e-16
Eif3c	109.228	-0.962386	0.109139	-8.81797	1.16558e-18	2.02056e-16
Rpl17	103.702	-0.914683	0.104401	-8.76125	1.93097e-18	3.29658e-16
Rpl14	139.74	-0.829781	0.094727	-8.75971	1.95759e-18	3.29658e-16
Aldoa	188.91	-0.792596	0.0906185	-8.74651	2.20045e-18	3.65336e-16
Eif4a2	144.693	0.854792	0.0979147	8.72996	2.54754e-18	4.17089e-16
Gm17646	33.0998	1.9964	0.22951	8.69855	3.3616e-18	5.4283e-16
Hspg2	250.373	-0.714834	0.0833386	-8.57747	9.69839e-18	1.54493e-15
Rps15	125.071	-0.866437	0.101348	-8.54914	1.24005e-17	1.94902e-15
Pou5f1	184.887	-0.729267	0.0853184	-8.54759	1.25682e-17	1.94939e-15
Snora73b	138.419	0.89821	0.105483	8.51525	1.66237e-17	2.54494e-15
Gm10076	119.448	-0.888087	0.104637	-8.48735	2.11408e-17	3.19497e-15
Pfkp	129.193	0.836021	0.0989637	8.44776	2.96951e-17	4.43095e-15
snoZ40	24.4236	1.94771	0.232631	8.37253	5.63923e-17	8.30941e-15
Rps24	101.963	-0.862422	0.103815	-8.30728	9.79223e-17	1.42507e-14
Gabbr1	87.4471	0.950209	0.11474	8.28144	1.21697e-16	1.74947e-14
Fasn	214.989	-0.767834	0.0931524	-8.24277	1.68263e-16	2.38974e-14
Gm2381	63.9532	1.3023	0.161852	8.04627	8.53584e-16	1.18676e-13
Eef1g	285.575	-0.583781	0.0725558	-8.04596	8.55742e-16	1.18676e-13
Tardbp	94.0386	0.918078	0.114133	8.04391	8.70194e-16	1.19277e-13
Dync1h1	422.181	-0.551373	0.068908	-8.00158	1.22828e-15	1.66425e-13
2410002F23Rik	37.7637	1.44509	0.181293	7.97101	1.57383e-15	2.08626e-13
Rpl27a	135.853	-0.735057	0.0922175	-7.97091	1.57514e-15	2.08626e-13
Fau	63.8085	-1.1197	0.141095	-7.93575	2.0922e-15	2.74031e-13
Dido1	144.367	0.769753	0.0975923	7.88744	3.08449e-15	3.9956e-13
Rpl26	86.0506	-0.908129	0.115331	-7.87412	3.43144e-15	4.39671e-13
Sfrs18	59.0653	1.09222	0.138831	7.86724	3.62542e-15	4.59531e-13
Cct5	66.5152	-1.11321	0.142314	-7.82222	5.18991e-15	6.48766e-13
Atp5a1	134.426	-0.77116	0.0985975	-7.82129	5.22843e-15	6.48766e-13
AI480526	11.04	2.52266	0.325976	7.73879	1.00369e-14	1.23245e-12
Mir291a	9.68479	2.83214	0.370338	7.64746	2.04988e-14	2.49113e-12
Fth1	46.5546	-1.20059	0.157102	-7.64215	2.13623e-14	2.56958e-12
Polr2a	330.336	-0.565656	0.0744138	-7.6015	2.92728e-14	3.48553e-12
Hist1h1a	89.8091	-0.9444	0.124334	-7.59569	3.06168e-14	3.60911e-12
Rpl37a	79.6095	-0.966945	0.128179	-7.54371	4.56772e-14	5.33112e-12
Dleu2	17.6847	2.04598	0.272145	7.51798	5.56292e-14	6.42898e-12
Rps23	117.942	-0.705466	0.094615	-7.45617	8.90744e-14	1.01943e-11
Mcm2	103.83	-0.911492	0.122542	-7.43818	1.02085e-13	1.15709e-11
Ubb	77.535	-0.952854	0.128261	-7.42904	1.09388e-13	1.22807e-11
Rpl13	176.336	-0.777481	0.104707	-7.42527	1.12553e-13	1.25167e-11
Hnrnpa2b1	205.903	0.675294	0.091038	7.41772	1.19155e-13	1.31271e-11
Dppa5a	100	-0.860362	0.116367	-7.39353	1.42979e-13	1.56059e-11
9430008C03Rik	24.8263	1.59241	0.215507	7.38913	1.47793e-13	1.59833e-11
Hnrnph1	85.0106	0.918881	0.124533	7.37863	1.59932e-13	1.71389e-11
Uba1	135.121	-0.755588	0.102531	-7.36933	1.71492e-13	1.82121e-11
Ubn2	70.0433	1.02271	0.138859	7.36514	1.76955e-13	1.86245e-11
Eif2b5	66.3683	-0.936997	0.127337	-7.35842	1.861e-13	1.92541e-11
Nfib	34.277	1.50854	0.205011	7.35835	1.86204e-13	1.92541e-11
Eif3b	85.8648	-0.904372	0.123893	-7.29961	2.88605e-13	2.95833e-11
Atp1a1	70.9994	-0.888367	0.123783	-7.17681	7.13591e-13	7.25157e-11
Trps1	57.6289	1.09352	0.152615	7.16522	7.76615e-13	7.82457e-11
Rps25	82.8676	-0.871422	0.122005	-7.14251	9.16411e-13	9.15479e-11
mt-Cytb	152.934	-0.631928	0.088673	-7.12651	1.02949e-12	1.0198e-10
Slc25a36	150.161	0.706441	0.0992457	7.1181	1.09424e-12	1.07491e-10
Rps8	171.288	-0.617913	0.0869753	-7.10447	1.20789e-12	1.17674e-10
Rpl5	175.565	-0.585469	0.082773	-7.07318	1.51422e-12	1.46308e-10
Fus	133.022	0.701599	0.0993575	7.06135	1.64889e-12	1.58025e-10
Cltc	163.03	-0.689373	0.0978981	-7.04174	1.89849e-12	1.80479e-10
mt-Nd6	45.828	1.08657	0.154808	7.01881	2.23759e-12	2.11013e-10
D730040F13Rik	116.645	0.743685	0.10612	7.00797	2.41792e-12	2.2621e-10
Actn1	81.9039	-0.904199	0.129634	-6.97502	3.05827e-12	2.83865e-10
Cnpy1	23.4101	1.58334	0.228792	6.92043	4.50285e-12	4.14684e-10
Rps10	90.2176	-0.741737	0.107286	-6.91366	4.72318e-12	4.31604e-10
mt-Nd1	296.853	-0.509604	0.0739175	-6.89423	5.41583e-12	4.9109e-10
Rpl31	80.6629	-0.8176	0.119487	-6.84258	7.77775e-12	6.99878e-10
Zbtb7a	38.9192	1.28916	0.188586	6.83592	8.14795e-12	7.27636e-10
Snrnp200	161.581	-0.664725	0.0975206	-6.81625	9.34474e-12	8.28239e-10
Pabpc1	512.827	-0.381649	0.0560919	-6.80399	1.01759e-11	8.95174e-10
Parp1	156.863	-0.664849	0.0978687	-6.79327	1.09621e-11	9.57191e-10
Hist2h2bb	51.266	-1.09971	0.162143	-6.78237	1.18219e-11	1.02468e-09
Lamc1	211.521	-0.550667	0.0815877	-6.74938	1.48478e-11	1.27756e-09
Ldha	133.567	-0.728915	0.108016	-6.74819	1.49701e-11	1.27875e-09
Rpl21	104.254	-0.715116	0.105998	-6.74648	1.51476e-11	1.2846e-09
Chka	26.5536	1.54833	0.230718	6.71092	1.93407e-11	1.62849e-09
Mir292	5.44849	2.6245	0.391611	6.70179	2.05877e-11	1.72119e-09
Rpl28	131.973	-0.706074	0.105781	-6.67488	2.47429e-11	2.05401e-09
Tuba1b	88.4282	-0.806248	0.120834	-6.67235	2.51737e-11	2.07516e-09
Rps4y2	43.2897	-1.14783	0.172654	-6.64815	2.96792e-11	2.42958e-09
Gm15459	133.622	-0.664955	0.100108	-6.64239	3.08642e-11	2.50915e-09
U6	29.4796	1.5202	0.229549	6.62255	3.53054e-11	2.85055e-09
Slc25a5	46.4368	-1.11752	0.168896	-6.6166	3.67553e-11	2.94742e-09
Rps20	155.052	-0.593099	0.0896856	-6.61309	3.7637e-11	2.98127e-09
Rps27	77.186	-0.791113	0.119632	-6.61291	3.76831e-11	2.98127e-09
Alkbh1	33.3532	1.2848	0.194399	6.60908	3.86706e-11	3.039e-09
Mir293	7.78658	2.53019	0.384517	6.58019	4.69853e-11	3.66796e-09
Safb2	73.5383	0.884205	0.134669	6.56574	5.17749e-11	4.01528e-09
Rps2	258.809	-0.766273	0.116936	-6.55294	5.64154e-11	4.34657e-09
Hist1h4d	62.5593	-0.91596	0.139996	-6.54275	6.0399e-11	4.62327e-09
Ftl2	92.908	-0.782396	0.119634	-6.53992	6.15534e-11	4.68123e-09
Rps14	138.096	-0.579053	0.089349	-6.4808	9.12381e-11	6.89433e-09
Chchd10	26.72	-1.3313	0.205508	-6.4781	9.28835e-11	6.97395e-09
Pgs1	43.8711	1.07708	0.166626	6.46407	1.01925e-10	7.55762e-09
Rps11	70.246	-0.867983	0.134279	-6.46405	1.01939e-10	7.55762e-09
Rpl18	136.127	-0.700495	0.108687	-6.44507	1.1555e-10	8.51317e-09
Bcl7a	19.8458	1.64577	0.255872	6.43199	1.25941e-10	9.22111e-09
Nup188	95.4684	-0.804836	0.125188	-6.42902	1.28432e-10	9.34539e-09
5031425E22Rik	9.92569	2.14788	0.335716	6.3979	1.5753e-10	1.13924e-08
snoU90	14.3116	1.67566	0.2634	6.36165	1.996e-10	1.43469e-08
Ccnt2	84.239	0.799659	0.126893	6.30183	2.94143e-10	2.10143e-08
Rps9	134.515	-0.614054	0.0976725	-6.28686	3.23944e-10	2.30039e-08
Gm11168	31.4093	1.94371	0.30937	6.28281	3.32503e-10	2.34704e-08
Gm10060	12.3772	2.00786	0.31979	6.2787	3.41413e-10	2.39558e-08
Nedd4	357.837	-0.404934	0.0646177	-6.26662	3.6897e-10	2.57362e-08
Sfpq	115.947	0.645251	0.103534	6.23226	4.59764e-10	3.18806e-08
Gas5	23.3456	1.36123	0.218505	6.22972	4.67268e-10	3.22114e-08
Phc3	31.6089	1.22417	0.196979	6.21472	5.14146e-10	3.52369e-08
Ybx1	185.086	-0.529056	0.0852465	-6.20619	5.42861e-10	3.69898e-08
Gm10119	36.032	-1.10472	0.178044	-6.20476	5.47803e-10	3.71121e-08
Nme2	42.0107	-1.01933	0.164597	-6.19284	5.90903e-10	3.98032e-08
Med20	24.1156	1.42813	0.231852	6.15966	7.29006e-10	4.88268e-08
Nid2	138.718	-0.615531	0.0999923	-6.15579	7.4705e-10	4.97527e-08
Rpl39	40.8836	-0.985611	0.160277	-6.14941	7.77693e-10	5.15025e-08
2500002B13Rik	11.2304	1.89048	0.307755	6.14282	8.10683e-10	5.33641e-08
Gm14401	20.364	1.6526	0.269065	6.14201	8.14857e-10	5.33641e-08
Syngr1	42.2005	1.15301	0.188236	6.12535	9.04852e-10	5.89304e-08
Cad	117.203	-0.70915	0.116101	-6.10803	1.00867e-09	6.53307e-08
mt-Co2	339.553	-0.367825	0.0602865	-6.10128	1.05225e-09	6.77812e-08
Pgk1	119.518	-0.645718	0.106131	-6.08416	1.17103e-09	7.50225e-08
Rpl36	56.4499	-0.861685	0.141962	-6.06983	1.28047e-09	8.13504e-08
Gm13242	72.6929	0.887092	0.146157	6.06944	1.28361e-09	8.13504e-08
1700030C10Rik	22.6075	1.37803	0.227295	6.06272	1.33839e-09	8.43686e-08
Mybbp1a	192.103	-0.526896	0.0869467	-6.05998	1.36135e-09	8.53597e-08
Ankle1	12.4167	1.8997	0.313533	6.05901	1.36962e-09	8.54234e-08
Rpl37	63.6946	-0.820032	0.135685	-6.04363	1.50688e-09	9.34901e-08
Ppp4r1l-ps	18.7663	1.58227	0.262284	6.03265	1.61292e-09	9.95452e-08
Gpr107	57.7236	0.887964	0.147655	6.01378	1.81252e-09	1.11281e-07
Rpl23	132.047	-0.5592	0.0932744	-5.99521	2.03219e-09	1.24121e-07
Rps17	95.6098	-0.646451	0.108186	-5.97535	2.29596e-09	1.39509e-07
SNORA62	9.20454	1.94649	0.328419	5.92684	3.08811e-09	1.8668e-07
Lig1	77.888	-0.732371	0.123728	-5.91922	3.2348e-09	1.94114e-07
Mafg	56.3735	0.861905	0.145623	5.91875	3.24401e-09	1.94114e-07
Mdm4	63.7744	0.825819	0.140586	5.87413	4.2506e-09	2.53061e-07
Hist1h2bg	33.0665	-1.15874	0.197337	-5.8719	4.30837e-09	2.55211e-07
AC027184.1	263.274	0.444049	0.075642	5.87041	4.3472e-09	2.56224e-07
Rian	130.85	0.580593	0.0989614	5.86686	4.44116e-09	2.6046e-07
Hnrpdl	73.7147	0.797779	0.136118	5.86093	4.60273e-09	2.68599e-07
Vcp	66.1481	-0.824215	0.141076	-5.84234	5.14711e-09	2.98888e-07
Gm53	19.4202	1.44671	0.247785	5.83856	5.26554e-09	3.04266e-07
Rbm39	108.644	0.612714	0.105227	5.8228	5.78706e-09	3.3277e-07
Sall4	135.467	-0.571223	0.0983748	-5.8066	6.37544e-09	3.64824e-07
Hist1h4a	54.2099	-0.854819	0.147484	-5.79602	6.7907e-09	3.86709e-07
Eif5a	108.043	-0.629483	0.108633	-5.7946	6.84833e-09	3.88116e-07
Tnrc6c	103.96	0.671535	0.116945	5.7423	9.33969e-09	5.26776e-07
Snhg7	16.5991	1.55878	0.271604	5.73919	9.51314e-09	5.34004e-07
Gm10718	24.3334	1.70931	0.297916	5.73756	9.605e-09	5.36605e-07
Nktr	54.1794	0.895454	0.156217	5.7321	9.9193e-09	5.51551e-07
Hist1h2bk	23.9748	-1.2448	0.217714	-5.71758	1.08052e-08	5.97992e-07
mt-Nd4	230.422	-0.392429	0.0686484	-5.71651	1.08732e-08	5.98941e-07
Ogt	93.5377	0.620095	0.108927	5.69276	1.24998e-08	6.8534e-07
Jam2	187.5	0.471968	0.0829648	5.68877	1.2796e-08	6.9833e-07
Ubc	79.6661	-0.716435	0.126083	-5.68227	1.32917e-08	7.22041e-07
Nup205	68.439	-0.780721	0.137534	-5.67657	1.37424e-08	7.43096e-07
Ppp1ca	54.262	-0.828475	0.146471	-5.65624	1.54726e-08	8.32833e-07
Rps16	96.4569	-0.625665	0.110642	-5.65488	1.55959e-08	8.35655e-07
Hist4h4	22.758	-1.20243	0.212904	-5.64774	1.62575e-08	8.67165e-07
SNORA57	7.5003	2.23045	0.395673	5.63711	1.72929e-08	9.18237e-07
Rpsa-ps10	4.64785	-2.1301	0.378501	-5.62773	1.82596e-08	9.6522e-07
Eif3f	40.3032	-0.958892	0.170557	-5.62211	1.88639e-08	9.92712e-07
Gpx4	71.2206	-0.71425	0.127091	-5.61997	1.90991e-08	1.00062e-06
Slc9a8	40.7074	1.03535	0.184415	5.61423	1.97438e-08	1.02982e-06
Rpl38	29.6399	-1.01481	0.181386	-5.59475	2.20938e-08	1.14732e-06
Mcrs1	20.8768	-1.26357	0.22659	-5.57644	2.45496e-08	1.26926e-06
Adam4	6.41356	2.20785	0.396002	5.57534	2.47046e-08	1.27169e-06
Rps28	80.6787	-0.661228	0.118752	-5.56816	2.57444e-08	1.31946e-06
Lmf1	13.914	1.63377	0.294305	5.55128	2.83592e-08	1.44718e-06
Lamp1	83.5213	-0.649531	0.117415	-5.53193	3.16723e-08	1.60928e-06
Tcof1	119.754	-0.615458	0.111773	-5.50631	3.66425e-08	1.85383e-06
Dpm1	23.4826	1.25174	0.228143	5.48664	4.09662e-08	2.06372e-06
Gm13225	95.9422	0.674285	0.122986	5.48262	4.19084e-08	2.1022e-06
D4Wsu53e	66.1353	0.750367	0.136991	5.4775	4.3137e-08	2.15466e-06
Spna2	163.822	-0.505713	0.0923539	-5.47582	4.35501e-08	2.16611e-06
Fbl	29.9565	-1.07055	0.195534	-5.47503	4.37448e-08	2.16665e-06
AC120136.3	13.0959	1.78165	0.325603	5.47187	4.45318e-08	2.1964e-06
Gpi1	118.715	-0.590802	0.108215	-5.4595	4.77477e-08	2.34521e-06
Zfp644	37.7752	1.06506	0.195549	5.44649	5.13743e-08	2.51286e-06
Gdap10	15.2914	1.59526	0.293621	5.43306	5.53972e-08	2.69844e-06
Impdh2	61.9301	-0.760877	0.140229	-5.42597	5.76416e-08	2.79621e-06
Klhdc4	23.2078	1.26008	0.232539	5.41878	6.00072e-08	2.89904e-06
Zcchc7	15.5469	1.52681	0.282019	5.41387	6.16769e-08	2.96754e-06
Gm16586	21.1293	1.38159	0.25526	5.41248	6.21589e-08	2.97857e-06
Heatr1	79.1883	-0.676904	0.125143	-5.40902	6.3369e-08	3.01914e-06
Rps3	253.241	-0.402414	0.0744121	-5.40791	6.37642e-08	3.01914e-06
5430416N02Rik	17.7172	1.36124	0.251743	5.40726	6.39963e-08	3.01914e-06
Rps21	48.7433	-0.797543	0.147525	-5.40615	6.43942e-08	3.01914e-06
Tnrc6a	63.1813	0.801268	0.148217	5.40604	6.44328e-08	3.01914e-06
6820431F20Rik	26.3229	1.18533	0.219272	5.40574	6.45422e-08	3.01914e-06
Gm20417	2.23623	2.34499	0.434191	5.40082	6.63377e-08	3.09086e-06
Zfp451	37.3515	0.979856	0.181602	5.39564	6.82802e-08	3.16885e-06
Zfc3h1	50.1665	0.885505	0.164903	5.36984	7.88061e-08	3.64301e-06
SCARNA6	33.3026	-0.858285	0.159895	-5.36781	7.96996e-08	3.66992e-06
Gm14412	35.6164	1.16191	0.21686	5.35788	8.42027e-08	3.86218e-06
Mcm3	90.9163	-0.665175	0.124329	-5.3501	8.79054e-08	4.00671e-06
Psmd2	75.5894	-0.729026	0.136271	-5.34984	8.80333e-08	4.00671e-06
Rps27a	88.1438	-0.608899	0.11389	-5.3464	8.97216e-08	4.06784e-06
Qars	52.4734	-0.785595	0.147038	-5.34281	9.15182e-08	4.1334e-06
Ppp2r1a	48.153	-0.85091	0.159564	-5.33272	9.67511e-08	4.35306e-06
Snhg4	7.87651	1.97427	0.370968	5.32195	1.02661e-07	4.60139e-06
Hist1h3e	45.2577	-0.8831	0.166048	-5.31833	1.04726e-07	4.67619e-06
Hoxc12	7.99071	1.99012	0.374397	5.31554	1.06343e-07	4.73045e-06
Abcc5	95.5323	0.580646	0.109347	5.31013	1.09545e-07	4.85457e-06
Nid1	84.069	-0.603883	0.113806	-5.30627	1.11893e-07	4.94006e-06
AL591712.1	6.89176	1.8686	0.352392	5.30262	1.14152e-07	5.02097e-06
Pisd	14.8319	1.35668	0.255966	5.30022	1.15666e-07	5.06866e-06
Rtn4	84.7795	0.652109	0.123298	5.28887	1.23072e-07	5.37322e-06
Gm5506	34.0355	-1.11869	0.211692	-5.28454	1.26018e-07	5.48156e-06
Dnmt1	134.265	-0.573419	0.108642	-5.27807	1.30548e-07	5.65773e-06
Ptprf	55.9261	-0.779424	0.147706	-5.27685	1.31426e-07	5.67492e-06
Gm20541	16.9522	1.48947	0.282551	5.27152	1.353e-07	5.8047e-06
Pcdhgc5	67.9914	0.750339	0.142343	5.27136	1.35417e-07	5.8047e-06
D6Wsu116e	64.8453	-0.742273	0.140841	-5.27031	1.36196e-07	5.81697e-06
Ash1l	54.8535	0.835944	0.158654	5.26897	1.3719e-07	5.83826e-06
Abcf1	62.8944	-0.758493	0.144375	-5.25365	1.49115e-07	6.32291e-06
Ncapd2	89.3669	-0.650162	0.123803	-5.25159	1.50792e-07	6.37109e-06
Msi2	59.7172	0.715339	0.136314	5.24773	1.53982e-07	6.48263e-06
Hist1h3f	19.2563	-1.21852	0.232746	-5.23542	1.64611e-07	6.90545e-06
Hjurp	82.2227	0.659941	0.126376	5.22205	1.76956e-07	7.39702e-06
Rps3a	61.0412	-0.706958	0.135707	-5.20943	1.89423e-07	7.89017e-06
Tln1	120.84	-0.552918	0.106243	-5.20426	1.94774e-07	8.08448e-06
1810032O08Rik	14.841	1.45238	0.279469	5.19694	2.02597e-07	8.3797e-06
Eno1	179.78	-0.494413	0.0951846	-5.19425	2.05545e-07	8.44266e-06
Snhg3	8.6514	1.57259	0.302756	5.19425	2.05552e-07	8.44266e-06
Smarca4	110.73	-0.579897	0.111671	-5.19292	2.07024e-07	8.47362e-06
Zfp942	9.40368	1.81186	0.349325	5.18675	2.14001e-07	8.69143e-06
Flna	215.277	-0.470032	0.0906253	-5.18655	2.14229e-07	8.69143e-06
Tyms	30.5965	1.04022	0.200573	5.18626	2.14558e-07	8.69143e-06
Gm12191	10.4669	1.59212	0.308046	5.16844	2.3606e-07	9.52971e-06
P4hb	64.4285	-0.722102	0.140157	-5.15208	2.57612e-07	1.03643e-05
Mir291b	7.30067	1.84601	0.359072	5.14105	2.73202e-07	1.09541e-05
Srsf5	78.2293	0.616298	0.120077	5.13252	2.85889e-07	1.14239e-05
Ganab	66.2941	-0.668353	0.13043	-5.12424	2.98737e-07	1.1897e-05
Rnf10	100.081	-0.531896	0.103932	-5.11774	3.09214e-07	1.22728e-05
Msl2	28.4098	1.04949	0.205294	5.11213	3.18554e-07	1.26011e-05
Ino80d	91.7426	0.598786	0.117221	5.10819	3.25264e-07	1.28235e-05
Brwd1	112.071	0.567526	0.11119	5.1041	3.32364e-07	1.30597e-05
Ttc14	30.8488	0.971563	0.190391	5.103	3.3431e-07	1.30925e-05
Gm6802	8.50271	1.77988	0.349018	5.09969	3.40214e-07	1.32796e-05
Clcn6	66.2636	0.728929	0.143018	5.09678	3.45483e-07	1.34408e-05
Scarna13	20.9771	1.06767	0.209885	5.08691	3.63938e-07	1.41122e-05
Asna1	24.6056	-1.05987	0.208394	-5.08589	3.65911e-07	1.41421e-05
Rif1	260.288	0.399292	0.0785238	5.08498	3.67662e-07	1.4146e-05
Gm13247	32.0838	1.02885	0.202346	5.0846	3.6841e-07	1.4146e-05
Gpx1	48.0682	-0.848093	0.166921	-5.0808	3.7584e-07	1.43844e-05
Luc7l	44.5123	0.824675	0.162333	5.08016	3.77125e-07	1.43869e-05
Hist1h2bl	17.6952	-1.17186	0.230951	-5.07404	3.8945e-07	1.48091e-05
SNORD113	18.0518	1.37324	0.271035	5.06666	4.04857e-07	1.53455e-05
4930447C04Rik	7.39346	1.73087	0.342111	5.05939	4.20608e-07	1.58914e-05
Scarna6	39.0487	-0.8257	0.163307	-5.05611	4.27897e-07	1.61152e-05
SCARNA17	18.5224	1.08445	0.214789	5.04894	4.44264e-07	1.66783e-05
Gars	66.3763	-0.674986	0.133731	-5.04733	4.48028e-07	1.67662e-05
2900052L18Rik	6.64581	1.84884	0.366393	5.04606	4.51004e-07	1.68242e-05
Pnn	51.0981	0.779929	0.154951	5.03338	4.819e-07	1.792e-05
Ppp2r4	46.1264	0.835669	0.166218	5.02755	4.96786e-07	1.84155e-05
2700081O15Rik	22.161	1.13271	0.225477	5.02361	5.07088e-07	1.87384e-05
Eftud2	63.4991	-0.690502	0.137827	-5.00992	5.44526e-07	2.0059e-05
Sgms1	16.869	1.29281	0.258135	5.00826	5.49236e-07	2.01521e-05
Ylpm1	78.3546	0.697882	0.139358	5.00783	5.50472e-07	2.01521e-05
Suv420h1	28.2431	1.0469	0.20919	5.00452	5.60015e-07	2.0438e-05
Grn	45.2808	-0.797864	0.159539	-5.00106	5.70174e-07	2.07445e-05
1600020E01Rik	6.88281	1.77702	0.35735	4.97277	6.6002e-07	2.39394e-05
Cs	55.9658	-0.705017	0.141944	-4.96687	6.80414e-07	2.46034e-05
Rpl10a	136.531	-0.449306	0.0906062	-4.95889	7.08971e-07	2.55577e-05
Ncrna00085	6.95053	1.83501	0.37089	4.94758	7.5142e-07	2.69904e-05
Rpl34-ps1	15.2791	-1.18801	0.240142	-4.94709	7.53295e-07	2.69904e-05
Pten	47.5273	0.785782	0.159041	4.94074	7.78273e-07	2.78008e-05
Cct2	83.7524	-0.607859	0.123179	-4.93476	8.02512e-07	2.85801e-05
Pisd-ps1	36.6584	0.934202	0.189519	4.92933	8.25102e-07	2.92961e-05
Orc4	13.1734	1.51702	0.308192	4.92233	8.55196e-07	3.0183e-05
Elk4	14.5059	1.43354	0.291232	4.92233	8.55201e-07	3.0183e-05
Mcm6	75.5741	-0.660188	0.134138	-4.92172	8.57868e-07	3.01867e-05
Zfp871	28.5882	0.976337	0.198786	4.91151	9.03793e-07	3.17081e-05
Slc25a39	36.4874	-0.86824	0.176845	-4.90962	9.12532e-07	3.19197e-05
Hist1h2be	21.1186	-1.08442	0.22093	-4.90846	9.17962e-07	3.20146e-05
Igf2r	43.9487	-0.74543	0.152304	-4.89436	9.86249e-07	3.42947e-05
Ube2i	52.3342	0.727203	0.149017	4.88001	1.06081e-06	3.6779e-05
Arhgap11a	45.9097	0.764612	0.156873	4.87409	1.09313e-06	3.77884e-05
Znrf1	12.8711	1.39723	0.286794	4.8719	1.10529e-06	3.8097e-05
Trim24	71.994	0.670553	0.137729	4.86863	1.12372e-06	3.86194e-05
Ttc39b	68.5297	0.617946	0.126951	4.86758	1.12975e-06	3.87136e-05
Cct7	66.7422	-0.697625	0.143458	-4.86293	1.15661e-06	3.95193e-05
Gm10801	12.503	1.89352	0.389455	4.86196	1.16229e-06	3.95984e-05
Dmpk	12.283	1.38209	0.284405	4.8596	1.17622e-06	3.99575e-05
Ubxn7	53.8163	0.720086	0.148198	4.85896	1.18006e-06	3.99729e-05
Ldhb	34.8537	-0.935685	0.193126	-4.84494	1.26651e-06	4.27783e-05
Mars	56.57	-0.676649	0.140148	-4.82809	1.37847e-06	4.64268e-05
Med25	34.611	-0.895734	0.185716	-4.82314	1.41318e-06	4.74603e-05
Mettl16	36.7352	0.878112	0.182263	4.81783	1.4513e-06	4.86021e-05
Sugp2	35.5829	0.891966	0.185197	4.8163	1.46245e-06	4.88369e-05
Med28	17.6372	1.13671	0.236083	4.81487	1.47295e-06	4.90485e-05
Asph	17.0106	1.2905	0.268522	4.80594	1.54029e-06	5.11462e-05
Asxl2	94.3292	0.581458	0.121015	4.80483	1.54882e-06	5.12852e-05
Mga	222.212	0.391249	0.0814493	4.8036	1.55841e-06	5.14581e-05
Ppm1b	51.973	0.712571	0.148359	4.80302	1.56292e-06	5.14627e-05
Hist1h3i	15.0495	-1.28617	0.267853	-4.80178	1.57264e-06	5.16385e-05
Lonp1	60.0035	-0.675835	0.140803	-4.79987	1.58765e-06	5.19868e-05
Ptbp1	149.711	-0.433691	0.0904873	-4.79284	1.64439e-06	5.36954e-05
Espl1	74.9723	-0.619648	0.129551	-4.78303	1.72672e-06	5.6228e-05
Leng8	68.9055	0.613518	0.128356	4.77982	1.75451e-06	5.68493e-05
Gnb1	61.6494	-0.658392	0.137747	-4.77971	1.75544e-06	5.68493e-05
Tkt	74.8626	-0.595212	0.124741	-4.77156	1.82802e-06	5.90374e-05
Actn4	116.059	-0.485931	0.101938	-4.76691	1.87072e-06	6.02515e-05
Scarna2	42.1972	0.960484	0.201702	4.7619	1.91775e-06	6.15979e-05
Mcl1	89.9713	0.551523	0.116103	4.7503	2.03118e-06	6.50641e-05
Usp48	172.353	0.409131	0.0861954	4.74655	2.06911e-06	6.60994e-05
Eif3m	20.0095	-1.12273	0.236593	-4.74541	2.08079e-06	6.6293e-05
Gm10052	40.0179	-0.789141	0.166645	-4.73547	2.18545e-06	6.94396e-05
Ap3d1	83.2997	-0.580265	0.122656	-4.73083	2.23599e-06	7.08545e-05
Tmem181b-ps	28.0187	0.971277	0.205411	4.72847	2.26223e-06	7.14936e-05
Hmga1-rs1	28.3051	-0.917054	0.193987	-4.7274	2.27418e-06	7.16793e-05
Klc1	22.5691	1.03854	0.220121	4.71807	2.38093e-06	7.48437e-05
Mcm4	56.5056	-0.700429	0.14869	-4.71065	2.46929e-06	7.7415e-05
Huwe1	476.779	-0.308738	0.0655494	-4.71	2.47717e-06	7.74558e-05
Csnk1a1	128.934	0.461329	0.0980298	4.706	2.52621e-06	7.87802e-05
Tbc1d24	31.7027	0.939468	0.199814	4.7017	2.58002e-06	8.02461e-05
Apoe	132.592	-0.493741	0.10504	-4.70052	2.59495e-06	8.04982e-05
Tcfeb	41.5715	0.848827	0.180659	4.69851	2.6207e-06	8.10836e-05
Tbce	8.40608	1.55497	0.331181	4.69523	2.66303e-06	8.21366e-05
Hspa4	168.212	-0.433398	0.0923144	-4.6948	2.66867e-06	8.21366e-05
Tubb2b	47.383	-0.730777	0.155736	-4.69242	2.69992e-06	8.2882e-05
Syncrip	69.242	0.617497	0.131653	4.69032	2.72772e-06	8.3518e-05
Zmym6	17.47	1.20883	0.257764	4.68968	2.73632e-06	8.35641e-05
Trim11	22.5278	1.09337	0.233284	4.68687	2.77416e-06	8.45008e-05
Actg1	54.8769	-0.681099	0.145454	-4.68258	2.83293e-06	8.60685e-05
Gm4737	16.4637	-1.19329	0.254927	-4.68092	2.85596e-06	8.65451e-05
Zfp600	50.26	0.733689	0.156921	4.67553	2.932e-06	8.86217e-05
Trrap	137.103	-0.460198	0.0985868	-4.66795	3.04217e-06	9.16707e-05
Gm9625	19.0761	-1.11627	0.239157	-4.66753	3.04843e-06	9.16707e-05
Hnrnpm	94.3081	0.530011	0.113642	4.66387	3.10319e-06	9.30798e-05
Mirg	17.1383	1.24884	0.267869	4.66213	3.12951e-06	9.3631e-05
RP23-25D18.6	4.78181	1.94747	0.418271	4.656	3.22409e-06	9.62168e-05
Gm9000	58.5639	-0.646399	0.138858	-4.65509	3.23839e-06	9.63995e-05
Ccnl2	41.4609	0.785219	0.168885	4.64943	3.32861e-06	9.88354e-05
Ahsa1	27.0773	-0.932861	0.200739	-4.64713	3.36581e-06	9.95584e-05
Polr1a	90.3473	-0.576368	0.124033	-4.64688	3.36985e-06	9.95584e-05
Srebf2	68.729	-0.634519	0.136684	-4.64224	3.44652e-06	0.000101569
Mylpf	16.4944	-1.22331	0.263609	-4.64063	3.47341e-06	0.000102106
Npm1	274.246	-0.359117	0.0774683	-4.63567	3.55789e-06	0.000104329
Ftl1	97.0245	-0.535393	0.1157	-4.62743	3.70233e-06	0.000108295
Pmm2	17.436	1.20899	0.262666	4.60276	4.16937e-06	0.000121655
Sec61a2	12.6783	1.25302	0.272663	4.59548	4.31751e-06	0.000125666
1300002E11Rik	3.11615	1.91835	0.418238	4.58674	4.50224e-06	0.000130562
Hist1h2ak	28.6828	-0.934499	0.203751	-4.58648	4.50787e-06	0.000130562
Hook3	19.7656	1.1367	0.247909	4.58515	4.5366e-06	0.000131072
Zfp367	14.0276	1.25878	0.276402	4.55416	5.25953e-06	0.000151588
Rad18	16.5376	1.14939	0.252484	4.55231	5.30603e-06	0.000152555
Stoml2	25.9138	-0.951212	0.209037	-4.55044	5.35339e-06	0.000153343
Ap2m1	32.8473	-0.827513	0.181863	-4.5502	5.35946e-06	0.000153343
Klhdc7a	17.4408	1.20887	0.26579	4.54821	5.41032e-06	0.000154423
Gm8172	2.49094	-1.94888	0.428899	-4.54391	5.52204e-06	0.000157231
Pkd1	49.4113	0.744951	0.164122	4.53902	5.65166e-06	0.00016032
Cox8a	24.0934	-0.958506	0.211181	-4.53879	5.65771e-06	0.00016032
Piga	23.1261	0.946674	0.208964	4.53033	5.88927e-06	0.000166481
C1qbp	27.815	-0.913671	0.201778	-4.52809	5.95196e-06	0.000167851
Iars	125.171	-0.458421	0.10138	-4.52179	6.13198e-06	0.000172515
Aco2	60.1336	-0.645497	0.142878	-4.51782	6.24789e-06	0.000175357
Elac2	18.3993	-1.10531	0.24474	-4.51628	6.29359e-06	0.000175831
Pabpn1	9.68913	1.33186	0.294905	4.51624	6.29461e-06	0.000175831
Fbxl18	38.1141	0.832256	0.184463	4.51177	6.42878e-06	0.00017882
Gabpb2	51.5016	0.650663	0.144218	4.51167	6.43194e-06	0.00017882
Pacsin2	29.4462	-0.927613	0.205689	-4.5098	6.48899e-06	0.000179941
B230325K18Rik	6.59444	1.61417	0.357962	4.50935	6.50279e-06	0.000179941
Apex2	17.1307	1.12239	0.248944	4.50859	6.52608e-06	0.000180163
Pi4ka	44.8127	-0.738435	0.164039	-4.50159	6.74468e-06	0.000185762
Luc7l3	43.5144	0.754001	0.167548	4.5002	6.78887e-06	0.000186543
Aars	130.639	-0.454392	0.101002	-4.49886	6.83174e-06	0.000187285
Rpn1	24.095	-0.957535	0.213047	-4.49448	6.97418e-06	0.000190746
Xpnpep1	36.0452	-0.802715	0.178895	-4.48707	7.22096e-06	0.000197039
Cox6a1	20.662	-1.07543	0.23972	-4.4862	7.2503e-06	0.000197341
Nckap1	46.1634	-0.759431	0.169298	-4.48576	7.26551e-06	0.000197341
B230354K17Rik	27.0228	0.964294	0.215048	4.48409	7.32254e-06	0.000198432
Cbx6	39.8988	0.836933	0.186774	4.481	7.4295e-06	0.000200869
Klf13	53.2505	0.649666	0.145141	4.47609	7.60223e-06	0.000205069
Lamp2	36.0323	0.798503	0.17846	4.47441	7.66237e-06	0.000206219
2700023E23Rik	7.39464	1.63456	0.366329	4.462	8.11969e-06	0.000218029
4632427E13Rik	8.27321	1.58329	0.355815	4.44975	8.59707e-06	0.000230323
Eif3k	25.3285	-0.924915	0.208562	-4.43472	9.2193e-06	0.000246433
Vim	51.0603	-0.687033	0.155028	-4.43167	9.35082e-06	0.000249383
Tgif1	29.7746	0.853721	0.192735	4.4295	9.44523e-06	0.000250841
Eif3d	41.5006	-0.762053	0.172043	-4.42944	9.44802e-06	0.000250841
Zkscan3	21.7139	1.02799	0.232713	4.41742	9.98852e-06	0.000264595
Cdc37l1	23.1304	0.964415	0.218904	4.40566	1.05462e-05	0.000278742
Eif3l	56.3416	-0.666379	0.151395	-4.40159	1.0746e-05	0.000283387
Atf4	63.9329	-0.549639	0.124975	-4.398	1.09253e-05	0.000287473
Fscn1	101.634	-0.475707	0.108235	-4.39514	1.10702e-05	0.000290636
Slc2a1	42.9178	-0.718591	0.163633	-4.39147	1.12588e-05	0.000294932
Uqcrc1	40.7303	-0.701419	0.15995	-4.38525	1.15851e-05	0.000302191
Gdi2	48.9729	-0.68406	0.155993	-4.38521	1.15872e-05	0.000302191
Arhgdia	72.316	-0.570481	0.130176	-4.38239	1.17387e-05	0.000305465
Mkln1	25.5135	0.897799	0.204979	4.37995	1.18706e-05	0.000308217
Vamp1	5.2957	1.75344	0.400463	4.37854	1.19478e-05	0.000309541
A830080D01Rik	36.3999	0.785493	0.179628	4.37288	1.22618e-05	0.000316978
Fxyd6	48.0758	-0.651086	0.149139	-4.36563	1.26755e-05	0.000326956
Ckb	62.0782	-0.59067	0.135477	-4.35994	1.30099e-05	0.000334848
Bag6	90.6563	-0.495872	0.113775	-4.35835	1.31044e-05	0.000336547
Nsmce2	10.9581	1.28302	0.2945	4.35659	1.32105e-05	0.000338335
Ipo4	33.4433	-0.789187	0.181162	-4.35624	1.32315e-05	0.000338335
Iqgap1	99.557	-0.482908	0.110867	-4.35573	1.32622e-05	0.000338387
Bclaf1	98.6076	0.534015	0.122676	4.35307	1.34244e-05	0.000341786
Tmsb10	22.3216	-0.895886	0.205932	-4.35039	1.35894e-05	0.000345242
Eif3h	37.7215	-0.740051	0.170152	-4.34935	1.36543e-05	0.000346144
Rpl22	70.3409	-0.535477	0.123486	-4.33634	1.44874e-05	0.000366474
Prpf19	40.3632	-0.721752	0.166725	-4.32901	1.49784e-05	0.000378084
Hspb1	34.2133	-0.799967	0.184871	-4.32716	1.51046e-05	0.000380455
AY036118	24.8681	1.19868	0.277111	4.32564	1.5209e-05	0.000382269
Gga3	29.4796	0.849098	0.19668	4.31715	1.58054e-05	0.000396413
Gm17388	2.23397	1.89568	0.439967	4.30868	1.6423e-05	0.000411029
2700073G19Rik	5.16731	1.71337	0.397707	4.30812	1.64647e-05	0.000411199
Prrc2c	362.313	-0.280336	0.0651396	-4.30362	1.68027e-05	0.000418647
Gart	61.4306	-0.597822	0.138925	-4.30321	1.68339e-05	0.000418647
BC024479	16.2312	1.04507	0.243558	4.29083	1.78003e-05	0.000441747
Zfp945	21.3795	0.982388	0.229067	4.28865	1.79766e-05	0.000445185
Itpk1	53.7986	-0.62023	0.144717	-4.28583	1.82061e-05	0.000449923
Hist1h1c	81.4674	-0.532161	0.124335	-4.28007	1.86833e-05	0.000460751
Pwwp2a	22.2154	0.99937	0.233619	4.27777	1.88776e-05	0.000464569
Tmem87b	15.3243	1.10628	0.2587	4.27632	1.90004e-05	0.000466618
Ythdc1	37.8721	0.734152	0.171753	4.27446	1.91604e-05	0.00046957
Cd2bp2	32.5825	0.759743	0.177765	4.27387	1.92108e-05	0.000469827
Zfp516	41.4615	0.715642	0.16761	4.26968	1.95757e-05	0.000477739
Dpp9	19.0134	-1.09145	0.255678	-4.26883	1.96502e-05	0.000477739
Crebzf	17.9591	1.07003	0.250665	4.26876	1.96559e-05	0.000477739
Ctnnb1	166.052	-0.37342	0.0876215	-4.26174	2.02844e-05	0.000492001
Ddx17	168.794	0.391776	0.0919992	4.25847	2.05831e-05	0.000498221
Mettl11a	13.1648	1.23997	0.291221	4.25782	2.06434e-05	0.000498657
Hnrnph3	9.72893	1.38532	0.325782	4.2523	2.11583e-05	0.000510049
Scai	12.6663	1.16793	0.274839	4.2495	2.14246e-05	0.000514413
Ubxn2a	47.0637	0.746061	0.175565	4.24948	2.14266e-05	0.000514413
Tmem194	17.3874	1.03729	0.244482	4.24281	2.20738e-05	0.000528478
Kars	52.6641	-0.634682	0.1496	-4.24252	2.21021e-05	0.000528478
Pcbp2	128.171	-0.418507	0.0986832	-4.24091	2.22615e-05	0.000531212
E430025E21Rik	48.6537	-0.659033	0.155573	-4.23617	2.27361e-05	0.00054144
Phf17	164.892	0.381823	0.090172	4.23439	2.29173e-05	0.000544522
Setd5	122.984	0.434249	0.102562	4.23399	2.29579e-05	0.000544522
Psap	39.3934	-0.662429	0.157047	-4.21804	2.46432e-05	0.000583322
5430403G16Rik	5.30597	1.70074	0.403864	4.21117	2.54046e-05	0.000600139
Hist1h4c	18.0543	-0.968082	0.230152	-4.20627	2.5962e-05	0.00061208
Mir290	3.68369	1.79431	0.427209	4.20008	2.66825e-05	0.000627812
Gm12981	4.00541	1.7209	0.409822	4.19914	2.67936e-05	0.000629168
Bcam	38.5022	-0.794763	0.18936	-4.19711	2.70348e-05	0.00063357
5S_rRNA	6.83235	1.55014	0.370012	4.18942	2.79664e-05	0.000654102
Eif2s3y	12.1895	1.26816	0.302872	4.18711	2.82526e-05	0.000658067
Kat2a	45.431	-0.667568	0.159441	-4.18692	2.8277e-05	0.000658067
Snora23	22.2698	1.0344	0.247068	4.1867	2.83034e-05	0.000658067
Hist1h3a	17.5364	-1.09417	0.261405	-4.18574	2.8424e-05	0.000659571
Taldo1	18.9274	-1.04279	0.249302	-4.18286	2.8787e-05	0.000666682
Rps19	141.127	-0.374639	0.0895896	-4.18173	2.89303e-05	0.000668687
Hist1h1d	92.5748	-0.533856	0.127719	-4.17994	2.91582e-05	0.000672635
Snrpb	25.1258	-0.861173	0.206074	-4.17896	2.92844e-05	0.000674227
Dnajb6	40.7353	0.715798	0.171372	4.17686	2.95563e-05	0.000678073
Scarna10	39.2951	-0.62697	0.150109	-4.17677	2.95677e-05	0.000678073
Socs2	21.4923	0.993498	0.237887	4.17634	2.9624e-05	0.000678073
Zfp704	123.396	0.412281	0.0987807	4.1737	2.99698e-05	0.00068466
Cct4	75.4993	-0.50765	0.121698	-4.17141	3.02725e-05	0.000690236
Aebp2	46.4935	0.660269	0.158442	4.16725	3.08296e-05	0.000701581
Nck1	8.33898	1.39275	0.334517	4.16347	3.13453e-05	0.000711943
Ccnb2	16.36	-1.10614	0.265714	-4.1629	3.14228e-05	0.00071233
Urm1	13.7784	1.15393	0.277277	4.16167	3.15931e-05	0.000714817
Ptk7	42.4395	-0.73607	0.177013	-4.15828	3.2065e-05	0.000724104
Kcnq2	4.05887	1.62929	0.392316	4.153	3.28142e-05	0.000739606
Mllt1	19.212	1.01359	0.244165	4.15124	3.30674e-05	0.000743889
Dcp2	109.623	0.436489	0.105234	4.14779	3.35695e-05	0.000753748
Pfkl	72.0671	-0.58331	0.140649	-4.14728	3.36442e-05	0.000753988
Camk2g	11.8901	1.20882	0.291813	4.14243	3.43641e-05	0.000768661
Son	222.438	0.345322	0.0834042	4.14034	3.46795e-05	0.000773688
Glb1l	7.15253	1.57905	0.381408	4.14007	3.47201e-05	0.000773688
5530601H04Rik	7.95421	1.44431	0.349027	4.1381	3.502e-05	0.000778898
Suds3	19.1429	-0.952617	0.230821	-4.12709	3.67384e-05	0.000815578
Rps7	104.743	-0.457756	0.111238	-4.11511	3.87003e-05	0.000857516
Blcap	19.2503	0.993592	0.24165	4.11169	3.92765e-05	0.000868652
Itpr3	57.5436	-0.632366	0.153883	-4.1094	3.96684e-05	0.000875676
Man2c1	30.322	0.779386	0.189806	4.10622	4.02183e-05	0.000886155
4930443B20Rik	7.39508	1.4901	0.363011	4.10484	4.04589e-05	0.000889794
Nol6	49.3731	-0.652831	0.159071	-4.10402	4.06035e-05	0.00089131
Clk1	35.9048	0.750781	0.183878	4.08303	4.44518e-05	0.000973974
Kifc5b	24.7491	0.896557	0.219605	4.08259	4.45374e-05	0.000974038
Ppp1r9a	26.3499	0.91808	0.224974	4.08082	4.48766e-05	0.000979641
Mat2a	72.1528	0.506615	0.124306	4.07554	4.59067e-05	0.00100027
Stk38	84.5336	0.505415	0.124247	4.06781	4.74568e-05	0.00103214
Etnk1	116.818	0.434559	0.106933	4.06385	4.82688e-05	0.00104787
Dnase2a	24.0457	0.871142	0.214397	4.06322	4.83998e-05	0.00104821
Zfp445	30.1749	0.836484	0.205882	4.06292	4.84623e-05	0.00104821
Eif4g1	286.646	-0.345322	0.0850081	-4.06222	4.8608e-05	0.00104943
Cep57	14.2475	1.13468	0.279392	4.06124	4.88125e-05	0.00105192
Ccdc77	13.6587	1.15033	0.283326	4.06009	4.90529e-05	0.00105517
Hist1h1b	58.3226	-0.589188	0.145142	-4.05939	4.92018e-05	0.00105645
Tuba1c	28.4294	-0.797949	0.196711	-4.05644	4.98255e-05	0.00106785
SNORA73	64.1447	0.573381	0.141365	4.05603	4.9914e-05	0.00106785
Copa	58.7048	-0.578389	0.142647	-4.05469	5.02019e-05	0.00107206
Alkbh3	7.31578	1.44258	0.356008	4.0521	5.07591e-05	0.001082
Ywhae	103.065	-0.413591	0.102135	-4.04947	5.13337e-05	0.00109228
Zfp229	40.9531	0.734313	0.181463	4.04664	5.19589e-05	0.00110243
Zmynd8	55.8438	0.595973	0.147283	4.04646	5.19979e-05	0.00110243
Nhp2l1	17.9166	-0.970129	0.239948	-4.04308	5.27538e-05	0.00111645
snoU6-77	27.5436	0.907801	0.224609	4.0417	5.30654e-05	0.00112103
Nufip2	81.4492	0.531463	0.131546	4.04013	5.34227e-05	0.00112656
Polr3f	10.4593	1.22398	0.303021	4.03925	5.36213e-05	0.00112873
AW549877	29.4157	0.757575	0.187654	4.03709	5.4118e-05	0.00113457
Slc2a4rg-ps	5.33666	1.61799	0.400827	4.03662	5.42276e-05	0.00113457
Ints1	62.7563	-0.58414	0.144719	-4.03638	5.42815e-05	0.00113457
Dgcr8	38.8552	0.719909	0.178356	4.03637	5.42838e-05	0.00113457
Spen	200.134	0.359272	0.0892317	4.02628	5.66664e-05	0.00118227
Srsf6	76.5665	0.48697	0.121069	4.02224	5.76468e-05	0.0012006
N4bp2l2	29.474	0.720564	0.179196	4.0211	5.79275e-05	0.00120432
Hspd1	118.597	-0.442753	0.11012	-4.02065	5.8037e-05	0.00120447
Sf3b2	77.6312	-0.502725	0.125096	-4.0187	5.85194e-05	0.00121235
Cct6a	58.7252	-0.575533	0.143286	-4.01667	5.90259e-05	0.0012207
Txlng	17.3718	1.01385	0.25264	4.013	5.99517e-05	0.00123767
Tuba4a	22.4301	-0.933878	0.232856	-4.01053	6.05821e-05	0.0012485
Rad54b	20.0075	0.944957	0.235669	4.00967	6.08033e-05	0.00125087
Wdr1	25.7148	-0.814461	0.20323	-4.00759	6.13417e-05	0.00125975
Crtc1	11.4638	1.23618	0.308506	4.007	6.14946e-05	0.00126069
Wwox	16.9671	1.03599	0.258714	4.00437	6.21823e-05	0.00127129
Pcbp1	66.6651	-0.552956	0.138105	-4.00387	6.23142e-05	0.00127129
Brd8	70.3232	0.524601	0.131026	4.00379	6.23352e-05	0.00127129
Cnn3	75.563	-0.516917	0.129182	-4.00147	6.29502e-05	0.00128162
Etl4	121.698	0.421284	0.105397	3.99712	6.41177e-05	0.00130314
Tpi1	53.0553	-0.672861	0.168408	-3.99543	6.4576e-05	0.00131019
Gm14443	17.638	1.00438	0.251502	3.99353	6.50961e-05	0.00131847
Cux1	24.9888	0.872628	0.218544	3.99291	6.52677e-05	0.00131968
Gm13154	22.4079	0.906506	0.227075	3.9921	6.54895e-05	0.0013219
Hist1h2ai	12.185	-1.11411	0.279171	-3.99078	6.58557e-05	0.00132525
Nfat5	61.9013	0.604566	0.151494	3.99069	6.58803e-05	0.00132525
Adar	38.1295	0.705457	0.17703	3.98496	6.74904e-05	0.00135533
Masp2	2.46556	1.73707	0.43609	3.98328	6.79699e-05	0.00136263
Ctnna1	107.295	-0.456834	0.114743	-3.98137	6.85196e-05	0.00137132
Dst	734.441	0.202062	0.0507654	3.9803	6.88273e-05	0.00137515
Gm4787	3.09472	1.72243	0.432904	3.97879	6.92681e-05	0.00138161
Ankrd32	8.16083	1.35648	0.341293	3.97452	7.05207e-05	0.00140422
Ncoa3	125.068	-0.41802	0.105242	-3.97199	7.12759e-05	0.00141608
Zfp866	17.8423	1.08742	0.273791	3.97172	7.13565e-05	0.00141608
Wdr77	38.7123	0.636907	0.160568	3.96659	7.29074e-05	0.00144431
Srsf3	78.7301	0.518897	0.130829	3.96621	7.30239e-05	0.00144431
Akr7a5	4.17655	-1.64142	0.4143	-3.9619	7.43544e-05	0.00146816
E130317F20Rik	2.45007	1.75316	0.442594	3.96111	7.46027e-05	0.0014696
Zfyve27	16.326	0.931705	0.235227	3.96087	7.4677e-05	0.0014696
Gls	25.9925	0.912347	0.230389	3.96002	7.49423e-05	0.00147237
Vegfa	12.2945	1.14083	0.288186	3.95865	7.53745e-05	0.00147754
Tmbim1	14.7316	1.01073	0.25534	3.95839	7.54563e-05	0.00147754
Cbx7	63.6863	0.500688	0.126576	3.95562	7.63349e-05	0.00149227
Puf60	24.3028	-0.826153	0.208887	-3.95502	7.65274e-05	0.00149355
Zfp26	25.4056	0.823782	0.208367	3.95351	7.70119e-05	0.00150052
Sec61a1	51.27	-0.575768	0.145717	-3.95129	7.77321e-05	0.00150791
Mier1	29.0243	0.7458	0.188774	3.95075	7.79056e-05	0.00150791
Eif3i	23.7826	-0.879745	0.222695	-3.95044	7.80061e-05	0.00150791
Tle3	72.4523	0.506651	0.128252	3.95043	7.80109e-05	0.00150791
Cdca3	19.7776	-0.886707	0.224462	-3.95037	7.80306e-05	0.00150791
Gtpbp6	14.1671	1.09919	0.278602	3.9454	7.96668e-05	0.00153701
Rbm3	27.5649	0.73897	0.187331	3.94472	7.9893e-05	0.00153885
Gbf1	32.3613	-0.739345	0.187446	-3.9443	8.00319e-05	0.00153901
Metap1d	10.367	1.32342	0.336311	3.93511	8.31595e-05	0.00159655
Amdhd2	15.5985	1.02466	0.260524	3.93306	8.38727e-05	0.00160763
Fam83e	3.48139	1.6074	0.408779	3.93218	8.41779e-05	0.00161057
Fam13b	16.7997	1.07315	0.27294	3.93184	8.42993e-05	0.00161057
Ccdc59	10.3625	1.20308	0.306053	3.93094	8.4614e-05	0.00161396
SNORD12	3.11816	1.66191	0.423192	3.92708	8.59852e-05	0.00163747
Dhx16	46.7136	-0.654544	0.166783	-3.92452	8.69029e-05	0.00165228
Calu	46.9009	-0.586128	0.149417	-3.92278	8.75347e-05	0.00166161
Hist1h2ab	16.3478	-1.00706	0.256919	-3.91976	8.86383e-05	0.00167985
Zfml	56.6725	0.618635	0.157878	3.91845	8.91204e-05	0.00168628
Pura	36.518	0.725152	0.185314	3.9131	9.11179e-05	0.00172131
Nap1l2	4.87914	1.53078	0.391693	3.90812	9.30186e-05	0.00174837
9930104L06Rik	16.4951	1.01108	0.258726	3.90792	9.3094e-05	0.00174837
Dag1	49.9086	-0.593318	0.151828	-3.90784	9.31259e-05	0.00174837
4930528D03Rik	2.13709	1.74306	0.446047	3.90779	9.31436e-05	0.00174837
Ercc1	4.58229	1.59257	0.407677	3.90645	9.36616e-05	0.0017553
Derl2	12.0078	1.13073	0.289508	3.90569	9.39559e-05	0.00175802
Glt25d1	35.7841	-0.656428	0.168307	-3.90018	9.61207e-05	0.00179567
Acly	101.964	-0.445946	0.114518	-3.89412	9.85576e-05	0.00183829
Sms	31.2963	0.755874	0.194155	3.89314	9.89538e-05	0.00184276
Zfp292	114.263	0.468641	0.120419	3.89176	9.95183e-05	0.00185035
Mtmr14	11.4473	-1.20588	0.309959	-3.89044	0.000100061	0.0018575
Qk	98.8205	0.413414	0.106281	3.88983	0.000100314	0.00185928
Lrp1	81.6582	-0.504428	0.129709	-3.88892	0.00010069	0.00186332
Rpl36a	53.0643	-0.553196	0.142341	-3.88642	0.000101733	0.00187967
Pkd2	27.8653	0.75575	0.194491	3.88578	0.000102001	0.00188167
Pias2	85.5297	0.483432	0.124499	3.88302	0.000103167	0.00190022
Pafah1b1	56.6518	0.536166	0.138263	3.87789	0.000105368	0.00193773
Cox4i1	35.6957	-0.675322	0.174422	-3.87177	0.000108049	0.00198392
1700030G06Rik	1.6979	1.7308	0.447367	3.86887	0.000109342	0.00200455
Triml1	34.2725	0.757428	0.195811	3.86816	0.000109658	0.00200723
Ubr5	328.533	-0.268925	0.0696094	-3.86334	0.000111845	0.00204408
Pomt1	15.4595	0.985306	0.255309	3.85927	0.000113725	0.00207522
Plxna1	70.4355	-0.498534	0.129212	-3.85825	0.0001142	0.00208067
Trub2	29.8939	0.751106	0.194723	3.85731	0.000114643	0.00208354
Atp2a2	125.85	-0.390298	0.101188	-3.85716	0.000114711	0.00208354
Hadha	25.4968	-0.815197	0.211649	-3.85165	0.000117325	0.00212773
Taf1d	32.8959	0.731213	0.189917	3.85017	0.000118036	0.00213735
Nhp2	19.4445	-0.938955	0.244194	-3.84512	0.000120495	0.00217852
Hist1h2bc	25.3711	-0.85258	0.22179	-3.84408	0.000121004	0.00218438
Mll1	149.468	0.388317	0.101073	3.84193	0.00012207	0.00220025
Nanog	84.3729	-0.449693	0.117077	-3.841	0.000122532	0.00220311
Tnk2	77.3979	0.533179	0.138817	3.84086	0.000122603	0.00220311
Ephx2	14.7319	-1.02014	0.265638	-3.84036	0.000122854	0.00220426
Zkscan1	22.4767	0.899689	0.23447	3.83712	0.000124486	0.00223014
Pick1	17.0175	0.923866	0.240972	3.83392	0.000126117	0.00225595
Rev3l	71.9889	0.556685	0.145277	3.83189	0.000127164	0.00227122
Brpf3	44.1515	0.678944	0.177238	3.8307	0.00012778	0.00227878
Zfp329	13.404	1.05488	0.275441	3.82978	0.000128259	0.00228386
Mbtd1	36.4331	0.681835	0.178469	3.82046	0.000133203	0.00236833
Cdc42bpb	48.3851	-0.602641	0.157907	-3.81642	0.000135401	0.00240378
Ccnt1	39.2847	0.653508	0.171875	3.80223	0.000143402	0.00254198
Akt1s1	17.5403	0.986535	0.259643	3.79958	0.000144941	0.00256228
Acox3	32.4495	0.746671	0.196518	3.79951	0.000144982	0.00256228
Psmd7	18.57	-0.89493	0.235579	-3.79886	0.000145366	0.00256522
Abcf2	36.4258	-0.683598	0.179985	-3.79809	0.000145818	0.00256936
Atp5c1	26.0413	-0.751285	0.197941	-3.7955	0.000147345	0.0025924
9830147E19Rik	15.9654	1.07162	0.282423	3.7944	0.000148003	0.00260009
F630110N24Rik	24.9427	0.799315	0.210733	3.79302	0.000148825	0.00260987
Fkbp4	112.122	-0.409817	0.108054	-3.79273	0.000149003	0.00260987
Cdk4	89.7422	-0.446762	0.117932	-3.78832	0.000151672	0.00265268
Elovl7	3.18896	1.61144	0.425482	3.78734	0.000152267	0.00265915
Sf3a3	19.8537	-0.938306	0.247803	-3.78649	0.000152787	0.00266159
Agxt2l2	6.78109	1.40656	0.371492	3.78623	0.000152948	0.00266159
Fgd4	18.0826	0.95071	0.251131	3.78571	0.000153268	0.00266159
Ddost	19.4671	-0.862685	0.227888	-3.78557	0.000153358	0.00266159
Rheb	14.4941	0.94649	0.250088	3.78463	0.000153939	0.00266159
Rpn2	42.0293	-0.595878	0.157448	-3.7846	0.000153954	0.00266159
Mdfic	3.78738	1.49937	0.396181	3.78455	0.000153987	0.00266159
Gsk3a	20.7859	-0.875667	0.231612	-3.78075	0.000156354	0.00269854
AC152063.3	3.42634	1.58928	0.420651	3.77815	0.000158001	0.00272297
Ap4e1	14.5707	1.09072	0.288843	3.77617	0.000159258	0.00274063
Uba52	3.19165	1.6053	0.425349	3.77408	0.000160597	0.00275965
Gm17300	2.03295	1.68656	0.446982	3.77321	0.000161162	0.00276533
Odc1	71.8459	-0.469884	0.124555	-3.7725	0.000161619	0.00276914
Lama5	233.999	-0.311675	0.0826776	-3.76976	0.000163403	0.00279564
Cnot6	29.1065	0.735307	0.195075	3.76936	0.000163668	0.00279611
Prdx1	53.4183	-0.559198	0.148379	-3.76873	0.000164081	0.00279912
Lrp5	32.4203	-0.72865	0.193928	-3.75733	0.000171736	0.00292546
Baz2a	206.078	-0.299762	0.0797906	-3.75686	0.000172056	0.00292669
Traf7	27.7333	-0.76874	0.204768	-3.7542	0.000173893	0.00295368
Tet2	276.33	0.286731	0.0763932	3.75336	0.000174479	0.00295937
Tbl3	17.5314	-0.922495	0.245839	-3.75243	0.000175125	0.00296606
Cdt1	42.8567	-0.635932	0.169525	-3.75125	0.000175954	0.00297582
Mdm4-ps	22.1689	0.845684	0.225915	3.74337	0.000181567	0.00306635
Dgkq	12.7579	1.07788	0.28804	3.7421	0.00018249	0.00307754
Msl1	12.4142	1.02734	0.274623	3.74091	0.000183353	0.00308766
SNORA17	8.98283	1.27895	0.342219	3.73723	0.000186059	0.00312436
Ruvbl2	29.1221	-0.729913	0.195309	-3.73722	0.000186062	0.00312436
2310046O06Rik	7.15994	1.33841	0.358306	3.73537	0.000187441	0.00314303
Tdrd12	6.07893	1.36572	0.365704	3.7345	0.000188092	0.00314947
Chd4	203.752	-0.328473	0.0879746	-3.73372	0.000188669	0.00315466
Prmt1	39.8402	-0.668611	0.179718	-3.72033	0.000198966	0.00332212
D430018E03Rik	5.78926	1.44454	0.388903	3.71438	0.000203699	0.00339633
Dmwd	29.9815	0.785534	0.211787	3.70907	0.00020802	0.00346348
Accs	4.47397	1.55643	0.419763	3.70787	0.000209006	0.00347498
Hdlbp	126.601	-0.374161	0.10107	-3.702	0.000213908	0.00355148
Thrap3	116.511	0.398873	0.107825	3.69926	0.000216225	0.00358489
Camkk2	11.0624	1.20895	0.32708	3.6962	0.000218852	0.00361926
Gsta4	22.1171	-0.816449	0.220893	-3.69613	0.000218912	0.00361926
Chd2	99.0612	0.436232	0.118074	3.69458	0.000220255	0.0036352
Stmn2	36.4715	-0.622739	0.168567	-3.6943	0.000220493	0.0036352
Gigyf2	63.9025	0.507527	0.137463	3.69209	0.000222415	0.00366177
Idh2	34.1387	-0.649385	0.176168	-3.68617	0.000227651	0.00374275
E030010N08Rik	1.11047	1.63959	0.445551	3.67992	0.00023331	0.00383044
Canx	122.496	-0.379739	0.103218	-3.67899	0.000234162	0.00383712
Cndp2	14.4387	-0.926428	0.251831	-3.67876	0.000234368	0.00383712
Tead1	103.066	0.392243	0.106642	3.67814	0.000234943	0.00384121
Sft2d1	8.8214	1.17613	0.319925	3.67629	0.000236653	0.00386238
Cdc73	34.247	0.657642	0.1789	3.67603	0.000236893	0.00386238
Il17rd	47.4016	0.568739	0.154742	3.67541	0.000237466	0.00386637
Snora28	2.09577	1.64403	0.447532	3.67355	0.000239202	0.00388927
Vars	88.3022	-0.442929	0.120636	-3.67162	0.000241015	0.00391335
Gm12940	9.93664	1.11346	0.303486	3.66891	0.00024359	0.0039497
Vps35	47.5544	-0.574616	0.156701	-3.66697	0.000245443	0.00397429
Atrx	176.338	0.356297	0.0972105	3.66521	0.00024714	0.00399627
Ipo5	109.844	-0.400892	0.109431	-3.66343	0.000248863	0.00401862
Zfp148	32.2491	0.713637	0.194839	3.6627	0.00024957	0.00402453
1110012J17Rik	74.3739	0.517054	0.141202	3.6618	0.000250454	0.00403326
Zfyve1	29.1737	0.710489	0.194105	3.66034	0.000251882	0.0040457
Cenpo	11.7285	1.09984	0.30049	3.66015	0.00025207	0.0040457
Mir17hg	6.52243	1.31302	0.358752	3.65996	0.000252255	0.0040457
Ahdc1	108.576	0.417071	0.113983	3.65908	0.000253127	0.00405415
D230037D09Rik	1.69844	1.63669	0.447492	3.65748	0.00025471	0.00407397
AW146020	8.22807	1.24183	0.33965	3.65622	0.000255962	0.00408396
R3hdm1	37.4934	0.656907	0.179671	3.65615	0.000256027	0.00408396
Snrpd2	12.1267	-1.0831	0.296346	-3.65486	0.00025732	0.00409904
Msh6	209.558	-0.322981	0.0884024	-3.65353	0.00025866	0.00411161
Zfp407	46.9847	0.653612	0.178906	3.65338	0.000258807	0.00411161
Gm9843	4.42821	-1.41656	0.387907	-3.6518	0.000260409	0.0041315
Ppib	16.2847	-0.961857	0.263609	-3.6488	0.000263468	0.00417304
Cabp1	8.19683	1.25446	0.343825	3.64854	0.000263738	0.00417304
B930041F14Rik	3.13283	1.53697	0.421295	3.64819	0.000264089	0.00417304
Gm13251	21.9669	0.785915	0.215523	3.64655	0.000265782	0.00419416
Cnot1	238.01	-0.278315	0.0763947	-3.64312	0.000269358	0.00424233
Tcf4	26.8499	0.760402	0.208734	3.64293	0.000269554	0.00424233
Gm11847	8.75317	1.22922	0.337694	3.64003	0.00027261	0.0042847
Pigu	7.35862	1.23616	0.339878	3.63708	0.000275748	0.00432825
Gm7536	6.09274	-1.30882	0.359967	-3.63594	0.000276972	0.00434169
Lap3	73.558	-0.454857	0.125137	-3.63487	0.000278119	0.00435387
Scpep1	38.1254	-0.64639	0.177905	-3.63334	0.000279774	0.00437398
Snord15a	7.76863	1.46153	0.402323	3.63273	0.000280436	0.00437852
Sfswap	30.255	0.703336	0.193752	3.63008	0.000283332	0.00441789
Wwp2	33.168	-0.664555	0.183565	-3.62028	0.000294283	0.00458258
Gm14403	15.3644	0.966188	0.266943	3.61945	0.000295226	0.00459119
Igfbp2	26.693	-0.747383	0.207014	-3.6103	0.000305847	0.0047501
Mcm5	106.974	-0.42526	0.117816	-3.60951	0.000306775	0.00475824
Adnp	2.84391	1.5074	0.417956	3.60661	0.000310228	0.00480548
Fam113a	4.45431	1.49868	0.415617	3.60592	0.000311049	0.00481187
Dnajc11	46.5655	0.569507	0.157958	3.60543	0.000311636	0.00481463
Srm	29.4334	-0.756757	0.210053	-3.6027	0.000314932	0.00485919
Zfp101	9.61181	1.26068	0.349992	3.60204	0.000315735	0.0048652
Fam100a	17.3606	0.907523	0.252178	3.59875	0.000319754	0.00492071
Psph	4.85452	-1.3169	0.366078	-3.59733	0.000321496	0.00494106
Psma5	12.8427	-1.09344	0.304329	-3.59294	0.000326966	0.00501859
Gldc	23.8283	-0.792677	0.2207	-3.59165	0.000328585	0.00503688
D10Wsu102e	27.1085	0.747653	0.208224	3.59062	0.000329894	0.00505038
Eif3e	24.4911	-0.748979	0.208623	-3.59011	0.000330535	0.00505363
Gm17709	3.86145	-1.44232	0.401818	-3.5895	0.000331315	0.005059
Hist1h3c	31.1919	-0.728037	0.202968	-3.58695	0.000334565	0.00508925
Zfp160	11.3759	1.12342	0.313197	3.58693	0.000334591	0.00508925
Sod1	25.7018	-0.78797	0.219678	-3.58693	0.000334592	0.00508925
Fam168b	43.5481	0.55884	0.156007	3.58215	0.000340777	0.00517665
Zfp943	3.54919	1.49518	0.417611	3.58031	0.000343183	0.00520649
Tlcd1	5.48969	1.43716	0.401771	3.57707	0.000347469	0.00526071
Ciao1	5.8198	-1.31825	0.368543	-3.57693	0.00034765	0.00526071
Rai12	8.73852	-1.21994	0.341185	-3.57561	0.000349413	0.00528062
Tia1	22.9482	0.786334	0.220159	3.57166	0.000354726	0.0053509
Zwilch	33.4511	0.64828	0.181516	3.57148	0.000354971	0.0053509
Yod1	3.27672	1.52441	0.427155	3.56876	0.000358674	0.00539848
Rps6kb1	23.3063	0.775332	0.217272	3.56849	0.000359044	0.00539848
Elf3	18.4055	-0.823007	0.230676	-3.5678	0.000359992	0.00540584
Tmem87a	14.9978	0.938614	0.263743	3.55882	0.000372525	0.00558693
2510039O18Rik	19.8976	-0.814863	0.229006	-3.55827	0.00037331	0.0055871
Flnb	101.421	-0.403677	0.113452	-3.55814	0.000373484	0.0055871
Atad3a	30.8103	-0.670688	0.188557	-3.55695	0.000375182	0.00560538
Mat2b	16.128	0.863697	0.243018	3.55405	0.000379354	0.00566053
Nono	83.9918	-0.428522	0.120601	-3.55322	0.000380549	0.00567118
Naprt1	3.48955	1.51775	0.427248	3.55238	0.000381769	0.00568218
Mir673	3.87278	1.48695	0.4187	3.55135	0.000383263	0.00569249
SNORD16	2.52553	1.56738	0.441363	3.55124	0.000383427	0.00569249
Cdc20	28.2278	-0.685879	0.193208	-3.54996	0.000385292	0.00571298
Pa2g4	44.2121	-0.572816	0.161471	-3.54749	0.000388925	0.0057596
2610507B11Rik	160.031	-0.333823	0.0941246	-3.54661	0.000390225	0.00576619
Eif4ebp1	40.731	-0.554795	0.156433	-3.54653	0.000390348	0.00576619
0610012G03Rik	3.26228	-1.45593	0.410618	-3.54571	0.000391561	0.00576721
Socs4	11.6022	1.02665	0.28955	3.54569	0.00039159	0.00576721
Alkbh8	9.80025	1.12487	0.317268	3.54549	0.000391885	0.00576721
Clta	26.0062	-0.73989	0.208958	-3.54086	0.000398827	0.00586045
Arfgap1	22.5112	0.782356	0.220967	3.5406	0.000399214	0.00586045
Hist1h3d	15.7043	-0.941889	0.266281	-3.5372	0.000404397	0.00592915
Fam132a	2.40468	1.54161	0.436528	3.53152	0.000413183	0.00605044
Mtdh	53.7695	0.512959	0.145322	3.52981	0.000415865	0.00608215
Zfp60	12.4768	1.035	0.293257	3.52933	0.000416611	0.00608551
2410137M14Rik	12.0016	1.01453	0.287562	3.52804	0.000418651	0.00610774
Tdh	98.2494	-0.393107	0.111479	-3.52629	0.00042142	0.00614055
Snord49a	3.32924	1.42887	0.405292	3.52552	0.000422646	0.00614949
Gm4707	2.55963	1.53406	0.435163	3.52525	0.000423077	0.00614949
Hist1h3g	19.469	-0.81263	0.231094	-3.51645	0.000437364	0.00634932
B130006D01Rik	2.47341	1.56056	0.443836	3.51607	0.000437979	0.00635042
Nomo1	29.6201	-0.679467	0.193334	-3.51447	0.000440638	0.00638113
Pdpk1	53.584	0.495016	0.141238	3.50484	0.000456881	0.00660824
Tmem186	10.3734	1.0829	0.309037	3.5041	0.000458158	0.00661858
Cdv3	82.5138	0.428445	0.122285	3.50366	0.000458906	0.00662128
Rpe	13.0125	0.957974	0.273494	3.50272	0.000460535	0.00663665
St13	61.2405	-0.478805	0.136719	-3.50211	0.000461587	0.0066437
Mnt	27.4821	0.755982	0.215961	3.50054	0.000464309	0.00667472
Vamp2	6.18902	1.2414	0.3548	3.49887	0.000467229	0.00669531
Rpl27	54.6153	-0.480929	0.137455	-3.4988	0.000467361	0.00669531
A630055G03Rik	5.70497	1.28223	0.366483	3.49875	0.000467445	0.00669531
Snhg5	18.3255	0.858944	0.245577	3.49766	0.000469364	0.00671464
Ypel2	4.7267	1.3021	0.372428	3.49624	0.000471856	0.0067361
Icosl	9.8067	1.06769	0.305389	3.49616	0.000472007	0.0067361
Ankrd52	33.0268	0.677851	0.193958	3.49483	0.000474362	0.00676152
Mapk8ip3	32.0533	0.657694	0.188323	3.49238	0.000478737	0.00681565
Aldh3a2	11.7849	1.00576	0.288109	3.49089	0.000481416	0.00684233
Cwc15	8.83816	-1.10477	0.316489	-3.49069	0.000481773	0.00684233
Hist1h4k	37.2664	-0.629894	0.180563	-3.4885	0.000485738	0.00689035
9330159M07Rik	2.1006	1.54238	0.442617	3.48468	0.000492731	0.00698114
Plin3	18.6717	-0.818148	0.234883	-3.48322	0.00049542	0.00701082
Hdgfrp2	34.5169	-0.647513	0.185935	-3.48247	0.000496819	0.00702219
Rabggtb	23.7505	0.728223	0.209234	3.48042	0.000500632	0.00706761
Brd2	128.495	0.342866	0.0985817	3.47799	0.000505183	0.00712333
Zbtb37	9.41089	1.18187	0.340128	3.47479	0.000511257	0.00720035
9030624J02Rik	26.0745	-0.712958	0.205523	-3.469	0.000522398	0.00734848
Ptdss2	22.8913	0.757939	0.218625	3.46685	0.000526601	0.00739877
Mtpn	23.6478	0.685865	0.197935	3.4651	0.000530038	0.0074382
Dnajc1	6.69834	1.26065	0.363906	3.46422	0.000531774	0.00745368
Eif4a1	225.519	-0.265844	0.0768016	-3.46143	0.000537306	0.00752228
Lypla1	20.48	0.818487	0.23656	3.45996	0.000540262	0.00754806
Itga5	37.5765	-0.594113	0.171715	-3.45987	0.000540428	0.00754806
Zfp97	11.5099	1.13311	0.327634	3.45845	0.000543293	0.00757766
Lefty2	24.7087	-0.674672	0.195095	-3.45817	0.000543867	0.00757766
Pdcd11	67.3631	-0.481424	0.139226	-3.45786	0.000544476	0.00757766
Tmem120a	4.61022	-1.27661	0.369277	-3.45705	0.000546125	0.00759166
1810012P15Rik	5.48473	1.30836	0.378588	3.4559	0.000548451	0.00761501
Lcor	11.7696	1.05041	0.303996	3.45535	0.000549583	0.00762175
Ehd1	33.6494	-0.620992	0.179814	-3.45353	0.000553308	0.00766439
Khsrp	131.658	-0.33574	0.097257	-3.45209	0.000556261	0.00769624
Rad21	73.9294	-0.433156	0.12553	-3.45063	0.000559278	0.00772892
Strbp	40.8016	0.561545	0.162897	3.44724	0.000566344	0.0078174
Rpl10a-ps1	5.92769	-1.25247	0.363593	-3.44471	0.000571683	0.00788186
Gm9873	2.46366	1.53117	0.444579	3.44409	0.00057299	0.00789067
Sugt1	13.1271	-0.987708	0.286876	-3.44297	0.000575354	0.00791397
Ftsj3	53.7982	-0.518158	0.150585	-3.44096	0.000579654	0.00795829
Bag1	10.9577	-1.01641	0.295396	-3.44083	0.000579926	0.00795829
Telo2	15.9645	0.851716	0.247562	3.44042	0.000580821	0.0079613
Mfge8	17.3282	-0.832307	0.242198	-3.43647	0.000589354	0.00806888
Dhx30	44.0273	-0.535045	0.155843	-3.43322	0.000596452	0.00815317
Ranbp17	52.4907	0.516251	0.150378	3.43302	0.000596894	0.00815317
4930503L19Rik	10.4067	1.04065	0.303718	3.42636	0.000611725	0.00834608
Zbtb4	5.65196	1.31196	0.38295	3.42594	0.000612679	0.00834943
1110012D08Rik	3.17581	1.40521	0.410257	3.42519	0.000614365	0.00836274
Lman2	27.4204	-0.674248	0.196966	-3.42317	0.000618949	0.00840705
Tubgcp6	39.0795	0.59777	0.174632	3.42303	0.000619269	0.00840705
Use1	10.9268	-0.992331	0.289917	-3.42282	0.000619759	0.00840705
Gm17250	1.19892	1.53415	0.448347	3.42179	0.000622114	0.00842928
Akap12	344.129	-0.244983	0.0716166	-3.42075	0.000624477	0.0084516
Esrrb	254.185	-0.246459	0.0720715	-3.41964	0.000627045	0.00847661
Pdss1	10.2136	1.0829	0.317225	3.41368	0.000640928	0.00865436
Hist2h4	18.6644	-0.826385	0.242133	-3.41294	0.000642658	0.0086678
Ubxn11	9.9019	1.08566	0.31826	3.41124	0.000646676	0.00871203
Rfc2	16.7537	-0.884329	0.259302	-3.41042	0.00064863	0.00872837
Zfhx2	157.074	0.347638	0.101977	3.40898	0.000652059	0.0087645
Tpcn2	7.27536	1.1293	0.331319	3.40851	0.000653191	0.00876972
Mir706	3.14144	1.50406	0.441476	3.40688	0.000657095	0.00880342
2010111I01Rik	10.6161	1.02321	0.30038	3.40639	0.00065828	0.00880342
4930422G04Rik	31.2312	0.70492	0.206941	3.40638	0.000658313	0.00880342
Serac1	10.1991	0.983815	0.288829	3.40622	0.000658688	0.00880342
Cdh1	70.9519	-0.438804	0.128878	-3.40481	0.000662102	0.00883902
Tubb2c	64.8	-0.439871	0.129212	-3.40425	0.000663459	0.00884712
Cbfa2t2	64.104	0.474079	0.139341	3.40229	0.000668237	0.00890076
Spnb2	145.251	-0.35781	0.105217	-3.40069	0.000672153	0.00894283
Stc2	6.49089	1.16697	0.343491	3.39737	0.000680368	0.00904191
Kif20a	40.4367	-0.612345	0.18027	-3.39681	0.000681751	0.00905009
Arih1	38.9767	0.577341	0.169993	3.39627	0.000683119	0.00905806
Zfp553	61.61	0.489234	0.144119	3.39466	0.000687136	0.00910108
Gm17688	2.31544	1.50263	0.442694	3.39428	0.000688102	0.00910365
Cebpg	11.8937	0.972891	0.287003	3.38983	0.00069937	0.00924234
6330403L08Rik	4.53398	1.40081	0.413582	3.38701	0.000706593	0.00932735
Gm13054	2.49132	1.46967	0.434051	3.38594	0.00070934	0.00935313
Eif2c3	25.03	0.729387	0.215608	3.38294	0.000717145	0.00944101
Gnai2	47.8763	-0.561665	0.166037	-3.38276	0.000717606	0.00944101
Ap2b1	40.9626	-0.574663	0.170103	-3.37832	0.000729299	0.00957311
Hist1h2bf	13.3874	-0.885084	0.261991	-3.37829	0.000729369	0.00957311
Ap1m1	14.0452	-0.906011	0.268207	-3.37803	0.000730084	0.00957311
Srrm2	483.827	-0.204721	0.0606166	-3.37731	0.000731987	0.00958741
Nlrp4a	5.96947	1.1483	0.340368	3.37371	0.000741617	0.00970275
Ccdc9	12.84	0.855042	0.253526	3.3726	0.00074461	0.00973111
Gtpbp2	9.97497	1.095	0.324796	3.37133	0.000748066	0.00976545
Kif5a	18.8019	0.814317	0.242045	3.36432	0.000767328	0.0100058
Gm12713	1.51511	1.51653	0.450811	3.36399	0.000768237	0.0100066
Tufm	20.4086	-0.801761	0.238402	-3.36307	0.000770819	0.0100291
Rims2	14.7566	0.917531	0.272881	3.36238	0.000772725	0.0100429
Calm3	40.5358	-0.515547	0.15352	-3.35818	0.000784578	0.0101857
Ncaph2	46.0595	-0.549667	0.1637	-3.35777	0.000785726	0.0101859
Bsg	47.0668	-0.505147	0.150451	-3.35756	0.000786323	0.0101859
Cct3	75.6387	-0.461243	0.137429	-3.35623	0.000790131	0.010224
Ablim2	8.31335	1.10906	0.330549	3.3552	0.000793066	0.0102507
Clk4	10.2161	1.05662	0.314997	3.35437	0.000795467	0.0102705
Gm13230	20.9004	0.813372	0.242554	3.35336	0.000798369	0.0102914
Efnb3	2.67621	1.45939	0.435224	3.3532	0.000798829	0.0102914
Stk11	41.1047	0.572122	0.170679	3.35204	0.000802177	0.0103232
Gjc1	25.9093	0.67569	0.201711	3.34979	0.000808738	0.0103868
2610305D13Rik	28.1604	0.715216	0.213514	3.34974	0.000808883	0.0103868
RP23-392I3.14	1.79046	1.48511	0.44345	3.349	0.000811048	0.0104033
Zfp808	33.9818	0.662123	0.197754	3.34821	0.00081336	0.0104216
Whsc1l1	27.5498	0.692856	0.20751	3.3389	0.00084111	0.0107655
Shmt2	54.1758	-0.456214	0.136829	-3.3342	0.000855463	0.0109373
Cand1	79.8336	-0.416146	0.124837	-3.33352	0.000857534	0.0109519
Peo1	17.7601	0.843393	0.253053	3.33287	0.000859562	0.0109659
Gm13170	3.00155	1.44285	0.433417	3.32902	0.000871527	0.0111066
Anp32a	35.3737	0.5864	0.176178	3.32845	0.000873321	0.0111174
Hist1h1e	33.6791	-0.584163	0.175523	-3.32812	0.000874337	0.0111183
Chpf2	10.8756	1.01291	0.304384	3.32775	0.000875501	0.0111211
Psmc3	31.6697	-0.622294	0.187122	-3.32561	0.000882258	0.0111949
Pex26	5.43593	1.20426	0.362594	3.32123	0.000896209	0.0113525
Usp5	39.6496	-0.575697	0.173346	-3.32109	0.000896662	0.0113525
Trip12	296.882	-0.235919	0.0710427	-3.32081	0.000897566	0.0113525
Zfp296	11.6159	-0.969179	0.292421	-3.31433	0.000918629	0.0116064
Ndor1	35.0275	0.614783	0.185571	3.31293	0.000923251	0.0116523
Zc3h11a	83.9613	0.396773	0.119845	3.31071	0.000930588	0.0117324
Pebp1	30.8422	-0.629317	0.190138	-3.30979	0.000933645	0.0117564
Ankrd27	19.1272	-0.826569	0.249753	-3.30954	0.000934488	0.0117564
Rps13	50.725	-0.515247	0.155845	-3.30615	0.000945865	0.0118868
Strap	23.1149	-0.705215	0.213463	-3.30368	0.00095425	0.0119794
Snapc3	10.7263	1.0669	0.323021	3.30288	0.000956967	0.0120008
Anp32-ps	4.35073	1.38296	0.419561	3.29621	0.000980005	0.0122766
Caprin2	12.4332	0.969588	0.294267	3.29493	0.00098447	0.0123195
Slc25a1	14.7688	-0.835488	0.253786	-3.29209	0.000994445	0.0124311
Psmc4	20.7231	-0.804714	0.244934	-3.28543	0.00101827	0.0127154
Snx12	11.0166	0.990955	0.301685	3.28474	0.00102078	0.0127333
Llgl2	67.316	-0.477216	0.145377	-3.28262	0.00102848	0.0128158
Adam23	46.5972	0.472742	0.144041	3.282	0.00103073	0.0128303
Tbr1	1.38375	1.47312	0.449021	3.28074	0.00103534	0.0128607
Pif1	16.8151	0.821738	0.250474	3.28074	0.00103536	0.0128607
Hgs	16.6378	-0.87592	0.267047	-3.28002	0.00103798	0.0128797
Edc4	36.0565	-0.586892	0.178989	-3.27893	0.00104203	0.0129163
Mgea5	76.0468	0.399625	0.121944	3.27713	0.00104869	0.0129853
Plp2	22.2489	-0.774763	0.23657	-3.27499	0.00105667	0.0130704
Nsa2	16.5552	-0.766191	0.233992	-3.27443	0.00105874	0.0130822
Lmnb1	85.0906	-0.391552	0.119775	-3.26906	0.00107905	0.0133123
Fat1	156.236	-0.349991	0.107067	-3.26891	0.00107962	0.0133123
A930011O12Rik	11.9385	1.02145	0.31259	3.2677	0.00108426	0.0133543
SNORD103	3.72406	1.36719	0.41843	3.26743	0.00108529	0.0133543
Gm13110	3.26303	1.33885	0.410171	3.26412	0.00109805	0.0134873
Hist1h3b	5.44548	-1.26965	0.388998	-3.26391	0.00109887	0.0134873
Pomp	7.81393	-1.10639	0.339001	-3.26368	0.00109975	0.0134873
Ccdc136	12.0469	1.00199	0.307035	3.26344	0.00110068	0.0134873
Ap2a2	48.917	-0.487518	0.149844	-3.2535	0.00113993	0.0139401
Epdr1	0.954047	1.44807	0.445084	3.25348	0.00114	0.0139401
Gm13239	4.67981	1.29873	0.399289	3.25261	0.00114351	0.0139548
Zdhhc5	25.4976	-0.672547	0.206772	-3.25259	0.00114357	0.0139548
Gm17690	1.71276	1.46178	0.4496	3.25129	0.00114884	0.0140047
Sbk1	30.8484	0.632302	0.194556	3.24997	0.00115416	0.014055
Rbm17	24.9591	-0.658931	0.202829	-3.2487	0.00115932	0.0140956
Mdh2	28.8679	-0.623547	0.191945	-3.24856	0.00115989	0.0140956
Mum1	33.4402	0.623413	0.191968	3.24749	0.00116427	0.0141343
Plcg1	42.3426	-0.524848	0.161661	-3.24659	0.00116795	0.0141644
Mthfd1	66.139	-0.460425	0.142032	-3.24171	0.00118816	0.0143947
Prkrip1	6.94639	1.16659	0.359996	3.24057	0.00119291	0.0144374
Fip1l1	23.1601	0.744431	0.229795	3.23955	0.00119718	0.0144742
Dcp1b	7.87159	1.15899	0.358781	3.23035	0.00123639	0.0149205
Tmem39a	40.0565	0.534176	0.165364	3.2303	0.00123663	0.0149205
Gm6478	3.72847	1.37569	0.426031	3.22907	0.00124193	0.0149692
Sdha	46.9663	-0.511873	0.158565	-3.22816	0.00124589	0.0150016
2700038G22Rik	5.87264	1.30576	0.404575	3.22748	0.00124886	0.0150221
Araf	28.3011	0.615006	0.190604	3.22661	0.00125264	0.0150522
Hist1h2bh	13.6694	-0.907889	0.281411	-3.22621	0.00125443	0.0150582
Ppcdc	7.48023	1.08482	0.336333	3.22544	0.0012578	0.0150833
Rpl9	122.221	-0.324164	0.100679	-3.21977	0.00128292	0.0153689
Tubb2a	3.48107	-1.32534	0.411835	-3.21813	0.0012903	0.015431
Nsd1	381.701	0.203119	0.0631189	3.21804	0.00129071	0.015431
Dctn2	28.0492	-0.635886	0.197637	-3.21745	0.00129337	0.015447
Lemd3	16.6843	0.831619	0.258515	3.21691	0.00129579	0.0154603
2410006H16Rik	13.6071	-0.796311	0.248087	-3.2098	0.00132826	0.0158157
Eif5	62.9313	0.4595	0.143166	3.20957	0.00132935	0.0158157
2017-03-07	43.0294	0.540317	0.16835	3.20947	0.00132978	0.0158157
E2f2	8.20963	1.02359	0.318953	3.20922	0.00133095	0.0158157
Cdc42bpa	31.9474	0.59677	0.186018	3.20814	0.00133598	0.0158388
Prc1	35.1658	0.56178	0.175113	3.2081	0.00133613	0.0158388
Rrp12	31.7537	-0.63198	0.197005	-3.20793	0.00133692	0.0158388
Tmem29	5.46382	1.26759	0.395419	3.20568	0.00134742	0.0159472
Fam38a	56.7403	-0.444444	0.138714	-3.20403	0.00135518	0.0160072
Sec13	10.0559	-0.971379	0.303175	-3.20403	0.00135521	0.0160072
Nipa2	11.6894	0.916615	0.28621	3.2026	0.00136193	0.0160706
Otud3	4.20742	1.29753	0.40567	3.19847	0.00138157	0.0162859
Gzmm	2.1087	1.43956	0.450338	3.19662	0.00139048	0.0163746
Mfsd11	6.39717	1.1769	0.368593	3.19295	0.00140828	0.016555
Dynll2	18.0597	0.718007	0.224877	3.19288	0.0014086	0.016555
Gpr21	4.41148	1.26811	0.397371	3.19125	0.00141661	0.0166324
Ogdhl	36.3936	-0.574936	0.180194	-3.19066	0.0014195	0.0166498
Tspan5	6.91373	1.16851	0.366292	3.19011	0.0014222	0.0166649
Ccdc111	6.62261	1.11893	0.350845	3.18925	0.00142643	0.0166978
Prkcsh	21.6568	-0.695101	0.218091	-3.18721	0.0014365	0.0167948
Tnk1	3.32439	1.33799	0.419846	3.18685	0.0014383	0.0167948
Hcfc1	190.203	-0.289065	0.0907093	-3.18671	0.00143899	0.0167948
Fbxl5	27.1667	0.646695	0.202991	3.18583	0.00144341	0.0168297
Mir1936	1.97546	1.4287	0.448861	3.18294	0.00145788	0.0169817
Auh	14.173	0.8926	0.280469	3.18253	0.00145993	0.0169889
Gm11974	9.04669	0.972357	0.305584	3.18197	0.00146278	0.0170052
Tmsb4x	8.7483	-0.933236	0.293573	-3.1789	0.00147837	0.0171695
Ddx21	88.7077	-0.36994	0.116428	-3.17741	0.00148595	0.0172405
Zfp788	8.40115	1.09481	0.344672	3.17638	0.00149125	0.0172851
Gab1	68.7872	-0.414379	0.130502	-3.17528	0.00149694	0.0173339
Akap8	52.1141	0.493275	0.155455	3.1731	0.00150819	0.0174471
Tprgl	9.99249	-1.02407	0.322776	-3.17271	0.00151024	0.0174536
Fastk	17.4868	0.771224	0.243208	3.17105	0.00151888	0.0175272
Dcps	7.44246	-1.11494	0.351614	-3.17092	0.00151958	0.0175272
Hdac1	35.1824	-0.576202	0.181734	-3.17057	0.0015214	0.0175306
Prdx2	13.9367	-0.895812	0.282564	-3.17029	0.00152285	0.0175306
Sf3b3	91.812	-0.418093	0.131938	-3.16887	0.00153035	0.0175998
Mir1192	2.15211	1.4221	0.44882	3.16852	0.00153215	0.0176033
Mrps10	14.8126	0.843001	0.266098	3.16802	0.00153484	0.017617
Zc3h7a	20.6175	0.73768	0.232972	3.16639	0.00154344	0.0176985
Ube2s	32.4175	-0.593961	0.187662	-3.16505	0.00155054	0.0177627
Ccnd3	44.6919	-0.531536	0.16802	-3.16353	0.00155866	0.0178383
BC027231	14.8948	0.842731	0.266962	3.15675	0.00159538	0.0182409
Dus3l	17.4543	0.746612	0.236671	3.15464	0.00160698	0.0183423
Hmbs	11.1526	-0.986616	0.312758	-3.15457	0.00160736	0.0183423
Hyou1	40.5917	-0.540169	0.171267	-3.15395	0.00161076	0.0183632
Mtx3	5.38817	1.20258	0.381367	3.15332	0.00161422	0.018385
B130055M24Rik	4.50985	1.25344	0.398046	3.14899	0.00163835	0.0186417
Gnas	29.3934	-0.611098	0.194092	-3.14849	0.00164115	0.0186556
Slc35a3	10.6321	0.966397	0.307119	3.14665	0.00165153	0.0187279
Vezt	11.6272	0.934028	0.296833	3.14665	0.00165154	0.0187279
SNORA66	3.87594	1.28502	0.408427	3.14625	0.00165377	0.0187279
Ube3b	38.8377	-0.529885	0.168419	-3.14624	0.00165386	0.0187279
Pcmtd1	27.1515	0.627409	0.19962	3.14302	0.00167215	0.0189168
Ssbp1	8.42804	1.03127	0.328524	3.13909	0.00169476	0.0191542
Pdzd11	2.41163	1.39739	0.445455	3.13701	0.00170683	0.0192721
Mir708	0.738052	1.36745	0.436078	3.13578	0.00171395	NA
Ndufa9	11.166	-0.984689	0.314039	-3.13556	0.00171524	0.0193486
Gm1614	2.09925	1.40366	0.447709	3.13522	0.00171728	0.0193531
Ttc19	6.47142	1.11937	0.357088	3.13472	0.00172021	0.0193675
Lman2l	11.4255	0.872621	0.278461	3.13373	0.00172598	0.019414
Tcf7l2	7.40448	1.06102	0.338656	3.13302	0.00173017	0.0194426
Usp4	30.333	-0.626774	0.200198	-3.13077	0.00174346	0.0195733
Gatad2a	78.0651	-0.399381	0.127738	-3.12656	0.00176867	0.0198153
Cdk16	35.7419	-0.533917	0.17078	-3.12635	0.00176991	0.0198153
Phb2	56.0535	-0.434236	0.138897	-3.12632	0.00177006	0.0198153
Pla2g4b	8.62005	1.02476	0.327833	3.12586	0.00177287	0.0198278
Bop1	22.4811	-0.71249	0.227986	-3.12515	0.00177711	0.0198401
Cat	13.2208	-0.908723	0.29078	-3.12512	0.00177733	0.0198401
Ift80	12.5268	0.914669	0.292739	3.12452	0.00178095	0.0198617
Zfp783	1.40474	1.40948	0.451212	3.12377	0.00178552	0.0198939
mt-Nd2	87.5616	-0.346889	0.111078	-3.12292	0.00179065	0.0199322
Pold1	40.1884	-0.535739	0.171598	-3.12206	0.00179593	0.0199721
E2f3	25.3121	0.676409	0.21714	3.11508	0.00183892	0.0204082
Adam17	15.3266	0.780863	0.250707	3.11464	0.00184168	0.0204082
Elmo3	3.00857	1.31379	0.421862	3.11426	0.00184407	0.0204082
Txndc11	8.40466	1.00853	0.323844	3.11425	0.00184411	0.0204082
Ppp6r1	42.4221	-0.561358	0.180263	-3.11411	0.00184502	0.0204082
Btbd7	19.5941	-0.751973	0.241479	-3.11403	0.00184554	0.0204082
Tomm7	6.47667	-1.10665	0.355549	-3.1125	0.00185513	0.0204951
4930522L14Rik	9.33917	1.09903	0.353151	3.11205	0.00185792	0.0205052
Tbrg1	14.5387	-0.83341	0.267823	-3.1118	0.00185953	0.0205052
Tmem167	15.844	0.8333	0.26782	3.11142	0.0018619	0.0205108
2610020C07Rik	1.46614	1.39838	0.449472	3.11116	0.00186351	0.0205108
Tsc22d1	69.5295	0.42753	0.137453	3.11036	0.00186858	0.0205474
D14Ertd668e	14.329	0.825177	0.265343	3.10985	0.0018718	0.0205637
Snrnp70	59.3301	0.397117	0.127754	3.10846	0.00188065	0.0206416
Snrnp40	19.3119	-0.734348	0.236292	-3.1078	0.00188488	0.0206688
Ndufb9	10.7459	-0.90108	0.290033	-3.10682	0.00189112	0.0207179
1700086O06Rik	1.28516	1.39571	0.449592	3.10439	0.00190672	0.0208573
Rps13-ps1	11.9301	-0.877047	0.282532	-3.10424	0.00190766	0.0208573
Shisa7	6.83068	1.19018	0.383449	3.10389	0.00190992	0.0208573
Mcm7	73.6092	-0.402188	0.129582	-3.10374	0.00191092	0.0208573
Gm13014	1.64009	1.40211	0.451904	3.10268	0.00191778	0.0209129
Gm17317	4.33152	1.16367	0.375176	3.10165	0.00192443	0.020966
Mlf2	36.657	-0.496203	0.160036	-3.10056	0.00193154	0.021024
Btbd2	16.4579	-0.791835	0.255522	-3.0989	0.00194243	0.021123
Dhx40	9.57262	-0.971508	0.313726	-3.09667	0.00195705	0.0212459
Mbd5	13.3931	0.902702	0.291511	3.09663	0.00195734	0.0212459
mt-Nd5	296.137	-0.192249	0.0621095	-3.09533	0.00196597	0.0213118
Gpn1	18.3097	0.705803	0.228034	3.09517	0.00196702	0.0213118
Mysm1	26.3622	0.643814	0.208054	3.09445	0.00197176	0.0213435
Dcun1d3	11.9693	0.862927	0.278936	3.09364	0.00197715	0.0213673
Setd3	22.1772	0.680695	0.220035	3.09358	0.0019776	0.0213673
Git1	38.2698	-0.515226	0.166562	-3.09331	0.00197939	0.0213673
Wdr13	9.3855	1.0048	0.324872	3.0929	0.0019821	0.0213769
Gm7221	9.31764	1.09871	0.355365	3.09179	0.00198955	0.0214294
Gm13223	2.78012	1.31616	0.425716	3.09163	0.0019906	0.0214294
Tle4	34.5198	-0.560766	0.181417	-3.09103	0.00199465	0.0214534
Lta4h	12.9656	-0.911757	0.295029	-3.09039	0.00199891	0.0214637
Nfic	17.075	0.788398	0.255117	3.09034	0.00199925	0.0214637
Usp39	12.7024	-0.851704	0.275765	-3.08851	0.00201161	0.0215767
Raly	41.7792	-0.499095	0.161617	-3.08814	0.00201415	0.0215844
Fam110b	8.17178	1.01234	0.327927	3.08708	0.00202134	0.0216417
U2af2	64.7609	-0.398336	0.129057	-3.0865	0.00202526	0.021664
Chd9	55.6153	0.455675	0.147693	3.08528	0.00203362	0.0217337
Gm13340	9.04831	-0.87686	0.284401	-3.08318	0.00204802	0.0218678
Zfp42	114.253	0.338082	0.109774	3.0798	0.00207142	0.0220977
Taf15	58.9108	0.41254	0.134001	3.07863	0.00207956	0.0221644
Smarcb1	31.9964	0.557748	0.181202	3.07805	0.00208363	0.0221878
Sbno1	112.576	0.320785	0.104392	3.07289	0.00211994	0.0225391
Cfl2	5.84023	1.14602	0.372955	3.07282	0.00212045	0.0225391
Ppp1r12b	11.6918	0.963483	0.31362	3.07213	0.00212534	0.0225501
Usp19	46.1231	-0.501775	0.163338	-3.07201	0.00212626	0.0225501
Myof	63.0927	-0.407403	0.132624	-3.07187	0.00212723	0.0225501
Tnrc18	110.902	0.382968	0.124687	3.07143	0.00213037	0.0225631
Fam136a	12.066	-0.894268	0.291244	-3.07051	0.00213694	0.0226125
Ppp1r14b	13.1469	-0.824251	0.268493	-3.06991	0.0021412	0.0226372
Ttl	12.0612	0.922971	0.300678	3.06964	0.00214319	0.0226379
Taf9	11.9307	-0.918245	0.299273	-3.06825	0.00215318	0.0227231
Rbm12	17.5438	0.724274	0.236076	3.06796	0.00215522	0.0227243
Glyr1	36.4661	-0.554793	0.180946	-3.06608	0.00216887	0.0228478
Aire	10.9669	0.836859	0.273082	3.0645	0.00218033	0.022948
Ttc13	26.1189	0.616076	0.201122	3.06319	0.00218991	0.0230072
Col20a1	4.16143	1.25594	0.410033	3.06302	0.00219113	0.0230072
Atf7ip2	10.6087	0.909408	0.296908	3.06293	0.00219181	0.0230072
Cdc5l	57.3737	-0.458358	0.149703	-3.06179	0.00220019	0.0230746
Fam119b	0.537031	1.2635	0.412711	3.06147	0.00220251	NA
Fam116b	7.52853	1.01219	0.330708	3.06069	0.00220828	0.0231388
Smg6	38.0135	0.525969	0.171984	3.05824	0.00222643	0.0232957
Bzw1	40.0938	-0.489699	0.16013	-3.05813	0.00222721	0.0232957
Pex13	11.4343	0.83605	0.273671	3.05495	0.00225101	0.0235238
Mier2	14.7254	0.796166	0.260639	3.05468	0.00225303	0.0235241
Cacna1a	24.1353	0.631535	0.206777	3.05419	0.00225673	0.0235279
1300001I01Rik	66.5498	-0.406523	0.133107	-3.0541	0.00225739	0.0235279
Fam123b	16.3352	0.779744	0.255401	3.05302	0.00226551	0.0235834
Mlycd	1.52152	1.3706	0.448955	3.05286	0.00226671	0.0235834
SNORA48	5.66636	1.25651	0.411632	3.05251	0.00226939	0.0235905
Pnma5	7.65054	0.891067	0.292223	3.04927	0.00229397	0.023825
Casc5	43.1813	0.529976	0.173855	3.04838	0.00230081	0.0238749
Ankrd12	26.9454	0.645217	0.211687	3.04798	0.00230383	0.0238852
Fubp1	42.0843	0.49346	0.161911	3.04772	0.00230585	0.0238852
Gnb2	24.6981	-0.625708	0.205347	-3.04709	0.00231072	0.0239146
Setd2	85.6938	0.399341	0.131104	3.046	0.00231911	0.0239804
Ssrp1	56.7005	-0.462786	0.152047	-3.0437	0.00233689	0.0241431
Myst4	284.265	0.246351	0.0809593	3.0429	0.00234311	0.0241862
Vps54	39.987	0.513911	0.16915	3.03819	0.00238001	0.0245455
Tpr	163.968	-0.291145	0.0958456	-3.03765	0.00238432	0.0245685
Stip1	60.7843	-0.438111	0.144382	-3.03439	0.0024102	0.0248134
Vdac1	77.4402	-0.375427	0.123918	-3.02964	0.00244847	0.0251855
Miat	1.46894	1.36802	0.45162	3.02914	0.00245253	0.0252053
Vault	5.37708	1.28293	0.423788	3.0273	0.00246752	0.0253372
Atxn10	34.3298	-0.526469	0.17404	-3.02499	0.00248645	0.0255093
3000002C10Rik	1.48247	1.3682	0.452383	3.02444	0.00249095	0.0255223
Anapc5	77.6364	-0.372953	0.12332	-3.02426	0.00249239	0.0255223
D930016D06Rik	6.68816	1.10241	0.364572	3.02384	0.00249589	0.0255223
D4Ertd22e	29.0626	0.582506	0.192651	3.02364	0.00249753	0.0255223
Tnrc6b	70.9049	0.397831	0.131579	3.02352	0.00249854	0.0255223
Smad7	47.3197	0.454665	0.150429	3.02245	0.00250741	0.0255908
Nasp	104.948	0.333445	0.110339	3.02201	0.00251106	0.0256058
Fgfr1op	12.57	0.837872	0.277307	3.02146	0.00251563	0.0256303
Gsr	19.5077	-0.747019	0.247539	-3.01779	0.00254626	0.0259199
Gm16576	2.81736	1.30846	0.433958	3.01519	0.0025682	0.0261208
Arpc1b	12.2729	-0.86507	0.286965	-3.01455	0.00257362	0.0261533
Imp4	13.9502	-0.778409	0.258329	-3.01325	0.00258466	0.0262428
Trmu	5.0419	1.13375	0.376303	3.01286	0.00258797	0.0262539
Ppil4	14.3006	0.797485	0.264767	3.01203	0.00259507	0.0263032
Arpc5l	7.94203	1.03963	0.345234	3.01139	0.00260056	0.0263362
Fam40a	13.1547	-0.830201	0.275859	-3.00951	0.00261669	0.0264768
5830428H23Rik	4.48781	1.25082	0.415662	3.00923	0.00261914	0.026479
Rpl13a	289.294	-0.209108	0.0695149	-3.0081	0.00262888	0.0265546
SNORD58	1.59115	1.35043	0.449278	3.00578	0.00264898	0.0267347
Gm15186	2.59557	1.33009	0.442564	3.00543	0.00265207	0.026743
Gpbp1	29.8626	0.584553	0.194579	3.0042	0.0026628	0.0268283
Mtmr9	12.9265	-0.822219	0.273721	-3.00386	0.00266581	0.0268356
Trpc2	23.4884	0.650568	0.216702	3.00213	0.00268096	0.0269652
SNORA3	4.16079	1.22835	0.409229	3.00163	0.00268542	0.026987
Rgp1	22.642	0.665965	0.221984	3.00005	0.00269931	0.0270663
Hmcn2	3.40101	1.21819	0.406059	3.00002	0.00269959	0.0270663
Skiv2l	19.9737	-0.731788	0.243933	-2.99995	0.0027002	0.0270663
Agbl5	6.46821	1.07493	0.358434	2.99897	0.00270894	0.0271273
Nap1l1	112.611	-0.330503	0.110214	-2.99875	0.00271089	0.0271273
Cfl1	64.0867	-0.412661	0.137629	-2.99836	0.00271439	0.0271393
A930001C03Rik	1.59773	1.35335	0.451595	2.99682	0.0027281	0.0272533
Ctsa	35.6825	-0.517963	0.172869	-2.99627	0.002733	0.0272791
Atp11c	10.9969	0.926562	0.30932	2.99548	0.00274015	0.0273274
Pgam1	85.1911	-0.377836	0.126154	-2.99505	0.00274401	0.0273427
Rbm15	51.8776	0.513935	0.171704	2.99315	0.00276114	0.0274901
Tysnd1	8.42053	1.03258	0.345436	2.98921	0.00279703	0.0278223
Cstf3	15.3676	0.795686	0.266208	2.98897	0.00279923	0.0278223
Tubb6	9.42637	-0.885103	0.296154	-2.98865	0.00280209	0.0278273
Srp68	20.9077	-0.709385	0.23749	-2.98701	0.00281722	0.027954
Gm13511	1.04808	1.34086	0.448955	2.98662	0.00282076	0.0279625
Nup98	81.6935	-0.382044	0.127928	-2.9864	0.00282282	0.0279625
Vcan	32.7993	0.611886	0.205032	2.98435	0.00284181	0.0281116
Gcn1l1	149.918	-0.32155	0.107749	-2.98426	0.00284264	0.0281116
Mfsd7b	3.61202	1.28152	0.429523	2.98359	0.00284888	0.0281497
Poli	7.98868	0.995701	0.333912	2.98193	0.00286441	0.0282687
Dhx8	36.8758	-0.527496	0.176908	-2.98176	0.00286601	0.0282687
Ehmt2	41.1949	-0.521424	0.174885	-2.98153	0.00286812	0.0282687
Kcnc3	11.0551	0.91624	0.307467	2.97996	0.00288282	0.0283899
Aamp	31.564	-0.569832	0.191282	-2.97902	0.00289175	0.028454
Ppp2ca	53.3085	0.42343	0.142335	2.97489	0.00293093	0.0288155
Bnc2	9.6723	0.944176	0.317428	2.97446	0.00293507	0.0288291
Limk2	34.6679	0.54305	0.182585	2.97423	0.0029372	0.0288291
Sec23a	17.2688	-0.750794	0.252526	-2.97314	0.00294771	0.0289081
Cyfip1	50.6397	-0.478738	0.161076	-2.97213	0.00295745	0.0289796
Necab3	2.44804	1.31717	0.443334	2.97106	0.00296771	0.0290321
Gm15718	1.79468	1.33978	0.450943	2.97106	0.00296773	0.0290321
Tet1	467.813	0.17564	0.0591389	2.96996	0.0029784	0.0291122
Dos	10.2638	0.914868	0.308136	2.96904	0.00298736	0.0291757
Ntn3	3.81952	1.25992	0.424438	2.96845	0.0029931	0.0292075
Fsd1l	9.75313	0.95055	0.320269	2.96798	0.00299768	0.029228
Psmb4	19.2803	-0.72285	0.243626	-2.96704	0.00300679	0.0292926
Aff1	198.576	0.251086	0.0846396	2.96654	0.00301174	0.0293166
Zc3h4	49.128	-0.487474	0.164437	-2.9645	0.00303175	0.0294556
Cdc37	34.7763	-0.528067	0.178137	-2.96439	0.00303286	0.0294556
Taok1	97.8788	0.331966	0.111987	2.96432	0.00303352	0.0294556
Cdc23	37.2498	0.489194	0.165097	2.96307	0.00304583	0.0295508
D030016E14Rik	16.9935	-0.716213	0.241876	-2.96108	0.00306562	0.0297092
Cdk10	9.6716	0.895582	0.302467	2.96092	0.0030672	0.0297092
Vrk2	2.05584	1.32876	0.449278	2.95754	0.00310101	0.0300121
Snora78	4.29141	1.28214	0.433638	2.95671	0.00310938	0.0300444
Adal	9.32942	0.912054	0.308493	2.95648	0.0031117	0.0300444
1700106N22Rik	5.91767	1.1411	0.38597	2.95645	0.00311199	0.0300444
Dhx32	23.426	-0.649745	0.219873	-2.9551	0.0031257	0.030152
C030039L03Rik	15.6651	0.851716	0.288313	2.95413	0.00313548	0.0302217
Atp13a3	55.8103	0.423735	0.143523	2.95238	0.00315333	0.0303689
Gm13456	21.8637	-0.666272	0.225839	-2.95021	0.00317561	0.0305584
Spp1	54.1479	-0.41579	0.140959	-2.94972	0.00318058	0.0305813
Zbtb20	9.88386	0.860081	0.291706	2.94845	0.00319372	0.0306826
Sox2ot	2.82399	1.2058	0.409065	2.94769	0.00320157	0.0307329
Cdk19	15.9088	0.792586	0.268924	2.94725	0.0032061	0.0307494
Sars	45.7663	-0.454923	0.154367	-2.94702	0.0032085	0.0307494
Afg3l2	26.0728	-0.596817	0.2026	-2.94579	0.00322126	0.0308467
Phgdh	15.3563	-0.715492	0.242919	-2.9454	0.00322542	0.0308614
Actr8	8.19976	-0.99951	0.339439	-2.94459	0.0032338	0.0309139
Nubpl	3.07294	1.21834	0.413787	2.94437	0.00323615	0.0309139
Tor1b	15.3433	0.752329	0.255559	2.94385	0.00324154	0.0309403
Dpp3	34.0705	-0.5523	0.187648	-2.94327	0.00324764	0.0309734
Mylip	1.21909	1.32211	0.449236	2.94301	0.0032504	0.0309747
Nsmce4a	14.4486	-0.775062	0.263419	-2.94232	0.00325768	0.0309805
Prodh	9.92889	0.906301	0.308025	2.94229	0.00325792	0.0309805
Mob2	5.76242	1.10762	0.376458	2.9422	0.00325889	0.0309805
Dnalc1	3.77151	1.17871	0.400817	2.94077	0.00327396	0.0310986
Nr2c2	38.8479	0.503391	0.171197	2.94041	0.00327775	0.0311057
Eri3	15.0164	0.759933	0.258463	2.9402	0.00327998	0.0311057
Snx21	1.75388	1.3297	0.452289	2.93994	0.00328272	0.0311067
Flcn	20.7901	-0.638309	0.217137	-2.93967	0.00328566	0.0311095
Trafd1	2.72922	1.26593	0.430893	2.93792	0.0033042	0.0312599
Ahcyl2	17.584	0.739574	0.2519	2.93598	0.00332492	0.0314308
Aes	32.5148	-0.541583	0.184559	-2.93447	0.00334115	0.0315588
Aoc2	2.89949	1.28061	0.436468	2.93402	0.003346	0.0315794
Ttll3	4.20668	1.17267	0.399761	2.93344	0.0033523	0.0316135
Psmc2	17.2421	-0.735913	0.251175	-2.92988	0.00339089	0.0319518
Sp3	35.8352	0.560529	0.191361	2.92918	0.00339863	0.0319841
Paqr6	1.08223	1.2995	0.443655	2.92907	0.00339973	0.0319841
Tcl1	18.2707	-0.712293	0.243224	-2.92854	0.00340553	0.032013
Ddx54	53.293	-0.429024	0.146556	-2.92737	0.00341846	0.032109
Camk2n1	8.28063	1.00328	0.343109	2.9241	0.00345458	0.0324224
Rdh5	1.59769	1.31669	0.451043	2.9192	0.00350926	0.0329095
Dync1li2	23.1791	0.634483	0.217666	2.91493	0.00355765	0.0333313
Fbrsl1	40.581	0.50702	0.173966	2.91447	0.0035629	0.0333313
Gigyf1	60.448	0.398056	0.136597	2.9141	0.00356715	0.0333313
S100pbp	20.7379	0.679898	0.233317	2.91406	0.00356762	0.0333313
Hist1h2bj	23.9354	-0.747005	0.256373	-2.91375	0.0035712	0.0333313
2010015M23Rik	1.85594	1.29896	0.445803	2.91374	0.00357122	0.0333313
Gm15500	4.82263	-1.10202	0.378338	-2.9128	0.0035821	0.0334065
Insl3	0.357565	1.07892	0.370556	2.91161	0.00359568	NA
H2afx	68.6373	-0.561846	0.192988	-2.9113	0.00359923	0.0335397
Tra2b	52.8143	0.409361	0.140641	2.91068	0.00360639	0.0335788
Sirt1	29.8468	0.573032	0.196888	2.91045	0.00360912	0.0335788
Farsb	22.2806	-0.665469	0.228728	-2.90944	0.00362078	0.0336607
Foxj3	25.6221	0.600299	0.206492	2.90712	0.0036477	0.0338842
Kdm5b	135.39	-0.339704	0.116881	-2.90641	0.00365597	0.0339125
Gcat	16.3745	-0.743041	0.25568	-2.90613	0.00365925	0.0339125
1110054O05Rik	11.0047	0.844461	0.29058	2.90612	0.00365937	0.0339125
Mical1	17.5009	-0.665097	0.229	-2.90435	0.00368017	0.0340784
Ercc8	7.39356	1.03278	0.3558	2.90269	0.00369969	0.0342323
Terf2	17.9532	0.669682	0.23076	2.90207	0.00370705	0.0342735
Ttc27	11.1816	-0.874251	0.30131	-2.9015	0.00371379	0.0343089
Dpp7	17.0994	0.701186	0.241699	2.90107	0.00371891	0.0343293
Ankrd16	17.8242	0.702347	0.24217	2.90023	0.00372893	0.0343942
Rbmx	6.222	1.01029	0.348385	2.89993	0.00373247	0.0343942
Guf1	9.74142	0.886735	0.305798	2.89974	0.00373469	0.0343942
Gm11019	147.848	0.306864	0.105897	2.89775	0.00375846	0.034584
SNORD45	3.93811	1.18315	0.40833	2.89753	0.00376117	0.034584
Traf3	10.0182	0.905013	0.312426	2.89673	0.00377079	0.0346454
Dhdds	7.43895	0.982348	0.339206	2.89602	0.00377929	0.0346964
Zfp62	17.333	0.785254	0.271231	2.89514	0.00378984	0.0347663
Mrpl33	6.6868	1.00063	0.345708	2.89443	0.00379845	0.0348181
Tcp1	70.9133	-0.389415	0.134642	-2.89222	0.00382532	0.0350229
Dut	13.6217	-0.826998	0.28595	-2.8921	0.00382673	0.0350229
Pik3ca	15.0837	0.764192	0.264281	2.89159	0.003833	0.035053
4930519F16Rik	17.4992	0.800484	0.277174	2.88802	0.00387678	0.035426
Cldn15	0.850447	1.27915	0.443012	2.8874	0.00388444	0.0354612
Nphs1as	4.30232	1.13259	0.392277	2.88722	0.00388666	0.0354612
Cox5a	15.3673	-0.753066	0.260858	-2.88688	0.00389078	0.0354714
Sfxn5	5.34053	1.06217	0.368004	2.8863	0.00389802	0.0355099
Oxa1l	16.5155	-0.709336	0.246064	-2.88273	0.0039425	0.0358874
SNORA18	1.5002	1.30136	0.451769	2.88058	0.00396943	0.0361046
Slain2	17.5233	0.718984	0.249785	2.87841	0.00399688	0.0363263
9430015G10Rik	24.3256	0.612697	0.212976	2.87684	0.00401685	0.0364797
Lamb2	18.1814	-0.653527	0.227204	-2.8764	0.00402245	0.0364925
Zfp640	11.9526	0.869207	0.302203	2.87624	0.00402445	0.0364925
Zfp397	11.4305	0.869392	0.302311	2.87582	0.00402981	0.036513
A430057M04Rik	2.70861	1.25768	0.43738	2.87547	0.00403421	0.0365248
Zfp326	7.29673	0.993371	0.345533	2.8749	0.00404159	0.0365635
Rock2	34.7518	0.558104	0.194154	2.87454	0.0040462	0.0365772
Hist1h2ac	10.4199	-0.868254	0.302217	-2.87295	0.00406664	0.0367337
Zranb3	19.5189	0.686495	0.239022	2.8721	0.00407754	0.036804
Mettl13	8.99998	0.924118	0.321784	2.87185	0.00408071	0.036804
Il18bp	3.96842	1.20467	0.419509	2.87162	0.00408378	0.036804
Opa3	13.7963	0.796351	0.277371	2.87107	0.00409089	0.0368232
Snord83b	3.0535	1.21478	0.423126	2.87097	0.00409217	0.0368232
Zmat3	40.7336	0.482963	0.168258	2.87036	0.00409999	0.0368405
Ptprs	40.2432	-0.480023	0.167236	-2.87034	0.00410033	0.0368405
Zbtb38	30.0582	0.563041	0.196193	2.86983	0.00410692	0.0368715
Brd9	7.83023	-1.01028	0.352271	-2.8679	0.00413212	0.0370696
D6Wsu163e	3.624	-1.18547	0.413509	-2.86685	0.0041458	0.0371587
Dgat1	6.49755	1.05794	0.369051	2.86665	0.00414836	0.0371587
Dhcr24	41.1013	-0.457686	0.159717	-2.8656	0.00416218	0.0372542
Tbc1d7	1.39729	-1.29294	0.451268	-2.86513	0.0041684	0.0372815
Gm12987	1.47228	1.29641	0.452768	2.86329	0.00419268	0.0374677
Gm16503	2.432	1.26987	0.443533	2.86307	0.00419557	0.0374677
Homer1	8.77453	0.913959	0.319281	2.86255	0.00420249	0.0375011
Stx16	27.8801	0.595655	0.20825	2.86029	0.00423249	0.0377402
Bcl2l2	6.61332	1.04017	0.363941	2.85808	0.00426219	0.0379763
Diap2	22.615	0.614289	0.215043	2.85659	0.00428214	0.0381253
Esyt1	20.6355	-0.626057	0.219204	-2.85605	0.00428948	0.0381482
Slc12a5	2.52354	1.24885	0.437285	2.85592	0.00429118	0.0381482
Zfp655	45.7134	0.439246	0.153948	2.85321	0.00432794	0.0384459
Mthfsd	8.19421	0.964428	0.338162	2.85197	0.00434495	0.0385233
Ank3	10.8235	-0.922245	0.32338	-2.85189	0.00434603	0.0385233
Stk40	16.4453	-0.708422	0.248407	-2.85186	0.00434645	0.0385233
Gosr2	12.4739	0.8582	0.300979	2.85136	0.00435322	0.0385543
Sin3a	66.3272	-0.396428	0.139047	-2.85103	0.00435775	0.0385654
Sec31a	58.1001	-0.419653	0.147212	-2.85067	0.00436275	0.0385807
Phkb	16.9955	0.74107	0.260039	2.84985	0.00437401	0.0386513
Prune	14.2099	-0.767546	0.269371	-2.8494	0.00438021	0.0386771
Lpin2	7.48161	0.983095	0.345221	2.84773	0.00440327	0.0388516
AC124005.1	2.94482	1.24467	0.437145	2.84727	0.00440956	0.038878
Rbbp7	34.7233	-0.511369	0.179645	-2.84656	0.00441943	0.03892
Rnaseh2b	12.7825	0.825367	0.289963	2.84645	0.00442092	0.03892
BC005561	16.4963	0.80789	0.283882	2.84587	0.00442906	0.0389625
6720401G13Rik	21.5286	0.668858	0.235183	2.84399	0.00445524	0.0391636
Slc6a7	8.35525	0.971367	0.341595	2.84362	0.00446036	0.0391794
1700081L11Rik	68.9523	0.365912	0.128701	2.8431	0.00446765	0.0392142
Plxnb2	57.5661	-0.423624	0.149038	-2.84239	0.00447771	0.0392732
Ywhag	164.108	0.257473	0.0906528	2.84021	0.00450833	0.0395124
Tuba1a	14.724	-0.729666	0.256954	-2.83967	0.00451601	0.0395503
Mrpl12	13.9306	-0.757551	0.266869	-2.83866	0.0045303	0.0396387
Sc4mol	8.87873	0.883869	0.311388	2.83849	0.00453282	0.0396387
Gm14508	0.25968	0.856122	0.301857	2.83618	0.00456565	NA
Xiap	38.3585	0.498964	0.175935	2.83607	0.00456719	0.0399096
Gm13145	33.3999	0.557682	0.196717	2.83494	0.00458343	0.0400218
Slc25a25	7.4823	0.980158	0.345986	2.83294	0.00461222	0.0402196
Ctsd	33.2011	-0.505984	0.17861	-2.83289	0.0046129	0.0402196
Rbm33	50.1821	0.418214	0.147641	2.83264	0.00461656	0.0402217
Camk1d	24.362	0.589031	0.20811	2.83038	0.00464922	0.0404764
Sgta	18.5007	-0.680634	0.240537	-2.82965	0.0046599	0.0405394
Kdelr1	9.36068	-0.868855	0.307191	-2.82839	0.00467834	0.0406698
Timm17b	5.72907	-1.01326	0.358306	-2.82791	0.00468528	0.0407002
Uap1l1	21.3474	0.655489	0.231846	2.82726	0.00469476	0.0407368
Mamdc4	3.62805	1.13975	0.403145	2.82715	0.00469641	0.0407368
Mta1	32.0635	-0.548013	0.193865	-2.82677	0.00470201	0.0407554
Katnb1	13.2849	-0.787089	0.278519	-2.82598	0.00471365	0.0408262
Gm10721	4.14276	1.2545	0.443985	2.82554	0.00472013	0.0408524
Polr3a	20.704	-0.650262	0.230244	-2.82423	0.0047394	0.040989
Pldi	0.84987	1.23988	0.439131	2.8235	0.0047503	0.0410532
Gtf2f1	16.9678	-0.676098	0.239552	-2.82235	0.00476734	0.0411703
Fbxl3	16.3995	0.69941	0.247875	2.82162	0.00477817	0.0412034
4930500J02Rik	25.8516	0.561847	0.199126	2.82156	0.00477901	0.0412034
Ndufs2	26.6347	-0.584232	0.207073	-2.82139	0.00478167	0.0412034
Mcph1	31.2153	0.546409	0.19373	2.82047	0.00479538	0.0412914
Prelid1	46.2441	-0.477244	0.169247	-2.81981	0.00480528	0.0413464
Eif4e2	42.1114	0.439195	0.1558	2.81897	0.00481776	0.0414236
Immt	67.6598	-0.390503	0.138565	-2.8182	0.0048294	0.0414818
Ubxn1	30.1607	-0.545533	0.193585	-2.81805	0.00483157	0.0414818
SNORD24	1.02589	1.22904	0.436232	2.81741	0.00484125	0.0415095
Ythdf3	44.025	0.474794	0.168524	2.81737	0.00484183	0.0415095
Parp11	2.74998	1.22756	0.435839	2.81654	0.00485442	0.0415871
Ahnak2	46.8984	0.510529	0.181279	2.81625	0.00485874	0.0415939
Gm3362	1.22187	-1.26893	0.450842	-2.81458	0.00488415	0.0417811
Psme2	4.73589	-1.11995	0.397946	-2.81432	0.00488798	0.0417836
Gm17492	1.54194	1.26748	0.450485	2.81359	0.0048991	0.0418323
SNORA2	2.70222	1.26794	0.450664	2.81348	0.00490079	0.0418323
Pramef17	0.468063	-1.08382	0.38526	-2.81321	0.00490494	NA
Srsf10	48.184	0.433608	0.154152	2.81286	0.00491028	0.0418739
Tcn2	4.36084	-1.13388	0.403127	-2.8127	0.00491275	0.0418739
4933408B17Rik	0.494254	1.15741	0.411671	2.81148	0.00493139	NA
Ik	16.5665	-0.7007	0.249241	-2.81133	0.00493366	0.0419644
Fam185a	4.89569	1.05587	0.375585	2.81126	0.00493475	0.0419644
Polg2	4.73078	1.06522	0.378919	2.81122	0.00493542	0.0419644
Hspa9	140.706	-0.263604	0.0937734	-2.81108	0.00493761	0.0419644
Zfp626	5.27398	1.12164	0.3991	2.81042	0.0049477	0.0419944
AC122821.1	1.47935	1.26736	0.450956	2.81038	0.00494827	0.0419944
Polrmt	20.2613	-0.689416	0.245419	-2.80913	0.0049675	0.0421273
Gtf3c4	29.3134	0.559969	0.199384	2.8085	0.00497735	0.0421805
Gm16014	1.13047	1.26835	0.451904	2.80669	0.00500539	0.0423717
Trh	32.8759	-0.516144	0.183905	-2.80658	0.0050071	0.0423717
Cct8	65.1443	-0.385905	0.137517	-2.80625	0.00501225	0.0423848
Gng2	10.341	0.81766	0.29147	2.80529	0.00502707	0.0424796
Scarna9	2.56758	1.23594	0.440701	2.80447	0.00503986	0.0425572
Apol7d	1.27778	1.26807	0.452224	2.80407	0.00504618	0.0425791
Vrk1	14.1599	0.758727	0.270602	2.80385	0.00504968	0.0425791
Hipk4	3.06619	1.19035	0.424656	2.80309	0.00506158	0.042649
Trim7	5.48623	1.02177	0.364562	2.80273	0.00506722	0.042666
Gm550	5.14158	1.13522	0.405649	2.79854	0.00513348	0.0431931
Fnbp1	47.1571	0.448115	0.160235	2.79661	0.00516424	0.0434209
CT010429.2	1.55677	1.26017	0.450836	2.79518	0.005187	0.0435706
Pclo	3.20259	1.24341	0.444863	2.79503	0.00518944	0.0435706
Zfp946	6.41257	1.07503	0.384689	2.79454	0.00519733	0.0436058
Timeless	58.6893	-0.394617	0.141247	-2.79381	0.00520907	0.0436526
Stk19	5.56417	1.02259	0.36603	2.79373	0.00521032	0.0436526
Nek8	6.66427	0.98494	0.352587	2.79347	0.00521464	0.0436578
Atp6v0d1	17.674	-0.648927	0.232555	-2.79042	0.00526399	0.0440397
Nr0b1	21.0276	-0.628243	0.225172	-2.79006	0.0052699	0.0440579
Ttbk2	8.69537	0.900679	0.322978	2.78867	0.00529244	0.0442149
Csnk2a1	87.2735	0.324035	0.116238	2.78768	0.00530866	0.044319
Gm11767	0.81089	1.21697	0.436651	2.78705	0.00531902	0.0443741
SNORA42	7.50176	0.953151	0.342239	2.78505	0.005352	0.0446176
Nprl2	2.18865	-1.24434	0.447332	-2.78169	0.00540771	0.0450503
Bzw2	21.1531	-0.595543	0.214207	-2.78023	0.00543209	0.0452214
Fdps	7.80352	-0.981678	0.353146	-2.77981	0.00543913	0.0452481
Fam108c	14.0047	-0.741917	0.266989	-2.77883	0.00545554	0.0453442
Cyb561d1	2.39086	1.21484	0.437268	2.77826	0.00546509	0.0453442
Zfp111	10.4779	0.915819	0.329665	2.77803	0.00546893	0.0453442
SNORA76	3.42653	1.14722	0.412961	2.77802	0.00546905	0.0453442
Ptges2	3.57747	-1.18888	0.427968	-2.77797	0.00546992	0.0453442
Cd97	31.5508	-0.503131	0.181161	-2.77726	0.00548192	0.0454117
Arf1	38.6043	-0.46205	0.166432	-2.77621	0.00549961	0.045506
Rps15a	109.471	-0.269094	0.0969313	-2.77613	0.00550102	0.045506
Ccne1	20.183	-0.64661	0.233041	-2.77467	0.00552581	0.045679
Smyd3	19.6923	0.650295	0.234407	2.77421	0.00553363	0.0457116
Sh3pxd2a	35.927	0.476807	0.171889	2.77393	0.00553833	0.0457184
Nup210l	1.67077	1.24772	0.450059	2.77235	0.00556536	0.0459094
Cdyl2	26.3735	-0.589431	0.212797	-2.76993	0.00560683	0.0462191
Pold2	13.2044	-0.768677	0.277686	-2.76815	0.00563747	0.0464392
Uqcrh	8.854	-0.821331	0.296821	-2.7671	0.00565583	0.0465579
Pvt1	8.32797	0.879028	0.317706	2.7668	0.00566092	0.0465673
Higd2a	5.31461	-1.05531	0.381896	-2.76334	0.00572139	0.047013
Atat1	7.58452	0.900688	0.32597	2.7631	0.0057255	0.047013
Pnldc1	6.13854	0.970169	0.351127	2.76301	0.00572707	0.047013
Pkn3	9.56149	0.864081	0.312771	2.76266	0.00573321	0.0470307
Zfp369	20.6504	0.708637	0.256709	2.76046	0.00577198	0.0473147
Hspbp1	8.44883	-0.855133	0.309804	-2.76024	0.00577587	0.0473147
Mblac2	1.68815	1.24468	0.451601	2.75615	0.00584859	0.0478514
Wdr5b	1.81992	1.24569	0.451976	2.7561	0.0058495	0.0478514
Xrcc1	21.4467	-0.628424	0.228051	-2.75563	0.00585792	0.0478642
Qrich1	50.0396	-0.437641	0.158821	-2.75556	0.00585918	0.0478642
Mtor	59.282	-0.406169	0.147457	-2.75449	0.00587841	0.047988
Eif4ebp3	1.012	1.20275	0.436858	2.75318	0.00590199	0.0481472
Macf1	575.495	0.150577	0.054701	2.75274	0.00590996	0.0481788
Hnrnpa1	93.6002	0.312293	0.1135	2.75149	0.00593243	0.0483099
2610008E11Rik	11.8594	0.876713	0.318643	2.75139	0.00593424	0.0483099
Gm7488	0.551796	-1.03947	0.377862	-2.75093	0.00594257	NA
Chic1	14.965	0.694869	0.252611	2.75074	0.00594604	0.0483726
Ddx1	33.7263	-0.497594	0.180998	-2.74916	0.00597476	0.0485662
Adc	4.67691	1.08286	0.393912	2.74898	0.00597807	0.0485662
Myo9b	47.4156	-0.451475	0.164247	-2.74875	0.00598221	0.0485663
1700109H08Rik	1.76102	1.2368	0.449993	2.74848	0.00598726	0.0485738
Josd2	2.43651	1.22689	0.44665	2.74686	0.00601684	0.0487802
Sema4b	45.8458	-0.422183	0.153726	-2.74634	0.00602647	0.0488247
Psat1	48.8004	-0.389047	0.141786	-2.74391	0.00607129	0.0491541
BC065397	4.31705	1.14186	0.41618	2.74367	0.00607558	0.0491551
Irak2	3.29922	1.1711	0.426925	2.7431	0.00608619	0.0492072
Mir295	2.44834	1.22608	0.447064	2.74251	0.00609715	0.049262
Zfp534	20.0017	0.682624	0.249027	2.74117	0.00612214	0.0494189
Eprs	117.564	-0.284162	0.10367	-2.74102	0.00612496	0.0494189
Cap1	36.9616	-0.491048	0.179172	-2.74066	0.00613165	0.0494391
Ankrd11	248.891	0.226605	0.082705	2.73992	0.00614538	0.0495159
2210016L21Rik	9.16989	0.903078	0.3297	2.73909	0.00616099	0.0496077
Ip6k1	44.232	0.456411	0.166728	2.73745	0.00619173	0.0498152
U6atac	1.30093	1.21613	0.444288	2.73727	0.00619521	0.0498152
Sesn2	54.3468	-0.383947	0.140321	-2.73621	0.00621517	0.0499084
Wtap	41.3483	0.451447	0.16499	2.7362	0.00621527	0.0499084
Glt1d1	9.3365	0.85005	0.310739	2.73557	0.00622716	0.0499699
Cradd	4.73058	1.07346	0.392442	2.73533	0.00623183	0.0499733
Iws1	49.5575	0.42017	0.153678	2.7341	0.00625511	0.0501259
Ube2n	13.0037	-0.724496	0.265016	-2.73379	0.00626108	0.0501397
Eif4g2	328.152	-0.189703	0.0694271	-2.7324	0.00628746	0.0503167
Tusc3	4.59962	-1.0805	0.395626	-2.73111	0.00631206	0.0504613
Appl2	8.7846	0.898404	0.328964	2.73101	0.00631408	0.0504613
Sepsecs	9.0791	0.85319	0.312457	2.73058	0.00632221	0.050492
Hspbap1	18.9203	0.685246	0.251011	2.72994	0.00633453	0.0505562
Gm14418	4.33792	1.1096	0.406489	2.72971	0.00633893	0.050557
Gm14853	2.70455	1.21824	0.446506	2.72839	0.00636441	0.050726
Gba	8.33823	-0.882348	0.323451	-2.72792	0.00637353	0.0507643
Srcin1	11.4413	0.853028	0.312743	2.72757	0.00638027	0.0507837
Mxra8	1.19188	-1.2221	0.448155	-2.72696	0.00639204	0.050843
Scarna17	1.09968	1.22873	0.450734	2.72607	0.00640935	0.0509463
Ccdc107	16.3187	-0.743722	0.272875	-2.72551	0.00642024	0.0509985
Jmjd1c	110.128	0.31044	0.113957	2.72418	0.00644612	0.0511696
Atp11a	30.5485	0.567059	0.208228	2.72326	0.00646402	0.0512772
Trpm7	60.1954	0.392367	0.144146	2.72201	0.00648865	0.0514379
Fam135a	7.4277	0.89046	0.327193	2.72151	0.00649837	0.0514804
Mir540	2.15371	1.21228	0.445534	2.72097	0.00650916	0.0515312
Zfp346	14.4345	0.709691	0.260904	2.72012	0.00652582	0.0516284
Gm15541	0.845117	1.18434	0.4356	2.71886	0.00655066	0.0517902
Aldh18a1	23.0162	-0.570122	0.210085	-2.71377	0.00665225	0.0525215
B930095G15Rik	1.18102	1.22386	0.450986	2.71374	0.00665285	0.0525215
Tmem110	6.78243	0.894338	0.329581	2.71356	0.00665652	0.0525215
Pigt	21.124	-0.581508	0.214374	-2.71258	0.00667615	0.0526411
Timm17a	6.04138	-0.971287	0.358177	-2.71175	0.00669289	0.0527204
Ralb	10.0316	-0.819754	0.302332	-2.71144	0.00669922	0.0527204
Dppa2	15.8258	-0.680216	0.250873	-2.71139	0.00670012	0.0527204
Cpsf3l	16.5166	-0.683061	0.251941	-2.7112	0.0067041	0.0527204
Hexa	30.1301	-0.492612	0.181715	-2.71091	0.00670986	0.0527306
D16H22S680E	5.88946	1.02569	0.378418	2.71046	0.00671893	0.0527667
Smek1	54.1527	0.403749	0.148996	2.70981	0.00673223	0.0528359
Hist1h4j	9.65545	-0.821552	0.303206	-2.70955	0.00673742	0.0528415
Zfp949	6.42565	0.99401	0.366997	2.70849	0.00675892	0.0529699
4933407H18Rik	4.63391	1.10512	0.408096	2.70799	0.00676928	0.0529699
Pcmtd2	6.3066	0.96164	0.355113	2.70798	0.00676945	0.0529699
2810403A07Rik	28.8097	0.528256	0.195082	2.70786	0.00677177	0.0529699
Gm16973	3.57172	1.09704	0.405212	2.70732	0.00678295	0.0530221
Ywhaq	48.7223	-0.387448	0.143179	-2.70604	0.00680914	0.0531916
Magi2	1.52236	1.22279	0.45211	2.70463	0.00683804	0.053382
Cep57l1	6.85806	0.9523	0.352209	2.70379	0.0068554	0.0534821
Gm14124	12.1549	0.801592	0.296543	2.70313	0.00686904	0.053534
Gm15832	0.921923	1.18264	0.437525	2.70303	0.00687113	0.053534
4933434E20Rik	13.2406	0.733272	0.271371	2.7021	0.0068903	0.0536478
Kpnb1	245.495	-0.195479	0.0723578	-2.70156	0.00690156	0.0536668
Heatr3	16.7615	-0.66121	0.244753	-2.70154	0.00690193	0.0536668
Rsu1	10.022	0.851126	0.315077	2.70132	0.0069064	0.0536668
Smc3	60.7224	-0.392929	0.145489	-2.70074	0.00691845	0.0536944
Bzrap1	1.52568	1.22096	0.452087	2.70072	0.00691905	0.0536944
Ecd	12.8143	-0.763794	0.282891	-2.69996	0.00693476	0.0537755
Gm17516	1.90373	1.21645	0.450574	2.69978	0.00693862	0.0537755
Prpsap2	5.46666	-1.00432	0.372059	-2.69936	0.00694726	0.053807
Gm14139	7.94341	0.936097	0.346904	2.69843	0.00696666	0.0539219
Ppp4r1	30.0157	-0.541501	0.200741	-2.69751	0.00698598	0.0540017
Ccdc137	5.80937	1.01912	0.37782	2.69738	0.00698872	0.0540017
Dcbld1	11.0672	0.792848	0.293958	2.69715	0.00699355	0.0540017
Klf4	89.3534	0.283072	0.104956	2.69707	0.0069953	0.0540017
Anapc11	8.98113	0.883959	0.327801	2.69664	0.00700438	0.0540364
Sirt7	6.6469	0.952498	0.353323	2.69583	0.00702141	0.0541324
Myo15	1.68767	1.2192	0.452422	2.69483	0.00704238	0.0542586
Gm9385	2.52775	-1.16977	0.434187	-2.69417	0.00705639	0.0543309
Rab22a	19.3912	0.629305	0.233608	2.69385	0.00706325	0.0543483
Gltscr2	50.38	-0.398622	0.148094	-2.69169	0.00710917	0.054666
Lrrc61	1.91797	1.20909	0.44959	2.68932	0.00715973	0.0550061
Zc3h7b	43.5784	-0.425626	0.158274	-2.68918	0.00716274	0.0550061
Zdhhc18	28.9123	0.510781	0.189984	2.68854	0.00717652	0.055076
Rfx7	46.767	0.449144	0.167074	2.68829	0.0071818	0.0550807
Dscr3	9.09484	-0.85827	0.319317	-2.68783	0.00719182	0.0551176
Lrrc31	11.6526	0.745159	0.277254	2.68764	0.00719596	0.0551176
Pdia4	16.366	-0.652635	0.24285	-2.6874	0.00720108	0.055121
Chd6	65.375	0.402063	0.149695	2.68587	0.00723406	0.0553375
Mis18bp1	34.0568	0.526965	0.196283	2.68472	0.00725904	0.0554926
Gm14074	2.33782	1.18976	0.443801	2.68084	0.00734373	0.0560679
Gm15605	0.371107	1.00438	0.374658	2.6808	0.00734471	NA
Il28ra	4.56552	1.03968	0.38784	2.6807	0.00734694	0.0560679
Cdkal1	13.0667	0.776121	0.28953	2.68062	0.00734856	0.0560679
Hnrnpab	95.5721	0.287485	0.107256	2.68035	0.0073545	0.0560769
Rrp9	16.5786	-0.640985	0.23923	-2.67937	0.00737614	0.0562055
Cab39l	4.77913	-1.02276	0.381754	-2.6791	0.00738198	0.0562137
Gxylt1	16.3291	0.673401	0.251416	2.67844	0.00739664	0.0562889
9230112E08Rik	3.64453	1.11639	0.417294	2.67532	0.00746582	0.0567788
Phc2	10.1508	-0.816212	0.305226	-2.67413	0.00749239	0.0569441
Uhrf1	189.855	-0.243024	0.0908882	-2.67387	0.00749805	0.0569504
Map3k2	11.5952	0.728837	0.272723	2.67244	0.00753012	0.0571571
Ddx5	156.63	0.244035	0.0913293	2.67203	0.0075393	0.05719
2810002N01Rik	7.04918	0.927446	0.347186	2.67132	0.00755534	0.0572748
1700061G19Rik	22.2447	0.584515	0.218948	2.66965	0.00759297	0.0575231
Rnf121	11.0736	0.735523	0.275598	2.66883	0.00761168	0.0575893
Hus1	15.0408	0.683868	0.256255	2.6687	0.00761456	0.0575893
Ccdc39	1.40864	1.20649	0.452114	2.66856	0.00761763	0.0575893
Gcfc1	20.6075	0.582285	0.218215	2.6684	0.00762125	0.0575893
Garnl3	12.2759	0.76608	0.28727	2.66675	0.00765875	0.0578356
Prkar1a	24.828	-0.538314	0.201967	-2.66535	0.00769078	0.0580402
Ndufb2	2.02191	1.20037	0.450487	2.6646	0.00770808	0.0581054
Cspg5	3.87378	1.11006	0.416605	2.66454	0.00770927	0.0581054
Ccnf	62.3445	-0.386697	0.14514	-2.6643	0.00771489	0.0581106
Crtc2	11.1074	0.768437	0.288452	2.664	0.00772169	0.0581247
Mcmbp	34.8752	-0.472385	0.177391	-2.66296	0.00774575	0.0582686
Pla2g5	3.22843	1.12769	0.423536	2.66256	0.00775477	0.0582993
B230219D22Rik	24.5465	0.57842	0.217298	2.66187	0.00777068	0.0583816
Paics	68.532	-0.352491	0.132447	-2.66137	0.00778241	0.0584065
Ankrd49	3.98176	1.10133	0.413832	2.6613	0.0077839	0.0584065
Usp14	24.4625	0.525539	0.197509	2.66084	0.0077947	0.058429
Snx2	19.1015	-0.602993	0.226626	-2.66074	0.00779681	0.058429
Psmc5	18.657	-0.665092	0.250128	-2.65901	0.00783703	0.0586931
Pgrmc2	8.96238	0.82746	0.311316	2.65795	0.00786186	0.0588186
Upf1	53.4485	-0.406557	0.152974	-2.65768	0.00786797	0.0588186
Dqx1	2.98815	1.1839	0.44547	2.65765	0.00786876	0.0588186
Itm2b	6.65756	-0.900493	0.339025	-2.65613	0.00790441	0.0590012
Rrnad1	9.5855	0.850094	0.320052	2.65611	0.0079048	0.0590012
Odf2l	2.87375	1.13455	0.427172	2.65596	0.0079082	0.0590012
Ltbp4	74.4584	-0.330516	0.124555	-2.65358	0.00796426	0.0593818
Wdr3	19.6505	-0.635224	0.239504	-2.65225	0.0079958	0.059552
Polr2e	28.0031	-0.526972	0.198693	-2.65219	0.00799718	0.059552
Lrrc8d	45.1565	0.454886	0.171547	2.65167	0.00800953	0.0596063
1700052N19Rik	9.58516	0.805376	0.303773	2.65124	0.00801963	0.0596438
Atp6v1e1	12.5692	-0.704768	0.265951	-2.65	0.00804929	0.0598266
Gsk3b	27.772	0.539603	0.203661	2.64951	0.00806088	0.059875
Gm16067	0.577015	1.05123	0.396844	2.64898	0.0080734	NA
Tars	42.9243	-0.450371	0.170058	-2.64834	0.00808886	0.0599658
Anks1	19.1364	0.582026	0.219775	2.64828	0.00809021	0.0599658
Ovca2	4.1868	1.0471	0.395403	2.6482	0.00809225	0.0599658
Rnasek	3.47354	-1.07434	0.40575	-2.6478	0.00810179	0.0599658
Tspan15	1.67731	1.19022	0.449556	2.64755	0.00810773	0.0599658
Atp5g2	21.3412	-0.61687	0.233013	-2.64737	0.00811204	0.0599658
Lyar	17.0395	-0.645028	0.243661	-2.64724	0.00811522	0.0599658
Crybg3	3.46912	1.16116	0.438675	2.64696	0.00812179	0.0599658
Dhx38	34.3671	-0.493675	0.186507	-2.64695	0.00812205	0.0599658
Tfpt	3.43403	1.11734	0.422141	2.64685	0.00812449	0.0599658
Ccny	15.5877	0.659749	0.249276	2.64666	0.00812906	0.0599658
Zcwpw1	2.39473	1.15863	0.43789	2.64593	0.00814665	0.060058
Ube2c	15.2805	-0.647177	0.24467	-2.6451	0.00816676	0.0601686
Drosha	88.055	-0.322137	0.121829	-2.64417	0.00818911	0.0602956
Krba1	24.1067	0.589012	0.222906	2.64242	0.00823151	0.0605699
Vti1a	7.15425	0.904171	0.342223	2.64205	0.00824054	0.0605854
Mtf1	12.4837	0.781584	0.295857	2.64177	0.00824751	0.0605854
Wsb1	35.5419	0.458094	0.173409	2.6417	0.00824904	0.0605854
Mrpl9	8.48369	-0.872333	0.330284	-2.64116	0.00826238	0.0606383
Ccdc141	9.95473	0.761723	0.288424	2.64099	0.00826652	0.0606383
Ecm1	1.4702	-1.18993	0.451045	-2.63816	0.00833579	0.0610739
Ddx28	3.50441	-1.07271	0.406617	-2.63814	0.00833627	0.0610739
Wdr76	22.879	0.558412	0.211694	2.63783	0.00834377	0.0610909
Phf20	72.5506	0.345115	0.130874	2.637	0.00836416	0.0612022
Cnst	7.83809	0.94361	0.357939	2.63623	0.00838332	0.0613043
Amigo3	2.09867	1.19405	0.453123	2.63516	0.00840979	0.0614598
Mrpl34	3.25533	-1.1266	0.42766	-2.63434	0.00843008	0.0615699
Usp22	34.4603	-0.479868	0.182201	-2.63373	0.00844521	0.0616422
Pdik1l	7.86044	0.947815	0.360026	2.63263	0.00847273	0.0618048
Prkd3	22.6756	0.597221	0.226977	2.6312	0.00850851	0.0620274
Tox4	19.3939	-0.606471	0.230566	-2.63036	0.00852946	0.0621417
SNORA25	4.89638	0.992558	0.377406	2.62994	0.0085399	0.0621793
Recql5	21.8325	0.590461	0.22464	2.62847	0.00857688	0.06238
Rpl38-ps2	1.2556	-1.17963	0.448796	-2.62843	0.00857804	0.06238
Tmem201	36.1684	0.463411	0.176322	2.6282	0.00858375	0.062383
Zfp52	2.14883	1.18103	0.449456	2.62768	0.00859684	0.0624144
Shank1	5.72396	1.0113	0.384875	2.62761	0.00859866	0.0624144
Fam86	9.40529	0.823343	0.31344	2.6268	0.00861923	0.0625253
Clptm1	24.6083	-0.535261	0.203802	-2.62638	0.00862983	0.0625636
AU041133	4.53914	1.07853	0.411033	2.62394	0.00869189	0.0629748
Ddn	0.430485	1.01679	0.387718	2.62249	0.00872894	NA
Esrp2	2.94199	1.12667	0.429798	2.62139	0.00875719	0.063409
Srsf4	30.2662	0.545992	0.208575	2.61772	0.00885182	0.0639792
Eif4h	75.8511	-0.310446	0.118594	-2.61771	0.00885211	0.0639792
Snora21	3.27171	1.17052	0.447207	2.6174	0.00886019	0.0639792
Pag1	3.87127	1.11859	0.427386	2.61729	0.00886305	0.0639792
Cul1	26.3028	-0.546476	0.208798	-2.61725	0.00886421	0.0639792
Gk5	9.99748	0.849344	0.324539	2.61708	0.00886851	0.0639792
Gm3144	4.05552	1.07245	0.409918	2.61625	0.00889004	0.0640762
Pdia6	16.1392	-0.659111	0.251945	-2.61609	0.00889428	0.0640762
B130046B21Rik	1.10131	1.17708	0.449963	2.61594	0.00889826	0.0640762
2410019O14Rik	1.26775	1.18593	0.453471	2.61524	0.0089166	0.0641383
Mbtps2	12.2015	0.748408	0.286177	2.61519	0.00891777	0.0641383
Mif	28.1778	-0.537952	0.205807	-2.61386	0.00895248	0.0643487
5830418K08Rik	67.0448	0.371037	0.142163	2.60994	0.00905581	0.0650517
Arl6ip5	3.91755	-1.06152	0.406936	-2.60856	0.00909241	0.0652749
Echdc1	1.21017	1.18133	0.452926	2.60823	0.0091012	0.0652982
Fpgs	15.9555	-0.648565	0.248696	-2.60787	0.00911088	0.065307
Txndc17	7.1879	-0.86492	0.331671	-2.60777	0.00911351	0.065307
Parp9	4.47411	1.05858	0.405975	2.60751	0.00912043	0.0653169
Vat1	37.3467	-0.44871	0.172109	-2.60713	0.00913045	0.065349
Rufy2	14.0301	0.71119	0.27299	2.60519	0.00918244	0.0656812
Capza1	29.2238	-0.514763	0.197635	-2.60462	0.00919768	0.0657503
Mdk	12.37	-0.735533	0.282484	-2.6038	0.00921953	0.0658665
Lrp10	8.42222	-0.775998	0.298069	-2.60342	0.00922999	0.0659014
Bbs12	2.02838	1.17071	0.449985	2.60166	0.0092774	0.0661998
Anxa5	2.11306	-1.14679	0.44086	-2.60125	0.00928851	0.0662125
Dgke	18.6445	0.649717	0.249778	2.60118	0.00929042	0.0662125
Rnf40	40.6169	-0.442975	0.170552	-2.5973	0.00939593	0.066924
Mecp2	18.2169	0.638034	0.245779	2.59597	0.00943242	0.0671434
Tmem147	3.75162	-1.05105	0.405206	-2.59387	0.00949027	0.0675143
Cpsf1	41.2168	-0.424095	0.163528	-2.5934	0.00950318	0.0675598
Nrbp1	11.4536	-0.759777	0.292986	-2.59322	0.00950812	0.0675598
Atp5o	20.6038	-0.594925	0.229448	-2.59285	0.00951837	0.0675919
Phb	28.0501	-0.523343	0.201861	-2.59259	0.00952565	0.0676028
Rnf213	143.649	-0.269267	0.103927	-2.59093	0.0095716	0.0678881
Itgb1bp2	3.88844	1.02861	0.397141	2.59005	0.00959631	0.0680224
Mir665	1.9738	1.15892	0.447718	2.58849	0.00963968	0.0682636
Nfya	24.0537	0.567786	0.219373	2.58822	0.00964727	0.0682636
Cpsf6	50.2564	0.389519	0.150502	2.58812	0.00965003	0.0682636
Zfp619	4.78581	1.04178	0.402542	2.588	0.0096535	0.0682636
Psmc1	18.9776	-0.591736	0.228721	-2.58715	0.00967744	0.0683861
4930402H24Rik	10.5119	0.779093	0.301164	2.58694	0.00968332	0.0683861
Cbx2	8.88614	-0.795982	0.307713	-2.58676	0.00968823	0.0683861
Pttg1	1.04115	1.13894	0.440432	2.58596	0.00971086	0.0685049
Sdhc	12.2634	-0.723822	0.280162	-2.58358	0.00977812	0.0689381
Pitrm1	40.714	-0.43757	0.169507	-2.58143	0.00983926	0.0693277
Tmem164	14.4852	0.729837	0.282797	2.58078	0.00985761	0.0694155
Gm13357	1.57417	1.16775	0.452834	2.57877	0.00991525	0.0697797
Gm6202	1.66435	1.16834	0.453104	2.57853	0.00992213	0.0697864
Il4i1	3.00422	1.15446	0.44804	2.57669	0.00997525	0.0701147
Rnf44	72.7645	0.352178	0.136689	2.5765	0.00998069	0.0701147
2500003M10Rik	40.1214	0.438148	0.17007	2.57628	0.00998705	0.0701176
Trak2	21.1569	0.569647	0.221153	2.57581	0.0100006	0.0701706
4930594C11Rik	1.33192	1.15046	0.44713	2.57299	0.0100825	0.0707031
Ddx49	11.4656	-0.734347	0.285443	-2.57266	0.010092	0.070728
Fgd1	44.486	-0.445213	0.173144	-2.57134	0.0101306	0.0709561
Psma4	16.3471	-0.597547	0.232461	-2.57052	0.0101546	0.0710822
2510012J08Rik	20.0553	-0.634424	0.246889	-2.56968	0.0101793	0.0712131
Rpgrip1	3.07394	1.10839	0.431552	2.56838	0.0102174	0.0714368
Grpel1	13.5205	-0.715282	0.278563	-2.56776	0.0102359	0.0714869
Sf3b5	7.78324	-0.926997	0.361036	-2.5676	0.0102405	0.0714869
Ftsjd2	6.24136	0.954947	0.371939	2.56748	0.010244	0.0714869
Plce1	8.39272	0.870194	0.33895	2.56732	0.0102488	0.0714869
Ampd2	13.5996	-0.722465	0.281456	-2.56688	0.0102617	0.0715345
SNORA43	2.75878	1.1259	0.438742	2.56621	0.0102816	0.0716116
Tas1r1	1.61674	1.15777	0.451178	2.5661	0.0102849	0.0716116
Haus6	31.6825	0.477126	0.186057	2.56441	0.0103352	0.0719116
1810013L24Rik	20.5934	0.581146	0.226635	2.56424	0.0103402	0.0719116
Mir431	2.47632	1.13244	0.441813	2.56317	0.0103723	0.072092
Brcc3	8.07136	0.914343	0.356828	2.56242	0.0103947	0.0722052
Heatr8	1.24265	1.14739	0.447854	2.56198	0.0104078	0.0722541
Ints4	19.9539	-0.598563	0.233666	-2.56162	0.0104185	0.0722854
Gm10275	2.3439	-1.11905	0.436911	-2.56128	0.0104287	0.0723079
Fbxw9	11.3751	0.779797	0.304508	2.56084	0.0104419	0.0723079
Cox17	6.77467	0.883914	0.345179	2.56074	0.0104449	0.0723079
Pou2f1	77.6123	0.317196	0.123871	2.5607	0.0104462	0.0723079
Fam169a	25.3545	-0.53879	0.210522	-2.55931	0.010488	0.0725546
Phf3	87.333	0.304035	0.118853	2.55808	0.0105253	0.0727698
D230017M19Rik	1.31757	1.15599	0.452089	2.557	0.0105581	0.0729534
4930566F21Rik	3.68878	1.01615	0.397469	2.55654	0.0105718	0.0730055
Psma7	12.4712	-0.707922	0.277041	-2.55529	0.0106098	0.073206
D930048N14Rik	5.514	0.94524	0.369931	2.55518	0.0106133	0.073206
Pdia5	4.68656	-0.9786	0.383035	-2.55486	0.0106231	0.0732215
Slc25a4	26.9472	-0.548974	0.214888	-2.5547	0.0106279	0.0732215
Gm7664	1.65087	1.15775	0.453373	2.55364	0.0106604	0.0734027
Rap2a	6.26808	0.931014	0.36499	2.55079	0.0107478	0.0739611
Gtf2i	61.7871	-0.352464	0.138214	-2.55013	0.0107684	0.074018
Foxp4	52.2032	0.392106	0.15376	2.55012	0.0107686	0.074018
BC030499	2.50486	1.12354	0.440844	2.5486	0.0108155	0.0742958
Mir1188	2.48122	1.12872	0.442913	2.54841	0.0108217	0.0742958
Ankrd10	34.7801	0.474449	0.186193	2.54816	0.0108294	0.0743055
Cdk14	0.522349	1.00417	0.394211	2.5473	0.010856	NA
Tnfrsf10b	5.85372	-0.893498	0.350811	-2.54695	0.0108669	0.0745192
Dennd4b	11.4246	0.756996	0.297318	2.54608	0.0108939	0.0746247
Atmin	37.5239	-0.450963	0.177123	-2.54605	0.0108949	0.0746247
Tfg	9.00811	-0.869386	0.341536	-2.54552	0.0109115	0.0746948
Gns	19.0559	-0.605272	0.237823	-2.54505	0.0109262	0.0747522
Spry4	16.1022	0.578425	0.227303	2.54473	0.0109363	0.0747781
Gm9900	5.05333	1.01926	0.400589	2.5444	0.0109466	0.0747824
1110002L01Rik	4.86213	1.00458	0.394834	2.5443	0.0109497	0.0747824
Fam193b	31.5923	0.497099	0.195435	2.54356	0.010973	0.0748987
Sco1	8.51825	0.817927	0.321665	2.54279	0.0109971	0.0749595
Elavl2	8.25768	0.809624	0.3184	2.54279	0.0109971	0.0749595
Odf2	106.338	0.268217	0.105486	2.54267	0.011001	0.0749595
Lrp8	2.45085	1.1391	0.448102	2.54205	0.0110204	0.0750461
Fbxo31	6.59196	-0.925906	0.364263	-2.54186	0.0110265	0.0750461
Usp9x	319.939	-0.171051	0.0673486	-2.53979	0.011092	0.0754488
Dync2h1	21.5399	0.586608	0.231115	2.53817	0.0111435	0.0757393
Cbx5	179.196	0.222989	0.0878589	2.53804	0.0111476	0.0757393
Prx	24.0552	0.539032	0.212519	2.53639	0.0112001	0.0760463
Cks2	5.25793	-0.944164	0.372272	-2.53622	0.0112057	0.0760463
Gm15379	0.270421	0.733741	0.289326	2.53604	0.0112114	NA
Ube1y1	6.70145	-0.771511	0.304245	-2.53583	0.0112182	0.0760878
Zfp182	5.77923	1.01061	0.398723	2.53461	0.0112574	0.0762806
Apc	119.566	0.295311	0.116515	2.53454	0.0112596	0.0762806
Mcm3ap	47.6245	-0.407963	0.161	-2.53392	0.0112794	0.0763582
Lats1	16.7192	0.71037	0.280361	2.53377	0.0112843	0.0763582
Naa20	8.70927	0.801642	0.316407	2.53358	0.0112905	0.0763582
Mtcp1	2.88514	1.10616	0.436657	2.53326	0.0113008	0.076374
Otud7b	19.2735	0.574311	0.226722	2.5331	0.0113058	0.076374
Rgs20	0.528411	1.02	0.402777	2.53243	0.0113276	NA
Ezh1	14.3649	0.655961	0.259025	2.53242	0.0113278	0.076479
Myo10	202.002	-0.215331	0.0850751	-2.53107	0.0113715	0.0767301
Chn2	3.63603	1.0609	0.41928	2.53029	0.0113967	0.0768562
Fgf4	57.2707	0.354244	0.140028	2.5298	0.0114128	0.0769208
2310009B15Rik	0.662385	-1.01378	0.400739	-2.52977	0.0114136	NA
Usp2	1.14474	1.14859	0.454282	2.52835	0.0114598	0.0771935
9430038I01Rik	3.75161	1.03276	0.408559	2.5278	0.0114778	0.0772705
Ppp2r2d	30.2607	0.45494	0.180114	2.52584	0.0115423	0.0776602
Cnnm2	15.0182	-0.699223	0.276946	-2.52476	0.0115776	0.0778534
2810410L24Rik	1.97155	1.13209	0.448608	2.52355	0.0116175	0.0780772
Aip	7.23127	-0.891736	0.353649	-2.52153	0.0116846	0.0784831
Acaca	36.6707	-0.44915	0.178191	-2.52061	0.0117152	0.0786441
Pin1	20.2396	0.574845	0.228137	2.51973	0.0117444	0.0787952
Dlg5	51.3777	-0.395279	0.156894	-2.5194	0.0117554	0.0788204
Sdhb	12.4049	-0.687195	0.272785	-2.51919	0.0117627	0.0788204
Aig1	2.98672	1.05501	0.418819	2.51902	0.0117682	0.0788204
Neil1	2.66679	1.10999	0.440702	2.51868	0.0117797	0.0788523
Banp	20.4341	0.58529	0.232424	2.5182	0.0117958	0.0788856
D17H6S56E-3	0.848353	1.1075	0.43981	2.51813	0.011798	0.0788856
Lrfn1	6.2861	-0.900348	0.357609	-2.51769	0.0118128	0.078925
Spopl	9.13366	0.80384	0.319294	2.51755	0.0118173	0.078925
H2afv	13.2266	-0.6608	0.262637	-2.51601	0.011869	0.0792253
Gm10323	14.7346	0.784778	0.311996	2.51535	0.0118915	0.0793106
Nbea	8.00312	0.926992	0.36855	2.51524	0.0118952	0.0793106
Sephs2	27.2442	-0.503943	0.200482	-2.51366	0.0119485	0.0796209
Gm7325	6.4287	-0.94341	0.375485	-2.51251	0.0119876	0.0798358
Dctpp1	8.91002	-0.83043	0.330707	-2.51108	0.0120363	0.0801128
B330016D10Rik	0.501248	1.0281	0.409454	2.5109	0.0120423	NA
2017-09-01	48.7209	-0.37522	0.149437	-2.51089	0.0120427	0.0801128
Numbl	11.8067	0.716069	0.285291	2.50996	0.0120745	0.0802787
Meis2	8.67142	0.805234	0.32086	2.50961	0.0120864	0.0803126
Golt1b	12.717	0.675128	0.269118	2.50867	0.0121188	0.0804822
Pofut2	10.4334	-0.778252	0.31039	-2.50733	0.0121646	0.0807374
Celf5	4.70551	1.02465	0.408691	2.50715	0.0121709	0.0807374
Smurf1	18.1517	0.600614	0.239623	2.50649	0.0121935	0.0808184
Med10	2.81072	-1.04293	0.41611	-2.50638	0.0121974	0.0808184
Eme2	8.70882	0.851892	0.339914	2.5062	0.0122037	0.0808184
Was	0.759499	-1.07218	0.428242	-2.50369	0.0122906	NA
Hist1h2an	3.13518	-1.12004	0.447557	-2.50256	0.01233	0.081609
B230206F22Rik	1.4901	1.13482	0.453724	2.50113	0.0123797	0.0818924
Zfp142	29.2661	0.511198	0.204423	2.50069	0.0123951	0.0819053
Gm13051	24.1405	0.569924	0.227908	2.50068	0.0123956	0.0819053
Mccc1	12.8915	0.703524	0.281373	2.50033	0.0124078	0.0819292
Gm5665	3.45771	1.01488	0.405925	2.50018	0.0124131	0.0819292
Wdr20a	11.1	0.748431	0.299436	2.49947	0.0124378	0.0820463
Atn1	28.4107	0.517299	0.207074	2.49813	0.012485	0.0823115
Ubap2l	86.4001	-0.302963	0.121289	-2.49786	0.0124944	0.0823276
Pla2g4c	2.8222	1.09405	0.438089	2.49733	0.0125133	0.0824061
Mark2	32.7328	0.435173	0.174626	2.49202	0.0127017	0.0835385
Hinfp	8.90683	0.821547	0.329682	2.49194	0.0127048	0.0835385
Ezr	54.6329	-0.347695	0.13953	-2.49189	0.0127065	0.0835385
Ngfrap1	21.1274	-0.560518	0.224982	-2.49138	0.0127247	0.0836111
Fam46a	0.506756	0.917809	0.368499	2.49067	0.0127504	NA
Zfp444	9.42291	0.778137	0.312604	2.48921	0.0128029	0.0840783
2410114N07Rik	0.966679	1.10498	0.44399	2.48875	0.0128193	0.0841392
6330408A02Rik	6.85756	0.867408	0.348852	2.48646	0.0129019	0.0846069
2700094K13Rik	13.7537	-0.695809	0.279848	-2.48638	0.0129049	0.0846069
Fto	26.3054	0.512884	0.206371	2.48526	0.0129459	0.0848282
Zmym1	32.8631	0.490881	0.197542	2.48495	0.0129569	0.0848532
D930019O06Rik	1.0832	1.10368	0.444188	2.48472	0.0129652	0.0848607
Rfwd2	16.5203	0.628368	0.252964	2.48402	0.0129909	0.0849816
Impdh1	9.51925	-0.739269	0.297878	-2.48179	0.0130725	0.0854676
Gm17137	0.183545	0.590233	0.237839	2.48165	0.0130776	NA
Cirh1a	20.3318	-0.577366	0.232765	-2.48047	0.013121	0.0857302
Hnrnpl	106.836	0.278333	0.112218	2.48029	0.0131276	0.0857302
Sgsm3	8.0582	-0.859931	0.346732	-2.4801	0.0131344	0.0857302
Gm14410	5.82704	0.982373	0.39642	2.47811	0.0132079	0.0861622
Thoc2	47.7609	0.381984	0.154178	2.47756	0.0132286	0.086249
Nsun4	9.34242	0.752756	0.303958	2.47651	0.0132672	0.0864404
Mfsd2b	7.79139	0.815021	0.329144	2.47618	0.0132795	0.0864404
Kirrel	26.2647	0.519413	0.209765	2.47617	0.0132799	0.0864404
Gm13152	8.81796	0.856358	0.346141	2.47401	0.0133606	0.0869174
Nop14	29.7397	-0.498196	0.201437	-2.47321	0.0133904	0.0870263
Gm13157	21.8875	0.598409	0.241971	2.47306	0.0133963	0.0870263
Gspt2	4.19543	1.00624	0.406896	2.47297	0.0133995	0.0870263
Zgpat	14.8644	0.643193	0.260178	2.47212	0.0134314	0.0871859
Yars	53.569	-0.35581	0.143989	-2.47109	0.0134702	0.0873895
Zdhhc24	3.48237	1.02519	0.414944	2.47067	0.0134859	0.0874432
H3f3b	62.3639	0.325011	0.131559	2.47046	0.0134941	0.0874484
Lrrc59	49.3286	-0.374196	0.151515	-2.4697	0.0135225	0.0875842
Zfp354c	6.50687	0.909306	0.368255	2.46923	0.0135403	0.0876239
Celf1	87.9153	0.275124	0.111425	2.46915	0.0135435	0.0876239
Thop1	27.4553	-0.50416	0.204222	-2.46868	0.0135611	0.0876896
Slc35b2	9.68332	0.767311	0.311084	2.46657	0.0136412	0.0881595
Dlgap4	16.8105	0.594715	0.241164	2.46602	0.0136623	0.0882471
Cdca2	41.3781	0.410268	0.166393	2.46565	0.0136764	0.088289
Ado	12.6666	-0.690349	0.280008	-2.46546	0.0136838	0.088289
Ndufa13	9.37823	0.804056	0.326274	2.46436	0.0137259	0.0885127
2410137F16Rik	3.50763	1.05119	0.426593	2.46415	0.0137339	0.0885159
9530068E07Rik	8.76598	0.807742	0.327906	2.46333	0.0137652	0.0886687
Mpped2	3.307	1.09118	0.443152	2.46232	0.0138041	0.0888291
Pes1	42.2563	-0.423942	0.172174	-2.46229	0.0138051	0.0888291
Kdm3a	75.3954	-0.307195	0.124792	-2.46166	0.0138297	0.0889252
Srcrb4d	1.59337	1.1187	0.454477	2.46152	0.0138352	0.0889252
Camta1	10.4683	0.762943	0.310231	2.45928	0.0139218	0.0894331
Ctbp2	85.3857	0.301836	0.122821	2.45753	0.0139896	0.0898202
Hist1h2ah	11.5269	-0.676968	0.275502	-2.45722	0.0140017	0.0898486
Gm15667	0.489072	0.966061	0.393306	2.45626	0.0140393	NA
Zfand5	11.7552	0.738978	0.300871	2.45613	0.0140441	0.0900716
E130307A14Rik	3.96023	1.04057	0.42381	2.45527	0.014078	0.0902109
Ears2	9.1074	0.818697	0.333456	2.45519	0.0140811	0.0902109
Gm12275	1.19923	1.09659	0.446754	2.45458	0.0141051	0.0902867
Rbm38	11.4748	-0.708874	0.288806	-2.4545	0.0141083	0.0902867
Gm6611	2.08935	1.10354	0.449851	2.45312	0.0141624	0.0905838
Agtrap	47.1288	0.367729	0.14995	2.45235	0.0141927	0.0906842
Hnrnpk	92.695	-0.287662	0.117301	-2.45233	0.0141934	0.0906842
Rnf4	49.7613	0.354634	0.144623	2.45213	0.0142014	0.0906858
Slc9a3r1	10.89	-0.703858	0.287215	-2.45063	0.0142605	0.0909442
Pstk	2.33383	1.09813	0.448124	2.4505	0.0142656	0.0909442
Ppp3cb	15.0886	0.609787	0.24887	2.45023	0.0142766	0.0909442
Plekha8	20.334	0.550794	0.224801	2.45014	0.0142799	0.0909442
Rpap1	60.8809	-0.35206	0.143699	-2.44999	0.0142861	0.0909442
Rab11fip3	23.0946	0.543009	0.221642	2.44994	0.0142881	0.0909442
SNORD101	5.83611	0.906602	0.370514	2.44688	0.01441	0.0916705
Rhbdl1	1.4793	1.11098	0.454114	2.44647	0.0144264	0.091674
2017-09-11	74.8799	-0.284726	0.116388	-2.44635	0.0144311	0.091674
Net1	13.6829	-0.689621	0.281906	-2.44628	0.0144339	0.091674
Surf6	20.4339	0.545465	0.222999	2.44605	0.0144432	0.0916838
Mgst3	0.83973	-0.996554	0.407576	-2.44508	0.0144821	0.0918811
2400001E08Rik	14.8894	-0.619103	0.253289	-2.44425	0.0145153	0.0920423
Gm16627	0.241127	0.79253	0.324425	2.44288	0.0145708	NA
Atad2	57.9444	0.383374	0.156936	2.44287	0.0145711	0.0923359
Tmem44	5.26789	0.914454	0.37436	2.44271	0.0145773	0.0923359
2700060E02Rik	19.1635	-0.544953	0.223169	-2.44188	0.0146108	0.0924987
B9d1	2.56872	-1.07092	0.438611	-2.44161	0.014622	0.0925196
Cirbp	7.03267	0.817542	0.335091	2.43976	0.0146969	0.0929436
Mrpl11	4.646	-0.979367	0.401475	-2.43942	0.0147107	0.0929758
SNORD70	0.850811	1.05407	0.432128	2.43925	0.0147178	0.0929758
Calr	54.6486	-0.337266	0.138286	-2.43889	0.0147323	0.093018
Tra2a	39.7878	0.395418	0.16219	2.43798	0.0147695	0.0932027
Acd	7.24812	-0.857912	0.352083	-2.43667	0.014823	0.0934346
Isy1	9.75679	-0.798827	0.327835	-2.43667	0.014823	0.0934346
Mpnd	13.5232	-0.62468	0.256384	-2.4365	0.01483	0.0934346
Suz12	87.3507	0.286011	0.117397	2.43628	0.0148394	0.0934435
Cds1	1.94087	1.1011	0.452034	2.43589	0.0148552	0.0934651
Klhl24	22.1604	0.551308	0.226335	2.43581	0.0148586	0.0934651
5730455P16Rik	5.37858	0.962318	0.395106	2.4356	0.0148673	0.0934697
Msh2	63.874	-0.338607	0.139099	-2.4343	0.0149207	0.0937086
St7l	4.6683	0.968059	0.397697	2.43417	0.0149262	0.0937086
Ttyh1	4.85255	0.966269	0.396973	2.43409	0.0149291	0.0937086
Gabarap	11.9536	-0.664923	0.273247	-2.43341	0.0149572	0.093765
Mir432	1.38823	1.10167	0.452729	2.43339	0.0149581	0.093765
Ddx26b	8.79838	0.826175	0.339529	2.4333	0.014962	0.093765
Trap1	47.8781	-0.377674	0.155243	-2.4328	0.0149826	0.0938442
Nacc2	1.92149	1.09182	0.448879	2.43232	0.0150023	0.093918
Gm8898	1.01188	1.08005	0.444134	2.43181	0.0150235	0.0940003
Rras	1.81026	-1.09743	0.451486	-2.43071	0.0150695	0.0942381
SNORD18	2.03932	1.08469	0.446321	2.43028	0.015087	0.0942977
AU019823	9.57684	0.728557	0.299836	2.42985	0.0151051	0.0943606
Zfp933	5.3636	0.919663	0.378603	2.4291	0.0151365	0.0945068
RP23-428N8.1	3.2223	1.02941	0.423855	2.42867	0.0151542	0.0945514
Zmym4	54.3859	0.362646	0.149327	2.42854	0.0151597	0.0945514
Ccdc97	18.3581	0.562094	0.231502	2.42803	0.015181	0.0946342
Gm15710	0.607018	-0.957739	0.394612	-2.42704	0.0152226	NA
Guk1	5.5365	-0.879947	0.362585	-2.42687	0.0152297	0.0948879
Ccdc76	5.79912	0.910695	0.375342	2.42631	0.0152533	0.0949848
Tef	11.032	0.745643	0.307364	2.42593	0.0152691	0.095033
Gpc4	10.0849	-0.677039	0.279237	-2.4246	0.0153252	0.0953314
1700056N10Rik	3.50403	1.01997	0.420785	2.42396	0.0153522	0.0954495
Gm14420	9.05782	0.834259	0.34437	2.42256	0.0154114	0.095732
Tug1	60.1131	0.343678	0.141869	2.4225	0.0154139	0.095732
Zfp719	7.0449	0.884417	0.365231	2.42153	0.0154554	0.0959388
Fcgbp	0.388277	0.811545	0.335255	2.42068	0.0154915	NA
Anxa3	0.76915	1.01533	0.419454	2.42059	0.0154955	NA
Anxa9	0.669565	0.975584	0.40307	2.42038	0.0155041	NA
Ciz1	12.8717	0.710059	0.293447	2.41972	0.0155325	0.0963671
Zglp1	0.502873	0.946718	0.391439	2.41856	0.0155822	NA
Rcor2	33.8875	-0.466178	0.192759	-2.41845	0.0155868	0.0966528
Dhx37	26.6031	-0.503274	0.208133	-2.41805	0.0156041	0.096659
Inpp5k	9.71948	0.746403	0.308692	2.41796	0.0156079	0.096659
Zfr2	1.26632	1.08183	0.447436	2.41785	0.0156124	0.096659
Alg6	7.46863	0.836966	0.346304	2.41685	0.0156554	0.0968745
Pcsk6	27.0202	-0.47517	0.196626	-2.41663	0.0156651	0.0968839
Polr1b	29.5211	-0.493304	0.204213	-2.41563	0.0157079	0.0970974
Cnn2	5.58402	-0.923821	0.382615	-2.41449	0.0157571	0.0973507
Ccna2	33.9793	-0.438366	0.181599	-2.41393	0.0157815	0.0974504
AI838599	2.85601	1.05634	0.437898	2.41229	0.0158528	0.0978314
Ddx27	36.1306	-0.43156	0.178913	-2.41212	0.0158598	0.0978314
N6amt1	5.22252	0.936527	0.388365	2.41146	0.0158887	0.0979579
Snora74a	6.73897	0.952445	0.395034	2.41104	0.015907	0.0979797
Mtm1	8.51323	0.766735	0.318015	2.411	0.0159088	0.0979797
Cox7a2l	17.7355	-0.552472	0.229287	-2.40953	0.0159732	0.0982829
D3Ertd751e	1.39524	1.09118	0.45287	2.40947	0.0159756	0.0982829
Cachd1	16.7559	-0.616396	0.255858	-2.40913	0.0159905	0.0982829
Qdpr	15.9119	-0.609062	0.252816	-2.40911	0.0159914	0.0982829
Stmn1	13.8835	-0.645196	0.267891	-2.40842	0.0160215	0.0984167
Fbxw2	15.7211	0.597771	0.24832	2.40727	0.0160725	0.0986784
2900073G15Rik	16.9228	-0.590218	0.245262	-2.40648	0.0161069	0.0988384
Ube3c	34.5603	-0.433034	0.179969	-2.40616	0.0161212	0.0988743
Scaf1	66.2256	0.341203	0.141843	2.40549	0.0161506	0.0990035
Zfp960	8.8847	0.833587	0.346699	2.40435	0.0162012	0.0992279
Fancc	8.33531	0.772104	0.321136	2.40429	0.0162041	0.0992279
Pabpc4	85.615	-0.279596	0.116307	-2.40393	0.0162197	0.0992721
Gtf2h1	28.1073	-0.447631	0.186271	-2.40311	0.0162562	0.0994437
Gm15675	1.99205	1.08594	0.452232	2.4013	0.0163371	0.0998869
Psmd13	17.8313	-0.563081	0.234598	-2.4002	0.016386	0.100134
Map3k4	32.3013	-0.457696	0.190736	-2.39963	0.0164118	0.100239
Wwc2	44.4546	-0.402654	0.167815	-2.39939	0.0164225	0.100253
Snx27	25.5483	0.498085	0.207638	2.39881	0.0164482	0.100358
Myb	1.27946	-1.07452	0.447984	-2.39856	0.0164596	0.100375
Rbm45	9.08279	-0.75654	0.315493	-2.39797	0.0164864	0.100487
Lpcat3	10.1803	-0.733717	0.306009	-2.3977	0.0164985	0.100509
Ap4m1	11.584	0.714575	0.298144	2.39674	0.0165416	0.100719
Tnfrsf12a	0.873893	-1.04868	0.437677	-2.396	0.0165749	0.100855
A330017A19Rik	0.5651	0.988323	0.412496	2.39595	0.0165771	NA
Fbxl15	1.24569	1.06014	0.442487	2.39587	0.016581	0.100855
Polq	24.8391	0.568619	0.237376	2.39543	0.0166008	0.100923
Atp6v1h	8.55166	-0.834205	0.348565	-2.39325	0.0166998	0.101473
Mdn1	288.237	-0.178783	0.0747089	-2.39306	0.0167087	0.101474
Ptpn4	9.17135	0.775488	0.324101	2.39274	0.0167233	0.101505
Ctps	19.2364	-0.568597	0.237651	-2.39257	0.0167309	0.101505
Mettl21a	1.14548	1.07836	0.45083	2.39195	0.0167592	0.101566
Ccdc102a	3.3941	0.996034	0.416423	2.39188	0.0167624	0.101566
I830134H01Rik	0.327305	0.841097	0.35165	2.39186	0.0167634	NA
Ncapd3	30.7321	-0.458483	0.191691	-2.39178	0.0167668	0.101566
Slc45a3	2.57984	1.06762	0.446482	2.39118	0.0167943	0.10168
Gm2245	1.26894	1.0825	0.452784	2.39077	0.0168133	0.101743
Fbxo44	4.18868	0.971126	0.40647	2.38917	0.0168863	0.102132
Lactb2	22.7575	0.505753	0.211885	2.38692	0.0169902	0.102689
Dnpep	10.6411	-0.734479	0.307726	-2.3868	0.0169958	0.102689
Mrps23	5.02038	-0.881416	0.36952	-2.3853	0.0170651	0.103055
Wdr74	12.6275	-0.721696	0.302723	-2.38402	0.0171247	0.103362
Slc22a13b	1.23356	1.06862	0.44828	2.38382	0.017134	0.103365
Gm17024	1.14094	1.05861	0.444147	2.38348	0.01715	0.103409
5730403B10Rik	14.3814	0.627483	0.263363	2.38258	0.0171919	0.103608
Neurl1a	10.572	0.736185	0.30907	2.38193	0.0172219	0.103736
Cic	107.289	0.273458	0.114825	2.38152	0.0172412	0.103799
Sod2	43.4821	-0.371914	0.156192	-2.38113	0.0172597	0.103852
Npepps	57.301	0.375784	0.157829	2.38096	0.0172676	0.103852
Rcbtb1	31.1962	0.462468	0.194272	2.38052	0.0172883	0.103924
Slc39a2	0.348571	0.884928	0.371887	2.37956	0.0173333	NA
Pttg1ip	14.201	-0.602316	0.25326	-2.37825	0.0173951	0.104488
Baz2b	36.5469	0.44101	0.185443	2.37815	0.0173998	0.104488
Snord118	4.4974	0.981083	0.412601	2.3778	0.0174162	0.104533
Tgfa	0.41737	-0.867959	0.365044	-2.37768	0.0174217	NA
Commd5	2.45068	1.03697	0.436311	2.37667	0.0174698	0.104801
Gm12258	3.40262	1.00877	0.424527	2.37623	0.0174907	0.104873
Rassf1	4.86307	0.88728	0.373579	2.37508	0.017545	0.10507
Axin2	39.7683	0.424388	0.178686	2.37505	0.0175466	0.10507
Aldh2	33.5061	-0.41781	0.175922	-2.37497	0.0175504	0.10507
Impa1	9.21818	0.727885	0.306598	2.37407	0.0175931	0.105273
[truncated: 31,925 more rows]

## Sheet: DESeq2_KLF4_3F_vs_input_3F
	baseMean	log2FoldChange	lfcSE	stat	pvalue	padj
Malat1	4817.48	1.62152	0.0248732	65.1916	0	0
Neat1	683.484	3.06742	0.0698537	43.9121	0	0
Gm16869	897.032	3.26581	0.0940926	34.7084	5.87575e-264	2.02655e-260
Eef1a1	1607	-0.976839	0.0392967	-24.858	2.11704e-136	5.47625e-133
Eef2	1054.29	-1.01791	0.0456918	-22.2776	6.09076e-110	1.26042e-106
mt-Rnr1	11944.4	0.920021	0.0461915	19.9175	2.8671e-88	4.94431e-85
mt-Rnr2	19319.7	0.852435	0.0462737	18.4216	8.81968e-76	1.30368e-72
Gm10800	214.098	3.56511	0.193856	18.3905	1.56468e-75	2.02372e-72
Gapdh	414.567	-1.20952	0.0712299	-16.9805	1.14593e-64	1.31744e-61
U2	65.3162	2.75501	0.169252	16.2776	1.42367e-59	1.47307e-56
Hsp90ab1	884.204	-0.746071	0.0465161	-16.039	6.82472e-58	6.41958e-55
Rpsa	349.264	-1.09912	0.0690428	-15.9194	4.64484e-57	4.00501e-54
Gnb2l1	276.462	-1.22264	0.0769005	-15.899	6.43899e-57	5.12494e-54
Rps12	192.516	-1.33439	0.0860278	-15.5112	2.91589e-54	2.15505e-51
Hspa8	283.508	-1.10459	0.0776908	-14.2178	7.1035e-46	4.89999e-43
Meg3	230.831	1.2829	0.0905536	14.1673	1.4592e-45	9.43644e-43
Rplp0	211.248	-1.24635	0.088126	-14.1428	2.06861e-45	1.25905e-42
Rplp1	176.26	-1.29939	0.095439	-13.6148	3.26886e-42	1.87905e-39
U1	75.021	2.8218	0.207873	13.5746	5.66538e-42	3.08525e-39
Rpl8	296.473	-1.07298	0.080269	-13.3673	9.38321e-41	4.8544e-38
U3	95.6149	1.75785	0.137828	12.754	2.96124e-37	1.45904e-34
Fn1	818.385	-0.633524	0.050257	-12.6057	1.96434e-36	9.23864e-34
U4	35.5452	3.80767	0.305329	12.4707	1.07883e-35	4.85335e-33
Pkm2	392.472	-0.941592	0.0765535	-12.2998	9.08036e-35	3.91477e-32
Rps5	143.587	-1.35005	0.110283	-12.2416	1.86223e-34	7.70739e-32
Rps18	213.397	-1.01573	0.0836294	-12.1456	6.05334e-34	2.40899e-31
Tpt1	159.03	-1.15194	0.0953893	-12.0762	1.41115e-33	5.40785e-31
Gm8730	123.438	-1.36539	0.113638	-12.0153	2.9525e-33	1.09106e-30
Rpl4	382.046	-0.754512	0.0644121	-11.7138	1.08295e-31	3.86387e-29
mt-Co3	378.129	-0.724703	0.0626107	-11.5747	5.53351e-31	1.90851e-28
Rpl7a	173.128	-1.14655	0.0991092	-11.5686	5.94545e-31	1.98444e-28
Rpl3	234.08	-0.939225	0.0822005	-11.426	3.10008e-30	1.00239e-27
mt-Co1	1255.55	-0.487767	0.0437692	-11.1441	7.65409e-29	2.3999e-26
Actb	394.663	-0.786707	0.0710913	-11.0661	1.83099e-28	5.57214e-26
Rpl6	170.548	-0.998158	0.0927763	-10.7588	5.38896e-27	1.59313e-24
Prpf8	275.435	-0.86711	0.0812845	-10.6676	1.44309e-26	4.14769e-24
Rbm14	151.689	1.1801	0.110659	10.6643	1.49539e-26	4.18183e-24
Trim28	336.385	-0.79784	0.0750907	-10.625	2.27966e-26	6.20728e-24
Tubb5	273.439	-0.82086	0.0793814	-10.3407	4.61073e-25	1.22326e-22
Rps4x	207.887	-0.908664	0.0878994	-10.3375	4.76636e-25	1.23294e-22
Ddb1	201.704	-0.927578	0.0923631	-10.0427	9.89027e-24	2.49597e-21
mt-Nd6	45.828	1.56612	0.156926	9.98002	1.86434e-23	4.59293e-21
Rplp2	108.736	-1.09295	0.110728	-9.87058	5.58422e-23	1.34372e-20
Rps15	125.071	-1.09393	0.111184	-9.83891	7.6532e-23	1.79972e-20
Tsix	60.2217	1.84097	0.190122	9.68311	3.55713e-22	8.17902e-20
Atp5b	260.795	-0.847572	0.0877883	-9.65472	4.6943e-22	1.05591e-19
Ubr4	457.585	-0.652862	0.0679814	-9.60353	7.72522e-22	1.67282e-19
Snora73b	138.419	1.03492	0.10777	9.60306	7.76024e-22	1.67282e-19
Gm10076	119.448	-1.05485	0.111355	-9.4728	2.72432e-21	5.75275e-19
Rps26	99.5685	-1.10329	0.11667	-9.45652	3.18356e-21	6.58806e-19
Luc7l2	112.36	1.15562	0.12263	9.42364	4.3573e-21	8.84019e-19
Rpl19	113.537	-1.05224	0.112543	-9.34963	8.79578e-21	1.71856e-18
Hsp90aa1	396.485	-0.616237	0.0659109	-9.34954	8.80289e-21	1.71856e-18
Rpl7	172.876	-0.873187	0.0937732	-9.31169	1.2582e-20	2.41085e-18
Hspg2	250.373	-0.82385	0.0891819	-9.23786	2.51473e-20	4.7309e-18
Rpl10	88.419	-1.15411	0.125505	-9.19572	3.72479e-20	6.88222e-18
Rpl32	101.338	-1.06861	0.118286	-9.03417	1.65258e-19	2.99987e-17
Aldoa	188.91	-0.816026	0.0910473	-8.96266	3.16947e-19	5.65423e-17
Eef1g	285.575	-0.657209	0.0751259	-8.74811	2.16965e-18	3.80498e-16
Rpl12	239.366	-0.704618	0.081311	-8.66572	4.48673e-18	7.73737e-16
Rps29	79.6306	-1.07054	0.123971	-8.63546	5.84895e-18	9.92117e-16
Rpl23a	136.195	-0.867606	0.100738	-8.61253	7.14633e-18	1.19263e-15
Eif4a2	144.693	0.896953	0.105159	8.52948	1.47005e-17	2.41438e-15
Gm11168	31.4093	2.7402	0.321461	8.52421	1.5385e-17	2.48733e-15
Eno1	179.78	-0.791546	0.0935352	-8.46255	2.61585e-17	4.16403e-15
Rpl35	66.5815	-1.16074	0.137234	-8.45812	2.71724e-17	4.25988e-15
SNORA32	28.2983	2.20867	0.261791	8.43678	3.26202e-17	5.01628e-15
Rps10	90.2176	-1.04877	0.124327	-8.43554	3.29668e-17	5.01628e-15
Rpl14	139.74	-0.857297	0.10165	-8.43379	3.34651e-17	5.01832e-15
Rps6	128.237	-0.877876	0.104526	-8.39862	4.51772e-17	6.67784e-15
2610005L07Rik	87.1719	1.20976	0.144655	8.36305	6.11163e-17	8.90662e-15
Eef1b2	149.471	-0.782783	0.0939848	-8.32882	8.16496e-17	1.17337e-14
Uba1	135.121	-0.938369	0.11304	-8.30125	1.0302e-16	1.4602e-14
Ldha	133.567	-0.83283	0.101101	-8.23757	1.75737e-16	2.45724e-14
Mllt6	210.74	0.725565	0.0886618	8.18352	2.75668e-16	3.80312e-14
Lamc1	211.521	-0.714095	0.0874211	-8.16845	3.12379e-16	4.25287e-14
Rps14	138.096	-0.771392	0.094947	-8.12445	4.49414e-16	6.03907e-14
Zfp704	123.396	0.928252	0.115225	8.05602	7.88159e-16	1.04552e-13
Pou5f1	184.887	-0.765538	0.0954152	-8.02323	1.02996e-15	1.34899e-13
Gm17646	33.0998	1.96816	0.245399	8.02025	1.05532e-15	1.36492e-13
Nespas	27.5082	2.0529	0.257555	7.97073	1.57737e-15	2.01494e-13
Ash1l	54.8535	1.45572	0.185567	7.84471	4.33946e-15	5.47565e-13
Gm10718	24.3334	2.60877	0.333907	7.81287	5.59015e-15	6.96883e-13
SNORA57	7.5003	2.99257	0.386959	7.73356	1.0458e-14	1.28821e-12
Spna2	163.822	-0.81278	0.106074	-7.66238	1.82525e-14	2.22187e-12
Scarna6	39.0487	-1.36329	0.178564	-7.63476	2.26233e-14	2.7219e-12
Fasn	214.989	-0.722057	0.0949004	-7.60858	2.77128e-14	3.29591e-12
Hnrnpa2b1	205.903	0.74329	0.098198	7.5693	3.75241e-14	4.41207e-12
Cad	117.203	-0.887451	0.117439	-7.55667	4.13526e-14	4.80759e-12
AC120136.3	13.0959	2.36059	0.313317	7.5342	4.91352e-14	5.64891e-12
Mybbp1a	192.103	-0.719615	0.0958182	-7.51021	5.90331e-14	6.71225e-12
Tkt	74.8626	-1.02262	0.13629	-7.50329	6.22334e-14	6.99923e-12
Polr2a	330.336	-0.585976	0.0782251	-7.49089	6.84058e-14	7.61069e-12
Rpl27a	135.853	-0.741461	0.0994328	-7.45691	8.85732e-14	9.70073e-12
Tuba1b	88.4282	-0.920852	0.123502	-7.45618	8.90664e-14	9.70073e-12
Pgk1	119.518	-0.768191	0.103157	-7.44685	9.55972e-14	1.03036e-11
Rpl26	86.0506	-0.946277	0.127708	-7.4097	1.26586e-13	1.3503e-11
Rpl13	176.336	-0.793765	0.109029	-7.28035	3.32964e-13	3.51549e-11
mt-Co2	339.553	-0.478202	0.0658269	-7.26455	3.74296e-13	3.91196e-11
Dync1h1	422.181	-0.534001	0.0735328	-7.26208	3.81175e-13	3.94402e-11
Eif3f	40.3032	-1.41474	0.195361	-7.24166	4.43221e-13	4.5406e-11
Rps23	117.942	-0.775024	0.107299	-7.22305	5.08343e-13	5.15669e-11
Hist1h4h	48.9144	-1.28792	0.178991	-7.19546	6.2252e-13	6.25361e-11
Zbtb7a	38.9192	1.42887	0.199266	7.17069	7.46222e-13	7.42419e-11
Rpl18a	138.316	-0.746495	0.104481	-7.1448	9.0124e-13	8.88107e-11
Fth1	46.5546	-1.19316	0.167487	-7.12391	1.04906e-12	1.02402e-10
Gas5	23.3456	1.63713	0.233819	7.00168	2.52918e-12	2.44574e-10
Atrx	176.338	0.724985	0.103671	6.99314	2.68798e-12	2.57524e-10
Fus	133.022	0.779405	0.112085	6.95373	3.55755e-12	3.37707e-10
Rpl28	131.973	-0.772218	0.111511	-6.92502	4.35927e-12	4.10049e-10
Snora23	22.2698	1.76224	0.256662	6.86597	6.60407e-12	6.15606e-10
Zfp57	167.624	0.703557	0.103268	6.81294	9.5624e-12	8.83412e-10
Rpl5	175.565	-0.604787	0.0889611	-6.79833	1.05842e-11	9.6916e-10
Nid2	138.718	-0.739172	0.108781	-6.79507	1.08258e-11	9.82583e-10
Spen	200.134	0.630456	0.0928161	6.79253	1.10183e-11	9.9136e-10
Rps9	134.515	-0.702202	0.103675	-6.77314	1.26021e-11	1.12409e-09
Actn1	81.9039	-0.974059	0.144679	-6.73255	1.66719e-11	1.47439e-09
Atp5a1	134.426	-0.668061	0.0998269	-6.69219	2.19849e-11	1.92777e-09
Mcl1	89.9713	0.839495	0.125504	6.68898	2.24727e-11	1.954e-09
Rps24	101.963	-0.733629	0.110302	-6.65106	2.90983e-11	2.509e-09
Pfkl	72.0671	-0.915036	0.137877	-6.63662	3.2096e-11	2.7446e-09
Fau	63.8085	-0.999259	0.15091	-6.62153	3.55494e-11	3.015e-09
snoZ40	24.4236	1.5048	0.22852	6.585	4.54895e-11	3.82666e-09
Phf17	164.892	0.646381	0.0984449	6.56592	5.17132e-11	4.31514e-09
Gm9000	58.5639	-0.982602	0.149956	-6.55261	5.65413e-11	4.68027e-09
Snrnp200	161.581	-0.693151	0.106055	-6.53578	6.32806e-11	5.19654e-09
Gm10060	12.3772	2.12138	0.325041	6.5265	6.73221e-11	5.4849e-09
Nufip2	81.4492	0.92661	0.143234	6.4692	9.85221e-11	7.96412e-09
Rpl3-ps1	40.1913	-1.19137	0.184321	-6.46357	1.02263e-10	8.20242e-09
Rpl21	104.254	-0.760125	0.118121	-6.43513	1.2337e-10	9.81934e-09
Rps27	77.186	-0.814024	0.1268	-6.41977	1.36478e-10	1.07797e-08
Rps3	253.241	-0.498164	0.0781021	-6.37838	1.78975e-10	1.40292e-08
Rif1	260.288	0.556085	0.0874034	6.36228	1.98778e-10	1.54643e-08
Rps2	258.809	-0.749773	0.118147	-6.34612	2.20815e-10	1.70506e-08
Trps1	57.6289	1.14337	0.180417	6.33734	2.33763e-10	1.79166e-08
Jam2	187.5	0.611387	0.0966534	6.32556	2.52308e-10	1.91958e-08
Gm16586	21.1293	1.71623	0.271651	6.31777	2.6536e-10	2.00415e-08
Impdh2	61.9301	-0.937432	0.148419	-6.31611	2.68229e-10	2.01113e-08
mt-Nd1	296.853	-0.497211	0.0789201	-6.30018	2.97297e-10	2.21304e-08
Rbm39	108.644	0.725933	0.115439	6.28843	3.20686e-10	2.3701e-08
Atp1a1	70.9994	-0.890417	0.141815	-6.2787	3.41414e-10	2.50539e-08
Tardbp	94.0386	0.798651	0.127333	6.27217	3.56059e-10	2.59447e-08
Chchd10	26.72	-1.29726	0.207887	-6.24021	4.36973e-10	3.16179e-08
Hnrnph1	85.0106	0.840501	0.13485	6.23286	4.58001e-10	3.29093e-08
Gm15459	133.622	-0.65663	0.105588	-6.21877	5.01059e-10	3.57549e-08
AY036118	24.8681	1.40705	0.226804	6.2038	5.5115e-10	3.90565e-08
Slc25a39	36.4874	-1.17833	0.189969	-6.20274	5.54876e-10	3.90565e-08
Gm13242	72.6929	1.03559	0.167242	6.19217	5.93412e-10	4.14867e-08
Lamp1	83.5213	-0.831176	0.134542	-6.1778	6.50017e-10	4.50469e-08
Hist1h2bk	23.9748	-1.50048	0.242912	-6.17706	6.53043e-10	4.50469e-08
Hist1h1a	89.8091	-0.850089	0.13765	-6.17574	6.5855e-10	4.5126e-08
Hist1h3e	45.2577	-1.1102	0.179891	-6.1715	6.76466e-10	4.60486e-08
Rpl10a	136.531	-0.618869	0.10118	-6.11649	9.56614e-10	6.46934e-08
Fkbp4	112.122	-0.693022	0.113458	-6.10816	1.00786e-09	6.77163e-08
Dleu2	17.6847	1.82007	0.299233	6.08246	1.18355e-09	7.90075e-08
Tnrc6a	63.1813	0.942858	0.155408	6.06699	1.30331e-09	8.64449e-08
Dido1	144.367	0.644793	0.106319	6.06468	1.32215e-09	8.71356e-08
Tln1	120.84	-0.700697	0.115558	-6.06358	1.33127e-09	8.71815e-08
Pcbp2	128.171	-0.647229	0.10715	-6.04042	1.53716e-09	1.00032e-07
Mdm4	63.7744	0.952588	0.158346	6.01588	1.78913e-09	1.15701e-07
Rps8	171.288	-0.558563	0.0930825	-6.00073	1.96438e-09	1.26245e-07
Gm2381	63.9532	1.10022	0.183446	5.99751	2.00362e-09	1.27972e-07
Bcl7a	19.8458	1.60457	0.267974	5.9878	2.12697e-09	1.35017e-07
Hist2h2bb	51.266	-1.10859	0.185886	-5.96382	2.46402e-09	1.55459e-07
Gars	66.3763	-0.973412	0.163637	-5.94861	2.70429e-09	1.69584e-07
Mcm2	103.83	-0.770104	0.129495	-5.947	2.731e-09	1.70227e-07
Mcm3	90.9163	-0.812816	0.13674	-5.94426	2.77705e-09	1.72061e-07
Alkbh1	33.3532	1.22367	0.206341	5.9303	3.02382e-09	1.85904e-07
Gabbr1	87.4471	0.804026	0.135595	5.92962	3.03642e-09	1.85904e-07
Rpl39	40.8836	-1.02271	0.172701	-5.92188	3.18284e-09	1.93723e-07
Mcm5	106.974	-0.774327	0.130981	-5.91176	3.38469e-09	2.04803e-07
Vars	88.3022	-0.785178	0.132973	-5.90478	3.53119e-09	2.12425e-07
Nme2	42.0107	-1.09554	0.185692	-5.89979	3.63962e-09	2.17683e-07
Bcam	38.5022	-1.06951	0.181521	-5.89197	3.81625e-09	2.26936e-07
Scarna2	42.1972	1.23316	0.20952	5.88561	3.96593e-09	2.34489e-07
Mll1	149.468	0.691654	0.117657	5.87858	4.13812e-09	2.43279e-07
Ttc39b	68.5297	0.857616	0.146046	5.87224	4.29939e-09	2.51332e-07
Rps25	82.8676	-0.721211	0.122877	-5.86935	4.37499e-09	2.54314e-07
Eif3b	85.8648	-0.778482	0.132765	-5.86361	4.52923e-09	2.6181e-07
U6	29.4796	1.44531	0.246617	5.86055	4.61328e-09	2.65187e-07
Gm10801	12.503	2.21489	0.379476	5.83671	5.32401e-09	3.04351e-07
Dppa5a	100	-0.721509	0.124255	-5.80669	6.37195e-09	3.62256e-07
Rps28	80.6787	-0.720322	0.124339	-5.7932	6.90561e-09	3.9045e-07
Hist1h3a	17.5364	-1.69535	0.292864	-5.78886	7.08648e-09	3.98499e-07
Rps15a	109.471	-0.618643	0.106923	-5.78589	7.21306e-09	4.03425e-07
Ftl2	92.908	-0.729721	0.126501	-5.7685	7.99819e-09	4.44812e-07
D14Abb1e	77.0525	0.793438	0.137567	5.76764	8.03904e-09	4.44812e-07
Eif3c	109.228	-0.704287	0.122206	-5.76311	8.25755e-09	4.52757e-07
Nfib	34.277	1.20589	0.209251	5.76286	8.27013e-09	4.52757e-07
Qars	52.4734	-0.928849	0.161656	-5.74582	9.14757e-09	4.98157e-07
Kif20a	40.4367	-1.15693	0.201495	-5.74172	9.37224e-09	5.07721e-07
Cbx6	39.8988	1.03785	0.181564	5.71613	1.0898e-08	5.87299e-07
Ppp2r1a	48.153	-0.984581	0.172487	-5.70814	1.14214e-08	6.12319e-07
Parp1	156.863	-0.594799	0.104362	-5.6994	1.20232e-08	6.41256e-07
Asxl2	94.3292	0.761574	0.13375	5.694	1.24094e-08	6.5846e-07
Gpi1	118.715	-0.627494	0.110228	-5.69269	1.25053e-08	6.60163e-07
Ino80d	91.7426	0.70004	0.123108	5.68639	1.29754e-08	6.81505e-07
Hoxc12	7.99071	2.15793	0.379577	5.68511	1.3073e-08	6.83164e-07
Ccnt2	84.239	0.80601	0.141977	5.67706	1.37029e-08	7.12484e-07
Eif2b5	66.3683	-0.87515	0.154227	-5.67442	1.39157e-08	7.19931e-07
Iars	125.171	-0.659068	0.116399	-5.66215	1.49485e-08	7.69513e-07
Ubc	79.6661	-0.805808	0.142517	-5.65414	1.5663e-08	8.02303e-07
Hist1h1d	92.5748	-0.822465	0.145561	-5.65031	1.60163e-08	8.16356e-07
Gls	25.9925	1.37147	0.243209	5.63905	1.70987e-08	8.67255e-07
Actn4	116.059	-0.656581	0.116591	-5.63151	1.78642e-08	9.01663e-07
D730040F13Rik	116.645	0.632214	0.112325	5.62843	1.81854e-08	9.09255e-07
Smarca4	110.73	-0.691362	0.122835	-5.62839	1.81904e-08	9.09255e-07
Hist1h2bc	25.3711	-1.39117	0.248442	-5.59957	2.14885e-08	1.06895e-06
Slc25a5	46.4368	-0.93494	0.167591	-5.5787	2.42325e-08	1.19968e-06
Klf9	43.3793	1.00297	0.179945	5.57377	2.49291e-08	1.22829e-06
Nedd4	357.837	-0.383322	0.0688828	-5.56485	2.62378e-08	1.28665e-06
Hist1h2bg	33.0665	-1.23785	0.223102	-5.54836	2.88368e-08	1.40743e-06
Nid1	84.069	-0.755323	0.136188	-5.54618	2.91984e-08	1.41838e-06
Zc3h11a	83.9613	0.712169	0.128891	5.52535	3.28836e-08	1.58994e-06
Vim	51.0603	-0.889978	0.161574	-5.50819	3.62534e-08	1.74471e-06
Gm20417	2.23623	2.40534	0.436801	5.50672	3.65584e-08	1.75125e-06
Ttc14	30.8488	1.24366	0.226015	5.50256	3.74314e-08	1.7848e-06
Xpnpep1	36.0452	-1.08204	0.197422	-5.48085	4.23292e-08	2.00908e-06
Rpl37	63.6946	-0.779365	0.142621	-5.46457	4.64018e-08	2.19233e-06
Hist1h4d	62.5593	-0.866818	0.159206	-5.44462	5.19152e-08	2.44167e-06
Srrm2	483.827	-0.358603	0.0658915	-5.44233	5.25886e-08	2.46214e-06
Flna	215.277	-0.514732	0.0948115	-5.429	5.66698e-08	2.64127e-06
Rpl23	132.047	-0.548311	0.101309	-5.41228	6.22265e-08	2.88725e-06
Gm13456	21.8637	-1.26181	0.233712	-5.399	6.7012e-08	3.09542e-06
Rps21	48.7433	-0.814598	0.15133	-5.38292	7.32876e-08	3.37025e-06
Anapc5	77.6364	-0.734625	0.136539	-5.38032	7.43538e-08	3.40415e-06
Lonp1	60.0035	-0.831324	0.154691	-5.37408	7.6975e-08	3.50864e-06
Mcm6	75.5741	-0.800425	0.149012	-5.37154	7.80671e-08	3.54281e-06
5031425E22Rik	9.92569	1.87076	0.34991	5.34639	8.97247e-08	4.05407e-06
SNORD113	18.0518	1.55366	0.291161	5.33608	9.49794e-08	4.27284e-06
Gatad2a	78.0651	-0.760091	0.142631	-5.32907	9.87171e-08	4.38319e-06
mt-Cytb	152.934	-0.50622	0.0949959	-5.32886	9.88298e-08	4.38319e-06
Mid1	705.25	0.3132	0.0587766	5.32866	9.8942e-08	4.38319e-06
Tcfeb	41.5715	0.993005	0.186364	5.32832	9.91269e-08	4.38319e-06
Aco2	60.1336	-0.812268	0.152556	-5.3244	1.01286e-07	4.45962e-06
Hdlbp	126.601	-0.602548	0.113323	-5.3171	1.05434e-07	4.62257e-06
Rpl18	136.127	-0.593031	0.111676	-5.31027	1.09465e-07	4.77903e-06
Ptk7	42.4395	-0.899715	0.169524	-5.30729	1.11267e-07	4.8373e-06
2410002F23Rik	37.7637	1.06053	0.199986	5.30302	1.13905e-07	4.93128e-06
Rps11	70.246	-0.748005	0.141275	-5.29468	1.19223e-07	5.13999e-06
Cdk19	15.9088	1.53363	0.290068	5.28713	1.24248e-07	5.33441e-06
D4Wsu53e	66.1353	0.797705	0.150925	5.28543	1.25409e-07	5.36199e-06
Tpi1	53.0553	-0.819146	0.155134	-5.28023	1.2902e-07	5.48008e-06
Nup188	95.4684	-0.709184	0.134317	-5.27994	1.2923e-07	5.48008e-06
Asna1	24.6056	-1.21986	0.231404	-5.27156	1.3527e-07	5.71281e-06
Mat2a	72.1528	0.736754	0.139913	5.2658	1.39581e-07	5.85389e-06
Pgs1	43.8711	1.03341	0.196258	5.26559	1.39742e-07	5.85389e-06
Rps16	96.4569	-0.624647	0.118722	-5.26141	1.42957e-07	5.96441e-06
Ubb	77.535	-0.761486	0.144965	-5.25289	1.49729e-07	6.22188e-06
Pura	36.518	1.02155	0.194847	5.24284	1.58121e-07	6.54432e-06
Zfp292	114.263	0.669303	0.12801	5.22853	1.70862e-07	7.04347e-06
Hist1h4a	54.2099	-0.862882	0.165143	-5.22505	1.74111e-07	7.1489e-06
Slc25a36	150.161	0.575726	0.110434	5.21328	1.85534e-07	7.58781e-06
Pias2	85.5297	0.705472	0.135377	5.21118	1.87643e-07	7.64386e-06
Kars	52.6641	-0.868135	0.166727	-5.20691	1.92008e-07	7.79101e-06
Zfp866	17.8423	1.44834	0.278424	5.20193	1.97225e-07	7.97142e-06
Pfkp	129.193	0.622065	0.119817	5.19179	2.08282e-07	8.36294e-06
Cfl1	64.0867	-0.818476	0.157655	-5.19157	2.08528e-07	8.36294e-06
Ubn2	70.0433	0.775369	0.149411	5.18949	2.10873e-07	8.42434e-06
Gm17390	5.00222	2.11217	0.407743	5.18015	2.21705e-07	8.82303e-06
Phb2	56.0535	-0.827232	0.159865	-5.17457	2.28442e-07	9.05628e-06
1700030C10Rik	22.6075	1.37402	0.265587	5.17351	2.2974e-07	9.07298e-06
Rps19	141.127	-0.505693	0.0978594	-5.16755	2.37188e-07	9.33151e-06
Rpsa-ps10	4.64785	-1.98425	0.384441	-5.16139	2.45118e-07	9.60697e-06
Ipo5	109.844	-0.600443	0.116602	-5.14953	2.61143e-07	1.01964e-05
Zfp229	40.9531	1.07232	0.208293	5.14811	2.63119e-07	1.02349e-05
Ahnak2	46.8984	0.943601	0.183504	5.14213	2.71643e-07	1.05269e-05
Uqcrc1	40.7303	-0.906914	0.176537	-5.13723	2.78812e-07	1.07644e-05
Fbl	29.9565	-1.07962	0.210377	-5.13185	2.86903e-07	1.10356e-05
Rpl38	29.6399	-1.0743	0.209421	-5.12986	2.89952e-07	1.11116e-05
Cct7	66.7422	-0.781008	0.152347	-5.12652	2.95146e-07	1.12689e-05
Safb2	73.5383	0.729764	0.142434	5.12354	2.99854e-07	1.14066e-05
Gm10119	36.032	-0.944507	0.184476	-5.11995	3.05624e-07	1.15835e-05
Fscn1	101.634	-0.631137	0.123651	-5.10419	3.32211e-07	1.25452e-05
Csnk1a1	128.934	0.56309	0.11042	5.09951	3.4054e-07	1.2813e-05
Snhg7	16.5991	1.41834	0.279381	5.07674	3.83963e-07	1.43944e-05
Gpx1	48.0682	-0.922878	0.181815	-5.07593	3.85614e-07	1.44042e-05
Srsf10	48.184	0.878045	0.173151	5.07099	3.95752e-07	1.47297e-05
Rps17	95.6098	-0.572347	0.112922	-5.06853	4.00895e-07	1.48676e-05
E430025E21Rik	48.6537	-0.935345	0.184657	-5.06532	4.07708e-07	1.50663e-05
Zfp600	50.26	0.960579	0.189753	5.06225	4.14331e-07	1.52565e-05
Rpl34-ps1	15.2791	-1.2894	0.254769	-5.06104	4.16986e-07	1.52998e-05
Cct2	83.7524	-0.66198	0.130836	-5.05962	4.20098e-07	1.53595e-05
Usp48	172.353	0.490428	0.0969543	5.05835	4.22909e-07	1.54079e-05
Hist1h1c	81.4674	-0.695417	0.137519	-5.05688	4.26176e-07	1.54724e-05
SNORA62	9.20454	1.7455	0.345317	5.05478	4.30893e-07	1.5589e-05
Hist1h4i	24.0898	-1.24238	0.245992	-5.05049	4.40689e-07	1.58878e-05
Ssrp1	56.7005	-0.844404	0.167553	-5.03963	4.66432e-07	1.67575e-05
Rpl37a	79.6095	-0.671879	0.133402	-5.03649	4.74137e-07	1.69754e-05
Med1	53.9447	0.797761	0.159194	5.01124	5.40808e-07	1.92957e-05
Mga	222.212	0.462536	0.0924642	5.00233	5.6642e-07	2.014e-05
Rpl36	56.4499	-0.688106	0.137766	-4.99474	5.89138e-07	2.08761e-05
Ybx1	185.086	-0.454716	0.0910516	-4.99405	5.91247e-07	2.08793e-05
Hnrpdl	73.7147	0.724442	0.145098	4.99276	5.9522e-07	2.09481e-05
Eif3d	41.5006	-0.937317	0.188051	-4.98437	6.21633e-07	2.18035e-05
Gltscr2	50.38	-0.838089	0.168626	-4.9701	6.69191e-07	2.33923e-05
Iqgap1	99.557	-0.632281	0.127589	-4.95561	7.2103e-07	2.50622e-05
Aars	130.639	-0.568861	0.114796	-4.9554	7.21808e-07	2.50622e-05
snoU90	14.3116	1.38025	0.279052	4.94621	7.56712e-07	2.61863e-05
Mir17hg	6.52243	1.91294	0.386938	4.9438	7.66156e-07	2.64247e-05
Gdap10	15.2914	1.56843	0.317367	4.94199	7.73279e-07	2.65818e-05
Gm13225	95.9422	0.726459	0.147154	4.93672	7.94482e-07	2.72202e-05
Aebp2	46.4935	0.814523	0.165212	4.93019	8.21517e-07	2.80536e-05
Pabpc1	512.827	-0.289229	0.0587151	-4.92597	8.39422e-07	2.85707e-05
Rpn1	24.095	-1.23203	0.250273	-4.92272	8.53475e-07	2.89538e-05
Gtse1	45.3589	-0.880611	0.179432	-4.90776	9.21202e-07	3.11493e-05
Rsbn1	14.1829	1.41149	0.287892	4.90283	9.44658e-07	3.17978e-05
2700023E23Rik	7.39464	1.89309	0.386152	4.90244	9.46529e-07	3.17978e-05
Eif3h	37.7215	-0.916412	0.187014	-4.90024	9.5719e-07	3.20519e-05
Ahnak	479.023	0.318916	0.0651223	4.89719	9.72158e-07	3.24481e-05
SNORA42	7.50176	1.83388	0.374613	4.8954	9.81042e-07	3.26394e-05
Hist4h4	22.758	-1.22789	0.251089	-4.89025	1.00707e-06	3.33981e-05
Strbp	40.8016	0.904517	0.185086	4.88701	1.02379e-06	3.38439e-05
Ppp1ca	54.262	-0.786244	0.161126	-4.8797	1.06249e-06	3.50114e-05
Tubb2c	64.8	-0.736101	0.150872	-4.87899	1.06633e-06	3.50264e-05
Hist1h2bh	13.6694	-1.43066	0.293301	-4.8778	1.07276e-06	3.51261e-05
Hmga1-rs1	28.3051	-1.01817	0.209161	-4.86788	1.12803e-06	3.68193e-05
Tead1	103.066	0.582456	0.119723	4.86503	1.14438e-06	3.72357e-05
Cltc	163.03	-0.519681	0.106972	-4.85812	1.18507e-06	3.84387e-05
Zfp148	32.2491	0.974429	0.200682	4.85559	1.20031e-06	3.88112e-05
Gpr107	57.7236	0.781196	0.160959	4.85337	1.21381e-06	3.91254e-05
Rian	130.85	0.515066	0.10649	4.83675	1.31978e-06	4.24093e-05
Hist1h2ak	28.6828	-1.09664	0.228321	-4.80307	1.56247e-06	5.00524e-05
Stk38	84.5336	0.649702	0.135317	4.80134	1.5761e-06	5.02574e-05
Eif3l	56.3416	-0.77797	0.162043	-4.80102	1.57859e-06	5.02574e-05
Nfat5	61.9013	0.801853	0.167334	4.79194	1.65178e-06	5.24263e-05
Sf3b2	77.6312	-0.663796	0.138558	-4.79075	1.66161e-06	5.2577e-05
Ahcy	21.2225	-1.14632	0.239344	-4.78944	1.67251e-06	5.27604e-05
Lap3	73.558	-0.664987	0.139841	-4.7553	1.98153e-06	6.23188e-05
AC027184.1	263.274	0.379705	0.079996	4.74656	2.06909e-06	6.48752e-05
Mir291b	7.30067	1.75941	0.370814	4.74474	2.08777e-06	6.52632e-05
Arhgdia	72.316	-0.686275	0.144707	-4.74251	2.11082e-06	6.57852e-05
Gm14401	20.364	1.38155	0.291764	4.73515	2.18891e-06	6.80141e-05
Ccnd3	44.6919	-0.866007	0.183423	-4.72136	2.34274e-06	7.25758e-05
Brd2	128.495	0.486906	0.103455	4.70646	2.52052e-06	7.78502e-05
Zbtb44	63.6858	0.704139	0.149726	4.70285	2.56561e-06	7.90069e-05
Xiap	38.3585	0.859357	0.182827	4.70037	2.59685e-06	7.97318e-05
Ehmt2	41.1949	-0.883332	0.187979	-4.69911	2.61295e-06	7.99886e-05
9430008C03Rik	24.8263	1.0847	0.231435	4.68683	2.77465e-06	8.46882e-05
Syncrip	69.242	0.652034	0.139174	4.68504	2.79907e-06	8.51822e-05
Ccnl2	41.4609	0.830199	0.177929	4.6659	3.07264e-06	9.32336e-05
Rps27a	88.1438	-0.553668	0.118807	-4.66023	3.15853e-06	9.53242e-05
Rev3l	71.9889	0.730132	0.156676	4.66014	3.15997e-06	9.53242e-05
Nsd1	381.701	0.318088	0.068279	4.65865	3.1829e-06	9.55812e-05
Rps3a	61.0412	-0.682208	0.146447	-4.65839	3.18696e-06	9.55812e-05
Suz12	87.3507	0.616798	0.13257	4.65261	3.27753e-06	9.80134e-05
Actg1	54.8769	-0.817271	0.175698	-4.65157	3.29421e-06	9.82282e-05
Clk1	35.9048	0.950828	0.204872	4.64109	3.46578e-06	0.000103047
Trim24	71.994	0.709268	0.152912	4.63839	3.51131e-06	0.000104102
4930519F16Rik	17.4992	1.37864	0.297323	4.63683	3.53791e-06	0.000104591
Gcat	16.3745	-1.29517	0.279504	-4.63381	3.59002e-06	0.000105555
Lig1	77.888	-0.634976	0.137033	-4.63376	3.59092e-06	0.000105555
Nktr	54.1794	0.817417	0.176548	4.63	3.65661e-06	0.000107181
Spnb2	145.251	-0.541482	0.116968	-4.6293	3.66899e-06	0.00010724
Sall4	135.467	-0.477267	0.103308	-4.61984	3.84038e-06	0.000111934
Syngr1	42.2005	0.804623	0.174725	4.60509	4.12283e-06	0.000119829
Phc3	31.6089	1.0089	0.219323	4.60005	4.22388e-06	0.000122421
B230325K18Rik	6.59444	1.66157	0.361289	4.59899	4.24535e-06	0.0001227
Hist1h2be	21.1186	-1.217	0.264788	-4.59614	4.30387e-06	0.000124045
Mafg	56.3735	0.755457	0.164571	4.59047	4.42256e-06	0.000127112
Cdk4	89.7422	-0.59459	0.129729	-4.58331	4.57666e-06	0.000131176
Gm5506	34.0355	-0.893085	0.195376	-4.57111	4.85143e-06	0.000138668
Flnb	101.421	-0.651706	0.142621	-4.5695	4.88882e-06	0.000139352
Gcnt2	30.5908	1.00388	0.219885	4.56548	4.98358e-06	0.000141662
Tceb2	14.4935	-1.31522	0.288203	-4.56353	5.03014e-06	0.000142594
Trrap	137.103	-0.496773	0.108918	-4.561	5.09097e-06	0.000143924
Immt	67.6598	-0.733588	0.1611	-4.55362	5.27304e-06	0.000148665
Cops6	17.3501	-1.27661	0.280433	-4.55227	5.3069e-06	0.000149213
Mir673	3.87278	1.95094	0.429587	4.54144	5.58714e-06	0.000156635
4632427E13Rik	8.27321	1.73635	0.382379	4.54091	5.60113e-06	0.000156635
Rps4y2	43.2897	-0.849399	0.18728	-4.53544	5.74834e-06	0.000160318
AI480526	11.04	1.6705	0.368592	4.53211	5.83972e-06	0.000162429
Ints1	62.7563	-0.688918	0.152064	-4.53045	5.88581e-06	0.000163272
Fam178a	56.0801	0.70855	0.156479	4.5281	5.95172e-06	0.000164495
Zfp367	14.0276	1.29251	0.285464	4.52774	5.96168e-06	0.000164495
Gnai2	47.8763	-0.793101	0.175462	-4.52009	6.18142e-06	0.000170104
Gm12940	9.93664	1.59653	0.35369	4.51394	6.36345e-06	0.00017447
Srsf5	78.2293	0.5528	0.122475	4.51359	6.3738e-06	0.00017447
Zbtb37	9.41089	1.68087	0.373098	4.50519	6.63149e-06	0.000181045
Prdx1	53.4183	-0.758182	0.168538	-4.49858	6.84088e-06	0.00018627
6330403L08Rik	4.53398	1.88884	0.419997	4.49726	6.88341e-06	0.000186936
Rnf10	100.081	-0.55426	0.123384	-4.49213	7.05128e-06	0.000190994
Cdc37	34.7763	-0.905327	0.202015	-4.48149	7.41234e-06	0.000200249
Ppp2r2d	30.2607	0.969773	0.216687	4.47546	7.62482e-06	0.000205453
Pcmtd1	27.1515	0.987293	0.220981	4.46778	7.90352e-06	0.00021241
Psmd2	75.5894	-0.632557	0.141643	-4.46587	7.97452e-06	0.000213762
Mir292	5.44849	1.78998	0.401118	4.46249	8.10142e-06	0.000216603
Vps54	39.987	0.875681	0.196518	4.45597	8.35134e-06	0.000222709
Ythdf3	44.025	0.831922	0.186862	4.45206	8.50487e-06	0.000226221
Dnase2a	24.0457	1.07741	0.24206	4.45101	8.54687e-06	0.000226755
Ddx41	19.1689	-1.25081	0.281379	-4.4453	8.77694e-06	0.000232264
B230354K17Rik	27.0228	1.03138	0.232671	4.4328	9.30156e-06	0.000245519
Rpl31	80.6629	-0.566267	0.128502	-4.40666	1.04975e-05	0.00027638
Nup210	60.3191	-0.659946	0.149908	-4.40234	1.07088e-05	0.000281228
Kis2	5.30495	1.76266	0.400475	4.40141	1.07547e-05	0.00028172
Gm17300	2.03295	1.96267	0.446679	4.39392	1.11323e-05	0.000290873
Tsc22d1	69.5295	0.674331	0.153565	4.39118	1.12736e-05	0.000293823
Tufm	20.4086	-1.06869	0.243577	-4.38749	1.14668e-05	0.000298109
Snhg3	8.6514	1.4506	0.331205	4.37977	1.18802e-05	0.000308082
Hist1h2bl	17.6952	-1.20963	0.276569	-4.3737	1.22158e-05	0.000315992
2700073G19Rik	5.16731	1.83378	0.419439	4.37199	1.2312e-05	0.000317686
Myst4	284.265	0.38356	0.0877703	4.37004	1.24225e-05	0.00031974
Sfpq	115.947	0.494957	0.113352	4.36654	1.2623e-05	0.000324094
6430527G18Rik	77.3163	0.666119	0.152625	4.3644	1.2747e-05	0.000326467
Ythdc1	37.8721	0.86503	0.198255	4.36321	1.28167e-05	0.000327443
2900052L18Rik	6.64581	1.70288	0.391123	4.35382	1.33788e-05	0.000340961
Cct3	75.6387	-0.617493	0.142014	-4.34811	1.37314e-05	0.00034865
Rpl36a	53.0643	-0.646039	0.148588	-4.34785	1.37479e-05	0.00034865
Rpl17	103.702	-0.481464	0.110751	-4.34728	1.37834e-05	0.000348697
Tubb2b	47.383	-0.77764	0.179095	-4.34205	1.41159e-05	0.000356237
Arhgap11a	45.9097	0.769908	0.177555	4.33618	1.44982e-05	0.000364996
6820431F20Rik	26.3229	1.06255	0.245292	4.33175	1.47927e-05	0.000371505
Hist1h4b	14.2027	-1.3908	0.321163	-4.33052	1.48757e-05	0.000372684
Huwe1	476.779	-0.307634	0.0710934	-4.32718	1.51028e-05	0.000377461
snoU6-77	27.5436	0.995398	0.230309	4.32201	1.54613e-05	0.000385488
Klc1	22.5691	1.07092	0.247972	4.31871	1.56947e-05	0.000390367
Trim71	112.989	0.472634	0.109504	4.31615	1.58772e-05	0.000393961
Ppig	28.6043	0.972579	0.225758	4.30805	1.64699e-05	0.000407689
Klf13	53.2505	0.699898	0.162687	4.30212	1.69171e-05	0.000417759
Tmem181b-ps	28.0187	0.885473	0.206034	4.2977	1.72579e-05	0.000425161
Polr2e	28.0031	-0.915921	0.213161	-4.29685	1.73242e-05	0.00042578
SCARNA6	33.3026	-0.775805	0.180773	-4.2916	1.7739e-05	0.000434942
Ube2s	32.4175	-0.921881	0.214962	-4.28859	1.79814e-05	0.000439843
Gm10052	40.0179	-0.743929	0.173596	-4.2854	1.82408e-05	0.000445136
Grn	45.2808	-0.691482	0.161532	-4.28076	1.86257e-05	0.000453458
Cnot6	29.1065	0.929311	0.217623	4.27028	1.95225e-05	0.000474178
Rpl10a-ps1	5.92769	-1.64282	0.384992	-4.26715	1.97986e-05	0.000479757
Ubp1	37.4339	0.871426	0.20427	4.26606	1.98956e-05	0.000480981
Ncrna00085	6.95053	1.66156	0.389681	4.26391	2.00883e-05	0.000484507
Dcp2	109.623	0.465232	0.109343	4.2548	2.0924e-05	0.000503489
Apoe	132.592	-0.451783	0.106328	-4.24893	2.1479e-05	0.000515647
SNORA48	5.66636	1.71429	0.403589	4.2476	2.16069e-05	0.000517516
Cnpy1	23.4101	1.12887	0.265826	4.24665	2.16986e-05	0.000518512
Mir293	7.78658	1.61439	0.380747	4.24005	2.23473e-05	0.000532783
Gm11974	9.04669	1.40861	0.332425	4.23739	2.26129e-05	0.000536838
Abcf2	36.4258	-0.850874	0.200805	-4.23731	2.26212e-05	0.000536838
Psmd3	57.5656	-0.660336	0.156064	-4.23118	2.3247e-05	0.000550427
2500002B13Rik	11.2304	1.50183	0.355028	4.23017	2.33511e-05	0.00055163
Prpf19	40.3632	-0.760239	0.179862	-4.22679	2.37046e-05	0.000557525
Gm14412	35.6164	1.01389	0.239875	4.22676	2.37084e-05	0.000557525
P4hb	64.4285	-0.623648	0.147567	-4.22619	2.37676e-05	0.00055765
Msl2	28.4098	0.924976	0.219965	4.2051	2.60972e-05	0.000610922
Gcn1l1	149.918	-0.499487	0.118817	-4.20383	2.62436e-05	0.000612964
Mif	28.1778	-0.852956	0.203231	-4.19697	2.70507e-05	0.000630208
Brd8	70.3232	0.610998	0.145596	4.19653	2.71037e-05	0.000630208
Bcl9	24.44	1.03451	0.24668	4.19372	2.74419e-05	0.00063664
Mtdh	53.7695	0.660974	0.157665	4.19228	2.76169e-05	0.000639266
Fhl1	13.7491	-1.06584	0.25454	-4.18731	2.82277e-05	0.000651946
Gm6802	8.50271	1.43259	0.3424	4.18396	2.86473e-05	0.000660165
Brwd1	112.071	0.502066	0.120077	4.18118	2.89994e-05	0.000666794
Rpl27	54.6153	-0.633872	0.152029	-4.16943	3.05366e-05	0.000700581
Lrp1	81.6582	-0.624613	0.149941	-4.16571	3.10381e-05	0.000710512
Gm11847	8.75317	1.50405	0.361443	4.16126	3.16503e-05	0.000722926
Atp5d	18.718	-1.02243	0.245766	-4.16017	3.18004e-05	0.00072421
2610305D13Rik	28.1604	0.952955	0.229084	4.15984	3.18465e-05	0.00072421
Gm13247	32.0838	0.983828	0.236791	4.15483	3.25526e-05	0.000738644
Zzz3	40.8371	0.794456	0.191336	4.15215	3.29361e-05	0.000745711
Tnrc6c	103.96	0.542187	0.130664	4.14948	3.33233e-05	0.000752431
Camk2n1	8.28063	1.45945	0.351751	4.1491	3.33783e-05	0.000752431
Srsf11	58.5899	0.612025	0.147602	4.14647	3.37644e-05	0.000758045
Gm53	19.4202	1.09959	0.265205	4.14617	3.38078e-05	0.000758045
Fgf4	57.2707	0.587857	0.141804	4.14557	3.38974e-05	0.000758045
Fam168a	24.0117	0.96996	0.233999	4.14515	3.3959e-05	0.000758045
2410141K09Rik	15.6353	1.38539	0.334241	4.14487	3.40013e-05	0.000758045
Hist1h4k	37.2664	-0.800268	0.193095	-4.14442	3.4067e-05	0.000758045
Atp5o	20.6038	-1.01363	0.244633	-4.14346	3.42111e-05	0.000759619
2810403A07Rik	28.8097	0.857997	0.20725	4.13991	3.47437e-05	0.000769309
Gcfc1	20.6075	1.05139	0.253985	4.13957	3.47962e-05	0.000769309
Hook3	19.7656	1.09306	0.264113	4.13861	3.49417e-05	0.000770877
Haus6	31.6825	0.857881	0.207367	4.13701	3.51858e-05	0.000774613
BC024479	16.2312	1.23352	0.298947	4.12622	3.68769e-05	0.000810118
Kat2a	45.431	-0.731834	0.177402	-4.12527	3.70294e-05	0.000811156
Raly	41.7792	-0.742195	0.179928	-4.12495	3.7081e-05	0.000811156
Sfrs18	59.0653	0.640145	0.155308	4.12176	3.75983e-05	0.000820737
Hist1h2bf	13.3874	-1.18919	0.290824	-4.08905	4.33141e-05	0.000943517
Msn	30.7187	-0.922042	0.225654	-4.08608	4.38727e-05	0.000953386
Pkd1	49.4113	0.761755	0.186446	4.08566	4.39514e-05	0.000953386
B4galt6	79.9222	0.509849	0.124969	4.07979	4.50755e-05	0.000975724
Gjc1	25.9093	0.911654	0.223638	4.07647	4.57254e-05	0.00098682
Eftud2	63.4991	-0.655118	0.160718	-4.07619	4.57788e-05	0.00098682
Trap1	47.8781	-0.715243	0.175782	-4.06892	4.72324e-05	0.00101604
Ptbp1	149.711	-0.396899	0.0975902	-4.067	4.76228e-05	0.00102231
SNORA71	3.62895	1.75497	0.432721	4.05566	4.99925e-05	0.00106937
Hist1h2bj	23.9354	-1.11346	0.274553	-4.05553	5.00217e-05	0.00106937
Ehd1	33.6494	-0.769058	0.189872	-4.05041	5.11288e-05	0.00109078
Mars	56.57	-0.677656	0.167439	-4.04718	5.18385e-05	0.00110365
Wdr4	21.0203	0.975287	0.241338	4.04117	5.31847e-05	0.00112998
Tcof1	119.754	-0.490311	0.121373	-4.03969	5.35218e-05	0.00113482
Plag1	10.2078	1.37646	0.34101	4.03643	5.42716e-05	0.00114836
Zcchc4	15.4304	1.2006	0.29756	4.03481	5.46454e-05	0.00115391
Gm8172	2.49094	-1.76155	0.438027	-4.02155	5.78152e-05	0.00121836
Psme1	4.21399	-1.71785	0.427775	-4.01578	5.92505e-05	0.00124607
Gsta4	22.1171	-0.929414	0.231744	-4.01053	6.05834e-05	0.00127151
Cdc34	38.5167	-0.799285	0.199326	-4.00995	6.07322e-05	0.00127206
Ubr5	328.533	-0.30251	0.0754542	-4.00918	6.09287e-05	0.00127359
Phf20	72.5506	0.544367	0.136009	4.00244	6.26934e-05	0.00130784
Nr2c2	38.8479	0.767313	0.192361	3.98892	6.6376e-05	0.00138188
Slc2a4rg-ps	5.33666	1.66816	0.418484	3.9862	6.71404e-05	0.00139498
Ctnnbl1	15.222	-1.14742	0.287908	-3.98537	6.7376e-05	0.00139707
Dhx38	34.3671	-0.802359	0.20156	-3.98074	6.86998e-05	0.00142167
4930500J02Rik	25.8516	0.915588	0.230105	3.979	6.92056e-05	0.00142928
Trim11	22.5278	1.05596	0.265566	3.97625	7.00098e-05	0.00144301
Snrpg	10.252	-1.26833	0.319808	-3.96591	7.3117e-05	0.00150406
Msi2	59.7172	0.578201	0.145845	3.96448	7.35561e-05	0.00151009
Nudc	44.7288	-0.71846	0.181295	-3.96293	7.40352e-05	0.00151691
Zfp644	37.7752	0.805207	0.203246	3.96174	7.4406e-05	0.0015215
Ckb	62.0782	-0.612757	0.154731	-3.96014	7.49055e-05	0.00152869
Ldhb	34.8537	-0.708015	0.179064	-3.95398	7.68613e-05	0.00156031
Pptc7	19.2937	0.973044	0.246121	3.95352	7.70112e-05	0.00156031
Luc7l	44.5123	0.719572	0.182009	3.95349	7.70192e-05	0.00156031
Epm2aip1	18.262	1.04863	0.26525	3.95337	7.70578e-05	0.00156031
Gm13157	21.8875	1.12635	0.285172	3.94971	7.82465e-05	0.00158128
Etnk1	116.818	0.455253	0.115328	3.94746	7.89836e-05	0.00159307
Mcrs1	20.8768	-0.996985	0.252836	-3.9432	8.04004e-05	0.00161849
Hk1	24.5551	-0.962739	0.244734	-3.93382	8.36067e-05	0.00167976
Klhdc4	23.2078	0.951312	0.241987	3.93125	8.45042e-05	0.00169451
Akap9	60.1235	0.67294	0.171345	3.92739	8.58722e-05	0.00171595
Cct5	66.5152	-0.573102	0.145928	-3.9273	8.59055e-05	0.00171595
Tbl3	17.5314	-1.06911	0.27244	-3.9242	8.70186e-05	0.00173484
Apc	119.566	0.491427	0.12537	3.91983	8.86123e-05	0.00176321
Gm20541	16.9522	1.1724	0.299195	3.91852	8.90941e-05	0.0017694
Lamp2	36.0323	0.748664	0.191115	3.91736	8.95245e-05	0.00177454
Pafah1b1	56.6518	0.609205	0.155609	3.91496	9.04183e-05	0.00178883
Eif3k	25.3285	-0.854164	0.218349	-3.91192	9.15667e-05	0.00180809
Uhrf1	189.855	-0.354945	0.0909511	-3.90259	9.51702e-05	0.00187567
Wwox	16.9671	1.1133	0.285677	3.89705	9.73705e-05	0.00191538
Rtn4	84.7795	0.530001	0.136082	3.89472	9.83108e-05	0.00193021
Tet2	276.33	0.333968	0.0857861	3.89303	9.89979e-05	0.00193952
Ube2i	52.3342	0.662093	0.170088	3.89264	9.916e-05	0.00193952
Pcdhgc5	67.9914	0.636444	0.163752	3.88663	0.000101644	0.00198437
Gm10323	14.7346	1.26434	0.325663	3.88237	0.000103444	0.0020157
SCARNA17	18.5224	0.950393	0.244859	3.8814	0.000103858	0.00201997
Mcm4	56.5056	-0.665738	0.172048	-3.86949	0.000109063	0.00211439
Gm4737	16.4637	-1.08765	0.281092	-3.86936	0.000109122	0.00211439
Hist1h3g	19.469	-0.990039	0.255988	-3.86752	0.000109949	0.00212644
Ctbp2	85.3857	0.500703	0.129582	3.86399	0.000111548	0.00215334
Ddx17	168.794	0.380492	0.0986042	3.85878	0.000113955	0.00219571
Ruvbl2	29.1221	-0.810715	0.210126	-3.85824	0.000114206	0.00219645
AC124005.1	2.94482	1.70312	0.441803	3.85494	0.00011576	0.0022222
Snora7a	3.8661	1.63226	0.424075	3.849	0.000118603	0.00227256
Cux1	24.9888	0.884273	0.230085	3.84324	0.000121418	0.00232221
Pank3	17.3272	1.01148	0.263449	3.83936	0.000123353	0.00235486
Fbxl5	27.1667	0.862612	0.225834	3.81968	0.000133626	0.00254628
Pcf11	38.4842	0.746465	0.195483	3.81857	0.000134226	0.002553
Gaa	16.4216	-1.07561	0.281778	-3.81723	0.000134957	0.00256219
Nup205	68.439	-0.582136	0.152579	-3.81531	0.000136013	0.00257493
Pom121	37.8734	-0.75107	0.196867	-3.8151	0.000136125	0.00257493
mt-Nd4	230.422	-0.2858	0.0750056	-3.81039	0.000138749	0.00261506
Cct8	65.1443	-0.576537	0.151307	-3.81038	0.000138752	0.00261506
Stk11	41.1047	0.677978	0.178066	3.80746	0.000140401	0.00263698
Kif22	25.9004	-0.88968	0.233676	-3.80732	0.000140479	0.00263698
Ltbp4	74.4584	-0.542498	0.142501	-3.80697	0.00014068	0.00263698
C030039L03Rik	15.6651	1.13069	0.297092	3.80586	0.000141315	0.0026441
Bclaf1	98.6076	0.515955	0.135624	3.8043	0.000142206	0.00265596
Ptprf	55.9261	-0.586298	0.154173	-3.80287	0.00014303	0.00266654
Dmwd	29.9815	0.884423	0.232617	3.80205	0.000143505	0.00267058
Rnf121	11.0736	1.21834	0.320534	3.80096	0.000144137	0.00267752
Yy1	20.9513	0.909187	0.239258	3.80002	0.000144684	0.00268288
Lrrc58	39.6464	0.637228	0.168112	3.7905	0.000150346	0.00278238
Ankrd11	248.891	0.348509	0.0919558	3.78996	0.000150669	0.00278238
Chka	26.5536	0.905825	0.239026	3.78965	0.000150857	0.00278238
Hdgfrp2	34.5169	-0.770955	0.203591	-3.78679	0.000152609	0.00280969
H2afx	68.6373	-0.74501	0.197108	-3.77971	0.000157012	0.00288561
Bag6	90.6563	-0.469737	0.124391	-3.77628	0.000159186	0.00291856
Slc38a6	5.62177	1.43596	0.380285	3.776	0.000159368	0.00291856
Naca	122.17	-0.436636	0.115941	-3.76602	0.000165868	0.00302543
Celf1	87.9153	0.459374	0.121984	3.76585	0.00016598	0.00302543
Dhx8	36.8758	-0.795551	0.211262	-3.7657	0.000166081	0.00302543
Arpp19	17.0934	0.992707	0.263667	3.76501	0.000166543	0.0030285
Dst	734.441	0.207435	0.0551199	3.76335	0.000167654	0.00304166
Fem1c	20.8184	0.933288	0.248014	3.76305	0.000167854	0.00304166
Pebp1	30.8422	-0.801243	0.213416	-3.75437	0.000173776	0.00314347
Pkd2	27.8653	0.830864	0.221353	3.75356	0.000174338	0.00314813
Tnrc6b	70.9049	0.58343	0.155491	3.75219	0.000175297	0.00315481
Gm14399	10.9469	1.20215	0.320388	3.75216	0.000175318	0.00315481
Hist1h1b	58.3226	-0.60702	0.162125	-3.74416	0.000180997	0.00325135
Scarna10	39.2951	-0.659629	0.176252	-3.74254	0.000182168	0.00326671
Ppp6r1	42.4221	-0.684836	0.183018	-3.7419	0.000182631	0.00326935
Dcp1b	7.87159	1.30965	0.350485	3.73669	0.00018646	0.00333213
SNORA25	4.89638	1.4659	0.392768	3.73222	0.000189797	0.00338591
Plp2	22.2489	-0.927958	0.248727	-3.73083	0.000190847	0.00339879
Hyou1	40.5917	-0.620883	0.166651	-3.72564	0.000194819	0.00345602
Prelid1	46.2441	-0.629979	0.169101	-3.72546	0.000194959	0.00345602
Srsf6	76.5665	0.505693	0.135755	3.72503	0.000195291	0.00345602
Zfp946	6.41257	1.44774	0.388666	3.72489	0.000195397	0.00345602
Mir291a	9.68479	1.412	0.379157	3.72405	0.00019605	0.00346166
Tia1	22.9482	0.923611	0.248058	3.72336	0.000196588	0.00346215
Itpk1	53.7986	-0.566704	0.152211	-3.72316	0.000196747	0.00346215
Hspa9	140.706	-0.408503	0.109734	-3.72265	0.000197139	0.00346316
Ddx24	25.1291	-0.861542	0.231696	-3.71841	0.000200477	0.00351583
Pabpn1	9.68913	1.16655	0.313975	3.71543	0.000202856	0.00355153
Ctnnb1	166.052	-0.351886	0.0948464	-3.71006	0.000207207	0.00362157
Gm9625	19.0761	-0.873479	0.235608	-3.70733	0.000209454	0.00365031
2700038G22Rik	5.87264	1.51546	0.408786	3.70721	0.000209557	0.00365031
Shmt2	54.1758	-0.624125	0.168432	-3.7055	0.000210973	0.00366881
Ran	85.3794	-0.46246	0.124986	-3.7001	0.000215516	0.00374151
Hist1h3d	15.7043	-1.11539	0.301897	-3.69461	0.000220224	0.00381684
Thop1	27.4553	-0.813054	0.220111	-3.69383	0.0002209	0.00382217
Mob2	5.76242	1.46217	0.396106	3.69136	0.000223054	0.00385299
Rabggtb	23.7505	0.823756	0.223425	3.68694	0.000226966	0.00390761
Eml5	23.548	0.94671	0.256774	3.68693	0.000226972	0.00390761
Zfp358	1.78252	-1.63351	0.44319	-3.6858	0.000227982	0.00391849
Hnrnpa3	152.934	0.365762	0.0992811	3.6841	0.000229509	0.00393819
Slc9a8	40.7074	0.69969	0.190045	3.68171	0.000231676	0.00396431
Pgam1	85.1911	-0.469175	0.127439	-3.68157	0.000231798	0.00396431
Dctpp1	8.91002	-1.32358	0.359726	-3.67941	0.000233775	0.00399154
Stmn1	13.8835	-1.14638	0.311794	-3.67672	0.000236255	0.00402724
Dgke	18.6445	0.991459	0.269694	3.67624	0.000236694	0.00402808
Blcap	19.2503	0.898617	0.244514	3.67511	0.000237746	0.00403934
Tmem66	4.72159	-1.49093	0.406048	-3.6718	0.000240845	0.00408529
Ubxn2a	47.0637	0.669734	0.182782	3.66413	0.000248185	0.00419963
Tdh	98.2494	-0.448742	0.122476	-3.66391	0.000248398	0.00419963
Thrap3	116.511	0.433739	0.118414	3.6629	0.000249375	0.00420729
Mdh2	28.8679	-0.796872	0.21757	-3.6626	0.000249664	0.00420729
Gm6483	14.0635	1.15899	0.316616	3.66054	0.000251681	0.00422952
Amdhd2	15.5985	1.0531	0.287699	3.66042	0.000251801	0.00422952
Rbm25	76.7501	0.532892	0.145619	3.6595	0.000252711	0.00423793
Ankrd24	9.7959	1.27169	0.347686	3.65757	0.000254613	0.00425109
Ddx1	33.7263	-0.754958	0.206412	-3.65753	0.000254658	0.00425109
Gm10722	5.69174	1.58653	0.43378	3.65746	0.000254728	0.00425109
Ncapd2	89.3669	-0.484056	0.132536	-3.65226	0.000259944	0.00433115
Dnmt1	134.265	-0.420608	0.115286	-3.64838	0.000263904	0.00439006
Tmsb10	22.3216	-0.867294	0.237848	-3.64642	0.00026592	0.00441649
Fabp3	9.32327	-1.27846	0.350701	-3.64544	0.00026694	0.00442632
Ddx39	33.8153	-0.744921	0.204447	-3.64358	0.00026887	0.00445119
Eif5a	108.043	-0.406762	0.111689	-3.64191	0.000270621	0.00447302
Pisd-ps1	36.6584	0.695174	0.191022	3.63924	0.000273441	0.00451243
Mbtd1	36.4331	0.681761	0.187526	3.63556	0.000277377	0.0045701
SNORA73	64.1447	0.544029	0.149756	3.63276	0.000280404	0.00461263
A830080D01Rik	36.3999	0.777707	0.214265	3.62965	0.000283809	0.00466122
Ppp2r5d	25.6659	-0.842184	0.23231	-3.62527	0.000288664	0.00473345
Ddx23	44.5967	-0.618742	0.170841	-3.62173	0.000292639	0.00479104
Ctsd	33.2011	-0.734288	0.202785	-3.62101	0.000293453	0.00479677
Murc	5.10001	1.47593	0.407771	3.6195	0.000295173	0.00481729
Rbm10	30.9094	-0.770816	0.213039	-3.61819	0.000296667	0.00483404
Eif4g1	286.646	-0.321061	0.0887603	-3.61717	0.000297841	0.00484554
5S_rRNA	6.83235	1.43267	0.396293	3.61517	0.00030015	0.00487544
Zfp655	45.7134	0.635743	0.176345	3.60511	0.000312016	0.00506024
Cic	107.289	0.448565	0.124533	3.60196	0.000315823	0.00510465
Ubxn11	9.9019	1.25586	0.348688	3.60168	0.00031617	0.00510465
Whsc1l1	27.5498	0.807062	0.224083	3.60162	0.000316235	0.00510465
Itgb1bp2	3.88844	1.54786	0.430762	3.5933	0.000326514	0.00526237
Nck2	6.21326	1.34315	0.373891	3.59236	0.00032769	0.00527312
Zfp936	23.6699	0.98165	0.273369	3.59093	0.000329502	0.00529404
Hist1h3f	19.2563	-0.874977	0.244059	-3.5851	0.000336947	0.00540525
Mdh1	13.0197	-1.15358	0.321843	-3.5843	0.00033798	0.00541343
SNORD63	1.66162	1.61017	0.449361	3.58324	0.000339362	0.00542717
D430018E03Rik	5.78926	1.46438	0.408739	3.58266	0.00034011	0.00543074
Plcb3	47.6885	-0.627752	0.17529	-3.58122	0.000341987	0.0054523
2700078E11Rik	21.2464	0.871856	0.243547	3.57982	0.000343829	0.00547322
Pnn	51.0981	0.589066	0.164637	3.57797	0.000346276	0.00550371
Gm9873	2.46366	1.58927	0.444379	3.57639	0.000348377	0.00552861
C330007P06Rik	12.5036	1.10533	0.309158	3.57529	0.000349843	0.00554108
1110012J17Rik	74.3739	0.522756	0.146226	3.57499	0.000350237	0.00554108
Mettl16	36.7352	0.711156	0.198985	3.57392	0.000351676	0.00554108
Cox6b1	8.62165	-1.28445	0.359421	-3.57365	0.000352038	0.00554108
Zfp280d	21.6672	0.875159	0.244924	3.57318	0.000352669	0.00554108
Gm10925	31.992	-0.669823	0.187466	-3.57304	0.000352865	0.00554108
Mier1	29.0243	0.791133	0.22142	3.573	0.000352911	0.00554108
Srebf2	68.729	-0.523478	0.147038	-3.56014	0.000370655	0.00581086
SNORA70	5.70414	1.4689	0.41286	3.55787	0.000373873	0.00585037
Eif2c3	25.03	0.836211	0.235072	3.55726	0.000374744	0.00585037
Snrpb	25.1258	-0.813154	0.228596	-3.55717	0.000374871	0.00585037
Nhp2	19.4445	-0.923304	0.259679	-3.55556	0.000377181	0.00587754
Nisch	149.543	-0.396654	0.111623	-3.5535	0.000380145	0.00590676
Aprt	9.28997	-1.18065	0.332252	-3.55346	0.000380197	0.00590676
Ctnna1	107.295	-0.44459	0.125176	-3.55171	0.000382742	0.00593738
D16H22S680E	5.88946	1.40349	0.395225	3.55111	0.000383605	0.00594186
Apex2	17.1307	0.990205	0.278893	3.55048	0.000384528	0.00594725
Prrc2c	362.313	-0.258366	0.072816	-3.5482	0.000387868	0.00598995
Dhcr24	41.1013	-0.635228	0.179061	-3.54755	0.000388836	0.00599596
Gsk3b	27.772	0.724253	0.204423	3.54292	0.000395719	0.00609301
Mettl11a	13.1648	1.19379	0.337363	3.53858	0.000402279	0.00618482
Akt1s1	17.5403	0.952022	0.269484	3.53276	0.000411251	0.00631338
Rps20	155.052	-0.349692	0.0990281	-3.53124	0.000413613	0.00634023
Naa50	45.0321	0.589156	0.166993	3.52803	0.000418658	0.00640808
Ppp4r1l-ps	18.7663	1.01168	0.287063	3.52425	0.000424682	0.00649067
1810029B16Rik	10.4942	1.14479	0.324913	3.52337	0.000426095	0.00650266
2017-03-07	43.0294	0.65041	0.184647	3.52246	0.000427562	0.00651544
Cspp1	20.2158	0.915307	0.260268	3.51679	0.000436803	0.00663525
Gart	61.4306	-0.549333	0.156214	-3.51654	0.000437207	0.00663525
Snora21	3.27171	1.52134	0.432634	3.51646	0.000437348	0.00663525
Socs2	21.4923	0.886336	0.252303	3.51299	0.000443096	0.00670295
Ube3b	38.8377	-0.655173	0.186501	-3.51298	0.000443106	0.00670295
4930447C04Rik	7.39346	1.42993	0.407361	3.51023	0.000447722	0.00676289
Pdpk1	53.584	0.553245	0.157938	3.50292	0.000460191	0.00694111
Lars2	22693.4	0.291749	0.0833828	3.49892	0.000467153	0.00703585
D10Wsu52e	25.4935	-0.799059	0.228832	-3.49191	0.000479588	0.00721265
Uba52	3.19165	1.54455	0.442693	3.489	0.00048484	0.00728104
Rbm12	17.5438	0.944189	0.270777	3.48696	0.000488552	0.00732616
1700020I14Rik	41.2352	0.645106	0.185188	3.48352	0.000494864	0.00741007
Taf4a	26.3404	0.762032	0.219014	3.47938	0.000502572	0.00751461
Abcc5	95.5323	0.458383	0.131815	3.47747	0.00050617	0.0075575
Bsg	47.0668	-0.573283	0.164978	-3.4749	0.00051105	0.00761936
Ogt	93.5377	0.432127	0.124385	3.47412	0.000512537	0.00762561
Zbtb49	7.08948	1.26764	0.364903	3.4739	0.000512944	0.00762561
Kctd6	6.88675	1.26697	0.365522	3.4662	0.000527862	0.00783613
Snd1	54.876	-0.571382	0.164863	-3.4658	0.000528659	0.00783673
9030624J02Rik	26.0745	-0.810043	0.23378	-3.46498	0.000530269	0.00784761
Chd9	55.6153	0.621241	0.179309	3.46464	0.000530941	0.00784761
Pisd	14.8319	0.998448	0.288213	3.46427	0.000531668	0.00784761
Fxyd6	48.0758	-0.557797	0.161107	-3.46228	0.000535629	0.00789481
Gnb1	61.6494	-0.544153	0.157262	-3.46017	0.000539841	0.00794557
Dmpk	12.283	1.10619	0.319872	3.45824	0.000543726	0.00799138
Prkcsh	21.6568	-0.842758	0.243783	-3.457	0.000546231	0.00801681
Ppid	21.5948	0.836193	0.24193	3.45634	0.000547572	0.00802512
Scai	12.6663	1.04291	0.30184	3.45518	0.000549924	0.00804819
Ipo4	33.4433	-0.685044	0.198512	-3.45089	0.000558741	0.0081638
Zcchc7	15.5469	1.0477	0.30363	3.45057	0.000559402	0.0081638
Flii	26.3155	-0.788819	0.228677	-3.44949	0.000561639	0.00818489
Aamp	31.564	-0.717129	0.20796	-3.44839	0.000563938	0.00820684
Setd5	122.984	0.380397	0.110458	3.44383	0.000573537	0.00833481
Fam123b	16.3352	1.0049	0.29216	3.43954	0.000582713	0.00845629
1810032O08Rik	14.841	0.972282	0.282728	3.43893	0.000584028	0.00846349
Luc7l3	43.5144	0.615534	0.179218	3.43455	0.00059354	0.00858931
Dpp3	34.0705	-0.700086	0.204057	-3.43083	0.000601743	0.00869585
Nudt16l1	7.50892	-1.26644	0.369442	-3.42799	0.000608071	0.00877505
Dpp8	16.842	0.977867	0.285545	3.42456	0.000615789	0.00886784
Wtap	41.3483	0.613632	0.179195	3.42438	0.000616215	0.00886784
Dctn2	28.0492	-0.718114	0.209732	-3.42396	0.000617158	0.00886908
Zfp763	5.58335	1.3402	0.391589	3.42247	0.000620546	0.00890539
Srm	29.4334	-0.654578	0.191394	-3.42005	0.000626097	0.00897262
Ttc3	69.3461	0.509491	0.149193	3.41498	0.000637876	0.00912878
BC005537	41.0014	0.578519	0.169458	3.41394	0.000640301	0.00915082
Mgea5	76.0468	0.489114	0.143837	3.40048	0.000672665	0.00960009
Psap	39.3934	-0.623827	0.183631	-3.39717	0.000680865	0.00970373
Prim2	10.6096	-1.14329	0.336782	-3.39475	0.000686918	0.00977653
Fbxl20	14.9432	1.06279	0.31322	3.39311	0.000691038	0.00981276
Mis18bp1	34.0568	0.7065	0.208224	3.39298	0.00069136	0.00981276
Snora74a	6.73897	1.26276	0.37268	3.38833	0.000703188	0.00996697
Gm7536	6.09274	-1.33258	0.393954	-3.38259	0.000718057	0.0101638
Smcr8	62.838	0.527346	0.155936	3.38182	0.000720063	0.0101783
Meis2	8.67142	1.18717	0.35158	3.37668	0.000733667	0.0103564
Hmga1	33.462	-0.675199	0.19999	-3.37617	0.000735032	0.0103615
Sgms1	16.869	0.895857	0.26554	3.37371	0.00074162	0.0104402
Gdi2	48.9729	-0.576778	0.17103	-3.37239	0.000745189	0.0104762
RP23-392I3.14	1.79046	1.51786	0.450305	3.37075	0.00074965	0.0105224
Ganab	66.2941	-0.490755	0.145633	-3.3698	0.000752229	0.0105224
Fam13b	16.7997	0.90101	0.267405	3.36946	0.000753166	0.0105224
Zfp420	6.43625	1.31135	0.389188	3.36945	0.000753173	0.0105224
Inhbb	4.7782	1.37682	0.408635	3.36931	0.000753561	0.0105224
Acbd3	12.3557	1.10646	0.328476	3.36846	0.000755887	0.0105406
SNORA17	8.98283	1.25181	0.371715	3.36767	0.000758057	0.0105532
Cox4i1	35.6957	-0.636579	0.189042	-3.36739	0.000758828	0.0105532
Esyt1	20.6355	-0.88502	0.263342	-3.36073	0.000777377	0.0107967
Dab2ip	61.1387	0.486581	0.144827	3.35973	0.00078019	0.0108212
Zdbf2	77.8655	0.56205	0.167384	3.35785	0.000785515	0.0108722
Slc25a1	14.7688	-0.942903	0.280819	-3.35769	0.000785964	0.0108722
Map4k1	9.48763	-1.12049	0.333991	-3.35486	0.000794056	0.0109694
Snora16a	2.60838	1.49962	0.447301	3.3526	0.000800575	0.0110447
Ppm1b	51.973	0.53034	0.158241	3.35147	0.000803851	0.0110671
4930422G04Rik	31.2312	0.752132	0.224431	3.35129	0.000804364	0.0110671
Qk	98.8205	0.412723	0.123167	3.35093	0.000805402	0.0110671
Taf15	58.9108	0.539334	0.161004	3.34981	0.000808673	0.0110973
Hdac1	35.1824	-0.672897	0.200904	-3.34934	0.000810032	0.0111012
Acly	101.964	-0.395874	0.118285	-3.3468	0.000817506	0.0111888
Fam83e	3.48139	1.4578	0.436258	3.3416	0.00083297	0.0113715
Vcp	66.1481	-0.483111	0.144576	-3.34157	0.000833055	0.0113715
Phf12	46.5553	0.599643	0.17948	3.341	0.000834774	0.01138
Use1	10.9268	-1.03168	0.309138	-3.33727	0.000846064	0.0115187
Rfc2	16.7537	-0.891736	0.267267	-3.33651	0.000848386	0.0115274
Rrp12	31.7537	-0.694743	0.208236	-3.33633	0.000848929	0.0115274
Zfp871	28.5882	0.782529	0.234577	3.33591	0.000850198	0.0115295
Hcfc1	190.203	-0.329503	0.098882	-3.33229	0.000861351	0.0116654
Crk	43.6633	0.577264	0.173444	3.32824	0.000873952	0.0118206
Zfp329	13.404	0.966628	0.29052	3.32723	0.00087713	0.0118442
Chd4	203.752	-0.317681	0.0954868	-3.32696	0.000877988	0.0118442
Smarcc1	109.611	-0.389264	0.117094	-3.32439	0.000886128	0.0119385
Xrcc2	16.3873	0.947325	0.285095	3.32284	0.000891061	0.0119894
Sp3	35.8352	0.69643	0.209804	3.31943	0.000902002	0.0121208
2410137F16Rik	3.50763	1.45434	0.438516	3.31651	0.000911497	0.0122325
Wdr62	33.7729	-0.687864	0.20751	-3.31485	0.000916936	0.0122896
Rpl15-ps2	5.13877	-1.25172	0.377853	-3.31271	0.000923964	0.0123677
RP24-82B18.2	0.711229	1.40199	0.423263	3.31233	0.000925216	NA
Rere	63.5036	0.488017	0.147365	3.31161	0.000927603	0.0123949
Ftl1	97.0245	-0.406157	0.122655	-3.31137	0.000928391	0.0123949
Cct4	75.4993	-0.453408	0.13699	-3.3098	0.000933625	0.0124487
Cdt1	42.8567	-0.592539	0.179103	-3.30837	0.000938397	0.0124963
2900056M20Rik	3.90711	1.39954	0.423085	3.30795	0.000939828	0.0124992
Dph3	4.08455	-1.3963	0.422159	-3.30752	0.00094126	0.0125022
Ints3	45.8434	-0.57577	0.174123	-3.30669	0.00094406	0.0125222
Pitrm1	40.714	-0.637463	0.192799	-3.30635	0.000945184	0.0125222
Luzp1	60.0146	0.533381	0.161518	3.3023	0.000958963	0.0126885
Pvrl2	30.0234	-0.701396	0.212427	-3.30183	0.000960578	0.0126936
Snhg4	7.87651	1.14178	0.345946	3.30047	0.000965234	0.0127389
Msl1	12.4142	0.969888	0.293919	3.29984	0.000967385	0.012751
Btbd2	16.4579	-0.872436	0.264626	-3.29686	0.000977719	0.0128691
Zfp407	46.9847	0.698398	0.211858	3.29654	0.000978831	0.0128691
Gm16516	1.8501	1.48649	0.451182	3.29467	0.000985385	0.0129288
Klf7	3.93217	1.4293	0.433841	3.29453	0.000985869	0.0129288
Atxn10	34.3298	-0.656427	0.19931	-3.2935	0.000989472	0.0129596
Trpc4ap	25.9029	-0.775903	0.235841	-3.28994	0.00100209	0.0131082
Cyfip1	50.6397	-0.562126	0.170881	-3.28958	0.00100338	0.0131085
Prdx2	13.9367	-0.914428	0.278018	-3.28909	0.00100511	0.0131146
Zdhhc20	15.1995	0.993627	0.30232	3.28667	0.00101378	0.0132111
BC005561	16.4963	1.03292	0.314518	3.28413	0.00102296	0.0133139
Eif4a3	20.9368	-0.809621	0.246654	-3.28242	0.00102921	0.0133785
Mtor	59.282	-0.554002	0.168815	-3.28172	0.00103177	0.0133949
Snhg5	18.3255	0.83267	0.253826	3.28048	0.00103631	0.013437
Dynll2	18.0597	0.872003	0.265886	3.27961	0.00103949	0.0134613
Smu1	17.181	-0.966113	0.294749	-3.27774	0.00104641	0.0135339
SNORA40	3.21421	1.43056	0.43656	3.2769	0.00104953	0.0135574
Dmxl1	66.4174	0.505898	0.15446	3.27527	0.0010556	0.0136188
9930104L06Rik	16.4951	0.876919	0.267974	3.27241	0.00106636	0.0137405
Csnk2a1	87.2735	0.415427	0.126969	3.27187	0.00106839	0.0137495
Eif4ebp1	40.731	-0.610606	0.186644	-3.2715	0.00106979	0.0137504
Kif2c	21.8583	-0.823394	0.25177	-3.27043	0.00107384	0.0137854
Ndufs1	23.7228	-0.793665	0.242745	-3.26954	0.00107724	0.0138119
Zkscan3	21.7139	0.910325	0.278494	3.26874	0.00108026	0.0138335
AC150277.1	0.751758	1.31715	0.403076	3.26774	0.00108412	NA
Sec24c	44.6096	-0.603401	0.184806	-3.26505	0.00109445	0.0139979
Prep	20.9503	-0.849583	0.260576	-3.26041	0.00111251	0.0142027
Adck5	6.50314	1.1483	0.352214	3.26023	0.00111321	0.0142027
Iws1	49.5575	0.543604	0.166829	3.25845	0.00112023	0.0142664
Rc3h2	38.8602	0.615642	0.188948	3.25826	0.00112096	0.0142664
Fam38a	56.7403	-0.50361	0.154614	-3.25722	0.0011251	0.0143015
Gpx4	71.2206	-0.404063	0.124068	-3.2568	0.00112677	0.0143052
Atp5c1	26.0413	-0.730448	0.224317	-3.25631	0.00112869	0.0143094
Zfp788	8.40115	1.13649	0.349043	3.25602	0.00112987	0.0143094
Gm12191	10.4669	1.12476	0.345528	3.25518	0.0011332	0.01433
Tcf20	130.246	0.390068	0.11984	3.25491	0.00113427	0.01433
9330151L19Rik	1.24174	1.44212	0.444218	3.24643	0.00116863	NA
Gm9786	2.72077	-1.43189	0.44123	-3.24521	0.00117363	0.0148092
SNORD101	5.83611	1.21886	0.375722	3.24406	0.00117839	0.0148512
Snora28	2.09577	1.4637	0.451503	3.24184	0.00118761	0.0149334
Mysm1	26.3622	0.748471	0.230882	3.24179	0.0011878	0.0149334
Cdk13	38.8498	0.641461	0.197975	3.24011	0.00119485	0.0149968
Dhx16	46.7136	-0.569981	0.175931	-3.23979	0.00119617	0.0149968
Zxdc	13.1343	0.939467	0.289999	3.23955	0.00119719	0.0149968
Mthfd1	66.139	-0.489302	0.151173	-3.23671	0.00120916	0.0151285
Uhrf1bp1l	24.9497	0.752274	0.232578	3.2345	0.00121857	0.0152277
Zfyve27	16.326	0.921356	0.285024	3.23255	0.00122689	0.0153132
Slc26a2	9.9543	0.998317	0.308964	3.23118	0.00123282	0.0153687
SNORA76	3.42653	1.3765	0.426069	3.23071	0.00123485	0.0153754
Abcb1b	5.56635	-1.27593	0.395001	-3.23019	0.0012371	0.0153849
Pcsk6	27.0202	-0.718479	0.222514	-3.22891	0.00124263	0.0154002
Mirg	17.1383	0.891694	0.276183	3.22864	0.00124382	0.0154002
Pold2	13.2044	-0.940436	0.291289	-3.22853	0.00124426	0.0154002
Adam22	6.46269	1.23793	0.383434	3.22853	0.00124428	0.0154002
Mll5	30.48	0.690846	0.214083	3.227	0.00125094	0.0154604
Dusp7	7.38703	1.18078	0.365936	3.22673	0.00125213	0.0154604
Arid2	44.2771	0.57048	0.176901	3.22485	0.00126038	0.0155437
Fam129b	29.2993	-0.744291	0.230975	-3.22239	0.00127127	0.0156593
Akap12	344.129	-0.242607	0.0753003	-3.22186	0.00127361	0.0156695
Zfp518b	47.2175	0.573681	0.178117	3.22081	0.00127828	0.0157083
Hdgf	94.5737	-0.380779	0.118263	-3.21977	0.00128295	0.0157469
Atp6v0d1	17.674	-0.886064	0.275413	-3.21722	0.0012944	0.0158686
Cox6a1	20.662	-0.856599	0.266764	-3.21107	0.00132241	0.0161745
C430002E04Rik	6.91657	1.28688	0.400767	3.21106	0.00132248	0.0161745
SCARNA14	1.01216	1.38764	0.432178	3.21081	0.00132364	NA
Rbbp6	61.4538	0.501785	0.156292	3.21056	0.00132476	0.0161833
Tuba4a	22.4301	-0.757175	0.235895	-3.2098	0.00132826	0.016207
Cpsf3l	16.5166	-0.88332	0.275498	-3.20626	0.00134471	0.0163693
Scarna9	2.56758	1.42326	0.443902	3.20626	0.00134473	0.0163693
Odc1	71.8459	-0.434832	0.13566	-3.2053	0.00134923	0.0164048
Fdps	7.80352	-1.1082	0.34593	-3.20354	0.0013575	0.016486
Rfc5	34.4513	-0.690759	0.215689	-3.20256	0.00136211	0.0165226
Fbxl3	16.3995	0.908255	0.283964	3.19849	0.00138148	0.0167379
Cyc1	26.6314	-0.684674	0.214091	-3.19805	0.0013836	0.016744
Igf2r	43.9487	-0.592569	0.185352	-3.197	0.00138867	0.0167857
Taf6	13.4749	-0.9374	0.293366	-3.19532	0.00139675	0.0168637
Taldo1	18.9274	-0.842365	0.264039	-3.1903	0.00142123	0.0171392
Nup133	30.2596	-0.65378	0.205019	-3.18888	0.00142827	0.0172041
Scarna17	1.09968	1.39791	0.438634	3.18696	0.00143779	NA
Gm14295	8.32065	1.18231	0.371078	3.18615	0.00144182	0.0173471
2810474O19Rik	73.2511	0.484162	0.152078	3.18364	0.00145436	0.0174756
Traf7	27.7333	-0.691236	0.217142	-3.18334	0.00145588	0.0174756
Ube2g1	12.3052	0.935027	0.29385	3.18199	0.00146269	0.0175187
Vti1a	7.15425	1.22029	0.383505	3.18194	0.00146295	0.0175187
Arid1a	180.957	0.295016	0.0927251	3.18162	0.00146454	0.0175187
Naa30	12.8519	0.970106	0.305072	3.17993	0.00147313	0.0175818
Lbr	28.845	-0.688241	0.216478	-3.17926	0.00147652	0.0175818
Rad51l1	4.35842	1.32401	0.416473	3.1791	0.00147734	0.0175818
Col18a1	48.709	-0.51858	0.163128	-3.17897	0.001478	0.0175818
Pwwp2a	22.2154	0.818885	0.2576	3.17891	0.00147832	0.0175818
Pold1	40.1884	-0.567301	0.178504	-3.17809	0.00148248	0.0176111
Msh3	21.8154	0.823637	0.259221	3.17735	0.00148628	0.0176359
Cd2bp2	32.5825	0.629734	0.19822	3.17695	0.00148835	0.0176401
6330408A02Rik	6.85756	1.20204	0.37841	3.17655	0.0014904	0.0176401
Snord118	4.4974	1.37912	0.434237	3.17596	0.00149343	0.0176401
Cul9	2.19655	1.4392	0.453193	3.17568	0.00149485	0.0176401
Ywhae	103.065	-0.373866	0.117736	-3.17546	0.00149599	0.0176401
Elk4	14.5059	0.987133	0.31088	3.17529	0.00149686	0.0176401
Vezt	11.6272	0.967178	0.304723	3.17396	0.00150373	0.017652
Mir290	3.68369	1.38522	0.436441	3.17391	0.00150401	0.017652
D10Wsu102e	27.1085	0.681832	0.214842	3.17364	0.00150538	0.017652
1810013L24Rik	20.5934	0.752221	0.23703	3.17353	0.00150597	0.017652
Gnb2	24.6981	-0.730812	0.230305	-3.17323	0.00150754	0.017652
Med28	17.6372	0.807169	0.254377	3.17312	0.00150811	0.017652
Gm11167	3.43882	1.42961	0.451051	3.16951	0.00152699	0.0178449
Lars	66.9705	-0.487711	0.153886	-3.16931	0.00152804	0.0178449
Dnmt3l	34.2612	-0.657597	0.20776	-3.16517	0.0015499	0.0180798
Iqce	12.8361	0.965609	0.305386	3.16193	0.00156729	0.0182621
Dbf4	39.0108	0.613468	0.194046	3.16147	0.00156977	0.0182705
Arhgap32	39.5089	0.599804	0.189751	3.16101	0.00157223	0.0182768
Thoc3	17.6486	-0.817786	0.258735	-3.16071	0.00157385	0.0182768
Snord83b	3.0535	1.37858	0.436358	3.15927	0.00158162	0.0183465
Taok1	97.8788	0.39818	0.126137	3.15672	0.00159557	0.0184837
Arid4b	25.4649	0.721844	0.228689	3.15645	0.00159703	0.0184837
Sin3a	66.3272	-0.477009	0.151143	-3.15601	0.00159944	0.018491
Arhgef10l	37.561	0.602536	0.190947	3.15551	0.0016022	0.0185022
Puf60	24.3028	-0.7291	0.231481	-3.14972	0.00163425	0.0188512
Gpatch2	19.0033	0.795239	0.252697	3.147	0.00164954	0.0190042
Brcc3	8.07136	1.10811	0.352147	3.14671	0.00165118	0.0190042
Nsmce4a	14.4486	-0.95034	0.302168	-3.14507	0.00166045	0.0190897
Rab22a	19.3912	0.805998	0.256406	3.14344	0.00166975	0.0191662
Tubgcp6	39.0795	0.589348	0.187496	3.14325	0.00167081	0.0191662
Zmym5	14.6459	0.955044	0.303895	3.14268	0.00167411	0.0191827
Znrf1	12.8711	0.932426	0.296767	3.14195	0.00167829	0.0192044
Atf2	36.9813	0.596948	0.190008	3.1417	0.00167971	0.0192044
Gab1	68.7872	-0.450807	0.143607	-3.13916	0.00169431	0.0193499
Dusp11	33.313	0.614666	0.196014	3.13583	0.00171371	0.0195342
Zkscan1	22.4767	0.783228	0.249792	3.13552	0.00171552	0.0195342
Zfp451	37.3515	0.62585	0.199607	3.13542	0.00171611	0.0195342
Iffo1	7.75573	1.10186	0.351666	3.13326	0.00172879	0.0196569
A930011O12Rik	11.9385	1.02954	0.328629	3.13283	0.00173129	0.0196638
Mir294	0.852238	1.35372	0.432335	3.13119	0.00174098	NA
Ccdc56	2.99688	-1.33226	0.425829	-3.12862	0.00175632	0.0199262
Pfdn5	5.55287	-1.20286	0.384666	-3.12701	0.00176592	0.0200131
Zfp738	7.34209	1.23184	0.39404	3.12619	0.0017709	0.0200476
Ttll5	14.8586	0.907842	0.290684	3.12313	0.00178939	0.0202348
A430057M04Rik	2.70861	1.39864	0.447946	3.12233	0.00179423	0.0202491
Acox3	32.4495	0.688626	0.220552	3.12228	0.00179457	0.0202491
Klf4	89.3534	0.421195	0.134942	3.12131	0.00180049	0.0202938
Dync1li2	23.1791	0.698946	0.224047	3.11964	0.00181071	0.0203868
Tceal8	4.80929	1.30351	0.4179	3.11919	0.00181347	0.0203956
Cpsf1	41.2168	-0.55809	0.17924	-3.11365	0.0018479	0.0207579
Atf7ip2	10.6087	1.03651	0.332922	3.11336	0.0018497	0.0207579
Srrt	57.9761	-0.474646	0.152498	-3.11247	0.00185531	0.0207984
Zfp827	18.6457	0.799089	0.256898	3.11053	0.00186754	0.0209128
Med25	34.611	-0.620648	0.199567	-3.10998	0.001871	0.0209289
SNORA4	5.99975	1.21168	0.389852	3.10806	0.00188318	0.0210424
Imp4	13.9502	-0.92226	0.296887	-3.10644	0.00189357	0.0211357
Fnbp1	47.1571	0.540946	0.17429	3.10372	0.00191104	0.0213077
AI838599	2.85601	1.40066	0.451381	3.10305	0.0019154	0.0213333
Esco2	20.1474	0.782596	0.252283	3.10206	0.00192179	0.0213814
Polr1b	29.5211	-0.689603	0.222369	-3.10117	0.00192756	0.0214227
Nbeal1	36.885	0.649009	0.209372	3.09978	0.00193662	0.0215002
Ddost	19.4671	-0.753006	0.243014	-3.09861	0.00194428	0.0215621
Ddx26b	8.79838	1.0197	0.329135	3.09813	0.00194747	0.0215744
Gm17491	7.71763	1.10709	0.357719	3.09485	0.00196911	0.0217908
Stmn2	36.4715	-0.597191	0.19305	-3.09345	0.00197841	0.0218704
Tcn2	4.36084	-1.2727	0.411478	-3.09299	0.00198153	0.0218814
Gps1	19.762	-0.716903	0.231854	-3.09204	0.00198786	0.0219279
Gm14209	1.78497	1.39955	0.452755	3.09118	0.00199362	0.021967
5430416N02Rik	17.7172	0.830531	0.268704	3.09088	0.00199565	0.021967
Csrnp3	10.3385	1.07217	0.346965	3.09013	0.00200068	0.021999
Pola2	18.3325	-0.788511	0.255228	-3.08944	0.00200537	0.0220271
Nomo1	29.6201	-0.633417	0.205084	-3.08857	0.00201121	0.0220679
Tmsb4x	8.7483	-1.09521	0.354663	-3.08803	0.00201489	0.0220849
Nolc1	48.5279	-0.51964	0.168317	-3.08726	0.00202009	0.0221184
Eif5	62.9313	0.454285	0.147266	3.08479	0.00203694	0.0222794
6030442K20Rik	1.16022	1.36552	0.442711	3.08445	0.00203931	NA
Hist1h2bb	13.708	-0.920713	0.298533	-3.08413	0.0020415	0.0223056
Crebzf	17.9591	0.758037	0.245917	3.08249	0.00205276	0.0223957
Hnrnpa0	57.6159	0.549838	0.178386	3.0823	0.00205408	0.0223957
Zcchc11	23.0032	0.722111	0.234421	3.0804	0.00206723	0.0225154
Sertad4	0.454845	-1.14605	0.372539	-3.07632	0.00209574	NA
Hist1h2ai	12.185	-0.895022	0.291094	-3.07469	0.00210723	0.0229269
Pycr2	11.1368	-0.993502	0.323305	-3.07295	0.00211951	0.0230325
Usp31	16.6524	0.813114	0.264626	3.07269	0.00212138	0.0230325
Lman2	27.4204	-0.632708	0.206189	-3.06859	0.00215072	0.0233265
Gtf2h2	6.45083	1.21493	0.396069	3.06746	0.00215883	0.0233849
Wdr31	4.28464	1.3338	0.434856	3.06722	0.00216062	0.0233849
Rb1cc1	17.6017	0.849918	0.277128	3.06688	0.00216307	0.0233869
Snord15a	7.76863	1.16501	0.380087	3.06512	0.0021758	0.0235
Sdhb	12.4049	-0.946793	0.30897	-3.06435	0.00218143	0.0235362
Fbrsl1	40.581	0.571696	0.186607	3.06364	0.00218661	0.0235675
Leng8	68.9055	0.456933	0.149186	3.06285	0.00219243	0.0236057
Mest	7.20936	-1.18443	0.386761	-3.06243	0.0021955	0.0236141
Cul7	28.662	-0.664502	0.217071	-3.06122	0.00220439	0.0236852
Wdr46	16.2526	-0.836167	0.273415	-3.05824	0.00222643	0.0238972
2210009G21Rik	6.19554	1.14709	0.375481	3.05497	0.0022508	0.0241337
AU041133	4.53914	1.29713	0.424715	3.05411	0.00225732	0.024166
Zfp346	14.4345	0.935021	0.306204	3.05359	0.00226123	0.024166
Gxylt1	16.3291	0.853179	0.279442	3.05315	0.00226449	0.024166
Gm14239	3.35635	1.35901	0.445125	3.05309	0.00226497	0.024166
Sms	31.2963	0.717098	0.234881	3.05302	0.00226548	0.024166
Rheb	14.4941	0.8605	0.281913	3.05236	0.00227053	0.0241948
Pten	47.5273	0.523141	0.17156	3.04931	0.00229365	0.0244161
Suds3	19.1429	-0.754856	0.247601	-3.04868	0.0022985	0.0244425
Mtmr10	7.99871	1.10192	0.361572	3.04758	0.00230692	0.0245069
0610012G03Rik	3.26228	-1.28311	0.421282	-3.04572	0.00232122	0.0246335
Ppp1r9a	26.3499	0.716376	0.235314	3.04433	0.00233196	0.0247221
Zbtb6	6.60114	1.1373	0.373654	3.04373	0.00233668	0.0247468
Kifc5b	24.7491	0.699565	0.229933	3.04248	0.00234638	0.0248241
Sdha	46.9663	-0.543882	0.178814	-3.04161	0.00235318	0.0248474
AL929371.2	1.82231	1.37667	0.452645	3.0414	0.00235484	0.0248474
Taf1d	32.8959	0.62268	0.204743	3.04128	0.00235579	0.0248474
Zfp935	6.39073	1.22921	0.404483	3.03897	0.00237389	0.0250129
Smc4	54.729	0.523063	0.172165	3.03816	0.0023803	0.0250549
Cherp	47.6785	-0.535263	0.176269	-3.03662	0.00239249	0.0251371
Gtf3c1	56.7539	-0.504175	0.166051	-3.03627	0.00239526	0.0251371
Maged1	24.6775	-0.718974	0.236797	-3.03625	0.0023954	0.0251371
Brd1	53.6193	0.509423	0.167828	3.03538	0.00240233	0.0251843
Ubap2l	86.4001	-0.40969	0.135045	-3.03374	0.00241542	0.0252959
Gtf2i	61.7871	-0.446602	0.14723	-3.03336	0.00241843	0.0253018
Cdh1	70.9519	-0.420035	0.138526	-3.03218	0.00242792	0.0253755
Hoxb9	2.62346	1.33326	0.439807	3.03147	0.00243368	0.0254099
Zfp516	41.4615	0.586699	0.193995	3.0243	0.00249206	0.0259933
Gm14848	3.26522	1.32787	0.439221	3.02324	0.00250083	0.0260585
Fam76b	11.9905	0.857644	0.283715	3.0229	0.00250361	0.0260613
Gm14698	6.37971	1.13947	0.377186	3.02098	0.0025196	0.0261764
Lrpprc	55.5392	-0.512264	0.16957	-3.02096	0.00251973	0.0261764
Ndufv1	22.4972	-0.708175	0.234485	-3.02013	0.00252666	0.026222
Mrpl4	10.4503	-0.988676	0.327846	-3.01567	0.00256413	0.0265842
Ppm1g	38.9686	-0.537671	0.178387	-3.01406	0.00257773	0.0266984
Tsc2	63.3025	-0.442429	0.14684	-3.01301	0.0025867	0.0267646
Hnrnpm	94.3081	0.37017	0.122892	3.01216	0.00259393	0.0268126
Kif5a	18.8019	0.810405	0.269233	3.01005	0.00261208	0.0269732
Nck1	8.33898	1.02119	0.339486	3.00805	0.00262931	0.027124
Sympk	60.262	-0.454261	0.151106	-3.00625	0.00264495	0.0272583
Med10	2.81072	-1.27938	0.425642	-3.00576	0.00264918	0.0272747
Whsc1	38.9893	0.570756	0.18996	3.00461	0.00265925	0.0273322
Grhpr	8.76256	-1.02438	0.340947	-3.00451	0.00266005	0.0273322
C330019G07Rik	69.4104	0.45267	0.150873	3.00034	0.0026968	0.0276823
Spire1	6.3561	1.21994	0.406727	2.9994	0.00270512	0.0277402
Hjurp	82.2227	0.447475	0.149282	2.99751	0.00272198	0.0278855
Fgd4	18.0826	0.887065	0.295983	2.99702	0.00272637	0.0279028
Pvrl1	34.7863	-0.62439	0.208534	-2.99418	0.0027518	0.0281352
Ankrd10	34.7801	0.611591	0.204394	2.99222	0.00276954	0.0282887
Zfp808	33.9818	0.644955	0.215591	2.99158	0.00277541	0.0283207
Plin3	18.6717	-0.744076	0.248854	-2.99001	0.00278969	0.0284383
Aplp2	59.1757	-0.45462	0.152244	-2.98613	0.00282531	0.0287731
Ppp4c	28.8129	-0.613673	0.205665	-2.98385	0.0028465	0.0289604
Plxna1	70.4355	-0.431769	0.144724	-2.98341	0.00285059	0.028967
Ercc4	11.5026	0.990396	0.331994	2.98318	0.00285275	0.028967
Noc4l	17.748	-0.817449	0.274226	-2.98093	0.00287377	0.0291519
Prickle3	3.21922	1.33501	0.44792	2.98046	0.00287817	0.0291679
Apbb2	24.0578	0.74629	0.250598	2.97804	0.00290101	0.0293706
Fig4	23.969	-0.705793	0.237079	-2.97704	0.00291044	0.0294373
Rps7	104.743	-0.35016	0.117686	-2.97536	0.00292644	0.0295702
Timeless	58.6893	-0.469024	0.157764	-2.97294	0.00294962	0.0297754
Idh2	34.1387	-0.558876	0.188043	-2.97206	0.00295806	0.0298314
Adsl	18.0824	-0.772212	0.259886	-2.97135	0.00296497	0.029872
Decr2	9.75209	1.0456	0.351984	2.97058	0.00297238	0.0299175
Prmt1	39.8402	-0.528667	0.178058	-2.96907	0.00298702	0.0300357
Sema6c	9.88417	0.973667	0.328176	2.9669	0.00300817	0.030219
Cfdp1	20.3846	-0.732033	0.246806	-2.96602	0.0030168	0.0302762
Gm3362	1.22187	-1.30411	0.439814	-2.96514	0.00302545	NA
Znrd1	3.37521	-1.28766	0.434325	-2.96475	0.00302931	0.0303527
Larp4b	34.4854	0.562393	0.1897	2.96465	0.00303029	0.0303527
RNase_MRP	1459.4	-0.201377	0.0679983	-2.9615	0.00306142	0.030635
Tgfbi	3.62372	-1.22673	0.414317	-2.96085	0.00306794	0.0306705
Cdc37l1	23.1304	0.6964	0.235263	2.96009	0.00307548	0.0307162
Rbpj	51.0431	0.474736	0.160499	2.95788	0.00309766	0.0309079
Triml1	34.2725	0.653598	0.221	2.95746	0.0031019	0.0309162
Foxn2	39.8568	0.53294	0.180218	2.9572	0.00310447	0.0309162
Dpp7	17.0994	0.71657	0.242403	2.95611	0.00311545	0.0309844
Dnajb6	40.7353	0.536391	0.181463	2.95593	0.0031173	0.0309844
Arhgap5	43.8455	0.565931	0.19154	2.95463	0.00313047	0.0310854
Fbxo45	11.215	0.911577	0.30888	2.95123	0.00316508	0.0313989
Ftsj3	53.7982	-0.474992	0.161036	-2.9496	0.00318189	0.0315354
Mir540	2.15371	1.33288	0.45249	2.94566	0.00322268	0.0319092
Clpp	9.28153	-0.985479	0.334606	-2.94519	0.00322758	0.03191
Meaf6	10.479	0.992939	0.337154	2.94506	0.00322893	0.03191
Eif3i	23.7826	-0.672131	0.228276	-2.94438	0.00323607	0.0319501
Mtpn	23.6478	0.705131	0.239658	2.94224	0.00325848	0.0321406
Aftph	12.8213	0.895771	0.30464	2.94043	0.00327759	0.0322983
Itga3	11.6092	-0.981325	0.33392	-2.9388	0.00329485	0.0324375
Mdn1	288.237	-0.242504	0.0825458	-2.93781	0.00330544	0.0325108
Upp1	41.6752	-0.523151	0.178154	-2.93651	0.00331929	0.0326161
Fntb	24.3265	-0.672176	0.229112	-2.93383	0.00334805	0.0328674
Ndufb2	2.02191	1.3276	0.453042	2.93042	0.00338507	0.0331993
Thtpa	5.85901	1.16708	0.398583	2.92807	0.00341071	0.0334192
Atp13a3	55.8103	0.442327	0.151084	2.92768	0.003415	0.0334296
Psmc2	17.2421	-0.85343	0.291822	-2.92449	0.00345024	0.0337426
Spata2	14.196	0.858272	0.293614	2.92313	0.00346528	0.0338269
Hist1h1e	33.6791	-0.590484	0.202005	-2.92312	0.0034654	0.0338269
Psen1	10.4554	0.947895	0.324337	2.92257	0.00347161	0.0338555
Ubtf	107.287	0.33055	0.113124	2.92202	0.00347766	0.0338826
Mcm7	73.6092	-0.413242	0.141477	-2.9209	0.00349019	0.0339727
Calr	54.6486	-0.441373	0.151155	-2.92001	0.00350023	0.0340384
Cars2	8.50009	-1.00475	0.344191	-2.91916	0.00350981	0.0340995
Hdhd2	6.5965	1.09387	0.374823	2.91837	0.00351871	0.0341482
2700097O09Rik	8.45743	1.0809	0.370408	2.91813	0.00352142	0.0341482
SNORA18	1.5002	1.30801	0.448412	2.91698	0.00353438	NA
Polg2	4.73078	1.18844	0.407429	2.91692	0.00353512	0.0342489
Ahsa1	27.0773	-0.658236	0.225757	-2.91569	0.00354903	0.0343263
Clk2	24.0321	0.658616	0.225892	2.91563	0.00354973	0.0343263
Lrrc59	49.3286	-0.48857	0.167618	-2.91479	0.0035593	0.0343867
Gpr172b	4.68912	1.16833	0.401312	2.91128	0.00359949	0.0347424
Gm16197	4.51282	1.28127	0.440257	2.91028	0.00361101	0.0348212
BC023719	0.400711	1.05425	0.36236	2.90939	0.00362131	NA
Tgfbr1	14.6033	0.854068	0.293558	2.90936	0.00362165	0.0348913
Ap2a1	48.8498	-0.49323	0.169665	-2.90708	0.00364822	0.0351145
Zdhhc12	5.87367	-1.1125	0.38285	-2.90583	0.00366278	0.0351914
Piga	23.1261	0.673764	0.231868	2.90581	0.003663	0.0351914
Set	181.926	0.268632	0.0925057	2.90395	0.00368486	0.0353511
Zmym6	17.47	0.822001	0.283076	2.90381	0.00368647	0.0353511
Frat2	0.499529	1.13952	0.392577	2.90268	0.00369986	NA
Zfp780b	5.04723	1.19853	0.413013	2.90191	0.00370896	0.0355031
E130308A19Rik	12.9184	0.846702	0.291776	2.90189	0.00370918	0.0355031
U6atac	1.30093	1.27349	0.439165	2.8998	0.00373401	NA
Ppp1r3f	2.28488	1.30157	0.448942	2.89921	0.00374109	0.0357524
Ctnnd2	4.91332	-1.21413	0.418792	-2.89912	0.00374213	0.0357524
Zufsp	5.46671	1.21799	0.420189	2.89868	0.00374739	0.0357696
Prkab2	6.81597	1.08709	0.375126	2.89794	0.00375617	0.0358204
Atp13a1	35.3709	-0.584812	0.201825	-2.89761	0.00376015	0.0358253
Caml	2.557	-1.27726	0.440942	-2.89667	0.00377148	0.0359002
1810055G02Rik	8.90403	-1.0368	0.358212	-2.89436	0.00379927	0.0361315
Tra2b	52.8143	0.453121	0.156664	2.89231	0.00382424	0.0363355
Dgcr8	38.8552	0.567599	0.196356	2.89066	0.00384431	0.0364927
Ranbp17	52.4907	0.49564	0.171535	2.88944	0.00385924	0.0366009
Cep55	41.9533	0.552874	0.191433	2.88808	0.003876	0.0367261
Ankrd52	33.0268	0.532013	0.184344	2.88598	0.00390201	0.0369388
Wac	27.3685	0.628867	0.217991	2.88483	0.00391626	0.0369524
AL671866.1	0.609633	1.05175	0.364652	2.88426	0.00392337	NA
SNORD62	2.06219	1.3005	0.450903	2.88422	0.00392388	0.0369524
Rsbn1l	13.6886	0.893559	0.309813	2.88419	0.00392425	0.0369524
Jup	53.8704	-0.486336	0.168627	-2.8841	0.0039253	0.0369524
Zwilch	33.4511	0.561005	0.194516	2.8841	0.00392531	0.0369524
5830428H23Rik	4.48781	1.21527	0.421377	2.88404	0.00392614	0.0369524
Lama5	233.999	-0.248756	0.0862582	-2.88385	0.00392845	0.0369524
Adck1	2.82871	-1.25994	0.437436	-2.88027	0.00397329	0.0372955
Aip	7.23127	-1.05912	0.367717	-2.88026	0.00397353	0.0372955
Snrpd2	12.1267	-0.909424	0.315763	-2.88008	0.00397573	0.0372955
Polr3a	20.704	-0.708969	0.246191	-2.87975	0.00397988	0.0373006
Smad7	47.3197	0.468465	0.162896	2.87585	0.00402936	0.0377129
Atxn3	24.5108	0.626927	0.218008	2.87571	0.00403117	0.0377129
Lamb2	18.1814	-0.790422	0.274923	-2.87506	0.00403947	0.0377565
Trp73	3.09366	1.24925	0.434637	2.87424	0.00404997	0.0378204
Nucks1	184.523	0.267348	0.0930256	2.87391	0.00405421	0.0378259
AW549877	29.4157	0.589228	0.205152	2.87216	0.00407676	0.0379766
Ddx54	53.293	-0.485432	0.169017	-2.87209	0.00407771	0.0379766
Cnot7	15.7035	0.763581	0.265892	2.87177	0.0040818	0.0379805
Snord70	1.32601	1.29013	0.44932	2.87129	0.00408798	NA
Trub2	29.8939	0.60186	0.209663	2.87061	0.00409682	0.0380861
Ttbk2	8.69537	0.999297	0.348209	2.86982	0.00410703	0.0381206
Mapk7	11.3824	0.894137	0.311618	2.86933	0.00411339	0.0381206
Mov10	53.5886	-0.465605	0.16227	-2.86932	0.00411356	0.0381206
Naa16	8.72697	0.99784	0.347778	2.86919	0.00411527	0.0381206
Tnrc18	110.902	0.348801	0.121658	2.86706	0.00414311	0.0383441
Mterfd2	6.62338	1.06919	0.372981	2.8666	0.00414903	0.0383647
Espl1	74.9723	-0.398088	0.138891	-2.86618	0.00415452	0.0383811
Gpr160	4.79816	1.17863	0.411345	2.8653	0.00416621	0.0384547
Mblac2	1.68815	1.29235	0.451118	2.86477	0.00417307	0.0384837
Sap30bp	13.1309	0.832309	0.290734	2.86278	0.00419942	0.0386922
Mitf	15.2803	0.843115	0.294619	2.86172	0.00421353	0.0387877
S100a13	2.03817	-1.26447	0.441929	-2.86124	0.00421984	0.0388112
Zbtb10	20.0309	0.777726	0.27185	2.86087	0.00422482	0.0388226
Wnt11	0.854904	1.20095	0.420078	2.85886	0.00425163	NA
Slc9a3r1	10.89	-0.95094	0.332661	-2.85858	0.00425536	0.039037
Ikbkb	23.8701	0.676261	0.236574	2.85856	0.0042557	0.039037
SNORA66	3.87594	1.22523	0.428679	2.85815	0.00426117	0.0390525
Ranbp2	119.32	0.34698	0.121456	2.85683	0.00427893	0.0391479
Rrp1	33.5167	-0.55083	0.192813	-2.85682	0.00427914	0.0391479
Hist1h2ab	16.3478	-0.776368	0.27184	-2.85598	0.00429047	0.0391925
Dag1	49.9086	-0.45522	0.159397	-2.85589	0.00429159	0.0391925
Zfp605	4.49997	1.22194	0.428184	2.85378	0.00432023	0.0394192
Senp5	11.1984	0.878762	0.308026	2.85288	0.00433249	0.0394502
Ap2s1	9.33302	-0.944012	0.330901	-2.85285	0.00433289	0.0394502
Gm4349	2.20389	1.29372	0.453508	2.85269	0.00433506	0.0394502
Klhl9	12.7491	0.880427	0.308913	2.85008	0.00437076	0.0397401
Pigu	7.35862	0.994041	0.349	2.84826	0.00439593	0.0399339
Fam59a	8.21149	1.04551	0.367158	2.84757	0.00440539	0.0399847
Ankrd16	17.8242	0.831174	0.291932	2.84715	0.00441132	0.0400034
Klc4	6.7624	-1.09222	0.383845	-2.84547	0.00443461	0.0401286
Ift46	9.26706	-0.995054	0.349701	-2.84544	0.00443497	0.0401286
1600020E01Rik	6.88281	1.00646	0.353726	2.84531	0.00443675	0.0401286
Zfp787	5.48199	1.14733	0.403318	2.84472	0.00444507	0.0401687
Sbno1	112.576	0.327446	0.115188	2.84272	0.0044731	0.0403867
Usp6nl	15.8426	0.793283	0.279166	2.84162	0.00448851	0.0404818
Mcm3ap	47.6245	-0.489259	0.172189	-2.84141	0.00449146	0.0404818
Wdr13	9.3855	0.992916	0.349627	2.83993	0.00451238	0.0406349
Raver1	62.9065	-0.430998	0.151799	-2.83928	0.00452159	0.0406601
Adamts10	6.04725	1.10502	0.389204	2.83918	0.00452303	0.0406601
Rbms1	13.8968	0.818121	0.288357	2.83718	0.00455144	0.04088
2810004N23Rik	12.7302	0.895071	0.315628	2.83584	0.00457055	0.041016
Prr5l	1.51819	1.28662	0.453771	2.83539	0.00457692	NA
Med24	24.7038	-0.628491	0.221727	-2.83453	0.00458928	0.0411484
Abca2	7.60782	-1.06684	0.376422	-2.83417	0.00459455	0.04116
Psmc3	31.6697	-0.621049	0.219157	-2.83381	0.00459966	0.0411702
Baz2b	36.5469	0.575415	0.20318	2.83204	0.00462523	0.0413632
Sec61a1	51.27	-0.447466	0.15813	-2.82973	0.00465874	0.0416269
Zfp933	5.3636	1.09811	0.388269	2.82821	0.00468087	0.0417886
Psmc4	20.7231	-0.724344	0.256293	-2.82623	0.00470994	0.0420119
A830018L16Rik	3.69857	1.19342	0.422496	2.82469	0.00473264	0.042178
Gm12847	1.01551	1.23502	0.437258	2.82447	0.00473585	NA
Zfp595	2.20594	1.27292	0.450703	2.82429	0.00473856	0.0421944
Son	222.438	0.256561	0.090852	2.82395	0.00474363	0.0422032
Ash2l	96.8941	0.358348	0.126915	2.82353	0.00474977	0.0422215
Smug1	6.17731	1.01449	0.359483	2.82209	0.00477114	0.0423568
Tubg1	9.62369	-0.922085	0.326754	-2.82196	0.00477318	0.0423568
Mcmbp	34.8752	-0.560007	0.198492	-2.8213	0.0047829	0.0424067
Rprd1a	13.6588	0.760127	0.269524	2.82026	0.00479849	0.0425086
Cnpy2	10.8434	-0.835448	0.296281	-2.81978	0.0048056	0.0425225
snoU83B	2.54916	1.26423	0.448372	2.8196	0.00480829	0.0425225
Gtf2f1	16.9678	-0.731737	0.259596	-2.81875	0.00482104	0.0425708
Hist1h3c	31.1919	-0.631141	0.223913	-2.81869	0.00482198	0.0425708
Pmm2	17.436	0.801819	0.284558	2.81777	0.00483584	0.0426568
Cdk20	1.58279	-1.25786	0.446591	-2.81657	0.00485393	0.0427487
Ube2v1	2.53682	1.27506	0.452735	2.81636	0.00485717	0.0427487
Herc4	41.1573	0.499302	0.177293	2.81626	0.00485866	0.0427487
Slc25a4	26.9472	-0.609694	0.216543	-2.81557	0.00486901	0.0428034
Fbxl17	4.97339	1.2014	0.426884	2.81435	0.00488764	0.0429308
Smap1	11.8542	0.89862	0.31945	2.81302	0.00490782	0.0430714
Ssbp3	14.88	0.797658	0.283596	2.81265	0.00491347	0.0430845
Ski	41.8938	0.496139	0.176447	2.81183	0.00492599	0.0431577
Foxj3	25.6221	0.620461	0.220844	2.8095	0.00496192	0.0434357
Fam125a	4.28385	-1.1763	0.418792	-2.80879	0.00497276	0.0434938
Zfp160	11.3759	0.983784	0.350576	2.80619	0.00501305	0.0437764
Rpl22l1	11.0726	0.856611	0.305309	2.80572	0.00502047	0.0437764
SNORD18	2.03932	1.26003	0.449146	2.8054	0.00502539	0.0437764
Unc45a	10.4722	-0.909931	0.324372	-2.80521	0.00502837	0.0437764
Xkr6	0.968541	1.19047	0.424396	2.8051	0.00503017	NA
Rps13	50.725	-0.456462	0.162726	-2.80509	0.00503019	0.0437764
Txlna	35.7562	-0.608481	0.216941	-2.80482	0.00503446	0.0437764
Eif4g2	328.152	-0.20803	0.0741693	-2.80481	0.00503469	0.0437764
Ndufa9	11.166	-0.868362	0.30976	-2.80334	0.00505771	0.0439396
Frmd4a	21.8152	0.691658	0.246812	2.80237	0.00507285	0.0440342
Mir1197	0.607355	1.12927	0.403008	2.80209	0.00507719	NA
Prx	24.0552	0.68732	0.245297	2.80199	0.0050789	0.0440498
Uggt1	45.8562	-0.503999	0.180036	-2.79944	0.00511919	0.044362
Fbxw7	17.6849	0.707441	0.252734	2.79915	0.00512366	0.0443636
Wbscr27	6.76874	1.01823	0.364011	2.79724	0.00515408	0.0445897
Mrpl18	13.987	-0.775373	0.277321	-2.79594	0.00517487	0.0447321
Slc2a1	42.9178	-0.47183	0.168805	-2.79512	0.00518801	0.0448083
Zfp296	11.6159	-0.941714	0.337206	-2.7927	0.00522706	0.0451079
Stip1	60.7843	-0.467913	0.167582	-2.79214	0.00523614	0.0451486
Orc4	13.1734	0.881181	0.315665	2.7915	0.00524636	0.0451991
Ciapin1	17.9408	-0.713449	0.255643	-2.7908	0.00525781	0.0452476
Med13	55.9558	0.458205	0.164207	2.79041	0.00526408	0.0452476
Gm10069	4.50923	1.18559	0.424891	2.79035	0.00526511	0.0452476
Uhrf2	11.3953	0.835309	0.299394	2.79	0.0052708	0.0452589
Rps6ka1	47.616	-0.477652	0.171242	-2.78934	0.00528158	0.0453138
Mgst3	0.83973	-1.10914	0.397818	-2.78807	0.00530239	NA
Gm11019	147.848	0.298847	0.107236	2.78682	0.00532279	0.0456269
Nras	37.5233	0.527502	0.189312	2.78641	0.00532953	0.0456269
Slc7a5	79.6205	-0.381016	0.136746	-2.7863	0.00533129	0.0456269
Cct6a	58.7252	-0.46939	0.168491	-2.78585	0.00533876	0.045653
Gm5884	0.664578	-1.13179	0.406323	-2.78543	0.00534562	NA
Chrac1	2.4617	-1.21045	0.434572	-2.78538	0.00534655	0.0456818
Tcp1	70.9133	-0.388481	0.139517	-2.78446	0.00536169	0.0457734
Pcbp1	66.6651	-0.387611	0.139223	-2.7841	0.00536771	0.045787
Manf	6.78164	1.06774	0.383647	2.78312	0.00538385	0.0458869
Ap2m1	32.8473	-0.556013	0.19988	-2.78173	0.00540705	0.0460467
Zfp125	7.06985	1.04418	0.375536	2.7805	0.0054276	0.0461837
Gm14443	17.638	0.782539	0.281521	2.77968	0.00544121	0.0462614
Gadd45gip1	6.14766	-1.05585	0.380062	-2.77809	0.00546792	0.0464338
Mettl3	8.53174	0.980156	0.352835	2.77794	0.00547045	0.0464338
Fbxo30	23.7407	0.674114	0.242791	2.77652	0.00549443	0.0465991
Mbnl1	5.81598	1.11467	0.401554	2.77588	0.00550532	0.0466532
Gm7782	0.781406	1.14521	0.412642	2.77531	0.00551491	NA
Spry1	3.86068	1.19409	0.430338	2.77478	0.00552398	0.046773
H13	13.0763	0.854978	0.308279	2.77339	0.00554754	0.0469341
Gm12925	2.57636	1.23072	0.444261	2.77026	0.00560122	0.0473495
Anxa11	17.0422	-0.762632	0.275527	-2.7679	0.00564184	0.047654
Chd6	65.375	0.469128	0.169584	2.76634	0.00566894	0.0478438
Atp2a2	125.85	-0.305243	0.110387	-2.7652	0.00568879	0.0479722
Ddhd1	9.92829	0.931039	0.336945	2.76318	0.00572414	0.048231
Bag1	10.9577	-0.925165	0.335063	-2.76116	0.00575957	0.0484901
Tpr	163.968	-0.299644	0.108538	-2.76073	0.00576731	0.0485157
Flnc	2.95411	-1.22837	0.445031	-2.7602	0.00577666	0.0485549
1200016B10Rik	11.1932	0.845982	0.306575	2.75946	0.00578964	0.0486245
Amt	16.1619	-0.75913	0.275318	-2.75728	0.00582845	0.0489107
Ephx2	14.7319	-0.859507	0.311789	-2.7567	0.00583886	0.0489584
Socs6	14.5707	0.719168	0.260969	2.75576	0.00585561	0.0490591
Akap2	0.631779	1.10173	0.399799	2.75572	0.00585638	NA
Stau1	14.4151	0.827897	0.300518	2.7549	0.00587095	0.0491135
Smarca5-ps	4.76884	1.18788	0.431194	2.75487	0.0058716	0.0491135
Zfp280b	34.9268	0.551424	0.200198	2.75439	0.00588011	0.049145
Sema4b	45.8458	-0.477694	0.173447	-2.75413	0.00588488	0.0491452
Sgcd	0.510164	1.01703	0.369372	2.75341	0.00589778	NA
Actl6a	20.4746	-0.735153	0.267075	-2.75261	0.00591221	0.0492494
Abcf1	62.8944	-0.417752	0.151767	-2.75259	0.00591264	0.0492494
Dnttip2	26.8595	-0.664756	0.241509	-2.75251	0.00591401	0.0492494
Katnb1	13.2849	-0.782125	0.284163	-2.75238	0.0059164	0.0492494
C1qbp	27.815	-0.571168	0.207734	-2.74952	0.00596823	0.0496224
Uqcrc2	18.2453	-0.714469	0.259865	-2.74938	0.0059708	0.0496224
Spopl	9.13366	0.912639	0.332033	2.74864	0.00598427	0.0496944
Fancm	70.1723	0.396579	0.14434	2.74753	0.00600468	0.0498139
Ntn3	3.81952	1.20726	0.439429	2.74733	0.00600829	0.0498139
Hist1h2af	10.6074	-0.859658	0.313047	-2.7461	0.00603082	0.0499607
Tmem29	5.46382	1.13724	0.414222	2.74549	0.00604209	0.050014
Sfr1	15.3376	-0.779929	0.284224	-2.74406	0.00606843	0.05016
Zfp740	45.8258	0.468584	0.170783	2.74374	0.00607432	0.05016
Metap1d	10.367	0.948136	0.345566	2.74372	0.00607473	0.05016
Cdkn2aip	4.33999	1.15467	0.420879	2.74348	0.00607912	0.05016
Il18bp	3.96842	1.18909	0.433518	2.74288	0.00609033	0.0501965
Rnh1	9.66706	-0.889769	0.324411	-2.74272	0.00609324	0.0501965
Eif2s1	21.7504	-0.662243	0.241541	-2.74174	0.00611154	0.0503072
Bnip2	9.26376	0.918159	0.33508	2.74012	0.00614165	0.0505148
Supt5h	62.6325	-0.433364	0.158215	-2.73909	0.00616099	0.0506337
Gm15186	2.59557	1.23851	0.452222	2.73872	0.00616793	0.0506505
Gm5101	5.78457	1.12439	0.410817	2.73696	0.00620102	0.0508818
Spsb1	10.6223	0.824643	0.30135	2.73649	0.00620977	0.0509132
Ngfrap1	21.1274	-0.646091	0.236168	-2.73573	0.00622422	0.0509913
Arhgef19	2.15576	1.23926	0.453338	2.73364	0.00626393	0.051276
Cdk17	9.82566	0.878841	0.321842	2.73066	0.00632081	0.0516942
Zfc3h1	50.1665	0.492446	0.180354	2.73044	0.00632501	0.0516942
G6pdx	11.502	-0.892182	0.326797	-2.73008	0.00633196	0.0517102
Gm10033	4.29077	1.19496	0.437826	2.7293	0.0063468	0.0517905
Mettl13	8.99998	0.897194	0.328789	2.72879	0.00635679	0.0518311
Zfp551	1.3054	1.22483	0.44887	2.72869	0.00635866	NA
Yars	53.569	-0.46521	0.170533	-2.72797	0.00637245	0.0518735
1700081L11Rik	68.9523	0.389076	0.142625	2.72797	0.00637262	0.0518735
Xrcc1	21.4467	-0.668868	0.24521	-2.72774	0.00637702	0.0518735
Rnf213	143.649	-0.292383	0.107219	-2.72698	0.00639178	0.0519177
Tmbim6	43.5984	-0.490136	0.179739	-2.72694	0.0063925	0.0519177
Yap1	48.9673	0.422765	0.155144	2.72498	0.00643055	0.0521858
Ube2d3	35.7201	0.519856	0.19081	2.72448	0.00644036	0.0522245
Ankle1	12.4167	0.848361	0.311544	2.72309	0.00646751	0.0524035
Pelp1	53.4319	-0.448828	0.164991	-2.72031	0.00652198	0.0527783
Bud13	8.88591	-0.924706	0.339939	-2.72021	0.00652396	0.0527783
Midn	34.8257	-0.56638	0.208273	-2.71941	0.00653991	0.0528659
Slc17a9	17.0852	0.77473	0.284934	2.71899	0.00654824	0.052892
Golga4	93.7857	0.370863	0.13647	2.71753	0.00657702	0.0530508
Nhp2l1	17.9166	-0.673514	0.247867	-2.71724	0.00658285	0.0530508
Taf1c	8.44216	-0.989586	0.364191	-2.71722	0.00658329	0.0530508
Ap4e1	14.5707	0.845083	0.311108	2.71637	0.00660023	0.053146
Xpo5	34.0944	-0.610619	0.224825	-2.71598	0.006608	0.0531672
Por	14.8774	-0.771195	0.283989	-2.71558	0.00661593	0.0531896
Sc4mol	8.87873	0.894455	0.32943	2.71516	0.00662432	0.0532157
1700092M07Rik	0.633402	1.09714	0.404277	2.71383	0.00665101	NA
Mdm4-ps	22.1689	0.74284	0.27404	2.7107	0.00671407	0.0538949
Peli3	1.37441	1.2027	0.443788	2.71007	0.00672684	NA
Ccnt1	39.2847	0.463484	0.171044	2.70973	0.00673373	0.0539964
Zfp507	27.2678	0.6341	0.234043	2.70933	0.00674196	0.0539964
Gm13230	20.9004	0.83111	0.306768	2.70924	0.00674366	0.0539964
Csnk2b	8.86646	-0.946445	0.349381	-2.70892	0.00675032	0.0539964
Kif18a	13.1241	0.824931	0.304538	2.70879	0.00675282	0.0539964
Sugp2	35.5829	0.519672	0.191947	2.70737	0.00678181	0.0541864
Gm17294	3.62932	1.19035	0.440021	2.70521	0.00682617	0.0544987
Psmd7	18.57	-0.672693	0.248711	-2.70472	0.0068362	0.0545368
Oat	9.71185	-0.881973	0.326165	-2.70407	0.0068495	0.0545918
Zfp955b	5.39534	1.14233	0.422481	2.70387	0.00685365	0.0545918
Trp53rk	3.60205	1.19682	0.442696	2.70347	0.00686192	0.0546156
Atp5g2	21.3412	-0.667603	0.246983	-2.70303	0.00687109	0.0546403
Zfp445	30.1749	0.625051	0.231259	2.70281	0.00687558	0.0546403
Pole	82.2526	-0.401556	0.148607	-2.70213	0.00688962	0.0546768
Psmb2	7.19356	-0.984445	0.364329	-2.70208	0.00689075	0.0546768
Higd2a	5.31461	-1.0488	0.388252	-2.70134	0.00690615	0.0547571
Vbp1	8.32854	0.898289	0.332895	2.69841	0.00696708	0.0551979
Rab1b	19.9263	-0.639639	0.237083	-2.69795	0.00697687	0.0552181
Pde4d	17.8508	0.717062	0.265813	2.69762	0.00698374	0.0552181
Fen1	17.4334	-0.724689	0.268649	-2.69753	0.00698565	0.0552181
Cox6b2	6.59923	0.976849	0.362301	2.69624	0.00701277	0.0553901
2900073G15Rik	16.9228	-0.754051	0.279898	-2.69402	0.00705962	0.055685
Vps26a	23.462	0.624971	0.23199	2.69396	0.00706086	0.055685
Snrpa	18.3682	-0.68711	0.255084	-2.69366	0.0070672	0.0556925
Vegfa	12.2945	0.822234	0.305358	2.69268	0.00708794	0.0558135
Mrps25	9.05049	0.952612	0.354071	2.69046	0.00713544	0.0561324
Gnl3l	35.3659	-0.504438	0.187504	-2.69028	0.00713929	0.0561324
Plxdc1	3.45873	1.15824	0.430889	2.68802	0.00718772	0.0564703
AC120136.1	2.52775	1.21791	0.45316	2.68758	0.0071971	0.0565011
Zcchc14	26.5348	0.600532	0.223647	2.68517	0.00724922	0.0568671
AC152063.2	2.58588	1.21219	0.451863	2.68264	0.00730432	0.0572559
Rpap1	60.8809	-0.426493	0.159072	-2.68112	0.00733755	0.0574729
Marcksl1	39.3	-0.474332	0.176944	-2.68068	0.00734721	0.057505
Poldip3	52.2934	-0.434618	0.162191	-2.67967	0.00736943	0.0576353
Psmd11	36.6326	-0.493689	0.184296	-2.67878	0.00738917	0.057746
Setx	176.065	0.269076	0.100466	2.67827	0.00740045	0.0577755
Paqr8	3.82896	1.11199	0.415216	2.6781	0.00740411	0.0577755
Copa	58.7048	-0.442052	0.165082	-2.67778	0.00741125	0.0577876
RP23-428N8.1	3.2223	1.20072	0.448443	2.67752	0.00741683	0.0577876
Rnf135	1.81619	1.21472	0.453804	2.67674	0.0074342	0.0578794
Zeb1	18.5649	0.738669	0.276023	2.67612	0.00744801	0.0579432
Asxl3	3.12538	1.18229	0.441942	2.67521	0.0074682	0.0580134
Ate1	14.6375	0.7533	0.281585	2.67521	0.00746824	0.0580134
4930503L19Rik	10.4067	0.885814	0.331319	2.67359	0.00750431	0.0582499
Mlf2	36.657	-0.505595	0.189157	-2.67288	0.00752027	0.05833
Sec31a	58.1001	-0.407847	0.152626	-2.6722	0.00753551	0.0584044
Pitpnc1	29.306	0.566441	0.212034	2.67146	0.00755229	0.0584907
Dcps	7.44246	-0.941881	0.352796	-2.66976	0.00759055	0.0587266
Mgrn1	21.8813	-0.650704	0.243746	-2.6696	0.0075941	0.0587266
Epha7	3.17173	1.17758	0.441157	2.66931	0.00760076	0.0587342
Cdk16	35.7419	-0.537047	0.201253	-2.66852	0.00761858	0.0588279
Nudt18	0.772007	-1.12787	0.422663	-2.66848	0.00761959	NA
S100a1	0.633069	-1.11558	0.418091	-2.66828	0.00762406	NA
Nup153	72.7057	0.37838	0.141862	2.66724	0.0076477	0.0590087
mt-Nd5	296.137	0.172718	0.0647635	2.6669	0.00765545	0.059013
Gpbp1	29.8626	0.580732	0.21777	2.66672	0.00765965	0.059013
Med17	14.2345	-0.73996	0.277683	-2.66477	0.00770414	0.0593115
Cox7a2l	17.7355	-0.652677	0.245043	-2.66352	0.00773278	0.0594878
Nup88	28.6245	-0.646414	0.242719	-2.66322	0.00773963	0.0594963
Adcy1	12.1981	0.766335	0.287775	2.66296	0.00774562	0.0594981
Zranb1	11.12	0.877017	0.329395	2.66251	0.007756	0.0595336
Nfe2l2	28.7779	0.59666	0.224161	2.66175	0.00777357	0.0596243
Copb1	20.9381	-0.675378	0.253815	-2.6609	0.00779312	0.05973
Ncam1	13.5187	-0.845232	0.317896	-2.65883	0.00784128	0.0600546
Ccdc18	8.73878	1.00494	0.378004	2.65854	0.007848	0.0600616
1500003O03Rik	8.82107	-0.944934	0.355485	-2.65816	0.00785689	0.0600704
Zfp345	6.6149	1.03965	0.39114	2.65799	0.00786076	0.0600704
BC032203	41.0046	0.498762	0.187665	2.65772	0.00786701	0.0600737
Mkln1	25.5135	0.622051	0.234178	2.65632	0.00789985	0.0602801
Gm14541	0.282277	0.797965	0.300867	2.65222	0.00799639	NA
Hbxip	3.3188	-1.10746	0.417647	-2.65167	0.00800951	0.0610718
Zfp91	26.22	0.605009	0.228493	2.64782	0.00810125	0.0617258
Eif3m	20.0095	-0.656445	0.248077	-2.64614	0.00814159	0.061969
Ephb4	18.4641	-0.655381	0.247688	-2.64599	0.00814515	0.061969
Ddx19a	13.4512	-0.783609	0.296199	-2.64555	0.00815594	0.0620055
Btnl7	1.19512	1.17841	0.445596	2.64457	0.00817938	NA
Nsun2	64.4429	-0.417508	0.157887	-2.64435	0.00818488	0.0621799
Srebf1	24.9297	-0.586514	0.221884	-2.64334	0.00820937	0.0622836
Ccdc59	10.3625	0.861639	0.325973	2.64329	0.00821058	0.0622836
B130006D01Rik	2.47341	1.19958	0.453868	2.64301	0.00821733	0.0622892
Gm10721	4.14276	1.1963	0.452921	2.64131	0.00825872	0.0625571
Hax1	13.0982	-0.77519	0.293779	-2.63868	0.00832296	0.0629976
Idh3g	17.4994	-0.681417	0.258296	-2.63812	0.00833673	0.0630556
Hs6st1	38.2799	0.503148	0.191213	2.63135	0.00850454	0.0642779
Qrich1	50.0396	-0.462378	0.175755	-2.6308	0.00851839	0.0643318
Sap130	41.4	-0.538115	0.204581	-2.63033	0.00853032	0.0643318
Rpl36al	14.17	-0.743794	0.282776	-2.63033	0.00853032	0.0643318
2017-03-08	8.03557	0.928694	0.353293	2.62868	0.00857175	0.0645818
Sod1	25.7018	-0.569744	0.216755	-2.62851	0.00857595	0.0645818
Slc38a8	2.42129	1.18236	0.449953	2.62773	0.00859567	0.0646636
Mnt	27.4821	0.57443	0.218615	2.62759	0.00859932	0.0646636
Gtdc1	4.41835	1.10418	0.420289	2.62719	0.00860944	0.0646927
Smarcd1	38.7897	-0.482856	0.183838	-2.62653	0.00862614	0.0647712
Clcn3	38.8661	0.469956	0.17903	2.62501	0.0086647	0.0650135
Fam171a2	0.948077	1.09901	0.418878	2.62369	0.00869817	NA
Vps11	19.8438	-0.700139	0.266952	-2.62272	0.00872308	0.0654042
Hpdl	0.879568	-1.02455	0.390667	-2.62257	0.008727	NA
Ppp2ca	53.3085	0.416112	0.158673	2.62244	0.00873017	0.0654099
Fnbp4	42.5261	0.495911	0.189248	2.62043	0.00878182	0.0657493
Cspg5	3.87378	1.11513	0.425717	2.61942	0.00880802	0.0658503
Hspa13	5.56224	1.04248	0.397982	2.61942	0.00880804	0.0658503
Ak2	29.1532	-0.557605	0.213065	-2.61706	0.00886903	0.0662584
AL591712.1	6.89176	0.975016	0.3726	2.61679	0.00887613	0.0662636
Mtx3	5.38817	1.04809	0.400785	2.61508	0.00892072	0.0665484
Wwp1	19.5391	0.683969	0.261597	2.61459	0.0089335	0.0665609
Psmb5	7.907	-0.937053	0.358403	-2.61452	0.00893526	0.0665609
Upf1	53.4485	-0.443514	0.169686	-2.61374	0.00895575	0.0666656
Psma5	12.8427	-0.716695	0.274321	-2.61261	0.0089853	0.066791
Zfp101	9.61181	0.94258	0.360782	2.6126	0.00898552	0.066791
Stard9	21.0825	0.734212	0.281079	2.61211	0.0089984	0.0668388
Ap2a2	48.917	-0.419624	0.160661	-2.61186	0.00900506	0.0668403
Wdfy2	4.71579	1.08797	0.416612	2.61147	0.00901549	0.0668697
Fchsd2	6.26839	0.98351	0.37668	2.611	0.00902789	0.0669138
Ppm1d	5.1293	1.07041	0.410269	2.60904	0.00907954	0.0672118
Ssb	23.5124	0.598778	0.229508	2.60896	0.00908186	0.0672118
2610039C10Rik	5.64568	1.04035	0.398794	2.60874	0.00908759	0.0672118
Ubr1	30.0898	-0.566613	0.217223	-2.60844	0.00909554	0.0672225
Pwp1	11.7382	-0.789705	0.303023	-2.60609	0.0091583	0.0676381
Ccnyl1	7.29013	0.968859	0.371914	2.60506	0.00918571	0.0677921
Peg10	76.8225	0.348685	0.133865	2.60476	0.00919397	0.0678047
Gm8078	0.681189	1.0738	0.412309	2.60435	0.00920487	NA
Bak1	12.8327	-0.780101	0.29962	-2.60364	0.00922397	0.0679775
SNORD94	4.21601	1.12948	0.4339	2.60309	0.00923888	0.0679848
Eif4b	244.015	-0.208449	0.0800826	-2.60293	0.00924315	0.0679848
Ostf1	11.586	0.775293	0.297861	2.60287	0.00924468	0.0679848
Camsap1	34.1437	0.524394	0.201538	2.60196	0.00926928	0.0681035
Rbm3	27.5649	0.532201	0.204552	2.60179	0.00927397	0.0681035
Hnrnpab	95.5721	0.301816	0.116122	2.59913	0.009346	0.0685837
Txn2	19.0749	-0.674097	0.259401	-2.59867	0.00935868	0.0686281
Gm4707	2.55963	1.17795	0.453355	2.59829	0.00936882	0.0686538
AC115697.1	478.317	0.570153	0.219469	2.59787	0.00938028	0.0686892
Casc5	43.1813	0.539079	0.207623	2.59643	0.00941993	0.0689029
Vps35	47.5544	-0.441188	0.169928	-2.59632	0.00942279	0.0689029
Klhl32	1.16641	1.15824	0.44612	2.59625	0.00942463	NA
Nptx2	4.95578	1.01982	0.393014	2.59487	0.00946258	0.069145
Wbp7	115.95	0.294653	0.113564	2.5946	0.00947023	0.0691521
Hadha	25.4968	-0.564205	0.217623	-2.59257	0.00952609	0.0695109
Dpm1	23.4826	0.637495	0.245955	2.59191	0.00954441	0.0695955
Carm1	37.8773	-0.473722	0.1828	-2.59148	0.00955638	0.0696225
Ube3c	34.5603	-0.52146	0.201236	-2.59129	0.00956157	0.0696225
Chic1	14.965	0.743827	0.287117	2.59068	0.00957878	0.0696988
Serpinh1	7.85024	-0.980097	0.378443	-2.58982	0.00960268	0.0698236
Vipar	9.63637	-0.86797	0.335299	-2.58865	0.0096354	0.0700123
Gm13380	0.654575	1.08139	0.417895	2.58771	0.00966174	NA
Gsr	19.5077	-0.648461	0.250676	-2.58685	0.00968586	0.0702628
Laptm5	39.2243	-0.481	0.185951	-2.5867	0.00969011	0.0702628
Slc15a2	3.73272	1.12168	0.433634	2.58669	0.00969025	0.0702628
Dnahc8	299.014	0.22193	0.0858522	2.58503	0.00973711	0.0705317
Gm15514	4.17174	1.11146	0.429984	2.58489	0.00974096	0.0705317
Ireb2	65.3852	0.368415	0.142564	2.5842	0.00976054	0.070624
Fbln1	16.1853	-0.717927	0.277962	-2.58282	0.00979959	0.070857
Rbm33	50.1821	0.458452	0.177605	2.5813	0.00984294	0.0711084
Pum2	78.5597	0.333521	0.129216	2.58112	0.00984811	0.0711084
Paics	68.532	-0.355237	0.137694	-2.5799	0.00988301	0.0713107
Ube1y1	6.70145	1.13943	0.441752	2.57933	0.00989911	0.0713771
6030419C18Rik	1.17824	1.15244	0.447113	2.57752	0.00995134	NA
Suv420h1	28.2431	0.576358	0.223659	2.57695	0.00996769	0.0718112
8430410A17Rik	12.7006	-0.76036	0.295087	-2.57673	0.00997387	0.0718112
AC152063.3	3.42634	1.11442	0.432529	2.57652	0.00998014	0.0718112
Folr2	0.799663	1.07987	0.419242	2.57577	0.0100016	NA
B230219D22Rik	24.5465	0.59668	0.231726	2.57494	0.0100258	0.0720895
Lonrf1	7.11267	0.94802	0.368272	2.57424	0.0100462	0.0721141
Rab11a	5.9519	1.00749	0.391376	2.57422	0.0100467	0.0721141
Zfp760	7.98542	0.958734	0.372454	2.5741	0.0100501	0.0721141
Hist2h3b	7.8005	-0.929049	0.360991	-2.57361	0.0100644	0.0721414
Map3k12	13.5176	0.733221	0.284913	2.57349	0.0100679	0.0721414
Igfbpl1	0.279195	-0.77231	0.30015	-2.57308	0.0100797	NA
Zfp942	9.40368	0.93132	0.36199	2.57278	0.0100886	0.07224
Copg	49.105	-0.411776	0.160111	-2.57182	0.0101166	0.0723268
Sf3a1	52.5356	-0.428548	0.166639	-2.57172	0.0101195	0.0723268
Hist1h4j	9.65545	-0.813588	0.316369	-2.57164	0.0101217	0.0723268
Mrps22	3.19736	-1.10777	0.430859	-2.57108	0.0101383	0.0723951
Uty	20.3266	0.680355	0.26478	2.56951	0.0101842	0.0726729
Eri3	15.0164	0.713294	0.277754	2.56808	0.0102265	0.0728671
Sirt7	6.6469	0.954324	0.371649	2.56781	0.0102343	0.0728671
Nckipsd	6.55308	-0.956896	0.372667	-2.5677	0.0102377	0.0728671
Zfp652	39.295	0.47701	0.185788	2.5675	0.0102436	0.0728671
Atf1	26.4557	0.573573	0.223406	2.56739	0.0102466	0.0728671
Brpf3	44.1515	0.45368	0.176738	2.56697	0.0102591	0.072906
Camsap3	14.5909	-0.730833	0.28474	-2.56667	0.0102681	0.07292
Gulp1	1.49348	1.15212	0.449194	2.56485	0.0103219	NA
Klhl5	1.8867	-1.15323	0.44973	-2.56426	0.0103395	0.0733763
Slc10a7	13.7263	0.753046	0.293779	2.5633	0.0103681	0.073529
Kpnb1	245.495	-0.206509	0.0805771	-2.56288	0.0103809	0.0735693
Cryzl1	10.1324	0.866233	0.338037	2.56254	0.0103909	0.0735899
Srsf3	78.7301	0.354242	0.138254	2.56226	0.0103993	0.0735986
Ftsjd2	6.24136	0.929391	0.362819	2.56158	0.0104197	0.0736926
Usp4	30.333	-0.527482	0.206124	-2.55905	0.0104958	0.0741468
Ucp2	36.1215	-0.559044	0.218464	-2.55897	0.0104982	0.0741468
Fam129c	1.96873	1.1632	0.454605	2.5587	0.0105064	0.074154
Prr14	13.7106	-0.757	0.295919	-2.55814	0.0105235	0.0742239
Cox5a	15.3673	-0.706369	0.276236	-2.55712	0.0105543	0.0743903
Med20	24.1156	0.63675	0.249077	2.55643	0.0105751	0.0744866
Rbm15	51.8776	0.471705	0.184625	2.55493	0.0106209	0.0747584
Qdpr	15.9119	-0.678618	0.265645	-2.5546	0.010631	0.0747782
Znrf3	18.9588	0.659337	0.258138	2.5542	0.0106432	0.0748131
Slc35a3	10.6321	0.797817	0.31243	2.55359	0.0106619	0.0748937
Gm17067	29.9386	0.614913	0.240843	2.55317	0.0106749	0.0749157
Vault	5.37708	1.0718	0.419816	2.55302	0.0106795	0.0749157
Zfp568	104.255	0.304927	0.119456	2.55263	0.0106914	0.0749284
Recql5	21.8325	0.655604	0.25685	2.55248	0.0106958	0.0749284
E2f2	8.20963	0.932428	0.365341	2.55221	0.0107041	0.0749358
AI480653	10.9506	0.81432	0.319352	2.54991	0.010775	0.0753812
Taok2	45.0834	0.444389	0.174318	2.5493	0.010794	0.0754631
Zcrb1	4.67035	1.09786	0.430777	2.54855	0.0108172	0.0755742
Zfp960	8.8847	0.884909	0.347279	2.54812	0.0108304	0.0756158
Gm15265	1.32258	1.14494	0.449442	2.54747	0.0108508	NA
Hlf	0.93309	1.10673	0.434517	2.54703	0.0108643	NA
Sorl1	75.1737	-0.3809	0.149632	-2.54559	0.0109094	0.0761159
Ccdc126	0.924805	1.09074	0.428649	2.54461	0.01094	NA
Wdr44	4.96151	1.0486	0.41212	2.5444	0.0109467	0.0763244
Rcbtb1	31.1962	0.539175	0.211971	2.54362	0.010971	0.0764425
Zbtb43	28.0966	0.529722	0.208355	2.5424	0.0110093	0.0766576
Lmf1	13.914	0.811748	0.319656	2.53944	0.0111029	0.0772572
Ncor1	225.915	0.223817	0.0881489	2.53908	0.0111144	0.0772786
Cdc25b	7.65979	-0.89244	0.35151	-2.53888	0.0111209	0.0772786
Mrpl17	15.0235	-0.712839	0.280801	-2.5386	0.0111298	0.0772887
D930048N14Rik	5.514	0.995243	0.392124	2.53808	0.0111462	0.0773505
Tmx3	10.7558	0.846188	0.333606	2.53649	0.011197	0.0776513
Trim2	15.374	0.742012	0.292657	2.53543	0.0112308	0.0778061
Fam33a	11.5801	0.775137	0.305735	2.53532	0.0112344	0.0778061
Zscan18	4.08202	-1.07891	0.425711	-2.53437	0.0112649	0.0779648
Chn2	3.63603	1.12516	0.444021	2.53402	0.0112761	0.0779905
Acadl	2.44086	-1.13347	0.447436	-2.53327	0.0113005	0.0781069
Pdik1l	7.86044	0.980629	0.387146	2.53297	0.0113101	0.0781213
Armcx4	28.6193	0.588376	0.232363	2.53214	0.0113368	0.0782451
4933421E11Rik	6.17579	0.998925	0.394529	2.53195	0.0113432	0.0782451
Tbx3	133.229	0.263023	0.103908	2.53131	0.0113638	0.0783354
Ndufa6	5.68465	-1.00823	0.398367	-2.5309	0.0113772	0.0783752
Akap5	5.33114	1.07783	0.426232	2.52874	0.0114473	0.078791
Spp1	54.1479	-0.411584	0.162773	-2.52857	0.0114528	0.078791
E2f3	25.3121	0.559775	0.221481	2.52742	0.0114904	0.0789965
Rims3	5.97616	0.978213	0.387075	2.52719	0.0114979	0.0789965
Mtch1	23.56	-0.550293	0.217781	-2.52681	0.0115102	0.0790288
Tmem33	11.2425	0.771086	0.305388	2.52494	0.011572	0.0793999
6720456B07Rik	10.7752	-0.807903	0.320283	-2.52246	0.0116537	0.0799076
Hist1h4c	18.0543	-0.67049	0.265859	-2.52198	0.0116697	0.0799157
Ip6k1	44.232	0.465204	0.184477	2.52175	0.0116774	0.0799157
Txndc9	11.1271	0.816502	0.323817	2.5215	0.0116857	0.0799157
Tcf7l2	7.40448	0.963001	0.381917	2.52149	0.0116858	0.0799157
RP23-25D18.6	4.78181	1.10822	0.439583	2.52108	0.0116996	0.0799577
Plekhh1	30.3484	-0.545625	0.216486	-2.52037	0.0117231	0.080065
Kat5	7.64104	-0.920232	0.365489	-2.51781	0.0118087	0.0805565
Zbtb40	22.9082	0.591202	0.234836	2.5175	0.0118189	0.0805565
Jtb	4.49164	1.07095	0.425413	2.51742	0.0118217	0.0805565
Gm12563	3.85885	1.08841	0.432373	2.51729	0.0118262	0.0805565
Myh10	33.6914	-0.505911	0.201075	-2.51603	0.0118685	0.080792
Szt2	40.3421	-0.47859	0.190242	-2.51569	0.01188	0.0808168
Pvt1	8.32797	0.902485	0.358935	2.51434	0.0119254	0.0810722
Incenp	53.0732	-0.430468	0.171272	-2.51336	0.0119587	0.0812451
Star	1.38772	1.1347	0.451472	2.51334	0.0119594	NA
Gm3531	0.740164	-1.03177	0.410806	-2.51157	0.0120195	NA
Zfp513	13.1733	0.738565	0.294158	2.51078	0.0120465	0.0817882
SNORA79	1.12382	1.08724	0.43304	2.51072	0.0120486	NA
Dtx3	12.405	0.732897	0.291958	2.51028	0.0120634	0.0818495
Zic5	5.76777	0.996961	0.397398	2.50872	0.0121169	0.0821581
Chek1	14.4845	0.727661	0.290186	2.50757	0.0121564	0.0823721
Dhx58	1.64627	1.13726	0.453626	2.50704	0.0121746	0.0824411
Ddx21	88.7077	-0.315485	0.125862	-2.50659	0.0121902	0.0824411
Rad21	73.9294	-0.356684	0.142302	-2.50653	0.0121924	0.0824411
Tmem11	7.1564	-0.91369	0.36455	-2.50635	0.0121985	0.0824411
1700056N10Rik	3.50403	1.10564	0.441325	2.50529	0.0122352	0.0826094
Psip1	41.2436	-0.45169	0.180303	-2.50517	0.0122393	0.0826094
Usp53	7.52749	0.860728	0.343826	2.50338	0.0123013	0.0829736
Rai1	21.2989	0.708559	0.283145	2.50246	0.0123333	0.0831354
mmu-mir-689-2	5060.9	0.81268	0.325119	2.49964	0.012432	0.083721
2700060E02Rik	19.1635	-0.624653	0.24991	-2.49951	0.0124364	0.083721
Rpl9	122.221	-0.266416	0.106605	-2.4991	0.012451	0.0837648
U12	1.25619	1.08245	0.433207	2.4987	0.012465	NA
Snap47	6.88605	-0.960553	0.384461	-2.49844	0.0124741	0.0837907
Got1	35.1749	-0.498077	0.199366	-2.49831	0.0124788	0.0837907
Gm10275	2.3439	-1.10933	0.444035	-2.4983	0.0124791	0.0837907
Llgl1	29.6926	-0.518024	0.207413	-2.49755	0.0125056	0.0839142
Gm14296	3.30808	1.11973	0.44842	2.49705	0.012523	0.0839761
Lclat1	2.05215	1.13737	0.455581	2.49652	0.0125419	0.0840488
Fam78b	0.469769	0.917193	0.367393	2.49649	0.012543	NA
Prpf38b	39.634	0.479919	0.192332	2.49527	0.0125863	0.0842914
Bcl2l11	4.06089	1.0195	0.408615	2.49501	0.0125955	0.0842984
Sf3b3	91.812	-0.348849	0.139833	-2.49476	0.0126043	0.0843033
Vdac1	77.4402	-0.343012	0.137603	-2.49276	0.0126755	0.0847246
Ankrd12	26.9454	0.563204	0.226011	2.49194	0.0127048	0.0848656
Adrbk2	11.2998	0.878347	0.352647	2.49073	0.0127482	0.0851001
B230208H17Rik	22.4618	0.564487	0.226803	2.48889	0.0128142	0.0854769
2700081O15Rik	22.161	0.574769	0.230952	2.4887	0.0128211	0.0854769
Sfi1	13.2197	0.857996	0.345156	2.48582	0.0129253	0.0861161
Anp32-ps	4.35073	1.08549	0.436828	2.48493	0.0129578	0.0862669
Zfp326	7.29673	0.940947	0.378691	2.48474	0.0129646	0.0862669
Anp32a	35.3737	0.494181	0.198934	2.48414	0.0129863	0.0863558
Trim37	29.5738	0.481809	0.193977	2.48384	0.0129973	0.0863729
Atic	33.6962	-0.519423	0.209404	-2.48048	0.0131205	0.0871362
Cdc42	26.9271	-0.541563	0.218352	-2.48022	0.01313	0.0871429
Ctsa	35.6825	-0.447731	0.180544	-2.4799	0.0131421	0.0871673
Tnks	44.7247	-0.451531	0.182166	-2.47868	0.0131871	0.0873803
F630110N24Rik	24.9427	0.515805	0.208121	2.47839	0.0131977	0.0873803
Smc1a	53.3185	-0.420045	0.169487	-2.47834	0.0131995	0.0873803
C030013D06Rik	4.31084	1.0451	0.42174	2.47807	0.0132094	0.0873899
Kcnip2	2.85736	1.10774	0.447147	2.47734	0.0132365	0.0874656
Ndufs2	26.6347	-0.531742	0.214645	-2.47731	0.0132378	0.0874656
Ube2k	23.9583	0.540278	0.218308	2.47484	0.0133295	0.0880155
Srcin1	11.4413	0.828285	0.334767	2.47422	0.0133529	0.0880958
SNORA74	5.96976	0.937126	0.37878	2.47406	0.0133587	0.0880958
Vcl	35.5518	-0.490356	0.198239	-2.47356	0.0133773	0.0881621
Hdgfrp3	0.459799	0.924573	0.37382	2.47331	0.0133867	NA
Scarna13	20.9771	0.53984	0.218307	2.47285	0.0134039	0.0882813
Auh	14.173	0.731335	0.295774	2.47261	0.0134129	0.0882848
Nup98	81.6935	-0.349877	0.141553	-2.47169	0.0134475	0.0884559
Sec11c	4.69916	1.02176	0.413435	2.47138	0.0134591	0.0884673
Tlk2	34.5165	0.483303	0.195575	2.47119	0.0134663	0.0884673
Zfp628	9.86073	0.831257	0.336425	2.47085	0.0134792	0.0884956
Reln	0.617517	0.938113	0.379963	2.46896	0.0135506	NA
Nudt12	1.07253	1.08607	0.43995	2.46862	0.0135636	NA
Atp8b2	32.6197	-0.476116	0.192883	-2.46842	0.0135712	0.088989
Ptplb	8.41377	0.860159	0.348467	2.46841	0.0135715	0.088989
Phf23	26.6454	0.500894	0.202977	2.46774	0.0135967	0.0890629
Gm9974	0.543812	0.981766	0.397892	2.46742	0.0136091	NA
Fam120c	3.86716	1.04005	0.42153	2.46731	0.0136131	0.0890629
Zfp46	7.46363	0.885938	0.359087	2.4672	0.0136176	0.0890629
Ylpm1	78.3546	0.357881	0.145057	2.46718	0.0136183	0.0890629
Nsmce2	10.9581	0.839443	0.340272	2.46698	0.0136258	0.0890629
Ndufaf3	1.39434	1.11506	0.45209	2.46645	0.0136462	NA
Tmem170	4.91713	0.950762	0.385482	2.46642	0.013647	0.089145
Cdc14b	9.29904	0.857689	0.347845	2.46572	0.0136736	0.0892625
Efr3a	34.8494	-0.46858	0.190069	-2.46531	0.0136893	0.0893085
Gm4673	2.37993	1.11932	0.454281	2.46393	0.0137422	0.0894687
2610507B11Rik	160.031	-0.255089	0.103531	-2.46388	0.0137441	0.0894687
Cebpg	11.8937	0.777318	0.315529	2.46354	0.0137572	0.0894687
Gtf3c2	71.0637	0.332842	0.135112	2.46345	0.0137608	0.0894687
Nsa2	16.5552	-0.661217	0.268435	-2.46323	0.0137692	0.0894687
Pabpc4	85.615	-0.301473	0.122396	-2.4631	0.0137741	0.0894687
Pot1a	13.339	0.710812	0.288585	2.46309	0.0137744	0.0894687
Iqgap3	31.9889	-0.50139	0.203602	-2.46259	0.0137937	0.0894954
Wiz	23.4861	-0.630672	0.256107	-2.46254	0.0137958	0.0894954
Bop1	22.4811	-0.575473	0.23372	-2.46223	0.0138076	0.0895159
Ahcyl1	21.1481	-0.62553	0.25414	-2.46136	0.0138412	0.0896384
Ubl4	4.32481	0.96218	0.390936	2.46122	0.0138466	0.0896384
Cndp2	14.4387	-0.695441	0.282577	-2.46107	0.0138525	0.0896384
Agps	42.6527	0.433067	0.17599	2.46075	0.0138646	0.0896609
Gpr21	4.41148	1.04138	0.423371	2.45974	0.0139037	0.0898575
Gm4109	0.501971	0.936188	0.380786	2.45857	0.0139493	NA
Thap11	6.84842	-0.89299	0.363263	-2.45825	0.0139617	0.090176
Nans	10.1813	-0.775726	0.315643	-2.45761	0.0139865	0.0902512
Cstf3	15.3676	0.687212	0.279639	2.4575	0.0139908	0.0902512
2017-03-02	6.24364	0.994222	0.404796	2.45611	0.0140452	0.0905453
Tubb6	9.42637	-0.819363	0.333654	-2.45573	0.0140599	0.0905839
Zc3h7a	20.6175	0.643506	0.262084	2.45535	0.0140749	0.0906243
Heatr1	79.1883	-0.34045	0.138721	-2.45421	0.0141195	0.0908545
Ptpn4	9.17135	0.908609	0.370359	2.45332	0.0141545	0.0909824
Cbx7	63.6863	0.357456	0.145719	2.45305	0.0141649	0.0909824
Ptprs	40.2432	-0.460783	0.187857	-2.45284	0.0141734	0.0909824
Nfic	17.075	0.644861	0.262907	2.45281	0.0141745	0.0909824
Manea	6.75589	0.941239	0.383817	2.45231	0.0141942	0.0910526
BC048355	4.98302	-0.986508	0.402343	-2.45191	0.0142102	0.0910983
Pop5	4.24289	-0.972896	0.396858	-2.4515	0.0142264	0.0911457
Gm15696	0.968712	1.05668	0.431065	2.45133	0.014233	NA
Cnot1	238.01	-0.208529	0.0851083	-2.45016	0.0142793	0.0914149
Tor1aip2	39.1978	0.463107	0.189024	2.44999	0.0142861	0.0914149
Eif3e	24.4911	-0.565757	0.231094	-2.44817	0.0143583	0.0917821
Gm13357	1.57417	1.10515	0.45143	2.4481	0.0143612	0.0917821
Vax2os1	1.11971	1.06576	0.435406	2.44774	0.0143754	NA
Man2a1	23.8496	-0.596061	0.243608	-2.4468	0.0144131	0.0920033
Six4	12.6556	0.728329	0.297693	2.44658	0.0144221	0.0920033
Zfp111	10.4779	0.805986	0.329436	2.44656	0.0144225	0.0920033
2310036O22Rik	14.0516	0.691293	0.282676	2.44553	0.0144639	0.0921742
Per3	3.42697	1.09897	0.449394	2.44545	0.0144671	0.0921742
Dmrta2	1.13728	1.07343	0.439083	2.44471	0.0144968	NA
Eif2c1	54.2227	0.382374	0.156413	2.44464	0.0144998	0.092256
Mylpf	16.4944	-0.638562	0.261231	-2.44444	0.0145079	0.092256
Rmnd5a	35.2318	0.468698	0.191753	2.44428	0.014514	0.092256
Cnot2	24.3549	0.53584	0.219225	2.44424	0.0145156	0.092256
Steap3	2.20476	-1.09563	0.448419	-2.44332	0.0145528	0.0923889
Slc22a17	1.65405	1.10521	0.452348	2.44328	0.0145544	0.0923889
Mtm1	8.51323	0.83626	0.342514	2.44154	0.0146249	0.0927635
Mettl17	5.86286	0.996223	0.408058	2.44138	0.0146313	0.0927635
1110002J07Rik	3.45429	1.08102	0.442844	2.44108	0.0146432	0.0927824
Zfyve28	5.07478	1.01504	0.415855	2.44084	0.014653	0.0927873
Mir431	2.47632	1.10176	0.451626	2.43955	0.0147055	0.0930632
Gm17675	1.14284	1.05186	0.431198	2.43938	0.0147126	NA
Psmd4	22.7924	-0.57695	0.236553	-2.43899	0.0147284	0.0931511
Poc1a	5.6759	-0.946717	0.388283	-2.43821	0.01476	0.0931794
Rrnad1	9.5855	0.830267	0.34054	2.43809	0.0147652	0.0931794
Tmem47	6.29742	0.916074	0.37575	2.43799	0.0147692	0.0931794
Hells	72.6226	0.342081	0.140315	2.43795	0.0147707	0.0931794
Ly6e	4.84091	-0.977321	0.400907	-2.43778	0.0147779	0.0931794
1700094D03Rik	3.40857	1.09621	0.449771	2.43727	0.0147987	0.0932537
1700023H06Rik	0.232676	0.647936	0.265872	2.43703	0.0148086	NA
Zfp26	25.4056	0.541765	0.222324	2.43682	0.014817	0.0933118
Cul1	26.3028	-0.524982	0.21555	-2.43554	0.0148696	0.093586
Slain2	17.5233	0.649351	0.266669	2.43505	0.0148899	0.0936572
Gm11968	1.27954	1.08285	0.444829	2.43431	0.0149201	NA
Npm1	274.246	-0.200496	0.0823779	-2.43386	0.0149388	0.0939073
Cuedc2	14.4437	-0.667788	0.274511	-2.43265	0.0149888	0.094119
Brca1	63.8698	0.385729	0.158566	2.43261	0.0149906	0.094119
2900026A02Rik	10.7639	0.820138	0.337518	2.42991	0.0151027	0.0947386
Cox8a	24.0934	-0.552918	0.227558	-2.42979	0.0151076	0.0947386
Mpst	3.76118	-1.05559	0.434642	-2.42864	0.0151554	0.0949807
Polr1a	90.3473	-0.327104	0.134755	-2.42739	0.015208	0.0952526
Tmem69	4.16837	0.986719	0.40658	2.42687	0.0152296	0.0953298
Clta	26.0062	-0.532426	0.219458	-2.42609	0.0152623	0.0954772
Ap2b1	40.9626	-0.46646	0.192424	-2.42412	0.0153455	0.0959397
Vat1	37.3467	-0.455668	0.188152	-2.42181	0.0154434	0.0964935
Pgm2	7.13278	-0.880247	0.363564	-2.42116	0.0154711	0.0965754
Gm17709	3.86145	-0.947151	0.391233	-2.42094	0.0154806	0.0965754
Napb	3.72486	1.04401	0.431261	2.42084	0.0154845	0.0965754
Zfp185	2.19788	1.10171	0.455447	2.41896	0.015565	0.0970189
Bptf	163.034	0.247369	0.102308	2.41789	0.015611	0.0972469
Adnp	2.84391	1.08861	0.450386	2.41706	0.0156463	0.0974078
Zfp386	5.61712	1.00565	0.416182	2.41638	0.0156758	0.0975328
Gm15564	2911.91	0.201997	0.0836024	2.41616	0.0156852	0.0975328
Fam65a	8.25229	-0.853613	0.353326	-2.41594	0.0156947	0.0975334
Gm15430	1.45785	-1.0692	0.442636	-2.41552	0.0157127	NA
Mepce	20.6899	0.578611	0.23957	2.41521	0.0157263	0.0976538
Kin	3.94901	1.01847	0.421753	2.41484	0.015742	0.0976538
Ralbp1	39.4708	-0.474818	0.196626	-2.41483	0.0157424	0.0976538
Mbd6	28.0827	0.532624	0.220648	2.41391	0.0157823	0.0978427
Ndufb3	1.85045	1.09448	0.453491	2.41346	0.0158017	0.0979045
Skiv2l2	30.1784	-0.542316	0.22479	-2.41255	0.0158415	0.0980922
Gm15344	0.940642	1.05527	0.437415	2.41251	0.0158433	NA
Rpl24	83.4845	-0.306061	0.126884	-2.41213	0.0158595	0.0981449
Elf3	18.4055	-0.66306	0.274915	-2.41187	0.0158708	0.0981563
Bzw1	40.0938	-0.404057	0.167642	-2.41024	0.0159419	0.0985372
Mir323	0.570779	0.939194	0.389675	2.4102	0.0159437	NA
Tab3	14.2501	0.715059	0.296708	2.40998	0.0159534	0.0985493
Zmynd8	55.8438	0.395414	0.164156	2.40878	0.0160061	0.0987967
Pkn3	9.56149	0.804651	0.33407	2.40863	0.0160126	0.0987967
Tbc1d24	31.7027	0.486937	0.202187	2.40835	0.0160246	0.098812
Rlim	44.9124	0.421918	0.175283	2.40706	0.0160814	0.0991033
Fam113a	4.45431	0.975749	0.405455	2.40655	0.0161038	0.0991796
N6amt1	5.22252	0.992448	0.41245	2.40622	0.0161184	0.0991796
Zfp609	45.3782	0.421053	0.174992	2.40613	0.0161226	0.0991796
Scnm1	3.18793	1.08374	0.450478	2.40576	0.016139	0.0991813
Ankrd57	2.40093	1.08563	0.451277	2.40569	0.016142	0.0991813
Ep400	125.16	-0.284305	0.118243	-2.40441	0.0161987	0.0994706
Ufsp1	0.610327	-0.913579	0.380055	-2.40381	0.0162253	NA
Fzd8	1.54069	1.08422	0.451117	2.40342	0.0162425	0.0996429
Prmt7	20.8856	-0.602086	0.25052	-2.40334	0.016246	0.0996429
Arhgef18	60.0765	0.392762	0.163453	2.40291	0.0162652	0.0997016
Pes1	42.2563	-0.429668	0.178836	-2.40258	0.0162797	0.0997312
Elovl5	13.5967	-0.664281	0.276553	-2.402	0.0163056	0.0998164
Chd7	33.6535	0.482311	0.200809	2.40184	0.0163129	0.0998164
Gm10664	4.12975	1.04235	0.434062	2.40138	0.0163333	0.099882
Snrk	5.99495	0.948293	0.395498	2.39772	0.0164974	0.100826
Idh1	12.9253	-0.735525	0.306919	-2.39647	0.0165536	0.101059
Spice1	10.0243	0.798991	0.333407	2.39645	0.016555	0.101059
Pi4ka	44.8127	-0.433384	0.180869	-2.39613	0.0165694	0.101087
Gigyf2	63.9025	0.370221	0.15455	2.39548	0.0165986	0.101185
Ints10	18.8188	-0.578509	0.241514	-2.39534	0.016605	0.101185
Wdr85	4.7883	0.949833	0.396625	2.39479	0.01663	0.101278
Cbx3	11.0489	0.784107	0.327511	2.39414	0.0166593	0.101396
Vcan	32.7993	0.528645	0.220835	2.39385	0.0166724	0.101417
Twistnb	8.16867	0.821699	0.343305	2.3935	0.0166886	0.101426
Pou2f1	77.6123	0.326734	0.136515	2.39339	0.0166936	0.101426
Ass1	43.8595	-0.443432	0.185298	-2.39307	0.0167081	0.101451
Stard8	5.40305	-0.971321	0.405924	-2.39287	0.0167174	0.101451
Ptpn23	47.0461	-0.411687	0.172085	-2.39235	0.0167409	0.101522
Gemin5	42.3826	-0.425391	0.177825	-2.39218	0.0167485	0.101522
Cib1	4.65853	-0.97772	0.408891	-2.39115	0.0167956	0.101747
Zfp653	4.10851	1.02309	0.428027	2.39024	0.0168372	0.101939
Rpl36-ps2	0.394713	-0.830676	0.347631	-2.38954	0.0168697	NA
SNORD16	2.52553	1.08714	0.454976	2.38945	0.0168735	0.102085
2410137M14Rik	12.0016	0.761954	0.318904	2.38929	0.016881	0.102085
Gm13689	1.86019	1.08566	0.454513	2.38862	0.0169117	0.102211
D930016D06Rik	6.68816	0.859884	0.360411	2.38584	0.0170401	0.102927
Hnrnpu	229.361	0.237237	0.0994457	2.38559	0.0170516	0.102936
Atg16l1	34.6978	0.499552	0.209436	2.38523	0.0170684	0.102978
6330503K22Rik	24.0876	0.563702	0.236413	2.3844	0.017107	0.103151
Hivep1	22.2835	0.629376	0.263984	2.38415	0.0171188	0.103161
Usp19	46.1231	-0.412313	0.172968	-2.38376	0.0171369	0.103168
Heatr5a	32.1975	-0.501108	0.210223	-2.38369	0.0171398	0.103168
Dio3	0.929891	1.01986	0.427977	2.38299	0.0171729	NA
Eif4h	75.8511	-0.30854	0.129547	-2.38169	0.0172336	0.103672
Mutyh	6.08835	0.893527	0.37529	2.38089	0.0172706	0.103835
Gm16986	0.61315	0.960293	0.403349	2.3808	0.0172753	NA
Lrch3	19.2609	0.627065	0.263652	2.37838	0.0173888	0.104484
Adam19	41.845	-0.444983	0.187126	-2.37799	0.0174074	0.104535
Reep6	3.12368	-1.01174	0.425581	-2.37731	0.0174394	0.104621
Gripap1	9.54282	0.83475	0.35114	2.37726	0.0174418	0.104621
Hspb1	34.2133	-0.467738	0.196783	-2.37692	0.0174579	0.104656
Fam100b	20.766	-0.552412	0.232606	-2.37489	0.0175543	0.105173
Cnih4	7.06695	0.854718	0.360005	2.37418	0.0175878	0.105313
Alg11	10.999	0.714616	0.301043	2.3738	0.017606	0.105361
SNORA8	5.09573	0.973619	0.410344	2.37269	0.017659	0.105583
Adam4	6.41356	0.970339	0.408978	2.3726	0.0176636	0.105583
Crocc	26.7132	0.532818	0.224598	2.37232	0.0176767	0.105601
Lmf2	11.6431	-0.708841	0.298863	-2.37179	0.017702	0.105691
Lsm11	7.635	0.842643	0.355351	2.3713	0.0177257	0.105743
Gas2l1	16.1734	0.656713	0.276956	2.37119	0.0177311	0.105743
Wapal	92.8258	0.299555	0.12635	2.37084	0.0177479	0.105782
D8Ertd738e	7.64734	-0.835909	0.352891	-2.36875	0.0178483	0.106319
Map3k4	32.3013	-0.489887	0.206867	-2.36813	0.0178785	0.106438
Nek3	1.71024	-1.06565	0.450258	-2.36674	0.0179453	0.106774
Ctdspl2	20.3674	0.539646	0.228097	2.36586	0.0179881	0.106967
Trip10	11.8608	-0.774364	0.327393	-2.36524	0.0180184	0.107031
Rps6kb1	23.3063	0.565167	0.238949	2.36522	0.0180195	0.107031
Cdk7	19.7537	0.590983	0.249983	2.36409	0.0180743	0.107291
Asph	17.0106	0.659141	0.27884	2.36386	0.0180854	0.107291
Slc12a5	2.52354	1.06918	0.452338	2.36367	0.0180952	0.107291
Zswim1	11.1992	-0.726506	0.30739	-2.36347	0.0181048	0.107291
Sgol1	22.7202	0.566772	0.239862	2.36291	0.018132	0.107391
Gm14391	1.22523	1.03077	0.436512	2.36138	0.0182071	NA
Dctn1	48.5536	-0.405403	0.171693	-2.36122	0.0182151	0.107821
Dyrk2	4.49545	0.973242	0.412236	2.36089	0.0182313	0.107855
Slc44a4	2.03754	-1.05539	0.447464	-2.3586	0.0183438	0.108405
1110003E01Rik	7.38338	0.894767	0.379367	2.35858	0.0183451	0.108405
4930453N24Rik	16.0851	0.641148	0.271918	2.35787	0.01838	0.108507
Stag1	41.6886	0.426663	0.180958	2.3578	0.0183834	0.108507
Gigyf1	60.448	0.349788	0.148374	2.35748	0.0183996	0.108541
Dhx29	16.6726	-0.652662	0.276963	-2.3565	0.0184482	0.108766
Pcx	9.7716	-0.80721	0.342608	-2.35608	0.0184691	0.108827
Clcn6	66.2636	0.353049	0.149867	2.35575	0.0184852	0.10886
Arfip1	4.67732	0.991295	0.420931	2.35501	0.0185223	0.108952
Auts2	15.5713	0.659419	0.28002	2.3549	0.0185276	0.108952
Derl2	12.0078	0.73112	0.31048	2.3548	0.0185325	0.108952
6230409E13Rik	0.608268	0.916064	0.389068	2.3545	0.0185474	NA
Morn1	3.74226	1.01383	0.430988	2.35233	0.0186561	0.109597
Dnpep	10.6411	-0.714851	0.303909	-2.35219	0.0186634	0.109597
N4bp1	62.5075	0.347898	0.147982	2.35096	0.0187251	0.109897
Dpp9	19.0134	-0.605052	0.257388	-2.35074	0.0187362	0.1099
Wipf2	16.883	0.655605	0.278953	2.35024	0.0187615	0.109986
Banp	20.4341	0.59367	0.25272	2.34912	0.0188177	0.110253
Mrps24	4.19611	-0.976516	0.415756	-2.34877	0.0188354	0.110294
Llgl2	67.316	-0.354375	0.150963	-2.34743	0.0189035	0.110574
Nrp2	4.53116	0.967799	0.412284	2.34741	0.0189046	0.110574
Gm17296	8.6156	-0.842854	0.359096	-2.34716	0.0189173	0.110586
Cd81	27.0486	-0.50115	0.213599	-2.34622	0.018965	0.110802
SNORA11	0.449818	0.802029	0.341894	2.34584	0.0189842	NA
Pdgfa	40.6694	0.392574	0.167417	2.34488	0.0190331	0.111127
Mtmr9	12.9265	-0.712393	0.30383	-2.34471	0.019042	0.111127
A830007P12Rik	2.99206	-1.0292	0.439201	-2.34334	0.0191122	0.111322
Txndc5	18.2438	-0.61914	0.264216	-2.34331	0.0191133	0.111322
Hic2	63.9591	0.358349	0.152938	2.34311	0.0191239	0.111322
Dnajc19	3.08714	-1.01934	0.435054	-2.34303	0.019128	0.111322
Mrpl33	6.6868	0.883519	0.377114	2.34284	0.0191376	0.111322
Zfp281	43.9031	0.423444	0.180743	2.34279	0.01914	0.111322
Drosha	88.055	-0.325561	0.139055	-2.34123	0.0192202	0.111725
Sh3bp1	22.3954	-0.555057	0.237122	-2.34081	0.0192421	0.11179
Hgs	16.6378	-0.639446	0.273284	-2.33986	0.019291	0.111943
Cd2ap	33.7752	0.471916	0.20169	2.3398	0.019294	0.111943
Fh1	7.91762	-0.831476	0.355382	-2.33967	0.019301	0.111943
Nono	83.9918	-0.292244	0.124954	-2.3388	0.0193458	0.11214
Sox2ot	2.82399	1.06206	0.454171	2.33846	0.0193633	0.112179
Ndufs7	5.51895	-0.925258	0.395842	-2.33744	0.0194162	0.112373
Dennd4b	11.4246	0.73077	0.312643	2.3374	0.0194186	0.112373
Lasp1	90.8745	-0.303347	0.129867	-2.33584	0.0194997	0.11278
Cbfa2t2	64.104	0.325942	0.139563	2.33544	0.0195202	0.112835
AI597468	11.2731	0.715985	0.306621	2.33508	0.0195393	0.112883
Pvr	11.4227	0.754111	0.323085	2.33409	0.0195908	0.113117
Gm10621	0.261511	0.654536	0.280584	2.33277	0.0196604	NA
Mgat4a	5.3676	0.906357	0.38854	2.33273	0.0196625	0.113468
Gm11944	4.66281	0.949554	0.407452	2.33047	0.0197814	0.11409
Hiat1	21.0359	0.559971	0.240329	2.33002	0.0198049	0.114162
Pfdn1	12.1966	-0.704124	0.302241	-2.32967	0.0198235	0.114206
4933426M11Rik	21.1446	0.556633	0.238959	2.32941	0.0198375	0.114223
Hnrnpa1	93.6002	0.277428	0.119157	2.32827	0.019898	0.114464
Azin1	28.3168	0.48464	0.208176	2.32803	0.0199108	0.114464
Camta1	10.4683	0.762735	0.327637	2.32799	0.0199126	0.114464
Fam69a	1.44545	1.05593	0.453643	2.32767	0.0199296	NA
Alkbh8	9.80025	0.762074	0.327484	2.32706	0.019962	0.114685
Atxn2	34.932	0.497349	0.213748	2.3268	0.0199758	0.1147
Brd3	47.9603	0.386337	0.166086	2.32613	0.0200117	0.114843
4933440N22Rik	0.252798	0.609764	0.26214	2.3261	0.020013	NA
Hexa	30.1301	-0.455086	0.195682	-2.32564	0.0200379	0.114868
Nol6	49.3731	-0.397232	0.170806	-2.32563	0.0200384	0.114868
Arpc2	18.203	-0.643435	0.276791	-2.32463	0.020092	0.115112
Ankrd6	4.49174	0.988327	0.425298	2.32385	0.0201336	0.115287
Gm10676	1.06224	1.03415	0.445237	2.32269	0.0201959	NA
Edc4	36.0565	-0.456029	0.196341	-2.32264	0.0201987	0.11554
Scaf8	42.1736	0.43604	0.187738	2.3226	0.0202007	0.11554
Mybl1	8.25961	0.864205	0.372117	2.3224	0.0202114	0.11554
Aen	31.9552	0.478531	0.206101	2.32183	0.0202423	0.115619
Egln3	2.02849	1.05848	0.455926	2.3216	0.0202547	0.115619
Relb	4.80698	-0.901187	0.388195	-2.32148	0.0202609	0.115619
Sgta	18.5007	-0.603981	0.260201	-2.32121	0.0202757	0.115619
9830001H06Rik	6.36823	0.895042	0.38561	2.32111	0.0202812	0.115619
Tspan2	0.771687	0.957773	0.412789	2.32025	0.0203274	NA
Rbm19	26.5813	-0.527751	0.227508	-2.3197	0.0203572	0.115989
1110012L19Rik	1.60924	-1.04304	0.449866	-2.31857	0.0204185	0.11627
Tubb3	5.61579	-0.917025	0.395547	-2.31837	0.020429	0.11627
Tuba1c	28.4294	-0.497012	0.214513	-2.31693	0.0205074	0.116649
Osbpl11	13.0235	-0.67617	0.291863	-2.31674	0.0205181	0.116649
Ttc13	26.1189	0.492932	0.212851	2.31586	0.0205659	0.116856
Gm550	5.14158	0.98423	0.425062	2.3155	0.0205857	0.116883
Amfr	3.51405	1.03392	0.446549	2.31536	0.0205932	0.116883
Ube2b	9.64968	0.721393	0.311638	2.31485	0.0206214	0.116979
Amigo2	0.428405	0.80871	0.349368	2.31478	0.0206249	NA
Tpbg	2.25377	1.04911	0.453301	2.31438	0.0206466	0.117058
Jmjd1c	110.128	0.312001	0.134824	2.31413	0.0206606	0.117073
Cdc20	28.2278	-0.501975	0.217015	-2.31309	0.0207176	0.117307
Ndufb5	9.3264	-0.83459	0.360831	-2.31297	0.0207245	0.117307
Smg1	151.73	0.242777	0.104991	2.31236	0.0207578	0.117328
Map2k6	6.71732	0.844185	0.365137	2.31197	0.0207794	0.117328
Snta1	2.7307	-1.02964	0.445366	-2.3119	0.020783	0.117328
SNORA55	3.3634	1.03442	0.447453	2.3118	0.020789	0.117328
BC030336	9.68622	0.734582	0.317769	2.31168	0.0207952	0.117328
Acaa2	7.20813	-0.845713	0.365846	-2.31166	0.0207963	0.117328
Dyrk1a	39.4366	0.417108	0.180454	2.31143	0.0208088	0.117335
Esrrb	254.185	-0.182016	0.0787874	-2.31022	0.0208761	0.11765
Pcgf6	11.0467	0.711506	0.308182	2.30872	0.0209592	0.118054
Snx10	5.86267	0.92811	0.402206	2.30755	0.0210242	0.118341
Tln2	38.3241	-0.466923	0.20236	-2.30739	0.021033	0.118341
Cpt2	2.73812	-1.03259	0.447766	-2.30609	0.0211054	0.118629
Tsc22d2	16.2447	0.639783	0.277435	2.30606	0.0211072	0.118629
Mettl21d	1.33774	1.03344	0.448145	2.30605	0.0211078	NA
1110018J18Rik	3.41371	0.994425	0.43153	2.30442	0.0211992	0.119081
Cenpf	84.066	0.353922	0.153613	2.30398	0.0212236	0.119102
Naaladl1	3.35946	0.995069	0.431898	2.30394	0.0212259	0.119102
Klhdc7a	17.4408	0.666633	0.28939	2.30358	0.0212464	0.119152
Acox1	17.2262	0.636347	0.276377	2.30245	0.0213096	0.119442
Nup93	22.8237	-0.570997	0.248091	-2.30156	0.0213598	0.119659
Tsta3	8.30599	-0.765208	0.332587	-2.30077	0.0214044	0.119844
Tcfcp2l1	565.404	-0.126352	0.0549226	-2.30055	0.021417	0.119849
Cldn19	0.932971	0.994918	0.432628	2.29971	0.0214647	NA
Tmem194b	4.4125	0.98632	0.428931	2.29948	0.0214774	0.120123
Alms1	51.0577	0.431687	0.187789	2.29879	0.0215167	0.120277
Anxa5	2.11306	-1.03201	0.44917	-2.29759	0.0215852	0.120545
Bub1b	61.8624	-0.361258	0.157248	-2.29739	0.0215968	0.120545
Gm14124	12.1549	0.713223	0.310456	2.29734	0.0215995	0.120545
Crtap	14.5641	-0.683665	0.297799	-2.29573	0.0216913	0.120974
Gpsm2	5.95219	-0.902843	0.393296	-2.29558	0.0216998	0.120974
2410003K15Rik	4.47905	0.943394	0.411015	2.29528	0.0217173	0.121006
Ifrd1	10.5851	0.713652	0.311006	2.29466	0.0217529	0.121139
Zfp672	1.83951	1.04523	0.455632	2.29403	0.0217886	0.12125
Map3k2	11.5952	0.680077	0.296472	2.2939	0.0217961	0.12125
Gm10123	4.22526	-0.963579	0.420133	-2.29351	0.0218188	0.121293
Map4k4	52.6	-0.374399	0.163254	-2.29336	0.0218274	0.121293
Memo1	5.60162	0.869552	0.379199	2.29313	0.0218404	0.1213
AC120136.2	0.684875	0.864485	0.377022	2.29293	0.0218521	NA
Serhl	5.64262	0.907998	0.396256	2.29144	0.0219379	0.121777
4930513N10Rik	2.5757	0.994577	0.434091	2.29117	0.0219535	0.121785
Fam109a	3.72101	0.981482	0.428406	2.29101	0.0219629	0.121785
Nipbl	78.3577	0.337977	0.147561	2.29042	0.0219969	0.121908
Eaf1	25.1063	0.497341	0.217243	2.28933	0.02206	0.122192
Bub3	15.0942	-0.639038	0.279168	-2.28907	0.022075	0.12221
Lin54	15.3897	0.635173	0.277534	2.28863	0.0221007	0.122243
Ssr1	31.4556	0.46503	0.203197	2.28857	0.0221046	0.122243
Plin4	0.889371	0.970173	0.423931	2.28852	0.0221073	NA
Grina	3.68686	-0.993705	0.434276	-2.28819	0.0221265	0.122299
Zbtb4	5.65196	0.95502	0.41757	2.28709	0.0221905	0.122587
Snx12	11.0166	0.710302	0.310707	2.28608	0.0222495	0.122847
2410066E13Rik	3.19621	0.989789	0.433136	2.28517	0.0223028	0.123076
Nudt17	0.764198	0.931338	0.408122	2.28201	0.0224888	NA
Mtap2	1.56827	1.01788	0.446121	2.28163	0.0225114	0.124161
Ggnbp1	2.73774	1.0239	0.448874	2.28105	0.0225455	0.12428
Rpn2	42.0293	-0.402696	0.176555	-2.28085	0.0225571	0.12428
Pofut1	18.7906	0.600258	0.263252	2.28016	0.0225979	0.124439
Gm3699	4.01166	-0.940308	0.412429	-2.27993	0.0226119	0.12445
Gm11528	0.43977	0.8223	0.360729	2.27955	0.0226343	NA
Pbx1	2.44146	0.99526	0.436621	2.27946	0.0226396	0.124536
Pcmt1	9.29328	0.756727	0.332075	2.27878	0.02268	0.124541
Kdm5c	92.3913	-0.297129	0.130391	-2.27875	0.0226821	0.124541
Zfp426	4.67653	0.974236	0.427571	2.27853	0.0226947	0.124541
Bdh1	13.3562	-0.671994	0.294968	-2.2782	0.0227149	0.124541
Rad54b	20.0075	0.573659	0.251811	2.27813	0.0227186	0.124541
Syt3	1.34996	1.02082	0.448114	2.27804	0.0227243	NA
Mad1l1	21.4997	-0.553308	0.242923	-2.27771	0.0227438	0.124541
Eral1	5.78976	-0.89475	0.392843	-2.27763	0.0227487	0.124541
Tmem87a	14.9978	0.63044	0.276829	2.27737	0.0227644	0.124541
Rfx5	5.1751	0.886334	0.389204	2.2773	0.0227684	0.124541
Stx8	6.96868	0.855086	0.375513	2.27712	0.0227792	0.124541
Smarcd2	12.7298	-0.704184	0.309252	-2.27706	0.0227829	0.124541
Aldh9a1	8.9127	-0.795133	0.349199	-2.27702	0.022785	0.124541
Gng7	3.19432	1.01337	0.445099	2.27674	0.0228016	0.124566
Cobra1	19.8153	-0.576609	0.253341	-2.27602	0.0228448	0.124736
Fem1b	139.962	0.226153	0.099471	2.27355	0.0229928	0.125477
Eps8	11.5454	0.755166	0.332203	2.2732	0.0230139	0.125477
Dtl	24.9742	0.502954	0.221258	2.27315	0.0230169	0.125477
Pwp2	23.1622	-0.531439	0.23388	-2.27227	0.0230703	0.12564
Myo10	202.002	-0.207402	0.0912759	-2.27226	0.023071	0.12564
Mdfic	3.78738	0.9733	0.42845	2.27167	0.0231062	0.125719
Capns1	52.1732	-0.391211	0.172227	-2.27149	0.0231174	0.125719
Pld3	9.88395	-0.711974	0.31345	-2.27141	0.023122	0.125719
Adam10	8.85856	0.758699	0.334136	2.27063	0.0231693	0.12591
Usp5	39.6496	-0.452985	0.199547	-2.27007	0.0232035	0.126029
Pcmtd2	6.3066	0.83797	0.369206	2.26966	0.0232285	0.126099
Alas1	6.2154	-0.89105	0.392702	-2.26903	0.0232667	0.126189
Eif3j	9.60722	0.763417	0.336458	2.26898	0.0232695	0.126189
Sub1	14.5457	0.629499	0.277479	2.26864	0.0232904	0.126197
Slc6a8	57.8292	-0.356264	0.157044	-2.26856	0.0232953	0.126197
Golm1	39.5226	-0.411901	0.18166	-2.26743	0.0233642	0.126504
Rgs9	3.37708	0.967572	0.42687	2.26666	0.0234107	0.12669
Med15	23.0569	-0.540069	0.238376	-2.26562	0.0234748	0.12697
D6Wsu116e	64.8453	-0.339978	0.15008	-2.26531	0.0234935	0.126984
Ext2	17.0377	-0.595296	0.262803	-2.26517	0.023502	0.126984
[truncated: 31,925 more rows]

## Sheet: DESeq2_FLAG_3F_vs_input_3F
	baseMean	log2FoldChange	lfcSE	stat	pvalue	padj
Malat1	4817.48	1.60686	0.0246461	65.1973	0	0
Gm16869	897.032	3.31761	0.0933965	35.5218	2.26834e-276	1.17353e-272
Neat1	683.484	1.85946	0.0738373	25.1832	6.12634e-140	2.11297e-136
Gm10800	214.098	3.75404	0.191704	19.5825	2.18204e-85	5.64439e-82
mt-Rnr1	11944.4	0.845457	0.04615	18.3198	5.75612e-75	1.19117e-71
mt-Co1	1255.55	-0.77737	0.0442949	-17.5499	5.96099e-69	1.02797e-65
mt-Rnr2	19319.7	0.761289	0.0462528	16.4593	7.19318e-61	1.06325e-57
Gapdh	414.567	-1.08071	0.0679824	-15.897	6.64893e-57	8.59956e-54
Rps12	192.516	-1.25318	0.0815566	-15.3658	2.77779e-53	3.19354e-50
Rpsa	349.264	-1.00796	0.0657416	-15.3322	4.65905e-53	4.82072e-50
mt-Co3	378.129	-0.967879	0.0633985	-15.2666	1.27682e-52	1.20103e-49
Eef1a1	1607	-0.558611	0.0367115	-15.2162	2.75992e-52	2.37974e-49
Gnb2l1	276.462	-1.05124	0.0719142	-14.6179	2.15874e-48	1.71819e-45
Hsp90ab1	884.204	-0.620835	0.0445073	-13.949	3.18829e-44	2.35638e-41
Tpt1	159.03	-1.32259	0.0953436	-13.8718	9.38868e-44	6.47631e-41
Isg20l2	36.9191	2.2488	0.162648	13.8261	1.77294e-43	1.14654e-40
Rplp0	211.248	-1.15125	0.0838941	-13.7227	7.42439e-43	4.51883e-40
Eef2	1054.29	-0.558718	0.0417708	-13.3758	8.37406e-41	4.81369e-38
Actb	394.663	-0.86791	0.0700671	-12.3868	3.07967e-35	1.67712e-32
Hspa8	283.508	-0.863415	0.0720029	-11.9914	3.94242e-33	2.03961e-30
Gm8730	123.438	-1.2442	0.107343	-11.5908	4.58827e-31	2.2607e-28
Meg3	230.831	1.04998	0.0910664	11.5298	9.33553e-31	4.39067e-28
Rps18	213.397	-0.913849	0.0793135	-11.522	1.02243e-30	4.59959e-28
U3	95.6149	1.58063	0.137874	11.4643	1.99352e-30	8.59454e-28
Prpf8	275.435	-0.891231	0.0790174	-11.2789	1.66783e-29	6.90281e-27
mt-Co2	339.553	-0.740983	0.0667889	-11.0944	1.33562e-28	5.31526e-26
U1	75.021	2.34409	0.211374	11.0898	1.40666e-28	5.39065e-26
Rps4x	207.887	-0.942064	0.0857417	-10.9872	4.40208e-28	1.62672e-25
Rpl4	382.046	-0.675021	0.0616483	-10.9495	6.67871e-28	2.38292e-25
U4	35.5452	3.35899	0.308663	10.8824	1.39852e-27	4.82349e-25
Rpl3	234.08	-0.821938	0.0781243	-10.5209	6.9217e-26	2.31028e-23
Rps5	143.587	-1.05901	0.10115	-10.4697	1.18995e-25	3.84762e-23
Rpl6	170.548	-0.907601	0.0879278	-10.3221	5.59747e-25	1.75506e-22
Mid1	705.25	0.578089	0.0562413	10.2787	8.78867e-25	2.6746e-22
Rpl7a	173.128	-0.94263	0.0924565	-10.1954	2.07899e-24	6.14609e-22
U2	65.3162	1.76837	0.178375	9.91377	3.62687e-23	1.04242e-20
Rplp1	176.26	-0.828879	0.0847087	-9.78505	1.30525e-22	3.65013e-20
Rps26	99.5685	-1.08882	0.112219	-9.70259	2.93944e-22	8.00378e-20
Tubb5	273.439	-0.735614	0.0759517	-9.68529	3.48209e-22	9.23824e-20
mt-Nd4	230.422	-0.760543	0.0787822	-9.65374	4.7393e-22	1.22594e-19
Rpl19	113.537	-1.04703	0.10872	-9.63046	5.94602e-22	1.50057e-19
Gm11168	31.4093	3.01828	0.313549	9.62619	6.19876e-22	1.52711e-19
Pkm2	392.472	-0.698661	0.0726642	-9.61493	6.91586e-22	1.66415e-19
Rpl35a	63.3839	1.10789	0.116171	9.53671	1.4744e-21	3.46719e-19
mt-Nd1	296.853	-0.759896	0.0798234	-9.51972	1.73651e-21	3.9928e-19
Hsp90aa1	396.485	-0.607238	0.0640485	-9.48091	2.52084e-21	5.67025e-19
Aldoa	188.91	-0.839233	0.088652	-9.4666	2.89091e-21	6.3643e-19
Fn1	818.385	-0.448209	0.0477002	-9.39638	5.64737e-21	1.21736e-18
Rpl23a	136.195	-0.922202	0.0984531	-9.36691	7.46845e-21	1.57706e-18
Ahnak	479.023	0.566921	0.0619479	9.15158	5.61051e-20	1.16104e-17
Rpl35	66.5815	-1.22541	0.134097	-9.13819	6.35059e-20	1.28842e-17
Tsix	60.2217	1.72336	0.189246	9.10646	8.51114e-20	1.69355e-17
mt-Cytb	152.934	-0.882345	0.0980241	-9.00131	2.23034e-19	4.3542e-17
Ddb1	201.704	-0.781644	0.0872617	-8.95747	3.32214e-19	6.36559e-17
mt-Nd5	296.137	-0.633807	0.0710068	-8.92601	4.41634e-19	8.30834e-17
Gm2381	63.9532	1.53883	0.17247	8.92232	4.56612e-19	8.43672e-17
Gm17646	33.0998	2.13198	0.239324	8.90834	5.18039e-19	9.40377e-17
Ahnak2	46.8984	1.51518	0.170432	8.89021	6.09918e-19	1.08807e-16
Rps29	79.6306	-1.06014	0.11929	-8.88711	6.27172e-19	1.09989e-16
Zfp57	167.624	0.876701	0.0989499	8.86005	7.9976e-19	1.37919e-16
Rpl32	101.338	-0.996138	0.11265	-8.84274	9.33964e-19	1.58422e-16
Rpl7	172.876	-0.786991	0.0894805	-8.79511	1.42914e-18	2.38505e-16
Rpl27a	135.853	-0.86145	0.0984306	-8.75185	2.09885e-18	3.44711e-16
Rps15	125.071	-0.907221	0.103888	-8.7327	2.48669e-18	4.01515e-16
Rpl12	239.366	-0.689156	0.0789312	-8.73109	2.52232e-18	4.01515e-16
Atp5b	260.795	-0.725624	0.0839141	-8.64723	5.27666e-18	8.27236e-16
Rif1	260.288	0.722825	0.0839612	8.60903	7.36788e-18	1.13784e-15
Zfp292	114.263	1.03112	0.12015	8.58192	9.33024e-18	1.41971e-15
Gm14412	35.6164	1.85462	0.21811	8.50312	1.84569e-17	2.76774e-15
Atp5a1	134.426	-0.846951	0.099934	-8.4751	2.34874e-17	3.47177e-15
Rpl14	139.74	-0.824686	0.0977963	-8.43269	3.37819e-17	4.92312e-15
Rpl10	88.419	-0.991045	0.117825	-8.41115	4.06007e-17	5.83466e-15
Gm10076	119.448	-0.86691	0.104118	-8.32625	8.34425e-17	1.18271e-14
Rpl18a	138.316	-0.84727	0.103188	-8.21095	2.19454e-16	3.06849e-14
Rps14	138.096	-0.750136	0.0914847	-8.19958	2.41231e-16	3.32802e-14
Eef1b2	149.471	-0.735665	0.090231	-8.15313	3.54613e-16	4.82786e-14
Ubr4	457.585	-0.525436	0.0644979	-8.14655	3.7444e-16	4.97769e-14
2610005L07Rik	87.1719	1.16295	0.142758	8.1463	3.75239e-16	4.97769e-14
Scarna6	39.0487	-1.38209	0.173166	-7.9813	1.44805e-15	1.89658e-13
Rps28	80.6787	-1.01152	0.127143	-7.95577	1.78023e-15	2.30251e-13
Pgk1	119.518	-0.793573	0.100196	-7.92022	2.3709e-15	3.0286e-13
Dst	734.441	0.414089	0.052516	7.885	3.14526e-15	3.96878e-13
Rplp2	108.736	-0.793278	0.100863	-7.86487	3.69486e-15	4.60611e-13
Gm13225	95.9422	1.07921	0.138191	7.80951	5.74115e-15	7.07187e-13
Rps24	101.963	-0.850106	0.109109	-7.79137	6.62883e-15	8.06924e-13
Rpl37	63.6946	-1.1522	0.147933	-7.78867	6.77198e-15	8.14763e-13
Rpl39	40.8836	-1.37859	0.179215	-7.69235	1.44453e-14	1.71799e-12
Pabpc1	512.827	-0.449643	0.0586112	-7.67162	1.69835e-14	1.99691e-12
Rbm14	151.689	0.85854	0.112382	7.63948	2.18099e-14	2.53559e-12
Hnrnpa2b1	205.903	0.736134	0.0965945	7.62087	2.51978e-14	2.89691e-12
Tuba1b	88.4282	-0.905125	0.118855	-7.6154	2.62872e-14	2.98894e-12
Rps10	90.2176	-0.881144	0.116025	-7.59445	3.09108e-14	3.47645e-12
Eno1	179.78	-0.674512	0.0891488	-7.56613	3.84502e-14	4.2779e-12
Rps27	77.186	-0.949802	0.125894	-7.54443	4.54263e-14	5.00027e-12
Rps15a	109.471	-0.805217	0.107188	-7.51217	5.81548e-14	6.33397e-12
Rpl13	176.336	-0.802703	0.106964	-7.50442	6.16989e-14	6.64999e-12
Rps3	253.241	0.485239	0.0659993	7.35218	1.94993e-13	2.08e-11
Hspg2	250.373	-0.618645	0.0843165	-7.33718	2.18145e-13	2.30321e-11
Fth1	46.5546	-1.18247	0.161374	-7.32755	2.34397e-13	2.44981e-11
Lamc1	211.521	-0.607847	0.0833057	-7.29658	2.95175e-13	3.05418e-11
Gm10718	24.3334	2.42909	0.334043	7.27178	3.54788e-13	3.63464e-11
Trim28	336.385	-0.508266	0.0700101	-7.2599	3.8738e-13	3.92963e-11
Mll1	149.468	0.822148	0.113269	7.25839	3.91711e-13	3.93498e-11
Eif4a2	144.693	0.753697	0.104823	7.19016	6.4717e-13	6.43872e-11
Hnrnph1	85.0106	0.931817	0.130854	7.12107	1.07095e-12	1.0543e-10
Mybbp1a	192.103	-0.654586	0.091944	-7.11939	1.08405e-12	1.0543e-10
Eef1g	285.575	-0.50843	0.0714228	-7.1186	1.09027e-12	1.0543e-10
Slc25a5	46.4368	-1.21341	0.170973	-7.09712	1.27383e-12	1.2204e-10
Rps25	82.8676	-0.865382	0.122188	-7.0824	1.41682e-12	1.34494e-10
Dmxl1	66.4174	1.00491	0.142407	7.05665	1.70569e-12	1.60443e-10
Nedd4	357.837	-0.47941	0.068021	-7.04797	1.81551e-12	1.69235e-10
Polr1d	16.8822	1.58398	0.225432	7.0264	2.11938e-12	1.95796e-10
Pcdhgc5	67.9914	1.07027	0.15247	7.01959	2.22519e-12	2.03753e-10
Pcbp2	128.171	-0.737958	0.105519	-6.99358	2.67959e-12	2.43208e-10
Ash1l	54.8535	1.29488	0.185337	6.98663	2.81577e-12	2.53346e-10
Snora73b	138.419	0.761061	0.108959	6.98482	2.85212e-12	2.54404e-10
Rpl28	131.973	-0.750633	0.108038	-6.94789	3.70791e-12	3.27913e-10
Rpl21	104.254	-0.789819	0.114995	-6.8683	6.49706e-12	5.69704e-10
Zfp936	23.6699	1.69037	0.251811	6.71286	1.90843e-11	1.65937e-09
Snrnp200	161.581	-0.686147	0.102735	-6.67881	2.40898e-11	2.07714e-09
Rpl3-ps1	40.1913	-1.18637	0.177937	-6.66738	2.60414e-11	2.22686e-09
Mllt6	210.74	0.584816	0.0883324	6.62063	3.57679e-11	3.03353e-09
Gm13242	72.6929	1.08136	0.163417	6.61718	3.66121e-11	3.07988e-09
Zbtb7a	38.9192	1.30353	0.198346	6.57201	4.96412e-11	4.14224e-09
SNORA32	28.2983	1.75097	0.267515	6.54529	5.93801e-11	4.91524e-09
Smarca4	110.73	-0.788162	0.121059	-6.51054	7.48821e-11	6.14925e-09
Derl1	13.6613	1.73141	0.266175	6.50478	7.78095e-11	6.33933e-09
Ppp6r1	42.4221	0.923804	0.142212	6.49595	8.25106e-11	6.66982e-09
Atrx	176.338	0.663283	0.102342	6.48102	9.1105e-11	7.30747e-09
Rpl9	122.221	0.59832	0.0926677	6.45662	1.07065e-10	8.52157e-09
1700030C10Rik	22.6075	1.64121	0.255269	6.42934	1.28159e-10	1.01226e-08
Ttn	610.275	0.410678	0.0640107	6.41577	1.40114e-10	1.0983e-08
Chchd10	26.72	-1.27606	0.200166	-6.37499	1.82975e-10	1.42349e-08
Rpl23	132.047	-0.636198	0.0998378	-6.37232	1.86194e-10	1.43773e-08
Tkt	74.8626	-0.800513	0.125784	-6.36419	1.96324e-10	1.50472e-08
Pkd1	49.4113	1.11553	0.175647	6.35095	2.13995e-10	1.62809e-08
Pou5f1	184.887	-0.565508	0.0892688	-6.33489	2.37508e-10	1.79379e-08
Zfp229	40.9531	1.26821	0.200468	6.32623	2.51219e-10	1.88359e-08
Ppp2r1a	48.153	-1.07215	0.169715	-6.31735	2.66087e-10	1.98072e-08
Sall4	135.467	-0.651991	0.103336	-6.30942	2.8009e-10	2.07007e-08
Fau	63.8085	-0.901899	0.1436	-6.28064	3.37174e-10	2.47428e-08
Prpf19	40.3632	-1.18406	0.18867	-6.27582	3.47788e-10	2.5342e-08
Tubb2b	47.383	-1.16889	0.186687	-6.26122	3.81987e-10	2.76393e-08
Mcm2	103.83	-0.782601	0.126216	-6.2005	5.62849e-10	4.0434e-08
Rps17	95.6098	-0.693187	0.111814	-6.19944	5.66631e-10	4.0434e-08
Eif3c	109.228	-0.737422	0.118978	-6.19796	5.72002e-10	4.05377e-08
Rps9	134.515	-0.612894	0.0992136	-6.17752	6.5116e-10	4.58337e-08
Luc7l2	112.36	0.766239	0.125709	6.09534	1.09207e-09	7.6349e-08
Ldhb	34.8537	-1.14655	0.188394	-6.08592	1.15822e-09	8.04303e-08
Nid2	138.718	-0.630362	0.103633	-6.08264	1.18218e-09	8.15469e-08
Rpl36	56.4499	-0.832297	0.136995	-6.0754	1.23677e-09	8.47477e-08
Hist1h4h	48.9144	-0.986848	0.162479	-6.0737	1.24996e-09	8.50878e-08
Rbm15	51.8776	1.02792	0.170117	6.04243	1.5181e-09	1.02665e-07
Rpl31	80.6629	-0.778898	0.129384	-6.02003	1.74381e-09	1.17163e-07
D14Abb1e	77.0525	0.807961	0.134488	6.00767	1.88211e-09	1.2564e-07
Asxl2	94.3292	0.778599	0.130561	5.96347	2.46937e-09	1.63786e-07
Tcf20	130.246	0.672423	0.112823	5.96	2.52236e-09	1.66234e-07
SCARNA6	33.3026	-1.10713	0.186329	-5.94178	2.81946e-09	1.84639e-07
Nbeal1	36.885	1.1463	0.193768	5.91583	3.30205e-09	2.14883e-07
Uba1	135.121	-0.609507	0.103157	-5.90856	3.45114e-09	2.23181e-07
Rpl34-ps1	15.2791	-1.50757	0.256735	-5.87211	4.30285e-09	2.76531e-07
Npm1	274.246	-0.490262	0.0836483	-5.86099	4.60112e-09	2.93875e-07
Gm12191	10.4669	1.87315	0.319924	5.85498	4.77079e-09	3.02842e-07
Hist1h3e	45.2577	-1.00293	0.171374	-5.85231	4.84801e-09	3.05868e-07
Cad	117.203	-0.634606	0.10863	-5.84189	5.16119e-09	3.23654e-07
Jam2	187.5	0.554022	0.0951936	5.81995	5.88649e-09	3.66913e-07
Dido1	144.367	0.606888	0.104436	5.81108	6.2072e-09	3.84586e-07
Tpi1	53.0553	-0.881912	0.152084	-5.79885	6.67707e-09	4.11236e-07
Rpl36a	53.0643	-0.868919	0.149985	-5.79339	6.89814e-09	4.22337e-07
Zdbf2	77.8655	0.908913	0.157179	5.78266	7.35297e-09	4.47536e-07
Dppa5a	100	-0.690693	0.11966	-5.77215	7.82677e-09	4.73588e-07
Gpi1	118.715	-0.613252	0.106534	-5.75638	8.59371e-09	5.16972e-07
Rps23	117.942	-0.576309	0.100255	-5.74845	9.00644e-09	5.37224e-07
A830080D01Rik	36.3999	1.15688	0.201269	5.74793	9.03421e-09	5.37224e-07
2410002F23Rik	37.7637	1.11457	0.195067	5.71379	1.10486e-08	6.53256e-07
Rpl17	103.702	-0.628508	0.110226	-5.70199	1.18415e-08	6.9616e-07
Rpsa-ps10	4.64785	-2.19618	0.385448	-5.69774	1.21403e-08	7.09691e-07
Gm5506	34.0355	-1.12276	0.197384	-5.68819	1.28392e-08	7.46335e-07
Slc25a36	150.161	0.612626	0.107751	5.68558	1.3037e-08	7.53597e-07
Mcm3	90.9163	-0.745149	0.131145	-5.68186	1.33239e-08	7.65899e-07
Actn1	81.9039	-0.759702	0.134326	-5.65565	1.55256e-08	8.87533e-07
2500002B13Rik	11.2304	1.91617	0.339056	5.65148	1.59071e-08	9.04342e-07
Hnrpdl	73.7147	0.795603	0.141164	5.63601	1.74034e-08	9.84005e-07
Fus	133.022	0.628134	0.11179	5.61888	1.922e-08	1.08081e-06
Rps16	96.4569	-0.648308	0.115609	-5.60778	2.04944e-08	1.14624e-06
Eml5	23.548	1.33987	0.24227	5.53047	3.19381e-08	1.77669e-06
Iqgap1	99.557	-0.689999	0.124798	-5.52895	3.22157e-08	1.78254e-06
Hist4h4	22.758	-1.38189	0.250233	-5.52242	3.34361e-08	1.84023e-06
Ptbp1	149.711	-0.533198	0.0969534	-5.49953	3.80797e-08	2.08471e-06
2610008E11Rik	11.8594	1.74048	0.316532	5.49858	3.82863e-08	2.08499e-06
Spna2	163.822	-0.535739	0.0974899	-5.49533	3.89987e-08	2.11267e-06
Alms1	51.0577	0.946106	0.173024	5.46805	4.55017e-08	2.45212e-06
Tardbp	94.0386	0.688993	0.126358	5.45272	4.96051e-08	2.6594e-06
Ahdc1	108.576	0.604764	0.110947	5.45092	5.01086e-08	2.67254e-06
Snora23	22.2698	1.4188	0.260419	5.44816	5.08936e-08	2.7005e-06
Thrap3	116.511	0.615529	0.113229	5.43616	5.44421e-08	2.87404e-06
Ccnt2	84.239	0.755216	0.139863	5.39969	6.67565e-08	3.50624e-06
Fhl1	13.7491	-1.41386	0.262019	-5.39603	6.81319e-08	3.56041e-06
Rps8	171.288	-0.480863	0.0892393	-5.38847	7.10596e-08	3.69474e-06
Zfp871	28.5882	1.18468	0.220027	5.38424	7.27505e-08	3.76375e-06
Lamp1	83.5213	-0.682763	0.126846	-5.38261	7.3415e-08	3.77565e-06
Uqcrc1	40.7303	-0.921015	0.171133	-5.38188	7.37104e-08	3.77565e-06
Rps2	258.809	-0.623346	0.116014	-5.37301	7.74327e-08	3.94678e-06
Rps3a	61.0412	-0.772861	0.14425	-5.35778	8.42503e-08	4.27323e-06
Zfp445	30.1749	1.13949	0.213538	5.33624	9.4896e-08	4.7897e-06
Gm14401	20.364	1.51344	0.283733	5.33404	9.60513e-08	4.82448e-06
BC005561	16.4963	1.56907	0.294658	5.32505	1.00926e-07	5.04485e-06
U6	29.4796	1.30787	0.24582	5.32046	1.03507e-07	5.14897e-06
Mgea5	76.0468	0.724762	0.136404	5.31337	1.07617e-07	5.32781e-06
Ppp4r1l-ps	18.7663	1.4354	0.27078	5.30099	1.15176e-07	5.67491e-06
Hnrnpa0	57.6159	0.903536	0.170579	5.29688	1.17796e-07	5.77649e-06
Gm13247	32.0838	1.20203	0.227002	5.29525	1.18855e-07	5.80092e-06
Gm9000	58.5639	-0.734051	0.13865	-5.29429	1.1948e-07	5.80406e-06
Asna1	24.6056	-1.17614	0.222394	-5.28856	1.2328e-07	5.96065e-06
Rps11	70.246	-0.718923	0.136012	-5.28574	1.25201e-07	6.02536e-06
Zfc3h1	50.1665	0.88971	0.168479	5.28083	1.28598e-07	6.1602e-06
Leng8	68.9055	0.741661	0.140673	5.27223	1.34777e-07	6.42095e-06
Actn4	116.059	-0.586878	0.111338	-5.27112	1.35595e-07	6.42095e-06
Scarna10	39.2951	-0.949459	0.180139	-5.2707	1.35903e-07	6.42095e-06
Tln1	120.84	-0.575467	0.109373	-5.2615	1.42888e-07	6.72028e-06
Aco2	60.1336	-0.769373	0.146328	-5.25785	1.45749e-07	6.82382e-06
mt-Nd2	87.5616	-0.662561	0.126325	-5.24491	1.56355e-07	7.28742e-06
Dync1h1	422.181	-0.366699	0.0701755	-5.22546	1.73719e-07	8.06041e-06
Pdik1l	7.86044	1.85979	0.357377	5.20399	1.95052e-07	9.00983e-06
Pfkl	72.0671	-0.661817	0.127199	-5.20301	1.96082e-07	9.01716e-06
Gm13157	21.8875	1.41901	0.272901	5.19972	1.99588e-07	9.13777e-06
Cct5	66.5152	-0.758569	0.146251	-5.18676	2.13981e-07	9.75356e-06
Atp5d	18.718	-1.29061	0.249661	-5.16945	2.34788e-07	1.0655e-05
Rps6	128.237	-0.487524	0.0943887	-5.16506	2.40356e-07	1.08488e-05
Mettl11a	13.1648	1.65109	0.319702	5.16444	2.41154e-07	1.08488e-05
Clk1	35.9048	1.02442	0.199254	5.14125	2.72912e-07	1.22243e-05
Gm10801	12.503	1.96126	0.381656	5.13881	2.76478e-07	1.23233e-05
Zfp553	61.61	0.7268	0.141457	5.13794	2.77762e-07	1.23233e-05
Safb2	73.5383	0.717276	0.139621	5.13731	2.78695e-07	1.23233e-05
Vim	51.0603	-0.786099	0.153072	-5.13548	2.81432e-07	1.2354e-05
D730040F13Rik	116.645	0.568635	0.110732	5.13525	2.81777e-07	1.2354e-05
Gls	25.9925	1.24354	0.242266	5.13295	2.85234e-07	1.24528e-05
Eif3h	37.7215	-0.928708	0.181424	-5.119	3.07155e-07	1.33535e-05
Trps1	57.6289	0.926318	0.181294	5.10949	3.23034e-07	1.39851e-05
Itpk1	53.7986	-0.783035	0.153439	-5.10324	3.33894e-07	1.4395e-05
Ssrp1	56.7005	-0.825354	0.161957	-5.09614	3.46651e-07	1.4883e-05
Ubb	77.535	-0.703861	0.138775	-5.07198	3.93707e-07	1.68334e-05
Gas5	23.3456	1.21347	0.239382	5.0692	3.99488e-07	1.70103e-05
Gm17067	29.9386	1.13173	0.223407	5.06576	4.06784e-07	1.725e-05
Brd8	70.3232	0.711351	0.140542	5.06147	4.16032e-07	1.75702e-05
Pgam1	85.1911	-0.643814	0.12747	-5.0507	4.40204e-07	1.85154e-05
4632427E13Rik	8.27321	1.88393	0.37325	5.04736	4.47965e-07	1.87655e-05
2410141K09Rik	15.6353	1.62751	0.322563	5.04557	4.52167e-07	1.88652e-05
Cltc	163.03	-0.525223	0.104131	-5.04386	4.56232e-07	1.89584e-05
AY036118	24.8681	1.1522	0.228497	5.04249	4.59506e-07	1.9018e-05
Pcf11	38.4842	0.943574	0.187222	5.03986	4.65877e-07	1.92049e-05
Rps7	104.743	0.512009	0.10173	5.033	4.82852e-07	1.98257e-05
Eif5a	108.043	-0.559413	0.111291	-5.02657	4.99333e-07	2.04213e-05
Bcam	38.5022	-0.848305	0.168997	-5.01965	5.17659e-07	2.10875e-05
Gm10925	31.992	-0.961036	0.191622	-5.01528	5.29571e-07	2.14881e-05
D4Wsu53e	66.1353	0.746248	0.149037	5.00714	5.5245e-07	2.23289e-05
Zfp758	6.30167	1.83863	0.367381	5.0047	5.59499e-07	2.25258e-05
Mif	28.1778	-1.01456	0.202798	-5.00283	5.64957e-07	2.26574e-05
5830418K08Rik	67.0448	0.757691	0.151876	4.98889	6.07283e-07	2.42608e-05
Apc	119.566	0.601204	0.120984	4.9693	6.71948e-07	2.67409e-05
Nsd1	381.701	0.329133	0.0666019	4.9418	7.74056e-07	3.06864e-05
Nespas	27.5082	1.33226	0.26986	4.93686	7.93885e-07	3.13524e-05
7SK	896.086	-0.272714	0.0552823	-4.93311	8.09286e-07	3.18391e-05
Eif3f	40.3032	-0.827307	0.167785	-4.93074	8.19172e-07	3.2106e-05
Ipo5	109.844	-0.551777	0.11194	-4.92924	8.25504e-07	3.2232e-05
RNase_MRP	1459.4	-0.334346	0.0679052	-4.92372	8.49141e-07	3.29249e-05
Csnk1a1	128.934	0.533649	0.10839	4.9234	8.5053e-07	3.29249e-05
Sqle	22.516	1.10319	0.224095	4.92288	8.52795e-07	3.29249e-05
Eme2	8.70882	1.71848	0.349182	4.92145	8.59053e-07	3.30089e-05
Eif2b5	66.3683	-0.711567	0.1446	-4.92093	8.61351e-07	3.30089e-05
Cct7	66.7422	-0.719826	0.146472	-4.91443	8.90424e-07	3.39971e-05
Hmga1-rs1	28.3051	-0.989693	0.201648	-4.90801	9.20031e-07	3.49984e-05
Parp1	156.863	-0.489106	0.100011	-4.89054	1.00559e-06	3.8113e-05
Uhrf1	189.855	-0.437535	0.0896761	-4.87906	1.06594e-06	4.02527e-05
Fasn	214.989	-0.431062	0.0885614	-4.86738	1.13089e-06	4.25502e-05
Cdk12	103.116	0.578785	0.118968	4.86506	1.14422e-06	4.2896e-05
Grn	45.2808	-0.771829	0.158748	-4.86196	1.16227e-06	4.34151e-05
Mga	222.212	0.439735	0.0906643	4.85015	1.2337e-06	4.59175e-05
Rbm39	108.644	0.559106	0.115345	4.84724	1.25188e-06	4.64274e-05
Ints1	62.7563	-0.715955	0.147965	-4.83869	1.307e-06	4.82983e-05
Tnrc6a	63.1813	0.74844	0.155807	4.80364	1.55809e-06	5.73722e-05
Spen	200.134	0.446367	0.0929475	4.80236	1.56807e-06	5.75347e-05
Nfat5	61.9013	0.787448	0.164114	4.79819	1.6011e-06	5.84247e-05
Trim24	71.994	0.71822	0.149696	4.79787	1.60362e-06	5.84247e-05
Gm17709	3.86145	-1.96669	0.410522	-4.79072	1.66185e-06	6.0334e-05
Ldha	133.567	-0.436747	0.0913726	-4.77985	1.75425e-06	6.34658e-05
Eif3b	85.8648	-0.593321	0.124417	-4.76881	1.85314e-06	6.68097e-05
Cct3	75.6387	-0.66228	0.13898	-4.76528	1.88593e-06	6.7756e-05
5730403B10Rik	14.3814	1.19489	0.250909	4.76226	1.91432e-06	6.85381e-05
AI480526	11.04	1.72434	0.362217	4.76052	1.93094e-06	6.88945e-05
Gm10323	14.7346	1.49834	0.314807	4.75953	1.94043e-06	6.89955e-05
Hist1h2ak	28.6828	-1.04751	0.220384	-4.75314	2.00283e-06	7.09702e-05
Cfl1	64.0867	-0.710919	0.14963	-4.75119	2.02223e-06	7.14129e-05
Rpl10a	136.531	-0.451511	0.0952862	-4.73847	2.15335e-06	7.54592e-05
Med1	53.9447	0.743196	0.156852	4.73819	2.15635e-06	7.54592e-05
Lig1	77.888	-0.627974	0.132541	-4.73797	2.15869e-06	7.54592e-05
4930422G04Rik	31.2312	1.01045	0.213594	4.73069	2.23753e-06	7.79519e-05
Rev3l	71.9889	0.725337	0.153517	4.72481	2.3033e-06	7.99739e-05
2700023E23Rik	7.39464	1.81252	0.383943	4.7208	2.34915e-06	8.12932e-05
6330403L08Rik	4.53398	1.95188	0.413974	4.715	2.41714e-06	8.33673e-05
Psmd3	57.5656	-0.720473	0.152885	-4.71252	2.44666e-06	8.41051e-05
Usp48	172.353	0.448697	0.0952756	4.70946	2.48377e-06	8.50979e-05
Zfp808	33.9818	0.95588	0.203319	4.70138	2.58404e-06	8.82411e-05
Hist1h2bj	23.9354	-1.28786	0.2746	-4.68994	2.73279e-06	9.30139e-05
Rpl5	175.565	-0.390141	0.0832715	-4.68517	2.79731e-06	9.48975e-05
2810474O19Rik	73.2511	0.677844	0.144741	4.68316	2.82487e-06	9.54706e-05
Cdh1	70.9519	-0.655853	0.140062	-4.6826	2.83265e-06	9.54706e-05
Akap9	60.1235	0.774004	0.165449	4.67821	2.89396e-06	9.72201e-05
Vars	88.3022	-0.579914	0.124093	-4.67323	2.96503e-06	9.92853e-05
Gatad2a	78.0651	-0.631454	0.135211	-4.67013	3.01016e-06	0.000100471
Gm13251	21.9669	1.18584	0.254159	4.66574	3.07513e-06	0.000102044
Zfp644	37.7752	0.917049	0.196555	4.66561	3.077e-06	0.000102044
Zfhx2	157.074	0.487183	0.104573	4.6588	3.18066e-06	0.000105145
Zbtb37	9.41089	1.7101	0.367296	4.65591	3.22547e-06	0.000106286
Ythdf3	44.025	0.850774	0.182771	4.65486	3.24197e-06	0.000106491
Bcl7a	19.8458	1.25835	0.27222	4.62256	3.7903e-06	0.000124108
Ybx1	185.086	-0.404148	0.0876371	-4.6116	3.99574e-06	0.000130423
Hist1h4d	62.5593	-0.683981	0.148809	-4.59639	4.29883e-06	0.000139874
Ubn2	70.0433	0.678259	0.147977	4.58354	4.57163e-06	0.000148284
Gm15459	133.622	-0.45148	0.0986934	-4.57457	4.77201e-06	0.0001543
Gabbr1	87.4471	0.619087	0.135794	4.55901	5.13947e-06	0.000165664
Acly	101.964	-0.535128	0.117585	-4.55097	5.33993e-06	0.000171591
Jmjd1c	110.128	0.575782	0.127138	4.5288	5.93191e-06	0.000190023
Impdh2	61.9301	-0.611111	0.135074	-4.52426	6.06065e-06	0.000193548
Syngr1	42.2005	0.775543	0.171804	4.51412	6.35799e-06	0.000202419
Sf3b2	77.6312	-0.597229	0.132376	-4.51161	6.43387e-06	0.000204206
Ranbp2	119.32	0.522389	0.11581	4.51074	6.4602e-06	0.000204415
Gm10052	40.0179	-0.759398	0.168587	-4.50449	6.65326e-06	0.000209882
Trrap	137.103	-0.473652	0.105171	-4.50363	6.68009e-06	0.000210088
Ywhae	103.065	-0.527709	0.117319	-4.49807	6.85747e-06	0.000215013
Hyou1	40.5917	-0.742006	0.165084	-4.49472	6.96616e-06	0.000217761
Kars	52.6641	-0.701068	0.156351	-4.48393	7.32791e-06	0.000228379
Zfp935	6.39073	1.72634	0.385102	4.48283	7.36612e-06	0.00022888
Zfp407	46.9847	0.905743	0.202616	4.47024	7.81309e-06	0.000242042
Rbm25	76.7501	0.627675	0.140776	4.45869	8.24603e-06	0.000254691
Ptprf	55.9261	-0.676366	0.151823	-4.45497	8.39045e-06	0.000257824
Zfp600	50.26	0.840083	0.18858	4.4548	8.39728e-06	0.000257824
Ncrna00085	6.95053	1.70952	0.383809	4.45411	8.42431e-06	0.000257888
Rpl15-ps2	5.13877	-1.72221	0.386891	-4.45141	8.53091e-06	0.000260381
Ncl	347.773	-0.309655	0.0695945	-4.44941	8.61047e-06	0.000262037
Luc7l3	43.5144	0.765012	0.172084	4.44557	8.76588e-06	0.000265984
SNORD113	18.0518	1.29975	0.293172	4.4334	9.27574e-06	0.000280632
Nid1	84.069	-0.563	0.127067	-4.43073	9.39124e-06	0.000283298
Atp1a1	70.9994	-0.570533	0.128936	-4.42494	9.64691e-06	0.000289773
Zkscan1	22.4767	1.0524	0.237852	4.4246	9.6619e-06	0.000289773
Eif3d	41.5006	-0.778065	0.176627	-4.40512	1.05725e-05	0.000316167
Ppp2r2d	30.2607	0.938443	0.213225	4.40118	1.07664e-05	0.000321038
Lman2	27.4204	-0.926556	0.210637	-4.39882	1.0884e-05	0.000323613
Plxna1	70.4355	-0.640175	0.145594	-4.39698	1.09765e-05	0.000325427
Phf17	164.892	0.434293	0.0989324	4.3898	1.13456e-05	0.000335407
Golgb1	84.1808	0.603065	0.137457	4.38729	1.14773e-05	0.000338334
Zfp160	11.3759	1.45017	0.330831	4.3834	1.1684e-05	0.000343449
Lap3	73.558	-0.584604	0.13339	-4.38265	1.17244e-05	0.00034366
Nme2	42.0107	-0.733652	0.16753	-4.37923	1.191e-05	0.000348114
Rps21	48.7433	-0.61774	0.141082	-4.37858	1.19456e-05	0.000348173
Calr	54.6486	-0.665711	0.152575	-4.36317	1.28194e-05	0.00037259
4930519F16Rik	17.4992	1.28634	0.295182	4.35781	1.31373e-05	0.000380761
Hdlbp	126.601	-0.46618	0.107109	-4.35238	1.3467e-05	0.000389226
Fbl	29.9565	-0.848339	0.195193	-4.34615	1.38545e-05	0.000399311
Pias2	85.5297	0.584432	0.134508	4.34495	1.39309e-05	0.000400399
Smg1	151.73	0.432882	0.0996902	4.34228	1.41014e-05	0.000404174
Qars	52.4734	-0.641478	0.147848	-4.33875	1.43294e-05	0.000409577
Nfib	34.277	0.918443	0.211839	4.33557	1.45381e-05	0.000414397
Hist2h2bb	51.266	-0.729525	0.168425	-4.33146	1.48123e-05	0.000421052
Abcc5	95.5323	0.550114	0.127121	4.32749	1.5082e-05	0.000427544
Taf1d	32.8959	0.843344	0.19549	4.31401	1.60318e-05	0.000453226
Rpl18	136.127	-0.46102	0.106889	-4.31309	1.60991e-05	0.000453889
Upp1	41.6752	-0.777795	0.180652	-4.30549	1.66613e-05	0.000468464
Eif3l	56.3416	-0.659105	0.153298	-4.2995	1.71181e-05	0.00047823
Pnn	51.0981	0.683312	0.158942	4.29913	1.71469e-05	0.00047823
Dleu2	17.6847	1.32281	0.307717	4.29879	1.71735e-05	0.00047823
Bclaf1	98.6076	0.567036	0.131914	4.29853	1.71935e-05	0.00047823
Arhgap5	43.8455	0.782355	0.182408	4.28903	1.79457e-05	0.000497812
AU041133	4.53914	1.74979	0.408266	4.28592	1.81988e-05	0.00050263
Ctnna1	107.295	-0.528767	0.123379	-4.2857	1.82165e-05	0.00050263
Smcr8	62.838	0.642278	0.150034	4.28088	1.86159e-05	0.000511983
Srm	29.4334	-0.817744	0.191043	-4.28042	1.86544e-05	0.000511983
Hist1h4a	54.2099	-0.659202	0.15404	-4.27943	1.8737e-05	0.000512889
Nufip2	81.4492	0.622227	0.145433	4.27845	1.88197e-05	0.000513793
Pkd2	27.8653	0.91869	0.214867	4.27561	1.90614e-05	0.000518259
Rtn4	84.7795	0.566131	0.132419	4.2753	1.90876e-05	0.000518259
Ankrd12	26.9454	0.909322	0.212718	4.27477	1.91336e-05	0.000518259
Gm16586	21.1293	1.19743	0.280529	4.26847	1.96822e-05	0.000531727
Tubb2c	64.8	-0.608307	0.142534	-4.26781	1.97405e-05	0.000531915
Gtf2f1	16.9678	-1.14971	0.269963	-4.25875	2.05574e-05	0.000552488
AC027184.1	263.274	0.334481	0.0787927	4.24508	2.18517e-05	0.000585749
Sacs	30.3784	0.862797	0.203825	4.23302	2.30573e-05	0.000616471
Chd6	65.375	0.683375	0.162078	4.21634	2.48298e-05	0.000660279
Zfp866	17.8423	1.18318	0.280646	4.21593	2.48756e-05	0.000660279
Tmem181b-ps	28.0187	0.854326	0.202648	4.21582	2.48873e-05	0.000660279
Ylpm1	78.3546	0.578581	0.137313	4.21358	2.5135e-05	0.000665146
Spp1	54.1479	-0.700066	0.166205	-4.21206	2.53054e-05	0.000667946
Polr2e	28.0031	-0.860796	0.20456	-4.20803	2.57607e-05	0.00067777
Lgals1	6.28289	-1.59685	0.379516	-4.20761	2.58086e-05	0.00067777
Ttc14	30.8488	0.961514	0.228643	4.20531	2.60721e-05	0.000682956
Zfp62	17.333	1.11438	0.265367	4.1994	2.67624e-05	0.00069927
Gm10060	12.3772	1.42055	0.338323	4.1988	2.68334e-05	0.000699359
Mcl1	89.9713	0.535389	0.127546	4.19761	2.69748e-05	0.000701278
Gsta4	22.1171	-0.942187	0.225229	-4.18325	2.87377e-05	0.000745234
Gm16197	4.51282	1.78097	0.42638	4.17697	2.95424e-05	0.000764188
Cnpy1	23.4101	1.09417	0.262079	4.17495	2.98046e-05	0.000769049
Chka	26.5536	0.973437	0.233314	4.17222	3.01652e-05	0.000776417
Zfp942	9.40368	1.42327	0.341306	4.17007	3.04508e-05	0.000781823
6820431F20Rik	26.3229	1.00788	0.242186	4.16158	3.16057e-05	0.000809466
Ncapd2	89.3669	-0.540677	0.129956	-4.16045	3.17618e-05	0.000809763
Hist1h2bk	23.9748	-0.871639	0.20951	-4.16037	3.17738e-05	0.000809763
Zfp738	7.34209	1.57296	0.378648	4.15414	3.26513e-05	0.000828935
Ctnnb1	166.052	-0.384696	0.0926154	-4.1537	3.27145e-05	0.000828935
Iars	125.171	-0.45047	0.10846	-4.15333	3.27665e-05	0.000828935
Hist1h2bh	13.6694	-1.13026	0.272341	-4.15018	3.32218e-05	0.000838404
SNORA57	7.5003	1.71782	0.414023	4.1491	3.33782e-05	0.000840302
Gm11611	3.80354	1.7217	0.415283	4.14585	3.38559e-05	0.00085026
Hspb1	34.2133	-0.839317	0.20338	-4.12684	3.67789e-05	0.00092143
Gm13230	20.9004	1.19793	0.290338	4.12599	3.69139e-05	0.00092258
Eif4a3	20.9368	-1.02357	0.24833	-4.12181	3.75906e-05	0.000937228
Rrp12	31.7537	-0.855955	0.207788	-4.11936	3.79927e-05	0.000944977
Hic2	63.9591	0.596766	0.145111	4.11248	3.91423e-05	0.000970967
B230354K17Rik	27.0228	0.94787	0.230516	4.11195	3.92328e-05	0.000970967
Xrcc2	16.3873	1.12965	0.274759	4.11144	3.93191e-05	0.000970967
Gm608	34.241	0.851821	0.207295	4.10921	3.97015e-05	0.000978074
Eif3k	25.3285	-0.873863	0.212736	-4.10774	3.99544e-05	0.000981968
Gm6478	3.72847	1.74787	0.426075	4.10225	4.09148e-05	0.00100319
Gm14443	17.638	1.0959	0.2675	4.09683	4.1884e-05	0.00102452
Pfkp	129.193	0.487966	0.119237	4.09239	4.26952e-05	0.0010419
Socs2	21.4923	1.00054	0.24464	4.08985	4.31647e-05	0.00105088
Gnai2	47.8763	-0.684862	0.167672	-4.08453	4.41658e-05	0.00107165
Sh3tc1	15.9325	1.09669	0.268519	4.08422	4.42248e-05	0.00107165
Hist1h2bc	25.3711	-0.910306	0.223033	-4.08148	4.47497e-05	0.00108184
Ankrd11	248.891	0.365895	0.0897281	4.07782	4.54596e-05	0.00109643
Prdx1	53.4183	-0.655725	0.160869	-4.07614	4.579e-05	0.00110183
Cdk19	15.9088	1.1987	0.29424	4.07389	4.62351e-05	0.0011075
Sms	31.2963	0.915208	0.224676	4.07346	4.63196e-05	0.0011075
Gm11019	147.848	0.422194	0.103649	4.07333	4.63464e-05	0.0011075
snoZ40	24.4236	0.963428	0.236702	4.07022	4.69687e-05	0.00111978
Gm14420	9.05782	1.35579	0.333223	4.0687	4.72761e-05	0.00112352
Ptk7	42.4395	-0.636339	0.156411	-4.06837	4.73429e-05	0.00112352
Suz12	87.3507	0.5325	0.131066	4.06285	4.84782e-05	0.00114783
Gm13051	24.1405	1.02484	0.252503	4.05871	4.93454e-05	0.00116555
Tufm	20.4086	-0.938456	0.231249	-4.0582	4.94517e-05	0.00116555
Zfp945	21.3795	1.06579	0.26294	4.05335	5.04892e-05	0.0011873
Mir291a	9.68479	1.50257	0.371294	4.04685	5.19122e-05	0.00121799
Sfpq	115.947	0.450198	0.111398	4.04135	5.31446e-05	0.00124409
Clk4	10.2161	1.316	0.325841	4.03877	5.37323e-05	0.00125228
Phc3	31.6089	0.881276	0.218205	4.03875	5.37366e-05	0.00125228
Arfgef1	25.6577	0.976996	0.242185	4.03409	5.48136e-05	0.00127434
Lamp2	36.0323	0.754532	0.187062	4.0336	5.49295e-05	0.00127434
Tet2	276.33	0.337657	0.0837295	4.03271	5.51363e-05	0.00127628
Rpl38	29.6399	-0.775268	0.192292	-4.03171	5.53716e-05	0.00127886
Myst4	284.265	0.347896	0.0864356	4.02492	5.69945e-05	0.00131341
Hist1h1a	89.8091	-0.504611	0.125532	-4.01979	5.8251e-05	0.00133938
Haus6	31.6825	0.819269	0.204073	4.01458	5.95522e-05	0.00136627
Mat2a	72.1528	0.561454	0.13995	4.01181	6.02543e-05	0.00137932
Cic	107.289	0.486493	0.121332	4.0096	6.08213e-05	0.00138922
Tgfbi	3.62372	-1.67417	0.418608	-3.99937	6.35105e-05	0.00144745
Klhdc7a	17.4408	1.08607	0.271651	3.99802	6.38759e-05	0.00145258
Psmd5	12.8781	1.10866	0.277416	3.99639	6.43158e-05	0.00145848
Tcfcp2l1	565.404	-0.216887	0.0542758	-3.99602	6.44172e-05	0.00145848
Klf4	89.3534	0.517738	0.13002	3.98197	6.83456e-05	0.00154404
Gm10033	4.29077	1.67505	0.420772	3.98091	6.86526e-05	0.0015476
Polr2a	330.336	-0.29177	0.0733188	-3.97947	6.90697e-05	0.00155362
Etv5	117.472	-0.442521	0.111441	-3.97089	7.1606e-05	0.00160717
Gpx4	71.2206	-0.484238	0.122057	-3.9673	7.26916e-05	0.00162801
Triml1	34.2725	0.841089	0.212072	3.96606	7.30715e-05	0.00163298
Rpl10a-ps1	5.92769	-1.48612	0.374891	-3.96414	7.36622e-05	0.00164264
Alkbh1	33.3532	0.835113	0.211148	3.9551	7.65012e-05	0.00170227
Hmga1	33.462	0.63217	0.160004	3.95096	7.78381e-05	0.00172831
SNORA70	5.70414	1.59627	0.404146	3.94974	7.82366e-05	0.00173344
Tnrc6c	103.96	0.507032	0.128414	3.94843	7.8666e-05	0.00173922
Bcat1	210.114	-0.348741	0.0883483	-3.94734	7.90233e-05	0.0017434
Kank3	15.97	1.0545	0.26732	3.9447	7.98991e-05	0.00175897
G530011O06Rik	1.31118	1.76533	0.447917	3.9412	8.10762e-05	NA
Zfp534	20.0017	1.00102	0.254119	3.93917	8.17651e-05	0.00179623
Dhx38	34.3671	-0.764177	0.194188	-3.93525	8.31101e-05	0.00182191
Chrac1	2.4617	-1.7095	0.435344	-3.92677	8.60926e-05	0.0018833
Slc2a3	320.486	-0.267864	0.0682597	-3.92419	8.70212e-05	0.0018996
Hnrnpm	94.3081	0.464635	0.118451	3.92257	8.7608e-05	0.00190838
Klf9	43.3793	0.714953	0.182403	3.91964	8.86823e-05	0.00192772
Stard9	21.0825	1.04459	0.266617	3.91796	8.93033e-05	0.00193715
2410089E03Rik	49.1963	0.635177	0.163055	3.89547	9.80066e-05	0.00212149
Atp5o	20.6038	-0.907921	0.233352	-3.89077	9.99261e-05	0.00215513
Chd9	55.6153	0.677209	0.174073	3.89038	0.000100087	0.00215513
Rai1	21.2989	1.04288	0.268082	3.89014	0.000100185	0.00215513
Btbd9	17.6535	1.07968	0.277677	3.88826	0.000100967	0.00216744
Lonp1	60.0035	-0.552876	0.14235	-3.88393	0.000102781	0.00220181
Uspl1	49.4416	0.60789	0.156574	3.88244	0.000103413	0.00221077
Ube2i	52.3342	0.646663	0.166656	3.88022	0.000104361	0.00222644
Ccdc88a	22.3485	0.953999	0.246005	3.87796	0.000105336	0.0022408
Orc4	13.1734	1.17055	0.301888	3.87743	0.000105564	0.0022408
Dmwd	29.9815	0.88651	0.22865	3.87716	0.000105684	0.0022408
Ttc3	69.3461	0.561058	0.144842	3.8736	0.000107241	0.00226917
Fkbp4	112.122	-0.405039	0.104619	-3.87157	0.000108135	0.00228342
Gm11974	9.04669	1.28127	0.331114	3.86956	0.000109031	0.00229694
4933407K13Rik	5.47966	1.49978	0.387625	3.86914	0.00010922	0.00229694
Prdm2	35.0958	0.777986	0.201132	3.86804	0.000109712	0.00230262
Eif4a1	225.519	-0.333225	0.0862935	-3.86154	0.000112676	0.00236004
Sf1	99.2148	0.453685	0.117591	3.85816	0.000114242	0.00238801
H2afx	68.6373	-0.749295	0.194505	-3.85231	0.00011701	0.00244093
Zfml	56.6725	0.612875	0.159535	3.84164	0.000122215	0.00254438
Casc5	43.1813	0.759068	0.197798	3.8376	0.000124243	0.00258142
Zfp704	123.396	0.459002	0.119681	3.83522	0.00012545	0.00260127
Lars	66.9705	-0.581142	0.151722	-3.83031	0.00012798	0.00264841
Hadh	16.4577	-1.12815	0.294743	-3.82757	0.000129413	0.00267273
Mis18bp1	34.0568	0.77407	0.202591	3.82086	0.000132987	0.00274107
Msh3	21.8154	0.957897	0.25086	3.81846	0.000134289	0.00276068
Gm4707	2.55963	1.68658	0.441731	3.81812	0.000134472	0.00276068
Cpsf4	21.4726	0.884462	0.231889	3.81416	0.000136648	0.0027998
Dctn2	28.0492	-0.784597	0.205817	-3.81212	0.000137782	0.00281744
Snrpe	7.62016	-1.37729	0.361696	-3.80788	0.000140163	0.00286048
Hist1h4i	24.0898	-0.849704	0.223435	-3.80291	0.000143005	0.00291273
Pgs1	43.8711	0.754675	0.198675	3.79854	0.00014555	0.00295875
Rps27a	88.1438	-0.427825	0.112645	-3.798	0.000145869	0.00295943
Plag1	10.2078	1.28547	0.338589	3.79653	0.000146733	0.00297112
Raly	41.7792	-0.65215	0.172092	-3.78954	0.000150927	0.00304527
Nktr	54.1794	0.667075	0.176035	3.78945	0.000150983	0.00304527
Stk38	84.5336	0.509812	0.13474	3.78366	0.000154538	0.0031109
Gm11167	3.43882	1.67763	0.444049	3.77802	0.000158083	0.00317609
Nup188	95.4684	-0.473796	0.12543	-3.77737	0.000158494	0.00317817
Cep250	56.6594	0.593277	0.157377	3.76978	0.000163395	0.00327011
A930011O12Rik	11.9385	1.19858	0.318137	3.76748	0.000164901	0.00328625
Ehd1	33.6494	-0.682256	0.181097	-3.76736	0.000164986	0.00328625
Gm9625	19.0761	-0.859199	0.22808	-3.7671	0.000165154	0.00328625
Kifc5b	24.7491	0.834987	0.221762	3.76525	0.000166384	0.00330437
Zcchc7	15.5469	1.11533	0.296374	3.76326	0.000167714	0.0033244
Orc3	17.3601	0.981221	0.261195	3.75666	0.000172196	0.00340672
Mylpf	16.4944	-1.01147	0.269362	-3.75506	0.000173303	0.00342208
Hist1h3a	17.5364	-0.945964	0.251958	-3.75446	0.000173717	0.00342372
Son	222.438	0.329203	0.0878775	3.74616	0.000179564	0.00353222
Nono	83.9918	-0.467968	0.125009	-3.74347	0.000181496	0.00356345
Fgd4	18.0826	1.0668	0.285152	3.74117	0.000183167	0.00358946
Gcat	16.3745	-0.971958	0.260165	-3.73593	0.000187023	0.00365808
Rnf10	100.081	-0.437388	0.117113	-3.73475	0.000187898	0.00366827
Psma5	12.8427	-1.04694	0.280942	-3.72655	0.000194115	0.0037825
Tsc2	63.3025	-0.538958	0.144915	-3.71914	0.000199905	0.00388292
Msl2	28.4098	0.812321	0.218425	3.71899	0.000200019	0.00388292
Actg1	54.8769	-0.612625	0.164793	-3.71754	0.000201175	0.00389805
Cnot6	29.1065	0.803643	0.216447	3.71288	0.000204911	0.00395744
Fbxo30	23.7407	0.864155	0.232752	3.71277	0.000205005	0.00395744
Nolc1	48.5279	-0.615755	0.165975	-3.70992	0.000207321	0.0039947
Spnb2	145.251	-0.413068	0.111463	-3.70586	0.000210674	0.00405176
Igf2bp1	313.727	-0.28091	0.0759246	-3.69986	0.000215721	0.00414112
Gm6044	0.706394	1.5538	0.420344	3.69648	0.000218606	NA
2310014L17Rik	3.52651	1.51245	0.409353	3.69474	0.000220112	0.00421704
Gdap10	15.2914	1.19248	0.322788	3.6943	0.000220491	0.00421704
Mier1	29.0243	0.80033	0.216684	3.69354	0.000221157	0.00422197
Snhg5	18.3255	0.911522	0.246891	3.69201	0.00022249	0.00423852
Hist1h2be	21.1186	-0.899203	0.24358	-3.69161	0.000222843	0.00423852
Slc7a5	79.6205	-0.499168	0.135398	-3.68668	0.0002272	0.00431127
Slc20a1	41.5021	0.651579	0.17677	3.68603	0.000227777	0.00431127
Hk2	134.378	-0.386359	0.104821	-3.68588	0.000227918	0.00431127
Col18a1	48.709	-0.590272	0.160197	-3.68466	0.000229012	0.00432406
Kat2a	45.431	-0.619937	0.168304	-3.68344	0.000230105	0.0043368
Gm12258	3.40262	1.59147	0.432365	3.68086	0.000232447	0.00437296
Mcm6	75.5741	-0.50668	0.137694	-3.67975	0.000233463	0.0043841
Slc25a39	36.4874	-0.608514	0.165592	-3.67478	0.000238051	0.00446217
Prkaca	14.3767	-1.06547	0.290092	-3.67286	0.00023985	0.00448775
Scd2	138.618	-0.376492	0.102674	-3.66686	0.000245544	0.00458246
Brd2	128.495	0.376205	0.102603	3.6666	0.000245797	0.00458246
Ift80	12.5268	1.16184	0.316998	3.66513	0.000247214	0.00460059
Gm16882	2.32144	1.63458	0.446081	3.66432	0.000247996	0.00460684
Etnk1	116.818	0.414672	0.113335	3.65883	0.000253371	0.00469827
Fscn1	101.634	-0.421751	0.115474	-3.65234	0.000259861	0.00480998
Zc3h7a	20.6175	0.909612	0.249409	3.64707	0.000265249	0.00490095
Eif4g2	328.152	-0.266077	0.0729963	-3.64508	0.000267312	0.00493026
Cdc37	34.7763	-0.685041	0.187995	-3.64393	0.000268505	0.00494345
Gars	66.3763	-0.530991	0.145949	-3.6382	0.000274547	0.00504552
Pold2	13.2044	-1.04979	0.288583	-3.63776	0.000275024	0.00504552
Rlf	39.5041	0.682914	0.18817	3.62925	0.000284251	0.00520556
Mir673	3.87278	1.57565	0.434333	3.62775	0.000285898	0.00522649
Plin3	18.6717	-0.899622	0.248129	-3.62563	0.000288262	0.00526041
Gm10119	36.032	-0.608627	0.167902	-3.6249	0.000289073	0.00526591
Prkdc	43.6267	0.636357	0.175671	3.62244	0.000291839	0.00530696
Zdhhc20	15.1995	1.0694	0.295272	3.62175	0.000292612	0.00530724
Srebf1	24.9297	-0.810422	0.223799	-3.62121	0.000293234	0.00530724
Pelp1	53.4319	-0.594644	0.164218	-3.62106	0.000293394	0.00530724
Ercc4	11.5026	1.16409	0.321584	3.61987	0.000294747	0.00532242
Rpl24	83.4845	-0.457275	0.126409	-3.61744	0.000297532	0.00536335
Mblac2	1.68815	1.6183	0.447829	3.61366	0.000301899	0.00543214
Rsbn1	14.1829	1.05841	0.292926	3.61324	0.000302398	0.00543214
Gpx1	48.0682	-0.607946	0.168288	-3.61253	0.000303227	0.0054376
Zfp451	37.3515	0.699149	0.193577	3.61174	0.000304154	0.00544479
Crtc1	11.4638	1.07498	0.298047	3.60676	0.00031005	0.00554073
Trim11	22.5278	0.951009	0.263736	3.60591	0.000311065	0.00554929
Atp5g2	21.3412	-0.897194	0.249008	-3.60307	0.000314478	0.00560052
Mfap3	17.6932	0.967768	0.268732	3.60123	0.000316715	0.00563013
Aars	130.639	-0.388948	0.108017	-3.60081	0.000317229	0.00563013
Atxn10	34.3298	-0.700181	0.194675	-3.59667	0.000322318	0.00570785
Cep55	41.9533	0.663673	0.184541	3.59635	0.000322711	0.00570785
Pum2	78.5597	0.446646	0.124248	3.5948	0.000324644	0.00573224
Tnrc18	110.902	0.423208	0.117954	3.58792	0.000333326	0.00587551
Macf1	575.495	0.215649	0.0602473	3.5794	0.000344384	0.00605589
Arhgdia	72.316	-0.483654	0.135131	-3.57914	0.00034473	0.00605589
Brwd1	112.071	0.423573	0.118606	3.57125	0.00035528	0.00623066
Mettl21d	1.33774	1.5988	0.447924	3.56936	0.00035785	NA
BC018507	76.5993	0.507842	0.142338	3.56786	0.000359907	0.00629438
Gm13608	2.91467	1.50811	0.422712	3.5677	0.000360131	0.00629438
Ndufb2	2.02191	1.5946	0.447524	3.56317	0.000366397	0.0063931
Smarca5-ps	4.76884	1.49227	0.418886	3.56247	0.000367379	0.00639945
Ccdc85b	3.11107	1.52025	0.42705	3.5599	0.000371001	0.00645167
Cenpc1	13.0901	1.1048	0.310434	3.55889	0.000372429	0.00646564
Ddx24	25.1291	-0.789062	0.222086	-3.55296	0.000380922	0.00659212
Mll5	30.48	0.740422	0.208399	3.55291	0.000380989	0.00659212
Tug1	60.1131	0.549803	0.155136	3.54401	0.000394086	0.00680735
Rps19	141.127	-0.327025	0.092313	-3.54257	0.000396247	0.00683328
N6amt1	5.22252	1.39987	0.395325	3.54105	0.000398533	0.00686127
9930104L06Rik	16.4951	0.92631	0.261646	3.54032	0.000399649	0.00686723
Mtdh	53.7695	0.553482	0.156353	3.53995	0.000400207	0.00686723
Ap2a2	48.917	-0.565797	0.159883	-3.53883	0.000401907	0.00688202
Fem1a	24.843	0.790328	0.223351	3.53851	0.000402399	0.00688202
Gtse1	45.3589	-0.580699	0.164302	-3.53433	0.000408806	0.00698005
Trim71	112.989	0.382262	0.108269	3.53068	0.000414493	0.00706549
Smyd5	21.1836	-0.863204	0.244542	-3.52988	0.000415752	0.00707531
Baz2a	206.078	-0.310065	0.0878799	-3.52828	0.000418262	0.00710633
Brca2	63.0396	0.590391	0.167686	3.52082	0.000430219	0.0072975
Tsc22d1	69.5295	0.537751	0.152877	3.51755	0.000435549	0.0073689
Mcrs1	20.8768	-0.841196	0.239155	-3.51737	0.000435853	0.0073689
Nacc1	97.4486	-0.414801	0.118097	-3.51237	0.000444133	0.00749665
Golga4	93.7857	0.461546	0.131446	3.51129	0.000445934	0.00751479
Usp4	30.333	-0.726731	0.207065	-3.50967	0.000448655	0.0075401
Nlrc3	1.77046	1.57572	0.449061	3.50893	0.000449917	0.0075401
Scarna2	42.1972	0.749677	0.213656	3.50881	0.000450116	0.0075401
Gab1	68.7872	-0.492	0.140231	-3.5085	0.000450649	0.0075401
Fam83h	10.4799	1.1077	0.315742	3.50824	0.00045108	0.0075401
Gnas	29.3934	-0.708294	0.202111	-3.50448	0.000457494	0.00763499
Brd1	53.6193	0.570188	0.162723	3.50404	0.000458251	0.0076353
Snx2	19.1015	-0.949732	0.271307	-3.50058	0.000464241	0.00772267
Ankrd16	17.8242	0.98808	0.282516	3.49743	0.00046976	0.00780194
Mthfd1	66.139	-0.514422	0.147171	-3.4954	0.000473347	0.0078489
Ptpn4	9.17135	1.24276	0.355879	3.49209	0.00047925	0.00793408
Rbm26	60.6082	0.552545	0.158283	3.49087	0.000481453	0.00795782
AC120136.3	13.0959	1.1776	0.33774	3.4867	0.000489018	0.00806996
Rc3h2	38.8602	0.64216	0.184366	3.48307	0.000495697	0.00816716
Agrn	213.126	0.301017	0.0864643	3.4814	0.000498806	0.00819348
Slc17a9	17.0852	0.95458	0.274198	3.48136	0.000498878	0.00819348
Atp5c1	26.0413	-0.762101	0.218971	-3.48037	0.000500722	0.00821073
Jtb	4.49164	1.42724	0.410753	3.47469	0.000511446	0.00835443
Gm13689	1.86019	1.56263	0.449735	3.47456	0.000511684	0.00835443
Hcfc1	190.203	-0.33509	0.096444	-3.47445	0.000511908	0.00835443
Gm9385	2.52775	-1.52535	0.439171	-3.47325	0.000514191	0.00837848
Cap1	36.9616	-0.652753	0.187987	-3.47233	0.000515963	0.00839413
9930021J03Rik	13.1159	1.0851	0.313019	3.46657	0.000527153	0.00856272
Sfrs18	59.0653	0.533357	0.15394	3.46471	0.000530795	0.00860099
Zfp640	11.9526	1.093	0.315484	3.46452	0.000531172	0.00860099
Dzip3	11.5487	1.09361	0.31596	3.46124	0.000537693	0.00869298
2700073G19Rik	5.16731	1.4673	0.424577	3.4559	0.000548456	0.00885315
Twf1	23.0414	-0.791869	0.2294	-3.45192	0.00055662	0.00897095
Pnma5	7.65054	1.42889	0.414072	3.45081	0.000558899	0.00899367
Dip2b	33.0761	-0.730422	0.211857	-3.44771	0.000565353	0.00908339
Ran	85.3794	-0.413989	0.120125	-3.44631	0.000568291	0.00911645
9830147E19Rik	15.9654	0.918928	0.266769	3.44466	0.000571777	0.00915817
Lrrc59	49.3286	-0.567342	0.16488	-3.44095	0.000579683	0.00925807
Psmc4	20.7231	-0.879373	0.255565	-3.44089	0.000579804	0.00925807
Add1	47.0161	-0.569389	0.165502	-3.44037	0.000580911	0.00926145
Zfp101	9.61181	1.19293	0.347986	3.42809	0.000607845	0.00967596
Med13	55.9558	0.543545	0.158589	3.42738	0.000609445	0.00968652
Med17	14.2345	-0.957444	0.279447	-3.42621	0.000612077	0.00971344
Nipbl	78.3577	0.483195	0.141111	3.42423	0.000616554	0.0097695
Snrpb	25.1258	-0.751406	0.219584	-3.42195	0.000621731	0.00983648
2700060E02Rik	19.1635	-0.863903	0.252581	-3.42031	0.000625501	0.00987465
Ints10	18.8188	-0.837259	0.244809	-3.42006	0.000626081	0.00987465
Fbxl3	16.3995	0.949196	0.277571	3.41965	0.000627007	0.00987465
Puf60	24.3028	-0.773754	0.226536	-3.41559	0.000636442	0.010008
Nup153	72.7057	0.466954	0.136914	3.41055	0.000648314	0.0101792
Gm14403	15.3644	0.88483	0.259507	3.40965	0.00065046	0.0101974
Ube3b	38.8377	-0.610842	0.179407	-3.40479	0.000662157	0.0103651
Uba52	3.19165	1.4977	0.43999	3.40393	0.000664231	0.0103819
Sin3a	66.3272	-0.500888	0.147289	-3.40071	0.000672099	0.010489
RP23-428N8.1	3.2223	1.49177	0.438826	3.39944	0.00067523	0.010522
Zmym6	17.47	0.932595	0.27448	3.39768	0.000679606	0.0105743
Ap4e1	14.5707	1.01936	0.300143	3.39624	0.000683188	0.010614
5S_rRNA	6.83235	1.33777	0.394122	3.39431	0.000688005	0.0106602
Mirg	17.1383	0.917732	0.27038	3.39423	0.000688219	0.0106602
Huwe1	476.779	-0.233788	0.0689205	-3.39213	0.000693512	0.0107261
Vps35	47.5544	-0.571937	0.168652	-3.39124	0.000695778	0.0107451
Kcnc3	11.0551	1.10829	0.327105	3.38819	0.000703562	0.0108491
Kpnb1	245.495	-0.267912	0.0791515	-3.3848	0.000712293	0.0109527
Pisd-ps1	36.6584	0.637482	0.188339	3.38476	0.000712398	0.0109527
Ppp2r5d	25.6659	-0.752056	0.222286	-3.38329	0.000716229	0.0109953
Gm53	19.4202	0.899677	0.265951	3.38287	0.000717319	0.0109957
Hnrnpr	29.2528	0.662411	0.196044	3.37889	0.000727783	0.0111396
Lrrcc1	7.92018	1.2372	0.366525	3.3755	0.000736829	0.0112614
Hk1	24.5551	-0.775167	0.229725	-3.37432	0.000739989	0.011293
Cdk13	38.8498	0.65339	0.193666	3.3738	0.000741386	0.0112931
Mdh2	28.8679	-0.69993	0.207478	-3.37351	0.000742175	0.0112931
Fam135a	7.4277	1.31996	0.391664	3.37012	0.000751354	0.011416
Eif2c3	25.03	0.781114	0.231848	3.36908	0.000754198	0.0114265
2700038G22Rik	5.87264	1.37425	0.407902	3.36906	0.000754256	0.0114265
Rbm33	50.1821	0.575093	0.17073	3.36844	0.00075594	0.0114352
Gm13151	5.89797	1.32287	0.392783	3.36795	0.00075729	0.0114389
Tia1	22.9482	0.827935	0.245962	3.36612	0.000762345	0.0114985
C330019G07Rik	69.4104	0.493281	0.146649	3.36368	0.000769093	0.0115726
Lgmn	3.56688	-1.47196	0.437621	-3.36354	0.000769493	0.0115726
Smek1	54.1527	0.50937	0.151589	3.36021	0.000778829	0.011696
Dnahc8	299.014	0.281241	0.0837272	3.35901	0.000782221	0.0117299
Gtpbp1	14.9271	-0.905459	0.269813	-3.35587	0.000791159	0.0118468
Xist	2.22554	1.48963	0.444184	3.35363	0.000797594	0.0119259
Gm17390	5.00222	1.41381	0.421632	3.35317	0.000798915	0.0119284
Sdhd	12.6429	-1.03409	0.308494	-3.35207	0.000802095	0.0119586
Akap5	5.33114	1.38954	0.414588	3.35162	0.000803398	0.0119608
Ankrd10	34.7801	0.66499	0.199012	3.34145	0.000833428	0.0123901
Tubgcp4	12.5204	0.993053	0.297251	3.34079	0.000835393	0.0124015
Mdm4	63.7744	0.54416	0.163093	3.33651	0.000848382	0.0125762
Laptm5	39.2243	-0.616072	0.184675	-3.33598	0.000849984	0.012582
Dlc1	72.717	-0.466872	0.139995	-3.33493	0.00085321	0.0126074
Rims2	14.7566	0.95786	0.287247	3.33463	0.000854142	0.0126074
Kif20a	40.4367	-0.590602	0.177172	-3.3335	0.000857593	0.0126403
Bsg	47.0668	-0.528797	0.158652	-3.33307	0.000858924	0.0126419
Etohi1	9.20026	1.18965	0.357011	3.33224	0.000861492	0.0126617
Metap1d	10.367	1.11791	0.335562	3.33145	0.000863933	0.0126796
Smc4	54.729	0.557281	0.167533	3.3264	0.000879758	0.0128936
Rpl28-ps1	3.38137	-1.40351	0.422205	-3.32423	0.000886623	0.0129758
Tcfeb	41.5715	0.633361	0.190594	3.32309	0.000890265	0.0130107
Ndufa10	17.7735	-0.877483	0.264159	-3.32179	0.000894404	0.0130527
Brca1	63.8698	0.505067	0.152162	3.31927	0.000902531	0.0131528
Zfp943	3.54919	1.44627	0.436808	3.31098	0.000929683	0.0135294
Dcp1b	7.87159	1.15732	0.349857	3.30797	0.000939752	0.0136568
Klf13	53.2505	0.53733	0.162464	3.30738	0.000941729	0.0136663
Rfwd2	16.5203	0.86364	0.261227	3.30608	0.000946095	0.0137104
Zfp219	46.639	0.538001	0.162768	3.30532	0.000948681	0.0137287
Gm10721	4.14276	1.47102	0.445361	3.30298	0.000956616	0.0138242
Setd2	85.6938	0.434915	0.13169	3.30256	0.000958062	0.0138258
Sall3	38.258	0.639273	0.193608	3.3019	0.000960333	0.0138392
Ckb	62.0782	-0.484719	0.146838	-3.30105	0.000963227	0.0138616
Gm14409	6.49829	1.29313	0.391823	3.30028	0.000965894	0.0138807
Pcsk6	27.0202	-0.712099	0.215808	-3.29969	0.000967932	0.0138907
Fbxl5	27.1667	0.740707	0.224507	3.29927	0.000969383	0.0138923
Zfp386	5.61712	1.32607	0.401978	3.29887	0.000970756	0.0138927
Nrbp1	11.4536	-1.06901	0.324277	-3.2966	0.000978612	0.0139858
2610528B01Rik	4.10402	1.44227	0.437826	3.29415	0.000987206	0.0140891
Rps4y2	43.2897	-0.569862	0.173103	-3.29204	0.000994643	0.0141757
Tagln2	13.8557	-0.967164	0.293823	-3.29165	0.000996012	0.0141757
Ccnl2	41.4609	0.590545	0.179432	3.29119	0.000997651	0.0141795
Lats1	16.7192	0.911851	0.277553	3.28532	0.00101868	0.0144585
Ythdc1	37.8721	0.654251	0.199179	3.28474	0.00102078	0.0144684
Gm3699	4.01166	-1.36979	0.417457	-3.28128	0.00103338	0.014627
Rb1cc1	17.6017	0.884253	0.270915	3.26395	0.00109872	0.0155306
Nt5dc2	10.8	-1.02473	0.314498	-3.25831	0.00112078	0.0158209
Hnrnpl	106.836	0.36728	0.112792	3.25625	0.00112894	0.0159143
Aspm	63.6391	0.541197	0.166233	3.25565	0.00113133	0.0159143
Snhg3	8.6514	1.09523	0.336428	3.25548	0.00113201	0.0159143
Samd4b	34.5669	-0.645725	0.198416	-3.25439	0.00113634	0.0159535
BC024479	16.2312	0.979852	0.301284	3.25226	0.00114493	0.0160523
Cox6a1	20.662	-0.844382	0.26	-3.24763	0.00116372	0.0162816
Vps13b	53.7703	0.553485	0.170437	3.24745	0.00116443	0.0162816
Lmnb1	85.0906	-0.421466	0.129955	-3.24316	0.00118214	0.0165068
Cpsf3l	16.5166	-0.868231	0.267784	-3.24228	0.00118576	0.0165352
Jak1	16.0549	-0.969088	0.298992	-3.24119	0.00119033	0.0165765
Gm14325	11.6557	1.06381	0.32861	3.2373	0.00120666	0.0167813
E430025E21Rik	48.6537	-0.537299	0.166025	-3.23625	0.00121113	0.0168
Eif4h	75.8511	-0.414292	0.128017	-3.23622	0.00121125	0.0168
Rnf121	11.0736	1.03789	0.32075	3.23583	0.00121288	0.0168001
Pmm2	17.436	0.893825	0.276466	3.23304	0.00122481	0.0169392
Hist1h2bg	33.0665	-0.634477	0.196268	-3.23271	0.0012262	0.0169392
Dnmt1	134.265	-0.359798	0.111321	-3.23209	0.00122888	0.0169537
Gm20417	2.23623	1.452	0.449643	3.22923	0.00124123	0.0171011
Ddx17	168.794	0.314069	0.0973401	3.22651	0.00125311	0.0172419
Sugp2	35.5829	0.598206	0.185677	3.22176	0.00127408	0.0175071
Uty	20.3266	0.824043	0.255831	3.22104	0.00127727	0.0175277
Cspp1	20.2158	0.829792	0.257745	3.21943	0.00128448	0.0176033
Asph	17.0106	0.860752	0.267733	3.21496	0.00130461	0.0178555
5830428H23Rik	4.48781	1.32764	0.413303	3.21227	0.00131692	0.0180002
Hspa9	140.706	-0.3383	0.105349	-3.21122	0.00132173	0.0180421
Cnpy2	10.8434	-0.941568	0.293471	-3.20838	0.00133485	0.0181762
Hjurp	82.2227	0.466404	0.145373	3.20833	0.00133506	0.0181762
Dnase2a	24.0457	0.786085	0.245257	3.20515	0.00134994	0.0183546
Hist1h1c	81.4674	-0.40723	0.127073	-3.20469	0.00135209	0.0183596
Gm10722	5.69174	1.39107	0.434314	3.2029	0.00136051	0.0184498
Mthfd2	25.7079	-0.780321	0.24366	-3.2025	0.00136239	0.0184511
Paics	68.532	-0.433821	0.135498	-3.20168	0.00136631	0.0184654
Gm7278	1.86784	-1.43236	0.447399	-3.20153	0.00136701	0.0184654
Csrnp3	10.3385	1.09079	0.341044	3.19839	0.00138199	0.0186433
Zfp955b	5.39534	1.31923	0.412573	3.19758	0.00138587	0.0186714
Ccdc18	8.73878	1.17682	0.368103	3.197	0.00138867	0.0186847
Smarcd1	38.7897	-0.579755	0.181409	-3.19584	0.00139423	0.0187352
Ulk1	95.5949	-0.37493	0.117355	-3.19485	0.00139904	0.0187566
Flna	215.277	-0.285935	0.0895012	-3.19476	0.00139945	0.0187566
Mir17hg	6.52243	1.27737	0.400287	3.19113	0.00141717	0.0189695
Mybl1	8.25961	1.14094	0.357716	3.18951	0.00142514	0.0190515
Rpl27	54.6153	-0.454527	0.142575	-3.18798	0.00143269	0.0191169
Hoxc12	7.99071	1.27386	0.399606	3.18778	0.00143372	0.0191169
Als2	30.3088	-0.691861	0.217146	-3.18616	0.00144175	0.0191992
Cwc25	9.87721	-1.0896	0.342172	-3.18436	0.00145073	0.0192491
Xpnpep1	36.0452	-0.552063	0.173371	-3.18429	0.00145107	0.0192491
Hist1h3f	19.2563	-0.739254	0.232157	-3.18429	0.00145108	0.0192491
Snhg7	16.5991	0.917465	0.288197	3.18346	0.00145527	0.019266
1700109H08Rik	1.76102	1.434	0.450478	3.1833	0.00145607	0.019266
Zfp346	14.4345	0.955907	0.300406	3.18205	0.00146237	0.0193246
Mysm1	26.3622	0.721184	0.226853	3.17908	0.00147744	0.0194988
Hadha	25.4968	-0.685204	0.215725	-3.17629	0.00149171	0.0196621
Kdm4c	29.3821	0.670231	0.211129	3.17451	0.00150088	0.0197578
Gm14239	3.35635	1.3987	0.440663	3.17407	0.00150316	0.0197626
Rps20	155.052	-0.30408	0.0958223	-3.17338	0.00150676	0.0197848
Fancm	70.1723	0.443883	0.139985	3.17094	0.00151944	0.0199261
Gm14295	8.32065	1.15933	0.366404	3.16407	0.0015558	0.020377
Lrp1	81.6582	-0.446881	0.141489	-3.15841	0.0015863	0.0207503
Fam38a	56.7403	-0.470325	0.148982	-3.15692	0.00159447	0.0208308
Gcnt2	30.5908	0.704126	0.223156	3.15531	0.00160326	0.0209191
Nudc	44.7288	-0.537875	0.170497	-3.15474	0.0016064	0.0209337
Adnp	2.84391	1.39184	0.441316	3.15384	0.00161137	0.0209721
Ube2j2	13.8023	-0.95563	0.30312	-3.15265	0.00161797	0.0210316
Ccnf	62.3445	-0.481798	0.15294	-3.15025	0.00163132	0.0211675
Ppa1	12.0434	-1.00535	0.319154	-3.15003	0.00163252	0.0211675
Srsf6	76.5665	0.422253	0.134077	3.14933	0.00163643	0.0211917
Adnp2	41.9813	0.561873	0.178437	3.14886	0.0016391	0.0211997
Spry1	3.86068	1.32829	0.422256	3.1457	0.00165689	0.0213889
Whsc1l1	27.5498	0.699447	0.222362	3.14553	0.00165787	0.0213889
Cpsf1	41.2168	-0.5453	0.173426	-3.14429	0.00166491	0.0214292
Dgcr8	38.8552	0.601045	0.191157	3.14425	0.00166513	0.0214292
SNORD63	1.66162	1.41153	0.44951	3.14016	0.00168854	0.0216698
Kif22	25.9004	-0.68886	0.219388	-3.13991	0.00168999	0.0216698
Mesdc1	14.256	0.87539	0.278796	3.13989	0.0016901	0.0216698
B230219D22Rik	24.5465	0.702996	0.224077	3.1373	0.00170511	0.0218045
Nsmce2	10.9581	1.03052	0.328491	3.13712	0.00170615	0.0218045
Eif2b1	11.0762	-0.989935	0.315569	-3.13699	0.00170693	0.0218045
Mir293	7.78658	1.21382	0.387428	3.13303	0.00173011	0.0220733
4930500J02Rik	25.8516	0.722159	0.230645	3.13104	0.00174188	0.0221961
Fam129b	29.2993	-0.695053	0.222256	-3.12725	0.00176447	0.0224563
Snx11	8.42273	1.04527	0.334765	3.12241	0.00179378	0.0227975
SNORA42	7.50176	1.20978	0.387489	3.1221	0.00179569	0.0227975
Smg7	81.909	0.402595	0.129414	3.11091	0.00186513	0.0236501
Unk	19.4318	0.774677	0.249246	3.10807	0.00188311	0.0238488
Gm13036	1.49919	1.38861	0.446995	3.10655	0.00189287	NA
Gm9590	0.65943	1.28831	0.415136	3.10335	0.00191344	NA
Tceal8	4.80929	1.28371	0.413742	3.10267	0.00191781	0.0242587
Hist1h3g	19.469	-0.742951	0.239521	-3.10182	0.00192338	0.0242994
Sertad4	0.454845	-1.17018	0.377373	-3.10085	0.00192963	NA
Btbd2	16.4579	-0.788765	0.254395	-3.10055	0.00193161	0.0243547
Smc1a	53.3185	-0.518698	0.167299	-3.10042	0.00193247	0.0243547
Gxylt1	16.3291	0.84907	0.274385	3.09445	0.00197179	0.02482
Paqr6	1.08223	1.36	0.439649	3.09338	0.00197892	NA
Mtx3	5.38817	1.20892	0.390913	3.09255	0.00198444	0.0249489
Myst2	60.5689	-0.465188	0.15051	-3.09074	0.00199656	0.0250708
Heatr1	79.1883	-0.421536	0.136449	-3.08932	0.00200613	0.0251605
Slc2a4rg-ps	5.33666	1.30739	0.423276	3.08873	0.00201011	0.0251799
Got2	31.8114	-0.631535	0.204531	-3.08772	0.002017	0.0252346
Nck2	6.21326	1.15567	0.374322	3.08737	0.00201936	0.0252346
Ruvbl2	29.1221	-0.606802	0.196893	-3.08188	0.00205698	0.0256304
2017-09-11	74.8799	-0.419926	0.136259	-3.08183	0.00205735	0.0256304
Trp53rk	3.60205	1.34519	0.436514	3.08167	0.00205846	0.0256304
Fam75d3	6.1695	1.15783	0.375879	3.08034	0.00206765	0.0257139
Hspa4	168.212	-0.303426	0.0985415	-3.07917	0.00207579	0.0257842
Ftl1	97.0245	-0.364511	0.118412	-3.07833	0.00208166	0.025826
Dmpk	12.283	0.979938	0.318464	3.07708	0.00209042	0.0259037
Lmtk3	7.5977	1.09185	0.355081	3.07494	0.00210545	0.0260577
Ppid	21.5948	0.737557	0.239888	3.07459	0.00210789	0.0260577
Tuba1c	28.4294	-0.657487	0.214045	-3.07172	0.00212826	0.0262782
Cyfip1	50.6397	-0.505015	0.164433	-3.07125	0.00213167	0.0262889
Mms22l	35.085	0.563595	0.183562	3.07032	0.00213828	0.0263391
SNORD38	0.703427	1.30366	0.424718	3.06947	0.00214442	NA
Gpr107	57.7236	0.500853	0.163216	3.06865	0.00215026	0.0264551
Dhx8	36.8758	-0.607216	0.197945	-3.0676	0.00215785	0.0265169
Bard1	27.7615	0.636106	0.20755	3.06484	0.00217789	0.0267314
Gm16516	1.8501	1.38056	0.450579	3.06396	0.00218427	0.0267713
Vps54	39.987	0.60907	0.198803	3.06368	0.00218631	0.0267713
Pigv	5.4343	1.1705	0.382108	3.06327	0.00218933	0.0267766
1110012J17Rik	74.3739	0.442117	0.144477	3.06013	0.0022124	0.0270268
Rpl11	81.6132	-0.385862	0.126155	-3.05865	0.00222338	0.0271289
Dcps	7.44246	-1.07379	0.351217	-3.05733	0.00223316	0.0272118
Rtcd1	6.09021	-1.11981	0.366308	-3.05703	0.00223543	0.0272118
Prmt1	39.8402	-0.528775	0.173001	-3.05649	0.00223948	0.027229
5031425E22Rik	9.92569	1.11729	0.365694	3.05526	0.00224862	0.0273081
Lmf1	13.914	0.949558	0.310833	3.05488	0.00225148	0.0273108
Idh3g	17.4994	-0.780198	0.255448	-3.05423	0.00225637	0.027338
Dynll2	18.0597	0.80338	0.263074	3.05382	0.00225946	0.0273434
Pi4ka	44.8127	-0.545269	0.178911	-3.0477	0.00230597	0.0278737
1110028C15Rik	3.75505	1.25105	0.410964	3.04417	0.00233321	0.02817
Polq	24.8391	0.724957	0.238258	3.04275	0.00234431	0.028271
Dnmt3l	34.2612	-0.607941	0.199837	-3.04218	0.00234872	0.0282913
Nsun2	64.4429	-0.471255	0.154982	-3.04071	0.00236017	0.0283962
Msh4	1.10504	1.33009	0.438048	3.0364	0.00239419	NA
Tbl3	17.5314	-0.765436	0.252111	-3.03611	0.0023965	0.0287786
Gstz1	4.31563	-1.26266	0.4159	-3.03598	0.00239752	0.0287786
Rpl7l1	39.3433	0.493609	0.162704	3.03379	0.00241501	0.0289549
Vash1	2.45291	1.36225	0.449281	3.03207	0.00242886	0.0290798
Tubb6	9.42637	-1.01426	0.334543	-3.03179	0.00243105	0.0290798
Scai	12.6663	0.91069	0.300615	3.02943	0.00245016	0.0292693
P4hb	64.4285	-0.419672	0.138545	-3.02914	0.00245255	0.0292693
Zfp646	53.1055	0.515537	0.170376	3.02587	0.00247919	0.0295532
Gm20541	16.9522	0.912987	0.301818	3.02496	0.00248666	0.0295912
Wfikkn1	2.57987	1.33014	0.439748	3.02478	0.00248815	0.0295912
Fig4	23.969	-0.695233	0.229893	-3.02416	0.00249322	0.0295912
Eif2s3x	73.1643	-0.406436	0.134399	-3.02409	0.00249382	0.0295912
Hnrnpu	229.361	0.293845	0.0972921	3.02023	0.00252579	0.0298846
Pura	36.518	0.604733	0.200231	3.02017	0.00252633	0.0298846
Thumpd1	15.5883	-0.87304	0.28908	-3.02006	0.00252721	0.0298846
Mll3	109.395	0.370887	0.122915	3.01743	0.00254928	0.0301112
Rdx	42.0162	-0.555612	0.184233	-3.01582	0.00256286	0.0302371
D10Wsu52e	25.4935	-0.652637	0.216596	-3.01316	0.00258544	0.0304688
Lama5	233.999	-0.253671	0.0842287	-3.01169	0.00259801	0.030582
C430002E04Rik	6.91657	1.19876	0.398166	3.01071	0.00260639	0.0306171
Gas2l1	16.1734	0.804446	0.2672	3.01065	0.0026069	0.0306171
Gm12940	9.93664	1.09249	0.363537	3.00518	0.00265423	0.0311145
Fryl	61.5948	0.463734	0.154318	3.00506	0.00265527	0.0311145
Aasdh	5.64218	1.15883	0.385805	3.00365	0.00266758	0.0312233
Zfp961	41.3041	0.545635	0.181743	3.00223	0.0026801	0.0313031
Kif5a	18.8019	0.794293	0.264571	3.00219	0.00268045	0.0313031
Incenp	53.0732	-0.505278	0.168371	-3.00098	0.00269115	0.0313893
Marcksl1	39.3	-0.519498	0.173128	-3.00066	0.00269399	0.0313893
Trip11	20.4527	0.75482	0.251579	3.00032	0.00269693	0.0313893
Rsrc2	24.2154	0.709875	0.236679	2.99932	0.00270583	0.0314576
Cdk1	31.2429	0.573942	0.191545	2.99638	0.00273202	0.0316921
Atp11b	38.7024	0.599986	0.200248	2.99622	0.00273353	0.0316921
Bzw1	40.0938	-0.49517	0.165283	-2.99589	0.00273643	0.0316921
Rad21	73.9294	-0.417877	0.139505	-2.99544	0.00274053	0.0316921
Gm13239	4.67981	1.21814	0.406679	2.99535	0.00274132	0.0316921
Ikbkb	23.8701	0.692214	0.231167	2.99443	0.00274961	0.0317525
Gpr125	23.0415	-0.712606	0.238045	-2.99358	0.00275728	0.0318056
Ncapg	26.3044	0.629512	0.21042	2.9917	0.00277432	0.0319665
Thoc3	17.6486	-0.742729	0.248689	-2.98658	0.00282119	0.0324703
Gm14399	10.9469	0.961222	0.322474	2.98078	0.00287518	0.0330064
2610024G14Rik	7.60716	-1.10773	0.371642	-2.98065	0.00287638	0.0330064
Zbtb44	63.6858	0.451016	0.15132	2.98055	0.00287734	0.0330064
Rbm6	33.3965	0.579162	0.194337	2.9802	0.00288063	0.0330076
Vps41	26.9519	-0.673204	0.225935	-2.97964	0.00288589	0.0330313
Vcan	32.7993	0.635855	0.213492	2.97836	0.00289797	0.0331113
Sf3a1	52.5356	-0.486295	0.163284	-2.97822	0.00289928	0.0331113
Zfp740	45.8258	0.495116	0.166279	2.97763	0.00290491	0.033139
Fam100b	20.766	-0.688329	0.231197	-2.97724	0.0029086	0.0331445
Canx	122.496	-0.32213	0.108214	-2.9768	0.00291277	0.0331555
Ngfrap1	21.1274	-0.687343	0.231122	-2.97394	0.00294001	0.0334223
Rps13	50.725	-0.471442	0.158539	-2.97366	0.00294266	0.0334223
Gm5595	12.363	0.960342	0.323524	2.96838	0.00299371	0.0339649
Wdr31	4.28464	1.28108	0.431859	2.96644	0.00301269	0.0341427
Ehmt1	33.7386	0.538923	0.181733	2.96546	0.00302231	0.0342143
Rpn1	24.095	-0.658013	0.222019	-2.96377	0.00303899	0.0343655
2017-03-02	6.24364	1.16961	0.394745	2.96294	0.00304716	0.0344203
Slc4a4	0.915325	1.23589	0.417365	2.96117	0.00306477	NA
Ubp1	37.4339	0.611046	0.206436	2.95998	0.00307659	0.0347148
Sp3	35.8352	0.614085	0.207618	2.95776	0.00309886	0.0348835
Fntb	24.3265	-0.656631	0.22202	-2.95753	0.00310116	0.0348835
Nup43	7.68628	-1.13021	0.382152	-2.95748	0.00310165	0.0348835
Abhd14b	1.03471	1.29548	0.438585	2.95378	0.00313908	NA
Zfp719	7.0449	1.11872	0.378984	2.95188	0.00315844	0.0354666
Zfp706	35.9226	-0.533209	0.180654	-2.95156	0.00316176	0.0354666
Gm13148	3.2294	1.28501	0.435396	2.95136	0.00316378	0.0354666
Ep300	106.626	0.347997	0.117927	2.95096	0.00316792	0.0354746
Ctbp2	85.3857	0.37953	0.128651	2.95008	0.0031769	0.0355366
Tex9	3.52646	1.2874	0.436492	2.94943	0.00318363	0.0355735
Gm13135	2.69348	1.32168	0.448251	2.94852	0.00319296	0.0356089
Rps13-ps1	11.9301	-0.876913	0.297415	-2.94845	0.00319368	0.0356089
Chac1	5.6219	1.20734	0.409694	2.94692	0.00320957	0.0357475
Plekhh1	30.3484	-0.627812	0.213167	-2.94517	0.00322781	0.035912
Mir291b	7.30067	1.13118	0.384155	2.94459	0.00323386	0.0359407
Ctsa	35.6825	-0.522434	0.177444	-2.94422	0.00323768	0.0359445
Hist1h2ah	11.5269	-0.90663	0.308063	-2.94301	0.00325041	0.0360472
Ftl2	92.908	-0.341336	0.116003	-2.94247	0.00325609	0.0360516
Cyc1	26.6314	-0.602771	0.204863	-2.94231	0.00325778	0.0360516
Rcbtb1	31.1962	0.606563	0.206178	2.94193	0.00326172	0.0360567
Adam4	6.41356	1.17006	0.397869	2.94082	0.0032735	0.0361399
Dpp7	17.0994	0.700075	0.238076	2.94056	0.00327624	0.0361399
2310067B10Rik	23.541	-0.687111	0.233764	-2.93934	0.00328915	0.0362437
Strbp	40.8016	0.555526	0.189106	2.93764	0.00330723	0.0364041
Rab1b	19.9263	-0.681892	0.232153	-2.93725	0.00331138	0.0364111
Luc7l	44.5123	0.534908	0.182268	2.93473	0.00333842	0.0366355
Eftud2	63.4991	-0.441016	0.150288	-2.93448	0.00334103	0.0366355
2017-09-01	48.7209	-0.464725	0.158374	-2.93436	0.00334241	0.0366355
Nol6	49.3731	-0.494356	0.168513	-2.93364	0.00335014	0.0366771
Cabp1	8.19683	0.958259	0.326678	2.93335	0.0033533	0.0366771
Wdr4	21.0203	0.714558	0.243747	2.93156	0.00337268	0.0368501
Wdr13	9.3855	1.00865	0.344121	2.93108	0.00337781	0.0368673
Pdia6	16.1392	-0.74337	0.253775	-2.92925	0.00339778	0.0370462
Tbc1d24	31.7027	0.572281	0.19542	2.92846	0.00340644	0.0371015
Narg2	6.43441	1.11096	0.379426	2.92802	0.00341132	0.0371156
Dgke	18.6445	0.791566	0.270428	2.92709	0.00342152	0.0371852
Tead1	103.066	0.353106	0.120646	2.92678	0.0034249	0.0371852
Zufsp	5.46671	1.21378	0.415294	2.9227	0.00347014	0.0376368
Mir540	2.15371	1.31531	0.450455	2.91997	0.00350065	0.037928
Smpd4	41.1304	-0.52082	0.178485	-2.918	0.00352286	0.0381286
Arhgef10l	37.561	0.548688	0.188112	2.91682	0.00353625	0.0382336
Ccdc59	10.3625	0.927086	0.318316	2.91247	0.00358586	0.0387296
Hspd1	118.597	-0.331044	0.113686	-2.91192	0.00359213	0.0387568
Shfm1	5.40382	-1.18437	0.406886	-2.91082	0.00360481	0.0388474
Ankrd24	9.7959	1.0189	0.350073	2.91054	0.00360803	0.0388474
Rab22a	19.3912	0.737271	0.253359	2.90999	0.00361443	0.0388758
C030039L03Rik	15.6651	0.871857	0.299723	2.90888	0.00362729	0.0389736
1700061G19Rik	22.2447	0.650046	0.223724	2.90557	0.00366585	0.0393089
Ndufab1	9.89206	0.900866	0.31005	2.90555	0.0036661	0.0393089
Shmt2	54.1758	-0.459875	0.158313	-2.90484	0.00367438	0.039357
Slc6a7	8.35525	0.953127	0.328173	2.90434	0.0036803	0.0393796
Ipo4	33.4433	-0.544723	0.187585	-2.90387	0.0036858	0.0393977
Atg16l1	34.6978	0.589305	0.203064	2.90207	0.00370706	0.039584
RP23-392I3.14	1.79046	1.30686	0.450574	2.90044	0.00372639	0.0397494
Fxyd6	48.0758	-0.443422	0.153114	-2.89603	0.00377918	0.040271
Slc25a4	26.9472	-0.610258	0.210774	-2.89531	0.00378781	0.0403215
Dync2h1	21.5399	0.693606	0.23987	2.89159	0.003833	0.0407606
Gm14861	2.3191	1.2985	0.449441	2.88915	0.00386282	0.0410355
Herc4	41.1573	0.500849	0.17338	2.88874	0.00386787	0.041047
SNORA66	3.87594	1.22529	0.424315	2.88769	0.00388077	0.0411417
Gm14410	5.82704	1.11841	0.387528	2.88602	0.00390142	0.0412848
Snord118	4.4974	1.25016	0.433189	2.88596	0.00390225	0.0412848
Prdx2	13.9367	-0.763632	0.264663	-2.8853	0.00391036	0.0413284
Bms1	39.7062	-0.539023	0.186857	-2.88468	0.00391813	0.0413683
Myh10	33.6914	-0.568485	0.197214	-2.88258	0.00394437	0.0415659
Zfp326	7.29673	1.06458	0.369321	2.88254	0.00394488	0.0415659
Fam83e	3.48139	1.25912	0.436871	2.88213	0.00394999	0.0415774
Tmem87b	15.3243	0.805407	0.279583	2.88074	0.00396744	0.0417186
Snord83b	3.0535	1.25353	0.435274	2.87987	0.00397838	0.0417912
Hist1h2bl	17.6952	-0.714485	0.24815	-2.87925	0.00398624	0.0418214
2700097O09Rik	8.45743	1.05385	0.366065	2.87886	0.00399116	0.0418214
Wasf1	6.76451	-1.04934	0.36452	-2.87868	0.00399338	0.0418214
Taldo1	18.9274	-0.72573	0.252153	-2.87814	0.00400033	0.0418518
Pms2	9.77889	0.997046	0.346575	2.87685	0.00401665	0.0419801
Pitrm1	40.714	-0.528258	0.183687	-2.87587	0.0040292	0.0420688
Srcin1	11.4413	0.939596	0.32682	2.87497	0.00404071	0.042104
Gaa	16.4216	-0.750218	0.260967	-2.87476	0.00404331	0.042104
Sdha	46.9663	-0.495225	0.172273	-2.87465	0.00404479	0.042104
2310003H01Rik	12.2596	0.889715	0.309623	2.87355	0.00405889	0.0422084
Myh9	147.467	-0.304134	0.105924	-2.87126	0.00408845	0.0424731
Poldip3	52.2934	-0.45297	0.15793	-2.86817	0.00412856	0.0428295
Gm16629	1.13163	1.25893	0.438946	2.86808	0.00412966	NA
Pwwp2a	22.2154	0.731771	0.255152	2.86798	0.00413104	0.0428295
Gsk3b	27.772	0.58372	0.203594	2.86708	0.0041428	0.0428341
Clcn1	2.19327	1.29456	0.451597	2.86664	0.00414856	0.0428341
Armcx4	28.6193	0.648113	0.226106	2.86641	0.00415157	0.0428341
Zzz3	40.8371	0.55316	0.192982	2.86638	0.00415192	0.0428341
Apaf1	17.0032	0.756086	0.263779	2.86636	0.00415218	0.0428341
Pom121	37.8734	-0.524374	0.182963	-2.86601	0.00415686	0.0428396
Aamp	31.564	-0.564314	0.196999	-2.86455	0.00417605	0.0429946
SNORA62	9.20454	1.03128	0.360329	2.86205	0.00420912	0.0432528
2810004N23Rik	12.7302	0.888105	0.310307	2.86202	0.00420948	0.0432528
Mest	7.20936	-1.08323	0.378635	-2.86089	0.00422455	0.0433645
Hdac1	35.1824	-0.546448	0.191148	-2.85876	0.00425295	0.0436127
Fam13b	16.7997	0.761402	0.266408	2.85803	0.00426285	0.043671
Sec31a	58.1001	-0.424052	0.148446	-2.85662	0.0042818	0.0438218
Iqce	12.8361	0.865619	0.30314	2.85551	0.00429674	0.0439295
Pwp1	11.7382	-0.852132	0.298448	-2.85521	0.00430082	0.0439295
Ccna2	33.9793	-0.554613	0.194281	-2.8547	0.0043078	0.0439574
Nudt12	1.07253	1.26306	0.442528	2.85418	0.00431478	NA
Heatr5b	14.8268	-0.794265	0.278296	-2.85403	0.00431686	0.0440064
Abcf1	62.8944	-0.420649	0.147454	-2.85274	0.00433439	0.0441417
Sfr1	15.3376	-0.792364	0.277821	-2.85207	0.00434361	0.0441765
Eps8l2	2.24131	-1.26988	0.445281	-2.85187	0.00434635	0.0441765
Mir292	5.44849	1.17859	0.413613	2.84951	0.00437864	0.0444349
Arhgap10	2.41381	1.28327	0.450369	2.84939	0.00438037	0.0444349
Ttc39b	68.5297	0.429475	0.150839	2.84724	0.00441004	0.0446921
Vault	5.37708	1.17374	0.412506	2.84538	0.00443587	0.0449099
Gm5884	0.664578	-1.1664	0.410298	-2.84282	0.00447168	NA
Dnajc10	15.2385	0.678378	0.238665	2.84239	0.00447768	0.0452889
Ubqln2	13.5321	-0.858042	0.301927	-2.84188	0.00448481	0.0453168
Fam83g	1.16163	1.26934	0.446773	2.84112	0.00449553	NA
Tbce	8.40608	0.987327	0.347724	2.8394	0.00451983	0.0455614
Pim1	25.31	-0.64186	0.226062	-2.83931	0.00452115	0.0455614
Mad1l1	21.4997	-0.68504	0.241276	-2.83923	0.00452223	0.0455614
Vegfb	7.14078	-0.933038	0.328806	-2.83765	0.00454467	0.0457283
Ccnd3	44.6919	-0.472553	0.166542	-2.83744	0.00454764	0.0457283
Gart	61.4306	-0.420002	0.148106	-2.83581	0.00457096	0.0459182
Adhfe1	1.88887	1.28483	0.453337	2.83416	0.00459457	0.0461106
Myo10	202.002	-0.253412	0.0894264	-2.83375	0.00460056	0.0461259
Rfc2	16.7537	-0.717775	0.253415	-2.83241	0.00461983	0.0462744
Recql5	21.8325	0.707476	0.250055	2.82929	0.00466519	0.0466835
4921513D23Rik	45.8851	0.494961	0.175047	2.82758	0.0046901	0.0468874
Cdipt	8.85	-0.906407	0.320898	-2.8246	0.00473402	0.0472808
SNORA40	3.21421	1.23415	0.437098	2.8235	0.00475017	0.0473252
C030013D06Rik	4.31084	1.16719	0.413388	2.82348	0.00475049	0.0473252
Ppig	28.6043	0.648733	0.229774	2.82336	0.00475236	0.0473252
Klhl28	3.94104	1.19043	0.421682	2.82306	0.00475676	0.0473252
Med24	24.7038	-0.605361	0.214495	-2.82226	0.00476865	0.0473979
D030028A08Rik	1.84307	1.27419	0.451664	2.82111	0.00478573	0.047522
Abcf2	36.4258	-0.519471	0.184171	-2.82059	0.0047935	0.0475387
Zfp828	17.7544	-0.755459	0.267857	-2.82039	0.0047966	0.0475387
Gm6202	1.66435	1.27628	0.452581	2.82	0.0048024	0.0475506
Pfdn1	12.1966	-0.847818	0.300995	-2.81672	0.00485173	0.0479931
Zfp513	13.1733	0.806859	0.286593	2.81535	0.00487239	0.0481515
1810032O08Rik	14.841	0.795817	0.282823	2.81384	0.0048954	0.0483328
Ubxn2a	47.0637	0.513063	0.182376	2.81321	0.004905	0.0483814
Zmym4	54.3859	0.444518	0.158098	2.81166	0.00492868	0.0485304
Wwox	16.9671	0.813911	0.289483	2.81161	0.00492949	0.0485304
Itfg3	10.2593	-0.856472	0.304815	-2.80981	0.00495709	0.0487557
Stxbp2	9.78005	-0.901125	0.320803	-2.80897	0.00497005	0.0488368
Snrpg	10.252	-0.827229	0.294575	-2.80821	0.00498183	0.048906
AC120136.1	2.52775	1.26345	0.450514	2.80446	0.00504008	0.049431
4930443B20Rik	7.39508	1.01675	0.362893	2.80179	0.00508202	0.0497913
SNORA48	5.66636	1.1602	0.414133	2.80151	0.00508644	0.0497913
Fbxo22	21.3633	0.603614	0.21552	2.80073	0.00509879	0.049865
Ppm1g	38.9686	-0.479344	0.171229	-2.79943	0.00511925	0.0500178
Rrp1	33.5167	-0.520729	0.186052	-2.79883	0.00512875	0.0500634
Ehmt2	41.1949	-0.474427	0.169528	-2.79851	0.00513383	0.0500657
X99384	44.0975	-0.460901	0.164788	-2.79694	0.00515898	0.0502636
Tmed2	18.3029	-0.719319	0.257319	-2.79544	0.00518287	0.0504485
4933434E20Rik	13.2406	0.815832	0.291875	2.79514	0.00518771	0.0504485
Zkscan3	21.7139	0.774836	0.277342	2.79379	0.00520937	0.0506
Epm2aip1	18.262	0.750987	0.268827	2.79356	0.00521306	0.0506
Supt5h	62.6325	-0.429752	0.153871	-2.79294	0.00522317	0.0506482
Ppp1r9a	26.3499	0.648908	0.232369	2.79257	0.00522908	0.0506482
Aqp3	28.8268	-0.545722	0.195435	-2.79235	0.00523272	0.0506482
Anapc5	77.6364	-0.343129	0.122898	-2.79199	0.00523856	0.0506574
Sirt3	4.1256	-1.17988	0.422774	-2.79081	0.00525765	0.0507945
Gm12902	0.999514	1.2283	0.440165	2.79055	0.0052619	NA
Fam193b	31.5923	0.539817	0.193516	2.78953	0.00527851	0.0509485
Pcbp1	66.6651	-0.375629	0.134853	-2.78548	0.00534489	0.0515411
Exog	6.17245	1.06453	0.382257	2.78486	0.00535513	0.0515918
Thoc2	47.7609	0.486768	0.17486	2.78375	0.0053734	0.0517196
Hexdc	4.94452	1.11282	0.399951	2.78238	0.00539613	0.0518901
Ranbp17	52.4907	0.467682	0.16814	2.78151	0.00541075	0.0519823
Nxf1	23.4732	-0.66764	0.240148	-2.78012	0.00543386	0.052156
Gripap1	9.54282	0.949544	0.34172	2.77872	0.00545736	0.052333
Adrbk2	11.2998	0.956589	0.344626	2.77573	0.00550775	0.0527673
Helq	12.5707	0.795975	0.286929	2.77412	0.00553509	0.0529746
Stmn1	13.8835	-0.803525	0.289678	-2.77386	0.00553962	0.0529746
E130012A19Rik	63.2597	0.373495	0.134671	2.7734	0.00554738	0.0529836
Man2b2	4.07185	-1.18742	0.428175	-2.7732	0.00555081	0.0529836
Ncor2	73.0485	-0.400981	0.144709	-2.77095	0.00558931	0.053302
Psip1	41.2436	-0.487009	0.175942	-2.768	0.00564008	0.0537365
Suclg1	10.2121	-0.887627	0.320998	-2.76521	0.00568853	0.0541484
AC159335.1	0.625165	1.12229	0.406133	2.76336	0.00572089	NA
Phb2	56.0535	-0.395071	0.143023	-2.7623	0.00573963	0.0545743
Gm11400	2.7262	1.2297	0.44521	2.76206	0.00574383	0.0545743
Zfp790	4.52178	1.09138	0.395186	2.76168	0.00575054	0.0545879
Mbd4	10.7003	0.851677	0.308563	2.76014	0.00577763	0.0547948
1700020I14Rik	41.2352	0.508629	0.184311	2.75962	0.00578691	0.0548326
Nup205	68.439	-0.395	0.143178	-2.7588	0.00580137	0.0548926
Amdhd2	15.5985	0.800226	0.290078	2.75866	0.00580386	0.0548926
Stk11	41.1047	0.491899	0.178361	2.75789	0.00581764	0.0549727
Copa	58.7048	-0.441274	0.160124	-2.75582	0.0058545	0.0552706
Cox5b	9.45865	-0.886699	0.322396	-2.75034	0.00595334	0.0561433
Trpm7	60.1954	0.398981	0.145079	2.7501	0.00595779	0.0561433
Glo1	40.7393	-0.471001	0.171579	-2.7451	0.00604924	0.0569531
Vmn1r90	1.11224	1.21525	0.442705	2.74505	0.00605008	NA
Snrpa	18.3682	-0.680335	0.24804	-2.74284	0.00609103	0.0572945
Morn1	3.74226	1.15897	0.422673	2.74201	0.00610653	0.0573881
9130023H24Rik	2.95949	1.2128	0.442534	2.74057	0.00613325	0.0574699
Morc2a	47.8842	0.473121	0.17264	2.7405	0.00613458	0.0574699
Gm10717	3.48618	1.2371	0.451439	2.74035	0.00613745	0.0574699
Mettl16	36.7352	0.544816	0.198813	2.74035	0.00613746	0.0574699
Plp2	22.2489	-0.633453	0.231357	-2.73799	0.00618169	0.0578317
Zfp263	17.8112	0.67627	0.247098	2.73685	0.00620304	0.0579791
Gpr98	6.12177	1.08086	0.395043	2.73606	0.00621806	0.058067
Cox4i1	35.6957	-0.489242	0.178924	-2.73436	0.00625025	0.0582646
Thtpa	5.85901	1.08266	0.395948	2.73434	0.00625048	0.0582646
Lsm5	2.23014	1.24182	0.454251	2.73377	0.0062614	0.0583121
Slc26a11	2.88725	1.18941	0.435127	2.73348	0.00626685	0.0583121
Chd2	99.0612	0.323927	0.118517	2.73318	0.0062726	0.0583132
Vwce	0.839053	1.16885	0.42809	2.73037	0.00632628	NA
Ccdc14	12.9554	0.824863	0.302205	2.72948	0.00634334	0.0589179
Hist1h2ac	10.4199	-0.861568	0.315885	-2.72747	0.00638223	0.0591811
Etf1	80.962	0.33855	0.124128	2.72742	0.00638311	0.0591811
Patz1	44.1957	0.447828	0.164386	2.72425	0.0064448	0.0596995
Aftph	12.8213	0.821256	0.301588	2.72311	0.0064671	0.0598222
Rsl1d1	32.0492	-0.552615	0.202945	-2.72298	0.00646961	0.0598222
Ccnb1ip1	8.44546	0.882878	0.324424	2.72137	0.00650112	0.0600221
Pcid2	13.8831	-0.796246	0.292599	-2.72129	0.00650283	0.0600221
Mtch1	23.56	-0.578297	0.212636	-2.71966	0.006535	0.0602653
Tubgcp5	12.4906	0.812146	0.298764	2.71835	0.00656074	0.0604488
Vapa	16.4717	-0.727638	0.267718	-2.71793	0.00656917	0.0604726
Amigo3	2.09867	1.23177	0.453505	2.71611	0.00660548	0.0607528
2017-09-09	39.9905	-0.480239	0.177013	-2.71301	0.00666756	0.0612693
Fut9	11.708	0.86163	0.317639	2.7126	0.00667569	0.0612896
Fdps	7.80352	-0.896587	0.330566	-2.71228	0.00668229	0.0612958
Gpr172b	4.68912	1.08098	0.398846	2.71028	0.00672272	0.0615987
Psmd11	36.6326	-0.483547	0.178427	-2.71005	0.00672722	0.0615987
Chpf2	10.8756	0.81165	0.29959	2.7092	0.00674449	0.0617022
Fam108c	14.0047	-0.783567	0.28926	-2.70886	0.00675141	0.061711
Wac	27.3685	0.581228	0.214744	2.70661	0.00679743	0.0620768
Acbd3	12.3557	0.892119	0.32972	2.70569	0.00681631	0.0621943
Adat1	10.6039	0.907273	0.335415	2.70493	0.00683186	0.0622813
Rcor1	18.9853	0.66133	0.244524	2.70456	0.00683946	0.0622957
Zfp953	4.0685	1.14003	0.42247	2.69848	0.00696563	0.0633891
Tcof1	119.754	-0.309608	0.114794	-2.69707	0.00699525	0.0636027
Pars2	5.01087	1.01099	0.374895	2.69673	0.0070025	0.0636127
Topbp1	93.8334	0.328074	0.121766	2.6943	0.00705369	0.0639804
Cebpg	11.8937	0.8304	0.308241	2.69399	0.00706016	0.0639804
Esco2	20.1474	0.674562	0.250401	2.69393	0.00706152	0.0639804
Akap12	344.129	-0.196575	0.0729822	-2.69346	0.00707142	0.0640139
Mfge8	17.3282	-0.728912	0.270681	-2.69289	0.00708362	0.0640684
Mecp2	18.2169	0.726766	0.269938	2.69235	0.00709511	0.0641162
Copz1	20.1278	-0.653266	0.242791	-2.69065	0.00713125	0.0643866
Purb	12.159	0.774599	0.288083	2.68881	0.00717076	0.0646868
Gps1	19.762	-0.593421	0.220768	-2.68799	0.00718846	0.0647901
1810043G02Rik	3.13676	1.09334	0.406807	2.68762	0.00719636	0.0648048
Tbx18	1.01612	1.16679	0.434178	2.68734	0.00720227	NA
Bhlhb9	7.93556	1.00818	0.375418	2.6855	0.00724215	0.0651605
Arid4a	15.3714	0.730984	0.272256	2.68492	0.00725482	0.0652178
Mir134	1.09259	1.20664	0.449723	2.68307	0.0072949	NA
Srp72	42.3829	-0.522214	0.194658	-2.68273	0.00730247	0.0655662
Tmem199	7.29866	0.928637	0.346177	2.68255	0.00730626	0.0655662
Phf3	87.333	0.360624	0.134533	2.68056	0.00734996	0.0659013
Homer1	8.77453	0.924999	0.345153	2.67997	0.00736294	0.0659605
6330408A02Rik	6.85756	1.01487	0.378834	2.67893	0.00738575	0.066089
Gm13034	6.22999	1.04224	0.38908	2.67874	0.00739006	0.066089
Fabp3	9.32327	-0.877929	0.327928	-2.6772	0.00742399	0.0663351
Setd5	122.984	0.292062	0.109117	2.6766	0.00743741	0.0663977
Btf3	35.3278	-0.526116	0.196596	-2.67613	0.0074478	0.0664331
Tcn2	4.36084	-1.07854	0.403085	-2.67572	0.00745697	0.0664521
Ganab	66.2941	-0.36967	0.138194	-2.67502	0.00747259	0.0664521
Zfp944	6.65375	1.01448	0.379262	2.67489	0.00747548	0.0664521
Sephs2	27.2442	-0.551242	0.206081	-2.67488	0.00747563	0.0664521
Acaa2	7.20813	-0.974006	0.364224	-2.6742	0.00749083	0.0665302
Gm6871	8.33108	0.927192	0.346769	2.6738	0.00749963	0.0665511
Ino80d	91.7426	0.337524	0.126318	2.67201	0.00753986	0.0668132
Shank1	5.72396	1.07172	0.401107	2.67191	0.00754207	0.0668132
Gm12588	2.57584	1.1819	0.44246	2.67121	0.00755793	0.0668413
Gm14322	3.86171	1.12107	0.419688	2.6712	0.00755817	0.0668413
Mrpl11	4.646	-1.08404	0.405923	-2.67054	0.00757289	0.0669143
Ethe1	0.747536	-1.11343	0.417004	-2.67008	0.00758326	NA
Dqx1	2.98815	1.1726	0.439239	2.66962	0.00759367	0.0670299
Casp8ap2	43.9641	0.489041	0.183226	2.66906	0.00760648	0.0670299
Gm11489	3.18702	1.19346	0.447163	2.66896	0.0076086	0.0670299
Akr1a4	35.3287	-0.477831	0.179042	-2.66882	0.00761188	0.0670299
Elmod2	5.16084	1.08038	0.404951	2.66794	0.00763187	0.0671488
Tpcn2	7.27536	0.987562	0.370279	2.66707	0.00765147	0.067264
Kdelr2	11.0445	-0.880491	0.33025	-2.66614	0.00767288	0.0673798
Grinl1a	55.6227	-0.432943	0.162399	-2.66593	0.00767766	0.0673798
Ntn3	3.81952	1.16285	0.436321	2.66513	0.00769591	0.0674827
Pdha1	66.4885	-0.371288	0.139541	-2.66078	0.00779606	0.068303
Mtif2	10.3695	0.813049	0.30573	2.65937	0.00782872	0.0685311
Itgb1bp2	3.88844	1.15832	0.435678	2.65866	0.00784513	0.0686167
Rnf17	28.1881	0.549666	0.206778	2.65824	0.0078549	0.0686442
4930503L19Rik	10.4067	0.866906	0.326288	2.65687	0.00788689	0.0688655
Gm4673	2.37993	1.19822	0.451162	2.65584	0.00791104	0.0690182
Fem1c	20.8184	0.665629	0.250703	2.65505	0.00792965	0.0691222
Mllt1	19.212	0.670167	0.252516	2.65396	0.00795541	0.0692884
B130006D01Rik	2.47341	1.1988	0.451807	2.65335	0.00796983	0.0693556
Id1	1.74301	-1.19399	0.450048	-2.65303	0.00797734	0.0693627
Rprd1a	13.6588	0.705465	0.265967	2.65246	0.00799081	0.0694214
Gm5176	0.928545	1.144	0.431307	2.6524	0.00799223	NA
Renbp	22.1919	0.607139	0.228991	2.65137	0.00801671	0.069588
Agtpbp1	11.3827	0.834575	0.314885	2.65041	0.00803939	0.0697264
Papola	84.4529	0.335195	0.126483	2.65011	0.00804648	0.0697295
Pabpn1	9.68913	0.843215	0.318497	2.64748	0.0081094	0.0702101
Cd2bp2	32.5825	0.520486	0.196616	2.64723	0.00811552	0.0702101
Med13l	108.594	-0.306837	0.115963	-2.64599	0.00814534	0.0704092
Rbm12	17.5438	0.720229	0.272296	2.64502	0.00816851	0.0705197
Mcm3ap	47.6245	-0.437537	0.165427	-2.64489	0.00817175	0.0705197
Bcl9	24.44	0.666543	0.25207	2.64428	0.00818657	0.0705887
Srsf10	48.184	0.471102	0.17826	2.64278	0.0082229	0.0708241
Tmem39a	40.0565	0.453854	0.171746	2.64259	0.00822756	0.0708241
Mgat4a	5.3676	1.00475	0.380302	2.64199	0.00824207	0.07089
Gcfc1	20.6075	0.685325	0.259494	2.641	0.00826606	0.0710373
Guf1	9.74142	0.869516	0.329277	2.64068	0.00827397	0.0710462
Rbl1	9.17067	0.837434	0.317224	2.63988	0.00829354	0.0711553
Gtdc1	4.41835	1.09724	0.415715	2.63942	0.00830492	0.0711939
9030624J02Rik	26.0745	-0.576859	0.218582	-2.6391	0.00831269	0.0712015
RP23-25D18.6	4.78181	1.14628	0.434398	2.63877	0.00832081	0.0712121
Gm12847	1.01551	1.1554	0.438133	2.63709	0.008362	NA
Eif5	62.9313	0.38311	0.145304	2.63661	0.00837387	0.071607
Gfm1	15.1116	-0.743018	0.281845	-2.63626	0.00838258	0.0716223
Nrxn2	3.9939	1.10388	0.418814	2.63572	0.00839593	0.0716771
Smarcad1	52.0961	0.441066	0.167446	2.63408	0.00843655	0.0719097
Csrp2bp	24.6739	0.553609	0.210173	2.63406	0.00843707	0.0719097
Eif4g1	286.646	-0.22655	0.0860173	-2.63378	0.0084441	0.0719104
Hps4	10.034	-0.842065	0.319856	-2.63263	0.00847254	0.0720932
Zc3h12c	3.80285	1.10496	0.419776	2.63227	0.00848166	0.0721115
2610305D13Rik	28.1604	0.614224	0.233426	2.63134	0.00850482	0.0722035
Slx1b	5.68617	0.985184	0.374413	2.63128	0.00850643	0.0722035
Nrd1	40.5786	0.457621	0.173963	2.63057	0.00852426	0.0722955
Cfdp1	20.3846	-0.622901	0.23694	-2.62893	0.0085653	0.072584
Kctd18	5.47809	1.0263	0.390446	2.62853	0.00857552	0.0726112
Gm4349	2.20389	1.19	0.452808	2.62804	0.00858772	0.072655
Gm4737	16.4637	-0.674379	0.256688	-2.62723	0.00860833	0.07277
snoU6-77	27.5436	0.619139	0.23579	2.6258	0.00864447	0.0730158
2900097C17Rik	1.23536	1.11404	0.424391	2.62504	0.00866384	NA
Zfp873	4.52903	1.10757	0.422073	2.62413	0.00868703	0.0733155
Gm3362	1.22187	-1.17269	0.446933	-2.62386	0.00869406	NA
Cbx7	63.6863	0.372123	0.141858	2.62322	0.00871031	0.073452
Arid2	44.2771	0.459573	0.175413	2.61995	0.00879427	0.0740996
Fbxo48	1.25571	1.17868	0.449914	2.61979	0.00879839	NA
SNORA71	3.62895	1.15748	0.441853	2.61961	0.00880315	0.0741141
Atp2b1	33.6627	0.505675	0.193062	2.61923	0.00881278	0.0741348
Zfp74	9.18847	0.823035	0.314538	2.61665	0.00887975	0.0746375
Prelid1	46.2441	-0.414198	0.158484	-2.6135	0.0089621	0.0752685
Nhp2l1	17.9166	-0.624829	0.239238	-2.61174	0.00900819	0.0755943
Etl4	121.698	0.278629	0.106721	2.6108	0.00903296	0.0757407
Papolb	1.62795	1.18342	0.453383	2.6102	0.00904897	0.0758135
Slc25a42	6.21059	1.01422	0.388716	2.60916	0.00907659	0.0759834
Pabpc4	85.615	-0.310255	0.118941	-2.60849	0.0090942	0.0760693
Shprh	29.3038	0.55197	0.211827	2.60575	0.00916721	0.076618
Mog	0.275576	0.734302	0.282009	2.60383	0.00921895	NA
Lrrc8b	0.555325	-0.998823	0.383889	-2.60186	0.00927204	NA
Clcn6	66.2636	0.379333	0.145807	2.6016	0.0092789	0.0774889
Myadm	26.9767	-0.543362	0.208909	-2.60095	0.00929667	0.0775747
Atxn2	34.932	0.540221	0.20775	2.60034	0.00931318	0.0776499
Plk4	19.5762	0.646194	0.248555	2.59981	0.00932766	0.077708
Zcrb1	4.67035	1.1075	0.426071	2.59933	0.00934071	0.0777541
Ggnbp1	2.73774	1.15153	0.443439	2.59681	0.00940944	0.0782357
4933421E11Rik	6.17579	1.01025	0.38906	2.59665	0.00941369	0.0782357
SNORA73	64.1447	0.387892	0.14942	2.59598	0.00943227	0.0783272
Gm13456	21.8637	-0.514576	0.198266	-2.59538	0.00944869	0.0784007
Nhp2	19.4445	-0.627104	0.241697	-2.59459	0.00947052	0.0785188
Pvr	11.4227	0.818368	0.315558	2.5934	0.00950328	0.0787273
Gm2000	0.695756	1.06607	0.41113	2.59302	0.00951382	NA
Zfyve27	16.326	0.739699	0.285277	2.59291	0.00951664	0.0787749
Gtf2h2	6.45083	1.02708	0.396505	2.59033	0.00958836	0.0793052
Ptma	188.918	-0.232222	0.0896604	-2.59002	0.00959711	0.0793142
Pvt1	8.32797	0.913907	0.353013	2.58888	0.00962892	0.0794647
Blvrb	2.83347	-1.13653	0.439015	-2.58881	0.00963068	0.0794647
Ppp1ca	54.262	-0.374339	0.144617	-2.58848	0.00963999	0.0794781
A930001N09Rik	12.7422	0.782684	0.302437	2.58792	0.00965568	0.079544
Anapc11	8.98113	0.821451	0.317525	2.58705	0.00968027	0.0796771
Alkbh2	2.32183	-1.1374	0.439695	-2.5868	0.00968724	0.0796771
Scarna13	20.9771	0.551577	0.213422	2.58444	0.00975361	0.0801593
Tdh	98.2494	-0.29911	0.115765	-2.58378	0.00977248	0.0802507
Prkcsh	21.6568	-0.586225	0.226948	-2.58308	0.00979224	0.0803309
Rheb	14.4941	0.725161	0.280756	2.58289	0.00979778	0.0803309
Gm17388	2.23397	1.16559	0.451357	2.58241	0.00981124	0.0803776
Snord14a	0.814355	1.09273	0.423276	2.5816	0.00983426	NA
Use1	10.9268	-0.747888	0.289835	-2.5804	0.0098687	0.0807844
Igfbpl1	0.279195	-0.785845	0.304604	-2.57989	0.00988323	NA
Naa30	12.8519	0.787519	0.305364	2.57895	0.00991002	0.0810585
Hist1h1d	92.5748	-0.341048	0.132281	-2.57822	0.00993113	0.081167
Wwp1	19.5391	0.662655	0.257051	2.57791	0.0099399	0.0811745
Rnf14	11.119	0.783709	0.304075	2.57735	0.00995609	0.0812426
Gnb2	24.6981	-0.558417	0.216944	-2.57401	0.0100527	0.0819666
Top3b	35.4136	0.501019	0.194824	2.57166	0.0101214	0.0824612
Cyb5r3	26.465	-0.591563	0.230159	-2.57023	0.010163	0.082735
Fan1	4.86222	1.06316	0.413798	2.56927	0.0101913	0.0829001
Gm216	0.995082	1.11858	0.435401	2.56909	0.0101966	NA
Gm12245	0.365058	0.885664	0.344919	2.56774	0.0102363	NA
Gm5101	5.78457	1.04738	0.40802	2.56698	0.0102589	0.0833437
Tuba1a	14.724	-0.808523	0.31501	-2.56666	0.0102682	0.0833437
Rabepk	4.15663	1.04216	0.406047	2.56661	0.01027	0.0833437
Flii	26.3155	-0.546579	0.213006	-2.56603	0.0102871	0.0834176
Arid1a	180.957	0.234093	0.0912398	2.5657	0.0102969	0.0834317
Eif2c2	162.471	-0.246811	0.0962294	-2.56482	0.010323	0.0835778
Dpp9	19.0134	-0.646548	0.252168	-2.56396	0.0103487	0.0837198
Creb3l2	8.31275	-0.937165	0.365639	-2.56309	0.0103745	0.0838636
Naa16	8.72697	0.885659	0.345801	2.56118	0.0104317	0.0842596
Zfp7	22.9849	0.609721	0.238234	2.55933	0.0104874	0.0845854
Wdr55	10.2758	-0.815824	0.31879	-2.55913	0.0104935	0.0845854
Cct4	75.4993	-0.332992	0.130124	-2.55903	0.0104965	0.0845854
Gm10036	6.81161	-0.936852	0.366346	-2.55728	0.0105493	0.0849444
Atp11a	30.5485	0.570134	0.222977	2.55692	0.0105603	0.0849668
Bcl10	5.25402	-1.02842	0.402305	-2.55633	0.0105783	0.0849989
Pop5	4.24289	-1.00404	0.392778	-2.55625	0.0105807	0.0849989
Gtf2a2	7.97047	0.89907	0.351793	2.55568	0.0105981	0.0850605
Manf	6.78164	0.974161	0.381208	2.55546	0.0106048	0.0850605
Camsap3	14.5909	-0.707271	0.276884	-2.5544	0.0106371	0.0851949
Hook3	19.7656	0.69163	0.270776	2.55425	0.0106416	0.0851949
Taf15	58.9108	0.408811	0.160061	2.5541	0.0106463	0.0851949
Zfp319	7.63166	0.884153	0.346241	2.55358	0.0106622	0.0852563
Bdh1	13.3562	-0.741887	0.290657	-2.55245	0.0106969	0.0854682
Zfp768	2.59809	1.14011	0.446735	2.55211	0.0107074	0.0854859
Fam117b	9.21828	-0.878618	0.344601	-2.54967	0.0107826	0.0860197
Zfp950	1.26609	1.14753	0.450075	2.54964	0.0107834	NA
Fen1	17.4334	-0.660361	0.259065	-2.54902	0.0108026	0.0860967
Surf4	19.4318	-0.600061	0.235427	-2.54882	0.0108089	0.0860967
Adat3	4.49089	1.02466	0.402468	2.54595	0.0108981	0.0867407
Ankrd6	4.49174	1.06474	0.418338	2.54517	0.0109226	0.0868666
Apex2	17.1307	0.717482	0.281929	2.54491	0.0109307	0.0868666
Gm17675	1.14284	1.10462	0.434076	2.54477	0.0109351	NA
Ccnb2	16.36	-0.702384	0.276033	-2.54457	0.0109413	0.086884
Hipk3	9.40052	0.870815	0.342438	2.54298	0.0109911	0.0872121
Praf2	6.34887	-0.972388	0.382549	-2.54186	0.0110263	0.0873666
Cdc26	7.4147	0.858731	0.33784	2.54183	0.0110274	0.0873666
Pvrl1	34.7863	-0.505001	0.198713	-2.54136	0.0110423	0.0874178
Baz2b	36.5469	0.508957	0.200341	2.54045	0.0110709	0.087577
Psap	39.3934	-0.437333	0.172201	-2.53966	0.011096	0.0877082
Ppm1b	51.973	0.399408	0.157318	2.53886	0.0111214	0.0878419
Rad54l2	57.2183	0.40699	0.160353	2.53809	0.011146	0.0879376
Hadhb	10.1531	-0.863058	0.34007	-2.53788	0.0111525	0.0879376
Tnks2	93.9585	-0.318856	0.125649	-2.53768	0.011159	0.0879376
Ddx28	3.50441	-1.09743	0.432755	-2.53591	0.0112154	0.0883149
Chchd2	17.8411	-0.665547	0.262548	-2.53495	0.0112464	0.0884914
Prkrip1	6.94639	0.930672	0.367295	2.53385	0.0112815	0.088656
Rbbp6	61.4538	0.39245	0.154898	2.53361	0.0112895	0.088656
Mlf2	36.657	-0.461496	0.182157	-2.5335	0.011293	0.088656
Nfxl1	8.28438	0.914926	0.361352	2.53195	0.0113429	0.0889804
Pla2g5	3.22843	1.09725	0.433578	2.53068	0.0113843	0.0892288
Tcf7l1	27.3628	-0.551982	0.218143	-2.53037	0.0113942	0.0892288
Lin28a	64.6799	-0.330269	0.130541	-2.52999	0.0114065	0.0892288
1110003E01Rik	7.38338	0.9418	0.372266	2.52991	0.0114091	0.0892288
Arhgap30	5.356	1.02581	0.40561	2.52907	0.0114367	0.089377
Lars2	22693.4	0.21076	0.0833697	2.52802	0.0114708	0.0895676
Usp46	11.698	0.721823	0.285555	2.52779	0.0114784	0.0895676
Ogt	93.5377	0.311964	0.123461	2.52683	0.0115098	0.0897448
Exosc10	30.1862	-0.531657	0.210445	-2.52635	0.0115256	0.0898008
Nf1	41.7138	0.456279	0.180719	2.5248	0.0115765	0.0901295
Zfp865	11.7343	0.776083	0.307456	2.52421	0.0115959	0.0901999
Tmem127	16.6105	0.665789	0.263808	2.52376	0.0116107	0.0901999
Ppp1r14d	1.66773	-1.13827	0.451059	-2.52356	0.0116175	0.0901999
AI467606	3.11252	-1.09888	0.435466	-2.52346	0.0116205	0.0901999
Ogdhl	36.3936	-0.477735	0.189337	-2.5232	0.0116291	0.0901999
Clpp	9.28153	-0.807369	0.320228	-2.52123	0.0116946	0.09064
Maz	58.6408	0.34794	0.138065	2.52011	0.0117318	0.0908596
Mov10	53.5886	-0.390999	0.15524	-2.51867	0.0117798	0.0911362
Rab40c	10.5633	0.789269	0.313386	2.51852	0.0117851	0.0911362
Stau1	14.4151	0.749475	0.297673	2.51778	0.0118097	0.0912585
Pclo	3.20259	1.13193	0.449747	2.51681	0.0118424	0.0914425
Pqbp1	4.16285	-1.0927	0.434448	-2.51514	0.0118985	0.0918073
Pnma1	0.707836	1.06167	0.422154	2.51488	0.0119071	NA
Smc3	60.7224	-0.397397	0.158048	-2.5144	0.0119235	0.0918566
Ube2c	15.2805	-0.708293	0.281717	-2.5142	0.0119304	0.0918566
Tatdn2	16.5156	0.651638	0.259187	2.51416	0.0119317	0.0918566
Sulf2	68.6288	-0.371207	0.147662	-2.5139	0.0119404	0.0918566
Gm7701	1.5573	1.13691	0.452338	2.51342	0.0119568	0.0919148
Prrc2c	362.313	-0.175486	0.0698344	-2.51289	0.0119747	0.0919842
Fzd5	94.7444	0.293739	0.116921	2.5123	0.0119949	0.0920704
Wbp4	5.83555	0.974946	0.388615	2.50877	0.0121151	0.0929245
Dos	10.2638	0.756752	0.301732	2.50803	0.0121406	0.0930513
Nop16	4.67382	-1.00621	0.401367	-2.50697	0.0121771	0.0932617
Gm9786	2.72077	-1.1054	0.441062	-2.50623	0.0122027	0.0933888
Prpf4b	40.2552	0.465717	0.185886	2.50539	0.0122317	0.0935413
Sh2b1	25.2835	0.530783	0.211929	2.50453	0.0122613	0.0936983
5430416N02Rik	17.7172	0.670973	0.268292	2.50091	0.0123876	0.0945935
Dpp3	34.0705	-0.477644	0.191083	-2.49967	0.012431	0.0948548
Zfp148	32.2491	0.518839	0.20765	2.49863	0.0124675	0.0950637
Klhdc4	23.2078	0.616084	0.246629	2.49802	0.012489	0.0951572
Dera	9.33354	-0.84342	0.337721	-2.49739	0.0125112	0.0952563
Ppap2a	5.00874	1.01052	0.404809	2.49629	0.0125501	0.0954823
2010305A19Rik	11.2729	0.797491	0.319517	2.49593	0.0125629	0.0955091
Onecut2	3.10072	1.10503	0.442879	2.4951	0.0125921	0.0955964
6430527G18Rik	77.3163	0.384459	0.154087	2.49508	0.0125928	0.0955964
Cox5a	15.3673	-0.667833	0.267758	-2.49416	0.0126255	0.0957743
Ttll3	4.20668	1.04341	0.418526	2.49306	0.0126648	0.096002
Tcl1	18.2707	-0.657106	0.263679	-2.49207	0.0127001	0.0961993
D1Ertd622e	0.835584	1.08611	0.436214	2.48985	0.0127796	NA
Klc4	6.7624	-0.928311	0.373291	-2.48683	0.0128887	0.0975239
Aatf	12.4835	-0.763089	0.30687	-2.48669	0.0128939	0.0975239
Fbxl20	14.9432	0.785398	0.316033	2.48518	0.0129486	0.0978664
Snora74a	6.73897	0.935455	0.376692	2.48334	0.0130156	0.0983012
Nudt13	2.49744	1.10263	0.444089	2.4829	0.0130318	0.0983326
Noc4l	17.748	-0.645206	0.25988	-2.48271	0.0130388	0.0983326
Tnfaip1	11.1747	-0.732056	0.294911	-2.48229	0.0130541	0.0983765
Gm10443	0.424674	-0.858315	0.34582	-2.48197	0.0130657	NA
Gm13563	1.89913	1.12487	0.453383	2.48106	0.0130994	0.0986457
Camsap1	34.1437	0.490692	0.197915	2.4793	0.013164	0.0989981
Nrip1	11.7887	0.80309	0.323922	2.47927	0.0131653	0.0989981
Smarcc1	109.611	-0.276294	0.111469	-2.47867	0.0131874	0.099037
D10Wsu102e	27.1085	0.53105	0.214253	2.47861	0.0131896	0.099037
A730017L22Rik	1.65004	1.12219	0.453103	2.47668	0.013261	0.0994742
Rad1	6.68218	0.944312	0.381309	2.4765	0.0132677	0.0994742
Gm15514	4.17174	1.05683	0.426828	2.47601	0.0132858	0.0994742
Cog6	6.99418	-0.877292	0.354318	-2.476	0.0132863	0.0994742
Gm6483	14.0635	0.798133	0.32239	2.47568	0.0132985	0.0994918
Espl1	74.9723	-0.329582	0.133142	-2.47542	0.0133079	0.0994918
Ssr2	33.3251	-0.452307	0.182756	-2.47492	0.0133264	0.0995585
Zfp367	14.0276	0.733321	0.29644	2.47376	0.0133699	0.0998114
Tmem14c	4.21818	-1.02082	0.412808	-2.47287	0.0134033	0.0999179
Rpl14-ps1	3.2788	-1.0556	0.426872	-2.47286	0.0134035	0.0999179
Tnrc6b	70.9049	0.385696	0.155997	2.47246	0.0134186	0.0999586
Serbp1	144.651	-0.248988	0.100779	-2.47063	0.0134874	0.100398
Fbrsl1	40.581	0.457391	0.185157	2.47028	0.0135005	0.100424
Rpap1	60.8809	-0.377945	0.153068	-2.46914	0.013544	0.100675
Mum1	33.4402	0.494873	0.200453	2.46877	0.0135577	0.100704
Ankrd32	8.16083	0.894157	0.362275	2.46817	0.0135804	0.100757
Slc38a2	58.0812	-0.396102	0.16049	-2.46807	0.0135842	0.100757
Nudt4	27.0177	-0.524888	0.212766	-2.46697	0.013626	0.100972
Ddx23	44.5967	-0.393404	0.15948	-2.4668	0.0136328	0.100972
Gprin2	0.529065	0.921561	0.373604	2.46668	0.0136374	NA
SCARNA17	18.5224	0.614942	0.249432	2.46537	0.0136873	0.101303
Otx1	0.349789	0.734039	0.297774	2.46509	0.013698	NA
Col17a1	1.09691	1.06202	0.431265	2.46258	0.0137941	NA
Xrn2	35.8079	-0.471254	0.191522	-2.46058	0.0138714	0.102593
9430008C03Rik	24.8263	0.589953	0.239938	2.45877	0.0139413	0.103036
SNORA18	1.5002	1.10241	0.44837	2.45871	0.0139439	NA
D630045J12Rik	3.90136	1.0597	0.431055	2.45839	0.0139562	0.103072
Gpt	2.07007	1.10926	0.4513	2.45793	0.0139742	0.103132
Rcn3	1.19687	-1.08798	0.442731	-2.45742	0.0139938	NA
1810019N24Rik	0.382595	0.853345	0.347253	2.45742	0.013994	NA
Thbs3	1.18328	1.06272	0.432709	2.45597	0.0140505	NA
Aen	31.9552	0.493606	0.201008	2.45565	0.014063	0.103713
Rpl38-ps2	1.2556	-1.09454	0.445738	-2.45556	0.0140664	NA
Rad54b	20.0075	0.602663	0.245643	2.45341	0.0141508	0.104287
Tsta3	8.30599	-0.801513	0.327122	-2.4502	0.0142776	0.105072
Nfatc4	5.5489	0.964718	0.393731	2.4502	0.0142777	0.105072
Map1lc3b	18.621	-0.609816	0.249037	-2.44869	0.0143376	0.105438
Brip1	5.21056	1.00949	0.412335	2.44822	0.0143562	0.105438
Dcakd	17.552	-0.641253	0.261932	-2.44816	0.0143586	0.105438
Dnaja3	19.844	-0.610618	0.249455	-2.44781	0.0143728	0.105438
Yod1	3.27672	1.052	0.429797	2.44767	0.0143784	0.105438
1810022K09Rik	2.18178	1.10041	0.449681	2.4471	0.0144011	0.10553
Zfp760	7.98542	0.902112	0.36878	2.44621	0.0144368	0.105687
Zfp809	10.2418	0.785043	0.320942	2.44605	0.0144429	0.105687
2810403A07Rik	28.8097	0.517184	0.211521	2.44507	0.0144825	0.105901
Pebp1	30.8422	-0.479548	0.196206	-2.44411	0.014521	0.106108
Zfp345	6.6149	0.949634	0.388648	2.44343	0.0145485	0.106224
Bckdha	9.90718	0.741158	0.303355	2.44321	0.0145574	0.106224
AC124005.1	2.94482	1.09816	0.449821	2.44133	0.0146334	0.10667
Tceb2	14.4935	-0.612297	0.25082	-2.44118	0.0146392	0.10667
Traf7	27.7333	-0.497644	0.203929	-2.44028	0.0146761	0.106864
Mdk	12.37	-0.699988	0.286918	-2.43968	0.0147003	0.106911
Nudt9	7.16271	-0.855037	0.350496	-2.43951	0.0147073	0.106911
Hn1	13.9159	-0.67132	0.275219	-2.43922	0.0147189	0.106911
Sgms1	16.869	0.652808	0.267652	2.43902	0.0147272	0.106911
Dpp8	16.842	0.70375	0.288559	2.43885	0.0147343	0.106911
Cwc15	8.83816	-0.797624	0.327188	-2.43782	0.0147763	0.107141
Cald1	17.2669	0.623193	0.255763	2.4366	0.0148261	0.107427
Ppp2r5a	11.6533	-0.771962	0.316927	-2.43577	0.0148602	0.107599
Zfp329	13.404	0.713211	0.292917	2.43486	0.0148977	0.107785
AI848100	17.6582	0.623308	0.256017	2.43463	0.0149068	0.107785
Eif5a2	4.25193	1.02537	0.421216	2.4343	0.0149205	0.107809
Sdhb	12.4049	-0.710004	0.291766	-2.43347	0.0149548	0.107981
Cbx6	39.8988	0.462995	0.190307	2.43289	0.014979	0.108076
Gm11223	11.2166	-0.728645	0.29953	-2.43262	0.0149899	0.108076
Sirt7	6.6469	0.895249	0.368052	2.4324	0.0149993	0.108076
Scaf4	34.6952	0.476557	0.195953	2.432	0.0150159	0.10812
Gm15501	3.52677	-1.00808	0.414603	-2.43142	0.0150398	0.108217
Glud1	103.432	-0.288234	0.118589	-2.43052	0.0150771	0.108411
Slc2a1	42.9178	-0.392598	0.161578	-2.42977	0.0151083	0.108559
Gm16026	0.882381	0.999436	0.41137	2.42953	0.0151183	NA
Tmem132d	2.28243	1.10052	0.453085	2.42896	0.0151424	0.108699
Smad7	47.3197	0.390797	0.160901	2.4288	0.0151487	0.108699
Stmn2	36.4715	-0.44254	0.182271	-2.42792	0.0151856	0.108888
Cox7a2l	17.7355	-0.571634	0.235477	-2.42756	0.0152007	0.108921
Mafg	56.3735	0.408271	0.168288	2.42603	0.0152648	0.109305
Mthfr	34.5463	0.471982	0.194576	2.42569	0.0152792	0.109332
Rmi1	11.5666	0.769713	0.317365	2.42532	0.0152948	0.109368
Dbf4	39.0108	0.468673	0.193316	2.42439	0.0153341	0.109512
SNORD16	2.52553	1.09854	0.453129	2.42434	0.0153362	0.109512
Zfp35	10.2092	0.802292	0.331032	2.42361	0.0153671	0.109657
Srrt	57.9761	-0.350313	0.14467	-2.42145	0.0154586	0.110124
Gm1614	2.09925	1.07998	0.446015	2.42139	0.0154612	0.110124
Gm15879	3.10774	1.08169	0.446764	2.42118	0.0154704	0.110124
Dcaf12	23.0731	-0.555638	0.229501	-2.42107	0.0154751	0.110124
Sfi1	13.2197	0.824265	0.340526	2.42056	0.0154965	0.11019
Mrpl45	14.4818	-0.636693	0.263058	-2.42035	0.0155056	0.11019
Prdx6	19.5505	-0.608948	0.251627	-2.42004	0.0155187	0.110194
Ip6k1	44.232	0.437782	0.180914	2.41984	0.0155275	0.110194
Trmu	5.0419	0.967654	0.39995	2.41943	0.0155446	0.11024
Ctbp1	20.5078	-0.585307	0.242051	-2.41811	0.0156013	0.110566
Dhrs1	4.40302	-0.980894	0.405746	-2.41751	0.0156272	0.110604
Vps26a	23.462	0.55399	0.229173	2.41734	0.0156342	0.110604
Fam178a	56.0801	0.385954	0.159667	2.41724	0.0156387	0.110604
Ets2	5.78918	-0.893653	0.369849	-2.41626	0.0156807	0.110825
Slc9a8	40.7074	0.462702	0.191533	2.41577	0.0157018	0.110899
Rpl36-ps2	0.394713	-0.851024	0.352353	-2.41526	0.015724	NA
Elovl5	13.5967	-0.64913	0.268776	-2.41514	0.0157294	0.111017
Ccdc9	12.84	0.683904	0.283327	2.41383	0.0157859	0.11134
Cpsf4l	8.21014	0.793985	0.329151	2.41222	0.0158559	0.111758
Cpsf6	50.2564	0.39849	0.165239	2.4116	0.0158827	0.111803
Hist1h2ag	7.10104	-0.94037	0.389941	-2.41157	0.0158839	0.111803
Kdm6b	44.3753	0.408362	0.169361	2.41119	0.0159004	0.111843
Sfxn4	0.721843	1.01449	0.420762	2.41109	0.0159051	NA
Nipa2	11.6894	0.780337	0.323762	2.41022	0.015943	0.112067
Ccdc123	9.35868	0.836382	0.347095	2.40966	0.0159672	0.112161
Katnb1	13.2849	-0.654265	0.271819	-2.40699	0.0160846	0.112909
Armcx5	3.99475	1.02053	0.424074	2.4065	0.0161063	0.112984
Zfp125	7.06985	0.900905	0.374576	2.40513	0.0161666	0.113328
Bnip1	3.6779	1.02883	0.427808	2.40489	0.0161773	0.113328
Lepre1	13.1851	-0.681071	0.283271	-2.40431	0.016203	0.113432
Phgdh	15.3563	-0.65283	0.271561	-2.40399	0.0162174	0.113456
Gm7221	9.31764	0.819696	0.341228	2.40219	0.0162972	0.113937
Kif18a	13.1241	0.725718	0.302219	2.4013	0.0163371	0.114139
Sp1	94.3933	0.2953	0.123072	2.39941	0.0164215	0.114652
Nomo1	29.6201	-0.464784	0.19384	-2.39777	0.0164952	0.115089
Tapbpl	0.402542	0.793798	0.331311	2.39593	0.0165783	NA
Psmd7	18.57	-0.569122	0.237735	-2.39394	0.0166686	0.11622
Pptc7	19.2937	0.602389	0.251659	2.39367	0.0166806	0.116225
Ndor1	35.0275	0.478416	0.199952	2.39265	0.0167271	0.116394
Rlim	44.9124	0.410216	0.171449	2.39265	0.0167274	0.116394
Lmtk2	59.6281	-0.354641	0.148247	-2.39224	0.016746	0.116445
Mrpl32	1.90225	-1.08053	0.452027	-2.39042	0.0168292	0.116911
Agpat1	17.6391	-0.599543	0.250841	-2.39013	0.0168424	0.116911
Myl12b	13.9096	-0.683323	0.28593	-2.38983	0.0168562	0.116911
Ammecr1l	15.3748	0.656305	0.274629	2.38979	0.0168581	0.116911
Wdr6	40.3699	-0.439861	0.184143	-2.38869	0.0169086	0.117102
Lrrc16b	1.36816	1.05516	0.441741	2.38864	0.016911	NA
Rmnd1	11.5622	0.684183	0.286442	2.38856	0.0169145	0.117102
Plxnb2	57.5661	-0.40674	0.170294	-2.38845	0.0169196	0.117102
Ak2	29.1532	-0.490307	0.205368	-2.38745	0.0169658	0.117279
2017-03-07	43.0294	0.442845	0.185492	2.3874	0.0169678	0.117279
Fam133b	4.74411	-0.908112	0.380516	-2.38652	0.0170085	0.117419
Arid4b	25.4649	0.545933	0.228762	2.38647	0.0170109	0.117419
Gm9843	4.42821	-0.940651	0.394202	-2.38621	0.0170229	0.117424
Pot1a	13.339	0.677894	0.284203	2.38524	0.0170678	0.117656
Lamc2	7.74902	-0.801856	0.336231	-2.38484	0.0170865	0.117699
Acox3	32.4495	0.525302	0.220288	2.38462	0.0170969	0.117699
Ccdc63	0.871587	1.02128	0.428381	2.38405	0.0171233	NA
Pycard	3.42111	-1.04314	0.437593	-2.38382	0.0171341	0.117877
1110021J02Rik	4.49065	0.988236	0.414709	2.38296	0.0171739	0.118022
Socs4	11.6022	0.726493	0.304906	2.38268	0.0171872	0.118022
Armc6	6.77986	-0.87301	0.366406	-2.38263	0.0171894	0.118022
Nphs1as	4.30232	0.969343	0.407392	2.37939	0.0173414	0.118986
Zfp655	45.7134	0.42177	0.177301	2.37884	0.0173673	0.119085
D330012F22Rik	6.24338	0.905103	0.380666	2.37768	0.017422	0.119381
Scnm1	3.18793	1.06457	0.447837	2.37714	0.0174475	0.119477
Eif3i	23.7826	-0.514742	0.216579	-2.3767	0.0174684	0.119515
Hgs	16.6378	-0.631943	0.26591	-2.37653	0.0174762	0.119515
Copg	49.105	-0.365905	0.154046	-2.37529	0.017535	0.119838
Galm	3.66115	-0.967655	0.407691	-2.3735	0.0176202	0.120341
snoU83B	2.54916	1.06503	0.44882	2.37296	0.0176463	0.120439
Atox1	5.7464	-0.910257	0.383689	-2.37238	0.0176739	0.120465
Mir433	2.33762	1.05794	0.445944	2.37236	0.0176747	0.120465
1700106N22Rik	5.91767	0.949752	0.400376	2.37215	0.0176849	0.120465
Snora7a	3.8661	1.02858	0.433844	2.37084	0.0177476	0.12062
Ggnbp2	23.4154	0.538151	0.227013	2.37057	0.0177605	0.12062
Tnip1	22.0456	-0.567525	0.239407	-2.37054	0.017762	0.12062
Pmm1	29.6745	-0.465834	0.196525	-2.37035	0.0177712	0.12062
Dexi	1.39719	-1.06983	0.451418	-2.36992	0.0177919	NA
Icosl	9.8067	0.800159	0.337665	2.36968	0.0178033	0.12062
Cacna1s	1.87017	1.07649	0.454275	2.36968	0.0178035	0.12062
5430403G16Rik	5.30597	0.968286	0.408623	2.36963	0.0178058	0.12062
Ezr	54.6329	-0.390356	0.164733	-2.36962	0.0178062	0.12062
Prrc1	25.179	-0.527901	0.222796	-2.36944	0.0178149	0.12062
Rfc5	34.4513	0.420859	0.177641	2.36916	0.0178285	0.12062
Zfpm2	0.55586	-0.892882	0.37689	-2.36908	0.0178323	NA
Iqgap3	31.9889	-0.46521	0.196373	-2.36901	0.0178359	0.12062
AL671866.1	0.609633	0.862854	0.364244	2.36889	0.0178416	NA
D930049A15Rik	0.258336	0.591054	0.249705	2.36701	0.0179324	NA
SNORA38	2.87315	1.05784	0.446923	2.36694	0.0179358	0.121216
Gm15971	1.44589	1.07304	0.453428	2.36651	0.0179568	NA
Ech1	6.90496	-0.856802	0.362133	-2.36599	0.0179821	0.12145
Hells	72.6226	0.324593	0.137241	2.36513	0.0180238	0.121652
Mtap2	1.56827	1.05764	0.447333	2.36433	0.0180629	0.121836
2010011I20Rik	1.23209	-1.06093	0.448853	-2.36364	0.0180962	NA
Wwp2	33.168	-0.464323	0.196454	-2.36352	0.0181021	0.122021
AL591712.1	6.89176	0.875257	0.370415	2.36291	0.0181322	0.122144
Ephx2	14.7319	-0.705167	0.2985	-2.36237	0.0181587	0.122243
Angptl2	0.513267	-0.880642	0.372803	-2.36222	0.0181661	NA
Trap1	47.8781	-0.378795	0.160381	-2.36184	0.0181845	0.122264
Fam38b	0.513254	0.8683	0.367646	2.36178	0.0181872	NA
Snd1	54.876	-0.364492	0.154334	-2.36171	0.0181909	0.122264
Glb1l	7.15253	0.862839	0.365382	2.36147	0.0182026	0.122264
Gm17092	0.475147	0.818784	0.346735	2.36141	0.0182056	NA
Dad1	8.77388	-0.744109	0.315121	-2.36134	0.018209	0.122264
Hoxc11	0.933544	1.02388	0.433697	2.36083	0.0182341	NA
Brpf3	44.1515	0.410309	0.173819	2.36055	0.0182477	0.122444
Mir381	0.442415	0.906423	0.384048	2.36018	0.0182661	NA
Pcx	9.7716	-0.792315	0.3358	-2.35949	0.0183003	0.122718
Psma7	12.4712	-0.685936	0.290747	-2.35922	0.0183133	0.122725
Chd4	203.752	-0.215877	0.0915265	-2.35863	0.0183424	0.122841
4933439C10Rik	1.75644	1.07254	0.454822	2.35816	0.0183658	0.122918
Kdm5a	45.1331	0.407636	0.172944	2.35704	0.0184212	0.123209
Smek2	26.0551	0.532846	0.226247	2.35515	0.0185151	0.123757
Palm	10.6392	-0.730791	0.310397	-2.35438	0.0185538	0.123935
Nr2c2	38.8479	0.46051	0.195648	2.35376	0.0185845	0.124061
Gm11626	0.206371	0.608313	0.258487	2.35336	0.0186044	NA
Paqr3	4.87031	0.935364	0.397481	2.35323	0.018611	0.124146
Cnot7	15.7035	0.623318	0.2649	2.35303	0.0186212	0.124146
Cep290	10.122	0.741228	0.315233	2.35137	0.0187044	0.124562
Zbtb49	7.08948	0.874011	0.371713	2.3513	0.0187078	0.124562
Esyt1	20.6355	-0.571529	0.243188	-2.35015	0.0187657	0.124867
Tmem194b	4.4125	0.996788	0.424219	2.3497	0.0187884	0.124938
Tet1	467.813	0.151451	0.06449	2.34844	0.018852	0.125251
Foxj3	25.6221	0.514212	0.218988	2.34813	0.0188682	0.125251
Rnf187	18.2824	-0.597704	0.254553	-2.34806	0.0188717	0.125251
Lif	1.19875	1.05335	0.448675	2.34768	0.0188906	NA
Vdac1	77.4402	-0.312967	0.133329	-2.34732	0.0189091	0.125287
Fbxw2	15.7211	0.632659	0.269547	2.34712	0.0189191	0.125287
Rap2b	5.92802	0.871079	0.371143	2.34702	0.0189244	0.125287
Git2	23.2082	-0.538078	0.229271	-2.3469	0.0189301	0.125287
Elmo3	3.00857	1.02651	0.43745	2.34657	0.0189473	0.125287
Taf6	13.4749	-0.642378	0.273777	-2.34636	0.0189578	0.125287
Syncrip	69.242	0.333036	0.141942	2.34628	0.018962	0.125287
2810428I15Rik	6.06959	-0.875636	0.373389	-2.3451	0.0190218	0.125564
Gm13340	9.04831	-0.801566	0.341822	-2.34498	0.0190281	0.125564
Gm12366	2.64997	-1.02539	0.437316	-2.34473	0.0190409	0.125568
Spred3	4.62955	0.956202	0.407907	2.34416	0.0190698	0.125678
Dusp7	7.38703	0.867522	0.370316	2.34265	0.0191473	0.126109
Ttc23	6.19382	0.84082	0.359069	2.34166	0.019198	0.126362
Tbr1	1.38375	1.056	0.451039	2.34125	0.0192192	NA
Tmed9	14.033	-0.631172	0.269696	-2.34031	0.0192678	0.126676
Pvrl2	30.0234	-0.463686	0.198142	-2.34017	0.0192747	0.126676
Hist1h2ab	16.3478	-0.604927	0.258513	-2.34003	0.0192824	0.126676
4632419I22Rik	8.4011	0.755774	0.323055	2.33946	0.0193115	0.126787
P2rx7	2.11243	1.05908	0.452933	2.33827	0.0193732	0.127111
Zswim1	11.1992	-0.698723	0.298876	-2.33783	0.0193958	0.127179
Esco1	11.7333	0.733707	0.313987	2.33674	0.0194526	0.127464
Hist1h3d	15.7043	-0.642102	0.274811	-2.33652	0.0194639	0.127464
D430018E03Rik	5.78926	0.975298	0.417741	2.3347	0.0195593	0.128008
Dpm1	23.4826	0.566156	0.24295	2.33034	0.0197882	0.129424
2500003M10Rik	40.1214	0.391777	0.168251	2.32853	0.0198842	0.12997
Cux1	24.9888	0.546379	0.234717	2.32782	0.0199217	0.130133
Atad5	35.7351	0.440397	0.189388	2.32537	0.0200522	0.130903
Nisch	149.543	-0.247313	0.106497	-2.32226	0.020219	0.131908
Myo9a	44.7064	0.41093	0.177012	2.32147	0.0202613	0.13198
Gm7325	6.4287	-0.8442	0.363674	-2.32131	0.0202702	0.13198
Pnldc1	6.13854	0.862528	0.371578	2.32126	0.0202729	0.13198
Stard5	4.0472	0.980641	0.422514	2.32097	0.0202886	0.13198
Gm6712	3.05672	1.03459	0.445779	2.32086	0.0202945	0.13198
Hspb8	10.1113	-0.795281	0.342729	-2.32044	0.0203171	0.13198
Arhgap11a	45.9097	0.421637	0.181709	2.3204	0.0203193	0.13198
Jup	53.8704	-0.372456	0.160549	-2.3199	0.0203464	0.132073
Slc5a3	9.34327	0.811289	0.349747	2.31964	0.0203601	0.132079
Ergic2	19.2781	0.576312	0.248495	2.31921	0.0203835	0.132148
Gm12275	1.19923	1.04578	0.451027	2.31866	0.0204136	NA
C1galt1c1	1.00736	1.00212	0.432319	2.31802	0.0204483	NA
Pml	79.3386	0.29825	0.128673	2.31789	0.0204551	0.132529
Sars	45.7663	-0.406882	0.175594	-2.31717	0.0204944	0.1327
Snrnp40	19.3119	-0.551676	0.238215	-2.31588	0.0205651	0.133075
Slc25a19	8.41239	0.797091	0.344414	2.31434	0.0206491	0.133472
Uhrf1bp1l	24.9497	0.540792	0.233676	2.31428	0.0206522	0.133472
Gm9846	0.83119	-0.990039	0.427933	-2.31354	0.0206932	NA
1700003F12Rik	0.777664	0.921969	0.398666	2.31263	0.0207428	NA
Zfp462	74.7532	0.348939	0.150899	2.31241	0.0207551	0.134053
Igdcc3	9.11753	-0.797159	0.344797	-2.31197	0.0207795	0.134057
Crk	43.6633	0.401145	0.173511	2.31193	0.0207816	0.134057
Fsd1l	9.75313	0.769239	0.333043	2.30972	0.0209034	0.134758
Polg2	4.73078	0.945283	0.409367	2.30913	0.0209362	0.134886
Mknk1	7.35595	0.78175	0.338695	2.30812	0.0209922	0.135163
Prkrir	14.1577	0.660076	0.286025	2.30776	0.0210126	0.13521
D2Wsu81e	10.9266	-0.711196	0.308216	-2.30746	0.0210292	0.135233
Gbe1	1.43965	1.03509	0.448754	2.30659	0.0210779	NA
Pitpnc1	29.306	0.483282	0.209553	2.30625	0.0210966	0.135437
Cand1	79.8336	-0.308141	0.133614	-2.30619	0.0210999	0.135437
Phf12	46.5553	0.41454	0.179751	2.30619	0.0211003	0.135437
Paxip1	53.8396	0.354627	0.15383	2.30532	0.0211485	0.13566
Gm8898	1.01188	1.01148	0.438789	2.30516	0.0211576	NA
Zranb1	11.12	0.755615	0.327802	2.3051	0.0211612	0.13566
Ddx41	19.1689	-0.564945	0.245123	-2.30474	0.0211812	0.135704
Adam1a	1.41327	1.04288	0.45259	2.30425	0.0212087	NA
Zmym5	14.6459	0.705051	0.30599	2.30417	0.0212132	0.135825
Lrig1	11.5987	-0.730065	0.316904	-2.30374	0.0212372	0.135894
Rpl22l1	11.0726	0.70163	0.304741	2.30238	0.0213138	0.136239
Gnl3l	35.3659	-0.412289	0.179088	-2.30216	0.021326	0.136239
Sympk	60.262	-0.330095	0.143403	-2.30188	0.0213422	0.136239
Gm6802	8.50271	0.817836	0.355303	2.3018	0.0213466	0.136239
Usf2	15.25	0.613825	0.266727	2.30133	0.0213732	0.136239
Prr12	77.1254	0.309812	0.134627	2.30127	0.0213762	0.136239
Snord15a	7.76863	0.882429	0.383473	2.30115	0.0213832	0.136239
Dnmt3b	23.6764	-0.517503	0.224984	-2.30018	0.021438	0.136488
Tom1	10.7081	0.657402	0.285828	2.29999	0.0214486	0.136488
Rab33b	1.9194	1.0457	0.454782	2.29935	0.0214853	0.136629
Clstn1	55.7746	-0.369256	0.160606	-2.29914	0.0214972	0.136629
Dusp11	33.313	0.449887	0.195797	2.29772	0.0215776	0.136969
Gm13145	33.3999	0.495438	0.215634	2.29759	0.0215851	0.136969
Utp14b	15.0887	0.643115	0.27992	2.2975	0.0215905	0.136969
Kbtbd11	11.0987	0.712035	0.30997	2.29711	0.0216128	0.137017
Cenpf	84.066	0.344921	0.150182	2.29668	0.021637	0.137017
Ccdc41	9.94937	0.736345	0.320615	2.29667	0.0216377	0.137017
Tor1aip2	39.1978	0.426211	0.185599	2.29641	0.0216525	0.137026
2410137F16Rik	3.50763	1.01975	0.44416	2.29591	0.0216808	0.137122
Cox8a	24.0934	-0.502948	0.219294	-2.29349	0.0218198	0.137917
Tdrd12	6.07893	0.843796	0.367971	2.2931	0.0218421	0.137973
2900052L18Rik	6.64581	0.937434	0.409015	2.29193	0.0219098	0.138215
Tsc22d2	16.2447	0.624191	0.27235	2.29187	0.0219131	0.138215
St13	61.2405	-0.341491	0.149009	-2.29174	0.0219205	0.138215
Ext2	17.0377	-0.586648	0.256013	-2.29148	0.0219359	0.138228
Sec61a1	51.27	-0.344929	0.150592	-2.29049	0.0219931	0.138473
Syngap1	2.60651	1.02417	0.447169	2.29034	0.0220016	0.138473
Tmem64	35.9027	0.412448	0.180153	2.28943	0.0220544	0.138721
Edem1	15.6042	0.613233	0.26792	2.28887	0.0220868	0.138841
Gm4109	0.501971	0.877826	0.383673	2.28795	0.0221403	NA
Mrps22	3.19736	-0.976047	0.426712	-2.28737	0.0221742	0.139292
5133400J02Rik	2.13421	1.03197	0.4512	2.28718	0.0221854	0.139292
Zfhx3	40.2922	0.431666	0.188766	2.28678	0.0222089	0.139354
Ptov1	23.9142	-0.525775	0.229981	-2.28617	0.0222444	0.139493
Cat	13.2208	-0.693435	0.303408	-2.28549	0.0222842	0.139657
Ccdc99	10.7706	-0.738108	0.32302	-2.28503	0.0223113	0.139743
Zfp938	3.73957	0.958337	0.419497	2.28449	0.0223427	0.139855
Sod1	25.7018	-0.473329	0.207254	-2.28381	0.0223825	0.140019
Pgam1-ps2	0.75868	-0.932804	0.408534	-2.2833	0.022413	NA
Hist1h2bf	13.3874	-0.591847	0.259216	-2.28322	0.0224175	0.140153
2900092E17Rik	2.49167	1.01875	0.446429	2.28199	0.0224902	0.140523
Ttc36	0.452961	0.841371	0.368849	2.28107	0.0225443	NA
Vax2os1	1.11971	0.995896	0.436648	2.28078	0.0225617	NA
Zfp551	1.3054	1.02355	0.448779	2.28074	0.0225641	NA
Hspa13	5.56224	0.90515	0.396879	2.28067	0.022568	0.140924
Adrbk1	20.1175	-0.560514	0.245805	-2.28032	0.0225889	0.140969
Il18bp	3.96842	0.989767	0.434137	2.27985	0.0226165	0.141057
Ubc	79.6661	-0.285852	0.125444	-2.27872	0.0226838	0.141391
Alkbh8	9.80025	0.735433	0.322868	2.27781	0.0227378	0.141642
Fgfr1op2	10.7381	0.702828	0.308624	2.27729	0.0227686	0.141749
Cdc20	28.2278	-0.478444	0.210117	-2.27704	0.0227836	0.141757
Fam168a	24.0117	0.547716	0.240603	2.27643	0.0228205	0.141901
Ogdh	40.991	-0.41443	0.182086	-2.27602	0.0228451	0.141969
Wwc2	44.4546	-0.398254	0.175035	-2.27528	0.0228893	0.142086
Vps18	15.2496	0.585634	0.257394	2.27524	0.0228915	0.142086
Kdelr3	3.65359	-0.978397	0.430266	-2.27394	0.0229699	0.142409
Gm3608	1.52951	-1.01308	0.445562	-2.2737	0.0229838	0.142409
Zfp780b	5.04723	0.944229	0.415304	2.27358	0.022991	0.142409
Gm17690	1.71276	1.03269	0.454239	2.27346	0.0229985	0.142409
Pdcd2l	6.30384	-0.840342	0.369739	-2.2728	0.0230383	0.14257
Scaf8	42.1736	0.417776	0.183872	2.2721	0.0230805	0.142746
Snx10	5.86267	0.903282	0.397736	2.27106	0.0231433	0.143049
Hist1h2ai	12.185	-0.619269	0.272765	-2.27034	0.0231871	0.143234
Notch3	15.8713	-0.576915	0.254223	-2.26932	0.0232488	0.14353
Hbxip	3.3188	-0.930594	0.41014	-2.26897	0.0232702	0.143576
Ndnl2	9.09836	-0.703269	0.310172	-2.26735	0.0233686	0.143995
Acad8	5.96915	0.824523	0.363664	2.26726	0.0233741	0.143995
D0H4S114	0.814242	0.977582	0.431233	2.26695	0.0233934	NA
Tekt1	2.42238	1.01686	0.448595	2.26678	0.0234039	0.143995
Spg20	4.1708	-0.981059	0.432806	-2.26674	0.0234059	0.143995
Poglut1	29.5867	0.451915	0.19937	2.26671	0.0234078	0.143995
Dnajb1	10.7271	-0.702022	0.309806	-2.26601	0.0234509	0.144175
Ddx21	88.7077	-0.274564	0.121214	-2.26512	0.0235052	0.144423
Gm13234	1.55109	1.02442	0.452398	2.26443	0.0235476	0.144484
D16H22S680E	5.88946	0.914975	0.404085	2.26431	0.0235548	0.144484
Epb4.1	16.9766	0.626698	0.276776	2.26428	0.0235571	0.144484
CT010429.1	1.16102	0.99709	0.440442	2.26384	0.0235841	NA
Eral1	5.78976	-0.87721	0.387661	-2.26282	0.0236465	0.144947
Hax1	13.0982	-0.636215	0.281344	-2.26134	0.0237382	0.145423
Pygb	5.90536	-0.908613	0.401871	-2.26096	0.023762	0.145483
Gm15981	0.520417	0.901909	0.399276	2.25886	0.0238919	NA
Mettl17	5.86286	0.915865	0.405469	2.25878	0.0238972	0.146224
Vrk1	14.1599	0.609974	0.270112	2.25822	0.0239317	0.146348
Asns	110.305	-0.283084	0.125376	-2.25789	0.0239527	0.14639
Sart1	27.0917	-0.504175	0.223327	-2.25756	0.023973	0.146427
Dlgap4	16.8105	0.633566	0.2807	2.2571	0.0240021	0.146442
Rab7	46.5109	-0.391259	0.173348	-2.25707	0.0240036	0.146442
Gm14230	4.59011	0.919398	0.407389	2.2568	0.0240203	0.146457
Cib1	4.65853	-0.909054	0.402873	-2.25643	0.0240439	0.146486
Vti1a	7.15425	0.877484	0.388908	2.25628	0.0240533	0.146486
Pdss1	10.2136	0.719579	0.319094	2.25507	0.0241292	0.146861
Wdr1	25.7148	-0.494734	0.219425	-2.25468	0.0241532	0.146887
Hexa	30.1301	-0.426376	0.189118	-2.25455	0.0241618	0.146887
Ubxn11	9.9019	0.805636	0.357394	2.25419	0.0241839	0.146935
Rab12	6.38081	-0.797266	0.353813	-2.25335	0.024237	0.147172
Agbl5	6.46821	0.853307	0.378908	2.25202	0.0243213	0.147597
Pik3ca	15.0837	0.641031	0.284702	2.25158	0.0243486	0.147676
Tnni3	1.87266	1.02296	0.4545	2.25075	0.0244015	0.14791
Cd3eap	8.93032	-0.76356	0.339364	-2.24998	0.0244504	0.14812
Gm13826	0.391914	-0.799309	0.355258	-2.24994	0.024453	NA
Gm17066	1.91577	1.02209	0.454318	2.24973	0.0244659	0.148127
Whrn	7.72937	0.818387	0.36393	2.24875	0.0245284	0.148418
Zcchc14	26.5348	0.498212	0.221627	2.24797	0.0245779	0.148631
Fbxw7	17.6849	0.565851	0.251776	2.24744	0.0246121	0.148751
Gjc1	25.9093	0.515815	0.229597	2.24661	0.0246651	0.148984
Zfp697	0.821266	0.966373	0.430221	2.24622	0.0246896	NA
Dctn1	48.5536	-0.372131	0.165688	-2.24597	0.0247062	0.149145
Atpaf2	6.51852	-0.834128	0.37143	-2.24572	0.0247218	0.149153
Dtx3	12.405	0.649539	0.289272	2.24543	0.0247407	0.14918
Psat1	48.8004	-0.389995	0.17372	-2.24495	0.0247711	0.149276
Gm12470	0.664145	0.914839	0.407539	2.24479	0.0247816	NA
Gemin5	42.3826	-0.384551	0.17133	-2.2445	0.0248	0.149363
S100a13	2.03817	-0.985756	0.439425	-2.24329	0.0248783	0.14968
Zgpat	14.8644	0.629519	0.28063	2.24324	0.0248816	0.14968
Lpcat1	13.0616	-0.617261	0.275306	-2.24209	0.0249557	0.150039
Scap	12.4296	-0.658622	0.293935	-2.24071	0.0250449	0.150237
Slc30a9	14.0044	0.641976	0.286519	2.24061	0.0250514	0.150237
E130307A14Rik	3.96023	0.980625	0.437664	2.24059	0.0250527	0.150237
Ttll1	3.45756	-0.942015	0.420447	-2.24051	0.025058	0.150237
Zc3h7b	43.5784	-0.375488	0.167594	-2.24046	0.0250613	0.150237
Matn3	0.287121	-0.677377	0.302448	-2.23965	0.0251139	NA
Mrpl33	6.6868	0.835453	0.373045	2.23955	0.02512	0.150502
Dnpep	10.6411	-0.659715	0.294604	-2.23933	0.0251347	0.150503
Actr1a	16.7627	-0.600897	0.268409	-2.23873	0.0251732	0.150646
Gm15799	0.643351	0.892886	0.398895	2.2384	0.0251951	NA
Acvr2a	3.77565	-0.920659	0.411511	-2.23726	0.0252691	0.151132
Cth	21.8691	-0.562671	0.251549	-2.23683	0.0252976	0.151156
Pld3	9.88395	-0.683026	0.305365	-2.23676	0.0253023	0.151156
Vps52	15.1083	-0.662667	0.296371	-2.23594	0.025356	0.151368
Vcl	35.5518	-0.42681	0.190901	-2.23577	0.025367	0.151368
Cpsf3	12.5864	-0.712916	0.31904	-2.23457	0.0254457	0.151666
Zfp532	61.6138	0.342386	0.153224	2.23454	0.0254475	0.151666
Hint3	0.570525	0.883912	0.395569	2.23454	0.0254479	NA
Ccnd1	10.6533	-0.674579	0.301915	-2.23434	0.025461	0.151666
Gm514	2.24435	1.00806	0.451277	2.23379	0.0254972	0.151763
A930004D18Rik	4.28081	0.89844	0.402231	2.23364	0.0255065	0.151763
Gm13138	10.7401	0.807372	0.361499	2.2334	0.0255225	0.151771
Gm4924	3.6278	0.95002	0.425457	2.23294	0.0255529	0.151864
Dynlrb1	4.42056	-0.917432	0.411004	-2.23217	0.0256035	0.152078
Lasp1	90.8745	-0.280663	0.125842	-2.23028	0.0257291	0.152736
SNORD62	2.06219	1.00886	0.452572	2.22917	0.0258026	0.153085
Sema4g	12.0206	0.660073	0.296157	2.22879	0.0258276	0.153145
Zfp605	4.49997	0.95894	0.430393	2.22806	0.0258768	0.153349
Ifitm3	2.34422	-1.00541	0.451318	-2.22771	0.0258999	0.153359
Elk4	14.5059	0.700022	0.314252	2.22758	0.0259082	0.153359
Commd1	7.84137	0.79615	0.357506	2.22696	0.02595	0.153519
9230112E08Rik	3.64453	0.958901	0.43067	2.22653	0.0259787	0.153601
Naa35	22.0011	-0.542196	0.243754	-2.22436	0.0261243	0.154373
Zfp498	8.32252	0.747277	0.336015	2.22394	0.0261523	0.154451
Dnajc5	35.7836	0.404687	0.181993	2.22364	0.0261727	0.154483
Anxa7	19.0901	-0.537127	0.241599	-2.22322	0.0262013	0.154564
Gng7	3.19432	0.982864	0.442196	2.22269	0.0262367	0.154685
Oxa1l	16.5155	-0.552925	0.248907	-2.22142	0.0263227	0.155103
RP23-167B4.2	0.256007	0.688061	0.309867	2.2205	0.0263847	NA
Tspyl4	3.00542	0.986422	0.444271	2.22032	0.0263972	0.155454
Ube2n	13.0037	-0.630525	0.284055	-2.21973	0.0264369	0.155513
Mccc2	5.26134	-0.850029	0.382943	-2.21973	0.0264373	0.155513
Rrm2	43.2032	-0.355827	0.160416	-2.21815	0.0265443	0.155924
Mdm4-ps	22.1689	0.605416	0.272942	2.21811	0.0265473	0.155924
Bop1	22.4811	-0.498138	0.224585	-2.21804	0.0265524	0.155924
2310079F23Rik	22.9438	0.502923	0.226808	2.2174	0.0265958	0.15609
Fbxl12	9.32252	0.67596	0.304983	2.21639	0.0266649	0.156407
Ddhd1	9.92829	0.747314	0.337282	2.2157	0.0267124	0.156597
Rora	5.14598	0.865079	0.390518	2.21521	0.0267456	0.156703
Ap2s1	9.33302	-0.695394	0.314049	-2.21428	0.0268093	0.156987
Capzb	37.6054	-0.401835	0.181617	-2.21254	0.0269295	0.157511
Fam168b	43.5481	0.386606	0.174748	2.21236	0.0269415	0.157511
Anp32-ps	4.35073	0.963559	0.435552	2.21227	0.0269479	0.157511
Ap1b1	28.7784	-0.492576	0.222674	-2.2121	0.0269597	0.157511
Sae1	42.6482	-0.377133	0.170509	-2.21181	0.02698	0.157541
Det1	3.54413	0.973552	0.440209	2.21157	0.0269966	0.157549
Mrps34	4.74216	-0.866802	0.392006	-2.2112	0.0270221	0.157609
Masp2	2.46556	0.98285	0.444706	2.21011	0.0270973	0.157958
ORF61	21.2872	-0.514572	0.232916	-2.20926	0.0271565	0.158053
Fbxl22	0.487614	0.815678	0.369235	2.2091	0.0271674	NA
Ston1	5.36137	0.888979	0.402446	2.20894	0.0271787	0.158053
Zmynd8	55.8438	0.355989	0.161166	2.20884	0.0271856	0.158053
Hnrnpa3	152.934	0.218485	0.0989174	2.20876	0.0271911	0.158053
Fpgs	15.9555	-0.583122	0.264008	-2.20873	0.0271933	0.158053
Tpd52	23.8163	0.501221	0.226945	2.20856	0.0272052	0.158053
Lrrn4	0.919523	-0.934997	0.423359	-2.20852	0.0272079	NA
Phb	28.0501	-0.464654	0.210439	-2.20803	0.0272424	0.15818
BC004004	5.7796	0.842831	0.381982	2.20647	0.027351	0.158538
2210404O09Rik	3.21499	0.947163	0.429299	2.2063	0.027363	0.158538
Tef	11.032	0.641278	0.290659	2.20629	0.0273638	0.158538
Gm14848	3.26522	0.977275	0.442954	2.20627	0.0273653	0.158538
Mettl4	6.32673	0.816871	0.37032	2.20585	0.0273945	0.158548
Rnf20	24.1292	0.513719	0.232894	2.2058	0.0273977	0.158548
Cenpo	11.7285	0.661367	0.300013	2.20446	0.0274917	0.159003
Gm550	5.14158	0.929578	0.421795	2.20386	0.0275342	0.15916
Whsc2	18.0129	-0.567132	0.257371	-2.20356	0.0275556	0.159195
BC027231	14.8948	0.605507	0.274826	2.20324	0.027578	0.159235
Mreg	43.5127	-0.374869	0.170322	-2.20094	0.0277403	0.160067
Rhov	2.08369	1.00011	0.454437	2.20076	0.0277529	0.160067
Dync1li1	17.8106	-0.553767	0.251684	-2.20025	0.0277893	0.160187
Khsrp	131.658	-0.230491	0.10477	-2.19998	0.0278083	0.160208
Csrnp2	13.1669	0.673942	0.306504	2.1988	0.0278919	0.160465
Agpat6	18.1802	0.588936	0.267846	2.19878	0.0278934	0.160465
Ccdc136	12.0469	0.652614	0.296832	2.1986	0.0279067	0.160465
P4htm	2.4205	0.993831	0.452054	2.19848	0.027915	0.160465
snoU90	14.3116	0.648656	0.295136	2.19782	0.0279619	0.160604
Zbtb32	2.63813	0.960017	0.436828	2.1977	0.0279703	0.160604
Syne1	25.4835	0.561068	0.255346	2.19728	0.0280001	0.160686
Ensa	19.8451	0.505254	0.230042	2.19636	0.0280665	0.160978
AC152164.1	2.2385	0.996994	0.454135	2.19537	0.028137	0.161293
Mkln1	25.5135	0.510068	0.232407	2.19472	0.0281836	0.161471
Ywhah	30.6479	-0.451031	0.205617	-2.19355	0.0282679	0.161864
Dynll1	18.1034	-0.543194	0.247664	-2.19327	0.0282878	0.161888
2900064A13Rik	5.9774	-0.845929	0.385923	-2.19196	0.0283824	0.16234
Rnf181	16.1291	-0.587186	0.267909	-2.19174	0.0283984	0.162341
Nr2f6	4.8393	0.896992	0.409487	2.19053	0.0284861	0.162718
Zdhhc21	13.7944	0.622194	0.284107	2.19	0.0285245	0.162718
Pmel	3.73184	-0.861988	0.393639	-2.18979	0.0285394	0.162718
Usp6nl	15.8426	0.611856	0.279418	2.18976	0.028542	0.162718
Krit1	10.8951	0.662703	0.30264	2.18974	0.0285429	0.162718
2210010C17Rik	3.06412	0.95963	0.438498	2.18845	0.028637	0.163165
Gm17375	4.23488	0.937139	0.428385	2.18761	0.0286979	0.163422
Aldh2	33.5061	-0.418038	0.191137	-2.18711	0.0287346	0.163453
Lonrf1	7.11267	0.803411	0.36734	2.1871	0.0287351	0.163453
Gdi2	48.9729	-0.349477	0.159867	-2.18604	0.0288123	0.163803
Avil	1.49243	0.979201	0.447951	2.18596	0.0288189	NA
Nup133	30.2596	-0.41797	0.191271	-2.18522	0.0288727	0.164056
Psmd14	12.0338	-0.662152	0.303077	-2.18476	0.0289062	0.164082
Afg3l2	26.0728	-0.44991	0.205934	-2.18472	0.028909	0.164082
Arfgef2	57.8996	-0.344965	0.15813	-2.18152	0.0291447	0.165329
Dhcr24	41.1013	-0.360788	0.165448	-2.18067	0.0292077	0.165596
Dvl2	39.7359	0.368842	0.16916	2.18043	0.0292259	0.165608
Vamp1	5.2957	0.901311	0.413469	2.17988	0.0292667	0.165748
Ncln	31.5658	-0.430989	0.197851	-2.17835	0.0293799	0.166149
Vipar	9.63637	-0.701013	0.321818	-2.17829	0.0293843	0.166149
Dsp	15.8364	-0.608734	0.279479	-2.17811	0.0293981	0.166149
Sipa1l3	36.6092	-0.452708	0.207872	-2.17782	0.0294192	0.166149
Slc3a2	37.2012	-0.391801	0.179929	-2.17753	0.0294408	0.166149
Ufc1	7.51894	-0.803349	0.368942	-2.17744	0.0294479	0.166149
Tfdp2	21.464	0.516793	0.237343	2.17741	0.0294498	0.166149
Ephx3	1.40687	0.985075	0.452441	2.17725	0.0294622	NA
Asap1	19.0536	-0.560239	0.257427	-2.1763	0.0295329	0.166527
Mcm9	7.20307	0.820201	0.376952	2.17588	0.0295646	0.166615
Bex1	15.4615	-0.580648	0.266977	-2.1749	0.029638	0.166923
Slc30a2	23.7926	-0.460362	0.211708	-2.17451	0.0296665	0.166923
Chaf1a	45.4267	-0.36151	0.16625	-2.1745	0.0296677	0.166923
Thop1	27.4553	-0.435301	0.20024	-2.17389	0.0297131	0.167088
2900076A07Rik	0.62338	0.880388	0.404983	2.17389	0.0297135	NA
Catsper2	1.56325	0.979915	0.450926	2.17312	0.0297713	0.167261
Gm10069	4.50923	0.927927	0.427015	2.17305	0.0297762	0.167261
Neil2	2.30604	0.959489	0.441624	2.17264	0.0298077	0.167347
Lrpprc	55.5392	-0.347615	0.160095	-2.1713	0.0299082	0.16782
Zfyve16	3.26849	0.951634	0.438354	2.17093	0.0299368	0.16789
Phf21b	4.25354	0.943468	0.434721	2.17028	0.0299853	0.168071
Rims3	5.97616	0.837702	0.386046	2.16995	0.0300103	0.168112
Csrp2	11.1772	-0.647186	0.298285	-2.16969	0.0300303	0.168112
Wdr37	10.198	0.652547	0.300776	2.16954	0.0300415	0.168112
Ndufa9	11.166	-0.635162	0.292833	-2.16902	0.030081	0.168242
Zfp97	11.5099	0.73819	0.340378	2.16874	0.0301027	0.168255
Tmem147	3.75162	-0.875655	0.403795	-2.16856	0.0301159	0.168255
Tln2	38.3241	-0.425326	0.196232	-2.16747	0.0301991	0.168629
4922501C03Rik	13.2185	0.643924	0.297202	2.16662	0.0302635	0.168898
Klf16	10.9662	-0.619394	0.285946	-2.16612	0.030302	0.169007
Mrpl38	11.2874	-0.709875	0.327744	-2.16594	0.0303157	0.169007
Ckap4	24.9649	-0.493574	0.228018	-2.16462	0.0304165	0.169402
Zic3	21.2538	0.538715	0.248877	2.16459	0.0304193	0.169402
Zfp507	27.2678	0.503549	0.232841	2.16263	0.0305694	0.170133
Nek3	1.71024	-0.980716	0.453538	-2.16237	0.0305899	0.170133
Ccdc56	2.99688	-0.898308	0.415463	-2.16219	0.0306038	0.170133
Tmtc1	4.03606	0.94549	0.437317	2.16202	0.0306164	0.170133
Zfp358	1.78252	-0.971903	0.449578	-2.16181	0.0306327	0.170133
Zfp369	20.6504	0.55482	0.256778	2.1607	0.0307184	0.170517
Med20	24.1156	0.533398	0.246913	2.16027	0.0307521	0.170612
Prkci	54.9574	-0.332292	0.153836	-2.16003	0.0307701	0.170621
Zfp30	2.45842	0.969516	0.448951	2.15951	0.0308103	0.170752
D130040H23Rik	3.86959	0.920743	0.42656	2.15853	0.0308868	0.171084
Snx29	8.72425	0.711159	0.329529	2.1581	0.0309198	0.171126
Nbea	8.00312	0.767818	0.35586	2.15764	0.0309556	0.171126
Setx	176.065	0.213238	0.0988381	2.15744	0.030971	0.171126
Rbm10	30.9094	-0.420444	0.194886	-2.15739	0.0309756	0.171126
Stx7	4.66409	-0.914201	0.423782	-2.15724	0.0309868	0.171126
Tcf15	1.59236	0.978874	0.453796	2.15708	0.0309996	0.171126
Fam193a	37.3073	0.416969	0.193315	2.15694	0.0310101	0.171126
Hnrnpd	47.9789	0.343989	0.159565	2.1558	0.0310995	0.171514
Smn1	7.4302	-0.828624	0.384402	-2.15562	0.0311136	0.171514
RP24-329C11.5	0.753246	0.906612	0.420625	2.15539	0.031131	NA
Uimc1	9.38469	0.738769	0.3428	2.1551	0.0311537	0.171644
Klhl9	12.7491	0.668299	0.310152	2.15475	0.0311814	0.171705
Slc41a1	23.9054	0.493377	0.229109	2.15346	0.0312826	0.172171
Klraq1	10.2337	-0.678168	0.315062	-2.15249	0.0313585	0.172454
BC088983	4.21283	0.905737	0.420807	2.15238	0.0313673	0.172454
Slc30a1	9.57636	0.707126	0.328581	2.15206	0.0313927	0.172501
Cox6b1	8.62165	-0.712842	0.331319	-2.15153	0.0314346	0.172525
Wbscr27	6.76874	0.787112	0.365861	2.1514	0.031445	0.172525
Gltscr2	50.38	-0.319955	0.148726	-2.1513	0.0314524	0.172525
Tpst2	11.5283	0.617094	0.286866	2.15116	0.0314637	0.172525
Sh3bgrl2	5.59009	-0.842117	0.391527	-2.15085	0.031488	0.172567
Ppox	6.94714	0.740902	0.344507	2.15062	0.0315065	0.172577
Nphs1	33.7862	0.418364	0.194729	2.14844	0.0316789	0.173429
Wdr45l	15.4128	-0.581803	0.270975	-2.14707	0.0317876	0.173932
Yars2	5.55793	0.74875	0.348796	2.14667	0.0318195	0.174015
Eif2ak2	11.8125	0.672938	0.313594	2.14589	0.0318815	0.174262
Mir379	1.05171	0.945867	0.44101	2.14478	0.0319708	NA
Rcc2	164.014	-0.213016	0.0993223	-2.14469	0.0319774	0.174694
Ufd1l	10.4344	0.68099	0.317558	2.14446	0.0319961	0.174704
Psmb6	17.0202	-0.54929	0.256321	-2.14298	0.032115	0.17526
Tut1	15.0685	-0.593352	0.277118	-2.14115	0.0322617	0.175968
2210404J11Rik	3.36534	0.920698	0.430051	2.1409	0.0322818	0.175985
Fam123b	16.3352	0.638517	0.298279	2.14067	0.0323003	0.175993
AW549877	29.4157	0.437673	0.20457	2.13948	0.0323968	0.176426
Dnajc16	8.2476	0.740541	0.346309	2.13838	0.0324859	0.176819
Megf8	44.3251	0.375091	0.175457	2.13779	0.0325336	0.176939
Kif24	11.6446	0.693398	0.324369	2.13769	0.0325423	0.176939
[truncated: 31,925 more rows]

## Sheet: Related to Fig 1c
	subtype	gene name
Grand Count	3668
antisense Count	50
	antisense	0610008F07Rik
	antisense	1600010F14Rik
	antisense	1700081H22Rik
	antisense	1700085B03Rik
	antisense	2310040G07Rik
	antisense	4833422C13Rik
	antisense	4921518K17Rik
	antisense	4930405P13Rik
	antisense	4930451E10Rik
	antisense	4930571N24Rik
	antisense	5430427M07Rik
	antisense	9630028H03Rik
	antisense	A230108P19Rik
	antisense	A530040E14Rik
	antisense	A930015D03Rik
	antisense	BC023719
	antisense	BC060267
	antisense	Gm10653
	antisense	Gm12146
	antisense	Gm12147
	antisense	Gm12239
	antisense	Gm12360
	antisense	Gm12823
	antisense	Gm13165
	antisense	Gm13335
	antisense	Gm13599
	antisense	Gm13634
	antisense	Gm13703
	antisense	Gm13936
	antisense	Gm14146
	antisense	Gm14661
	antisense	Gm15494
	antisense	Gm15500
	antisense	Gm15564
	antisense	Gm15584
	antisense	Gm15614
	antisense	Gm15619
	antisense	Gm15939
	antisense	Gm15965
	antisense	Gm16068
	antisense	Gm16233
	antisense	Gm16344
	antisense	Gm16722
	antisense	Gm1992
	antisense	Gm20429
	antisense	Gm4409
	antisense	Nespas
	antisense	Pax6os1
	antisense	Pisd-ps1
	antisense	Tsix
lincRNA Count	134
	lincRNA	1110019D14Rik
	lincRNA	1600002D24Rik
	lincRNA	1600020E01Rik
	lincRNA	1700001G01Rik
	lincRNA	1700030G06Rik
	lincRNA	1700034P13Rik
	lincRNA	1700120G11Rik
	lincRNA	1700123O12Rik
	lincRNA	2310069G16Rik
	lincRNA	2410018L13Rik
	lincRNA	2500002B13Rik
	lincRNA	2610316D01Rik
	lincRNA	2810008D09Rik
	lincRNA	2900056M20Rik
	lincRNA	4921508D12Rik
	lincRNA	4930405D11Rik
	lincRNA	4930412B13Rik
	lincRNA	4930440I19Rik
	lincRNA	4930445B16Rik
	lincRNA	4930455D15Rik
	lincRNA	4930461G14Rik
	lincRNA	4930467D21Rik
	lincRNA	4930480K23Rik
	lincRNA	4930519F09Rik
	lincRNA	4930526L06Rik
	lincRNA	4930544I03Rik
	lincRNA	4930548K13Rik
	lincRNA	4930554G24Rik
	lincRNA	4930556G01Rik
	lincRNA	4930556M19Rik
	lincRNA	4930593A02Rik
	lincRNA	4932441J04Rik
	lincRNA	4933430M04Rik
	lincRNA	5430416N02Rik
	lincRNA	9130204K15Rik
	lincRNA	9330111N05Rik
	lincRNA	9330185C12Rik
	lincRNA	9530036O11Rik
	lincRNA	9530059O14Rik
	lincRNA	AC152164.1
	lincRNA	C030047K22Rik
	lincRNA	C630028M04Rik
	lincRNA	D030068K23Rik
	lincRNA	D230017M19Rik
	lincRNA	Drr1
	lincRNA	Gm10524
	lincRNA	Gm11019
	lincRNA	Gm11210
	lincRNA	Gm11264
	lincRNA	Gm11375
	lincRNA	Gm11376
	lincRNA	Gm11751
	lincRNA	Gm11815
	lincRNA	Gm11823
	lincRNA	Gm11884
	lincRNA	Gm12023
	lincRNA	Gm12068
	lincRNA	Gm12132
	lincRNA	Gm12139
	lincRNA	Gm12374
	lincRNA	Gm12381
	lincRNA	Gm12478
	lincRNA	Gm12480
	lincRNA	Gm12484
	lincRNA	Gm12648
	lincRNA	Gm12649
	lincRNA	Gm13147
	lincRNA	Gm13150
	lincRNA	Gm13211
	lincRNA	Gm13364
	lincRNA	Gm13481
	lincRNA	Gm13632
	lincRNA	Gm13710
	lincRNA	Gm13849
	lincRNA	Gm13912
	lincRNA	Gm13974
	lincRNA	Gm14061
	lincRNA	Gm14064
	lincRNA	Gm14136
	lincRNA	Gm14149
	lincRNA	Gm14223
	lincRNA	Gm14342
	lincRNA	Gm14565
	lincRNA	Gm15218
	lincRNA	Gm15298
	lincRNA	Gm15398
	lincRNA	Gm15404
	lincRNA	Gm15514
	lincRNA	Gm15668
	lincRNA	Gm15762
	lincRNA	Gm16025
	lincRNA	Gm16070
	lincRNA	Gm16092
	lincRNA	Gm16627
	lincRNA	Gm16629
	lincRNA	Gm16630
	lincRNA	Gm16701
	lincRNA	Gm16724
	lincRNA	Gm16736
	lincRNA	Gm16742
	lincRNA	Gm16854
	lincRNA	Gm16867
	lincRNA	Gm16869
	lincRNA	Gm16880
	lincRNA	Gm16889
	lincRNA	Gm16950
	lincRNA	Gm16953
	lincRNA	Gm17255
	lincRNA	Gm17279
	lincRNA	Gm17317
	lincRNA	Gm17358
	lincRNA	Gm17423
	lincRNA	Gm17452
	lincRNA	Gm17536
	lincRNA	Gm17561
	lincRNA	Gm17609
	lincRNA	Gm17627
	lincRNA	Gm17683
	lincRNA	Gm17692
	lincRNA	Gm2078
	lincRNA	Gm4262
	lincRNA	Gm5432
	lincRNA	Gm5570
	lincRNA	Gm6999
	lincRNA	Gm7782
	lincRNA	Gm7822
	lincRNA	Malat1
	lincRNA	Mirg
	lincRNA	Pvt1
	lincRNA	Rian
	lincRNA	Snhg1
	lincRNA	Snhg4
	lincRNA	Snhg5
	lincRNA	Snhg7
miRNA Count	18
	miRNA	AC101777.1
	miRNA	AC113316.1
	miRNA	AC115697.1
	miRNA	AL603664.1
	miRNA	AL645948.1
	miRNA	Mir1906-1
	miRNA	Mir290
	miRNA	Mir291a
	miRNA	Mir291b
	miRNA	Mir293
	miRNA	Mir294
	miRNA	Mir540
	miRNA	Mir673
	miRNA	Mir692-2a
	miRNA	Mir692-2b
	miRNA	mmu-mir-2134-4
	miRNA	mmu-mir-689-2
	miRNA	mmu-mir-703
misc_RNA Count	9
	misc_RNA	7SK
	misc_RNA	AC027184.1
	misc_RNA	AC099934.1
	misc_RNA	AC157822.1
	misc_RNA	AL591712.1
	misc_RNA	CT025673.1
	misc_RNA	RNase_MRP
	misc_RNA	RNaseP_nuc
	misc_RNA	Vault
Mt_rRNA Count	2
	Mt_rRNA	mt-Rnr1
	Mt_rRNA	mt-Rnr2
Mt_tRNA Count	2
	Mt_tRNA	mt-Td
	Mt_tRNA	mt-Tf
non_coding Count	4
	non_coding	Gas5
	non_coding	Meg3
	non_coding	Neat1
	non_coding	Sox2ot
nonsense_mediated_decay Count	76
	nonsense_mediated_decay	9030617O03Rik
	nonsense_mediated_decay	9130014G24Rik
	nonsense_mediated_decay	Abca16
	nonsense_mediated_decay	AF064781
	nonsense_mediated_decay	Alkbh1
	nonsense_mediated_decay	Ankrd32
	nonsense_mediated_decay	Araf
	nonsense_mediated_decay	Arhgap21
	nonsense_mediated_decay	Asap2
	nonsense_mediated_decay	AW554918
	nonsense_mediated_decay	Cd209c
	nonsense_mediated_decay	Cdk8
	nonsense_mediated_decay	Cdkal1
	nonsense_mediated_decay	Cenpa
	nonsense_mediated_decay	Chka
	nonsense_mediated_decay	Clca1
	nonsense_mediated_decay	Col19a1
	nonsense_mediated_decay	Cpa6
	nonsense_mediated_decay	Cpne8
	nonsense_mediated_decay	Ctbp2
	nonsense_mediated_decay	Cuedc1
	nonsense_mediated_decay	D130043K22Rik
	nonsense_mediated_decay	Dennd1a
	nonsense_mediated_decay	Depdc1b
	nonsense_mediated_decay	Dph5
	nonsense_mediated_decay	Dpm1
	nonsense_mediated_decay	Drg1
	nonsense_mediated_decay	Dyx1c1
	nonsense_mediated_decay	Fkbp4
	nonsense_mediated_decay	Fntb
	nonsense_mediated_decay	Gm14296
	nonsense_mediated_decay	Gm16039
	nonsense_mediated_decay	Gm20449
	nonsense_mediated_decay	Gm609
	nonsense_mediated_decay	Grm7
	nonsense_mediated_decay	Haus8
	nonsense_mediated_decay	Hnrnpu
	nonsense_mediated_decay	Ifltd1
	nonsense_mediated_decay	Il1rap
	nonsense_mediated_decay	Ino80d
	nonsense_mediated_decay	Khdrbs1
	nonsense_mediated_decay	Klhdc4
	nonsense_mediated_decay	L3mbtl4
	nonsense_mediated_decay	Lrrc16a
	nonsense_mediated_decay	Mmp16
	nonsense_mediated_decay	Naa25
	nonsense_mediated_decay	Nbeal1
	nonsense_mediated_decay	Ndst3
	nonsense_mediated_decay	Nfs1
	nonsense_mediated_decay	Nphs1
	nonsense_mediated_decay	Pcmt1
	nonsense_mediated_decay	Pigk
	nonsense_mediated_decay	Pla2g1b
	nonsense_mediated_decay	Plcxd3
	nonsense_mediated_decay	Ppat
	nonsense_mediated_decay	Rhbdd1
	nonsense_mediated_decay	Rit2
	nonsense_mediated_decay	Setd2
	nonsense_mediated_decay	Sgcz
	nonsense_mediated_decay	Slc38a6
	nonsense_mediated_decay	Snd1
	nonsense_mediated_decay	Sntg2
	nonsense_mediated_decay	Srsf3
	nonsense_mediated_decay	Stk11
	nonsense_mediated_decay	Tbce
	nonsense_mediated_decay	Tbrg4
	nonsense_mediated_decay	Tdh
	nonsense_mediated_decay	Tm9sf2
	nonsense_mediated_decay	Tnik
	nonsense_mediated_decay	Tpd52l2
	nonsense_mediated_decay	Trim14
	nonsense_mediated_decay	Vwa3a
	nonsense_mediated_decay	Wiz
	nonsense_mediated_decay	Xpo6
	nonsense_mediated_decay	Xrcc4
	nonsense_mediated_decay	Zfp943
polymorphic_pseudogene Count	1
	polymorphic_pseudogene	Nlrp1c-ps
processed_pseudogene Count	5
	processed_pseudogene	Gm20411
	processed_pseudogene	Gm20435
	processed_pseudogene	Gm20439
	processed_pseudogene	Gm20504
	processed_pseudogene	Gm20505
processed_transcript Count	240
	processed_transcript	2017-03-01
	processed_transcript	2017-09-01
	processed_transcript	1700112D23Rik
	processed_transcript	2310016D23Rik
	processed_transcript	2310030N02Rik
	processed_transcript	2310035K24Rik
	processed_transcript	2410003L11Rik
	processed_transcript	2410006H16Rik
	processed_transcript	2610035D17Rik
	processed_transcript	2610307P16Rik
	processed_transcript	3110007F17Rik
	processed_transcript	3110053B16Rik
	processed_transcript	4930443O20Rik
	processed_transcript	4930469K13Rik
	processed_transcript	4930500J02Rik
	processed_transcript	4930516K23Rik
	processed_transcript	4930534B04Rik
	processed_transcript	4930578G10Rik
	processed_transcript	4930586N03Rik
	processed_transcript	4931440P22Rik
	processed_transcript	4932412D23Rik
	processed_transcript	4933407K13Rik
	processed_transcript	4933431K23Rik
	processed_transcript	5330417C22Rik
	processed_transcript	5730522E02Rik
	processed_transcript	5830428H23Rik
	processed_transcript	6530401F13Rik
	processed_transcript	6720401G13Rik
	processed_transcript	8030451A03Rik
	processed_transcript	9130019P16Rik
	processed_transcript	9430008C03Rik
	processed_transcript	A230004M16Rik
	processed_transcript	A530072M11Rik
	processed_transcript	A830012C17Rik
	processed_transcript	A830018L16Rik
	processed_transcript	Abhd2
	processed_transcript	Ablim1
	processed_transcript	Aff2
	processed_transcript	Agrn
	processed_transcript	Ahdc1
	processed_transcript	Akap2
	processed_transcript	Ankrd6
	processed_transcript	Anp32a
	processed_transcript	Aqr
	processed_transcript	Arhgap15
	processed_transcript	Arhgef26
	processed_transcript	Arl6ip6
	processed_transcript	Arsk
	processed_transcript	Atf2
	processed_transcript	Atp11c
	processed_transcript	Atpbd4
	processed_transcript	B130055M24Rik
	processed_transcript	Baz2b
	processed_transcript	BB557941
	processed_transcript	BC039771
	processed_transcript	BC065397
	processed_transcript	Btbd3
	processed_transcript	C130026I21Rik
	processed_transcript	C8a
	processed_transcript	C9
	processed_transcript	Camk2d
	processed_transcript	Ccdc129
	processed_transcript	Cd28
	processed_transcript	Cd9
	processed_transcript	Cdan1
	processed_transcript	Cdk14
	processed_transcript	Cflar
	processed_transcript	Chrm2
	processed_transcript	Cnot6
	processed_transcript	Crisp2
	processed_transcript	Csmd2
	processed_transcript	Ctnnbl1
	processed_transcript	Ctps2
	processed_transcript	Cyp4a32
	processed_transcript	D4Wsu53e
	processed_transcript	D630023F18Rik
	processed_transcript	Dab1
	processed_transcript	Dgcr8
	processed_transcript	Dock7
	processed_transcript	Drosha
	processed_transcript	Dtnb
	processed_transcript	Eif4a1
	processed_transcript	Erp44
	processed_transcript	Ewsr1
	processed_transcript	Exoc4
	processed_transcript	F630206G17Rik
	processed_transcript	Fam102a
	processed_transcript	Fam110b
	processed_transcript	Fgf10
	processed_transcript	Fkbp15
	processed_transcript	Flna
	processed_transcript	Frmd4a
	processed_transcript	Frmd5
	processed_transcript	Fryl
	processed_transcript	Fubp3
	processed_transcript	G3bp1
	processed_transcript	Gabpa
	processed_transcript	Gigyf2
	processed_transcript	Glmn
	processed_transcript	Gm11818
	processed_transcript	Gm11867
	processed_transcript	Gm11906
	processed_transcript	Gm11974
	processed_transcript	Gm12296
	processed_transcript	Gm12680
	processed_transcript	Gm12811
	processed_transcript	Gm12940
	processed_transcript	Gm13138
	processed_transcript	Gm13166
	processed_transcript	Gm13227
	processed_transcript	Gm13270
	processed_transcript	Gm13986
	processed_transcript	Gm14004
	processed_transcript	Gm14066
	processed_transcript	Gm14308
	processed_transcript	Gm14322
	processed_transcript	Gm14403
	processed_transcript	Gm14410
	processed_transcript	Gm14643
	processed_transcript	Gm15155
	processed_transcript	Gm15246
	processed_transcript	Gm15270
	processed_transcript	Gm15983
	processed_transcript	Gm16083
	processed_transcript	Gm16586
	processed_transcript	Gm16835
	processed_transcript	Gm16976
	processed_transcript	Gm17167
	processed_transcript	Gm17233
	processed_transcript	Gm20417
	processed_transcript	Gm2895
	processed_transcript	Gm4117
	processed_transcript	Gm9750
	processed_transcript	Gm9929
	processed_transcript	Gtf2a2
	processed_transcript	Gtf3c2
	processed_transcript	Hells
	processed_transcript	Hexdc
	processed_transcript	Hivep3
	processed_transcript	Hnrnpr
	processed_transcript	Hnrpdl
	processed_transcript	Hsd3b7
	processed_transcript	Inpp5a
	processed_transcript	Kcnh1
	processed_transcript	Lass6
	processed_transcript	Lipo1
	processed_transcript	Lphn1
	processed_transcript	Lrfn5
	processed_transcript	Ltbp1
	processed_transcript	Macrod2
	processed_transcript	Manba
	processed_transcript	Mapk6
	processed_transcript	Mapre2
	processed_transcript	Mbd5
	processed_transcript	Mboat1
	processed_transcript	Mdn1
	processed_transcript	Med1
	processed_transcript	Mertk
	processed_transcript	Mllt10
	processed_transcript	Mllt4
	processed_transcript	Mmd
	processed_transcript	Msrb2
	processed_transcript	Npm1
	processed_transcript	Nsfl1c
	processed_transcript	Nsun2
	processed_transcript	Odz2
	processed_transcript	Odz4
	processed_transcript	Orc1
	processed_transcript	Pabpc1
	processed_transcript	Pde1a
	processed_transcript	Pde4d
	processed_transcript	Pnrc1
	processed_transcript	Pole4
	processed_transcript	Ppp2r2b
	processed_transcript	Ptger4
	processed_transcript	Ptpla
	processed_transcript	Rad23b
	processed_transcript	Rapgef2
	processed_transcript	Rb1
	processed_transcript	Rbm12b
	processed_transcript	Rdm1
	processed_transcript	Rif1
	processed_transcript	Rnf220
	processed_transcript	Rnf38
	processed_transcript	Robo2
	processed_transcript	RP23-324B17.1
	processed_transcript	RP23-428N8.1
	processed_transcript	RP24-443D19.4
	processed_transcript	Rpl11
	processed_transcript	Rpl12
	processed_transcript	Rps10
	processed_transcript	Samd12
	processed_transcript	Scmh1
	processed_transcript	Sectm1a
	processed_transcript	Sertad2
	processed_transcript	Sfrs18
	processed_transcript	Sft2d1
	processed_transcript	Sh2d3c
	processed_transcript	Slc25a21
	processed_transcript	Slc44a1
	processed_transcript	Slc9a8
	processed_transcript	Slco6b1
	processed_transcript	Smap1
	processed_transcript	Smyd3
	processed_transcript	Snhg12
	processed_transcript	Snhg3
	processed_transcript	Socs6
	processed_transcript	Spag17
	processed_transcript	Specc1
	processed_transcript	Speer7-ps1
	processed_transcript	Srsf5
	processed_transcript	Ssbp2
	processed_transcript	Stk38
	processed_transcript	Strbp
	processed_transcript	Stxbp5l
	processed_transcript	Supt3h
	processed_transcript	Taf15
	processed_transcript	Tcte2
	processed_transcript	Tes
	processed_transcript	Tmcc3
	processed_transcript	Tmem132c
	processed_transcript	Tmem163
	processed_transcript	Tnk2
	processed_transcript	Trub2
	processed_transcript	Tspan12
	processed_transcript	Ttbk2
	processed_transcript	Ttc28
	processed_transcript	Unc13b
	processed_transcript	Vwc2
	processed_transcript	Wdfy1
	processed_transcript	Wdr31
	processed_transcript	Wdr5
	processed_transcript	Wdr96
	processed_transcript	Zc3h12b
	processed_transcript	Zfp101
	processed_transcript	Zfp207
	processed_transcript	Zfp407
	processed_transcript	Zfp644
	processed_transcript	Zmym6
	processed_transcript	Zranb3
protein_coding Count	2753
	protein_coding	2017-03-03
	protein_coding	2017-03-06
	protein_coding	2017-03-10
	protein_coding	0610040J01Rik
	protein_coding	1110012J17Rik
	protein_coding	1110032A04Rik
	protein_coding	1110034G24Rik
	protein_coding	1200016B10Rik
	protein_coding	1300010F03Rik
	protein_coding	1600021P15Rik
	protein_coding	1700007B14Rik
	protein_coding	1700007G11Rik
	protein_coding	1700008F21Rik
	protein_coding	1700011I03Rik
	protein_coding	1700015F17Rik
	protein_coding	1700019D03Rik
	protein_coding	1700024B05Rik
	protein_coding	1700025F22Rik
	protein_coding	1700025G04Rik
	protein_coding	1700028P14Rik
	protein_coding	1700030C10Rik
	protein_coding	1700040L02Rik
	protein_coding	1700061G19Rik
	protein_coding	1700081L11Rik
	protein_coding	1700106N22Rik
	protein_coding	1700110I01Rik
	protein_coding	1700112E06Rik
	protein_coding	1700113H08Rik
	protein_coding	1810048J11Rik
	protein_coding	2010111I01Rik
	protein_coding	2210009G21Rik
	protein_coding	2210404J11Rik
	protein_coding	2210408I21Rik
	protein_coding	2210418O10Rik
	protein_coding	2310008H04Rik
	protein_coding	2310035C23Rik
	protein_coding	2310036O22Rik
	protein_coding	2310061C15Rik
	protein_coding	2410002F23Rik
	protein_coding	2410089E03Rik
	protein_coding	2410137M14Rik
	protein_coding	2410141K09Rik
	protein_coding	2500003M10Rik
	protein_coding	2610008E11Rik
	protein_coding	2610021K21Rik
	protein_coding	2610036A22Rik
	protein_coding	2610101N10Rik
	protein_coding	2610305D13Rik
	protein_coding	2610528E23Rik
	protein_coding	2700049A03Rik
	protein_coding	2810004N23Rik
	protein_coding	2810403A07Rik
	protein_coding	2810407C02Rik
	protein_coding	2810474O19Rik
	protein_coding	2900092C05Rik
	protein_coding	3110003A17Rik
	protein_coding	3110082D06Rik
	protein_coding	4833439L19Rik
	protein_coding	4921528I01Rik
	protein_coding	4921528O07Rik
	protein_coding	4921539E11Rik
	protein_coding	4922501C03Rik
	protein_coding	4930403N07Rik
	protein_coding	4930404A10Rik
	protein_coding	4930430A15Rik
	protein_coding	4930430F08Rik
	protein_coding	4930449A18Rik
	protein_coding	4930452B06Rik
	protein_coding	4930473A06Rik
	protein_coding	4930485B16Rik
	protein_coding	4930486L24Rik
	protein_coding	4930512M02Rik
	protein_coding	4930519F16Rik
	protein_coding	4930525F21Rik
	protein_coding	4930529M08Rik
	protein_coding	4930533K18Rik
	protein_coding	4930544M13Rik
	protein_coding	4930547N16Rik
	protein_coding	4930562C15Rik
	protein_coding	4930579C15Rik
	protein_coding	4931422A03Rik
	protein_coding	4931428L18Rik
	protein_coding	4931429I11Rik
	protein_coding	4932414N04Rik
	protein_coding	4932443I19Rik
	protein_coding	4933411G11Rik
	protein_coding	4933421E11Rik
	protein_coding	5031425E22Rik
	protein_coding	5033411D12Rik
	protein_coding	5330437I02Rik
	protein_coding	5430401F13Rik
	protein_coding	5730403B10Rik
	protein_coding	5730419I09Rik
	protein_coding	5730507C01Rik
	protein_coding	5830405N20Rik
	protein_coding	5830418K08Rik
	protein_coding	6030498E09Rik
	protein_coding	6330407J23Rik
	protein_coding	6330409N04Rik
	protein_coding	6430527G18Rik
	protein_coding	6720463M24Rik
	protein_coding	9030025P20Rik
	protein_coding	9030624G23Rik
	protein_coding	9430020K01Rik
	protein_coding	9430031J16Rik
	protein_coding	9430076C15Rik
	protein_coding	9630033F20Rik
	protein_coding	a
	protein_coding	A1cf
	protein_coding	A330021E22Rik
	protein_coding	A430107O13Rik
	protein_coding	A530032D15Rik
	protein_coding	A630010A05Rik
	protein_coding	A830010M20Rik
	protein_coding	A830080D01Rik
	protein_coding	A930011G23Rik
	protein_coding	Abca1
	protein_coding	Abca12
	protein_coding	Abca13
	protein_coding	Abca6
	protein_coding	Abcb11
	protein_coding	Abcb1a
	protein_coding	Abcb7
	protein_coding	Abcc10
	protein_coding	Abcc5
	protein_coding	Abcg2
	protein_coding	Abhd12
	protein_coding	Abl1
	protein_coding	Abr
	protein_coding	Acaca
	protein_coding	Accn1
	protein_coding	Acer2
	protein_coding	Acin1
	protein_coding	Acn9
	protein_coding	Acnat1
	protein_coding	Acnat2
	protein_coding	Acoxl
	protein_coding	Acss3
	protein_coding	Actb
	protein_coding	Actn1
	protein_coding	Actr2
	protein_coding	Acvr1c
	protein_coding	Acyp1
	protein_coding	Acyp2
	protein_coding	Adam17
	protein_coding	Adam22
	protein_coding	Adam23
	protein_coding	Adam28
	protein_coding	Adam5
	protein_coding	Adamts12
	protein_coding	Adamts13
	protein_coding	Adamts16
	protein_coding	Adamts19
	protein_coding	Adamts20
	protein_coding	Adamts6
	protein_coding	Adamtsl1
	protein_coding	Adarb1
	protein_coding	Adarb2
	protein_coding	Adcy10
	protein_coding	Adcy2
	protein_coding	Adcy8
	protein_coding	Adcy9
	protein_coding	Adhfe1
	protein_coding	Adipor2
	protein_coding	Adnp
	protein_coding	Aebp2
	protein_coding	Aes
	protein_coding	Aff4
	protein_coding	Afm
	protein_coding	Agap1
	protein_coding	Agbl1
	protein_coding	Agbl4
	protein_coding	Agfg1
	protein_coding	Agl
	protein_coding	Agmo
	protein_coding	Agtr1a
	protein_coding	Agtrap
	protein_coding	Ahcy
	protein_coding	Ahnak
	protein_coding	Ahnak2
	protein_coding	AI987944
	protein_coding	Ak2
	protein_coding	Ak5
	protein_coding	Akap1
	protein_coding	Akap12
	protein_coding	Akap6
	protein_coding	Akap9
	protein_coding	Akr1c14
	protein_coding	Akt3
	protein_coding	Alb
	protein_coding	Alcam
	protein_coding	Aldh1a7
	protein_coding	Aldoa
	protein_coding	Alg13
	protein_coding	Alk
	protein_coding	Alms1
	protein_coding	Alpk2
	protein_coding	Alpk3
	protein_coding	Alpl
	protein_coding	Als2
	protein_coding	Amd2
	protein_coding	Amph
	protein_coding	Amy2a2
	protein_coding	Amy2a3
	protein_coding	Anapc10
	protein_coding	Anapc16
	protein_coding	Anapc5
	protein_coding	Angpt1
	protein_coding	Angptl1
	protein_coding	Angptl2
	protein_coding	Ank2
	protein_coding	Ankfn1
	protein_coding	Ankib1
	protein_coding	Ankrd10
	protein_coding	Ankrd11
	protein_coding	Ankrd12
	protein_coding	Ankrd13c
	protein_coding	Ankrd22
	protein_coding	Ankrd28
	protein_coding	Ankrd42
	protein_coding	Ankrd44
	protein_coding	Anks1b
	protein_coding	Anln
	protein_coding	Ano2
	protein_coding	Ano3
	protein_coding	Ano4
	protein_coding	Anp32b
	protein_coding	Antxr1
	protein_coding	Antxr2
	protein_coding	Anxa10
	protein_coding	Aoah
	protein_coding	Aox3l1
	protein_coding	Ap1b1
	protein_coding	Ap3b1
	protein_coding	Ap3s1
	protein_coding	Apaf1
	protein_coding	Apba2
	protein_coding	Apbb1ip
	protein_coding	Apbb2
	protein_coding	Apcdd1
	protein_coding	Apex2
	protein_coding	Apoh
	protein_coding	Apol7b
	protein_coding	App
	protein_coding	Appbp2
	protein_coding	Arfgef2
	protein_coding	Arfip1
	protein_coding	Arhgap10
	protein_coding	Arhgap11a
	protein_coding	Arhgap12
	protein_coding	Arhgap19
	protein_coding	Arhgap22
	protein_coding	Arhgap24
	protein_coding	Arhgap26
	protein_coding	Arhgap39
	protein_coding	Arhgap44
	protein_coding	Arhgap6
	protein_coding	Arhgap8
	protein_coding	Arhgef12
	protein_coding	Arhgef3
	protein_coding	Arid1a
	protein_coding	Arid1b
	protein_coding	Arid2
	protein_coding	Arid4a
	protein_coding	Arid5b
	protein_coding	Arih2
	protein_coding	Arl15
	protein_coding	Armc10
	protein_coding	Armc3
	protein_coding	Armc4
	protein_coding	Arnt
	protein_coding	Arntl
	protein_coding	Arsb
	protein_coding	Asah2
	protein_coding	Asap1
	protein_coding	Ascc2
	protein_coding	Ascc3
	protein_coding	Ash1l
	protein_coding	Ash2l
	protein_coding	Asns
	protein_coding	Asph
	protein_coding	Astn1
	protein_coding	Astn2
	protein_coding	Asxl1
	protein_coding	Asxl2
	protein_coding	Asxl3
	protein_coding	Atad2
	protein_coding	Atad2b
	protein_coding	Atad5
	protein_coding	Ate1
	protein_coding	Atf4
	protein_coding	Atf7
	protein_coding	Atf7ip
	protein_coding	Atf7ip2
	protein_coding	Atg10
	protein_coding	Atg2b
	protein_coding	Atl1
	protein_coding	Atl2
	protein_coding	Atp10b
	protein_coding	Atp11b
	protein_coding	Atp13a4
	protein_coding	Atp13a5
	protein_coding	Atp2a2
	protein_coding	Atp2b1
	protein_coding	Atp6v1h
	protein_coding	Atp8a1
	protein_coding	Atp8a2
	protein_coding	Atp9b
	protein_coding	Atpaf1
	protein_coding	Atrnl1
	protein_coding	Atrx
	protein_coding	Atxn1
	protein_coding	Atxn2l
	protein_coding	Atxn7l1
	protein_coding	AU040320
	protein_coding	Auts2
	protein_coding	Aven
	protein_coding	AW146154
[truncated: 2,819 more rows]

[truncated: 4 more sheets: RIP, ESC_Guttman, ESC_Bergmann, Reprogramming]
