# Supplementary material for: lncRNA 5430416N02Rik Promotes the Proliferation of Mouse Embryonic Stem Cells by Activating Mid1 Expression through 3D Chromatin Architecture
Source: Stem Cell Reports. 2020 Mar 10;14(3):493–505. doi: 10.1016/j.stemcr.2020.02.002 (PMC7066321; doi:10.1016/j.stemcr.2020.02.002)
Supplement: Table S2. 5430416N02Rik-Interacting Sites and Regions Identified by 4C-Seq — 5430416N02Rik-interacting sites in heterozygous and homozygous ΔG ESCs identified by Capture-C-seq; Differential 5430416N02Rik-interacting sites between heterozygous and homozygous ΔG ESCs identified by Capture-C-seq. [file mmc3.xlsx]

## Sheet: BR1_reads_count_mm9
chr1	3085425	3085431	6
chr1	3195900	3195906	5
chr1	3205524	3205530	178
chr1	3247239	3247245	2
chr1	3273390	3273396	3
chr1	3277268	3277274	15
chr1	3300240	3300246	9
chr1	3312283	3312289	5
chr1	3331401	3331407	4
chr1	3332786	3332792	3
chr1	3333244	3333250	2
chr1	3363580	3363586	9
chr1	3389234	3389240	41
chr1	3413597	3413603	292
chr1	3418352	3418358	413
chr1	3444739	3444745	20
chr1	3457755	3457761	3
chr1	3477551	3477557	4
chr1	3481722	3481728	173
chr1	3488340	3488346	11
chr1	3528413	3528419	7
chr1	3537498	3537504	278
chr1	3583729	3583735	2
chr1	3591780	3591786	5
chr1	3592863	3592869	15
chr1	3599387	3599393	18
chr1	3665316	3665322	44
chr1	3672250	3672256	10
chr1	3677679	3677685	2285
chr1	3682223	3682229	7
chr1	3695242	3695248	34
chr1	3698738	3698744	269
chr1	3732051	3732057	2
chr1	3741761	3741767	6
chr1	3745200	3745206	9
chr1	3747264	3747270	2
chr1	3816050	3816056	19
chr1	3824258	3824264	1371
chr1	3844920	3844926	4
chr1	3885495	3885501	3
chr1	3931089	3931095	12
chr1	3942037	3942043	3
chr1	3944906	3944912	2
chr1	3991641	3991647	10
chr1	4000769	4000775	17
chr1	4003210	4003216	4
chr1	4059720	4059726	4
chr1	4065851	4065857	3
chr1	4081768	4081774	14
chr1	4125090	4125096	46
chr1	4128576	4128582	39
chr1	4129378	4129384	71
chr1	4155772	4155778	13
chr1	4163018	4163024	8
chr1	4173908	4173914	12
chr1	4186879	4186885	150
chr1	4215491	4215497	8
chr1	4269636	4269642	5
chr1	4282890	4282896	16
chr1	4312619	4312625	84
chr1	4329957	4329963	14
chr1	4339816	4339822	75
chr1	4376202	4376208	2
chr1	4382966	4382972	140
chr1	4387742	4387748	7
chr1	4400055	4400061	4
chr1	4448414	4448420	4
chr1	4468098	4468104	125
chr1	4488419	4488425	29
chr1	4501598	4501604	1877
chr1	4537557	4537563	16
chr1	4537842	4537848	8
chr1	4561635	4561641	43
chr1	4568464	4568470	19
chr1	4610429	4610435	38
chr1	4626188	4626194	6
chr1	4628470	4628476	340
chr1	4703010	4703016	2
chr1	4719814	4719820	15
chr1	4724765	4724771	25
chr1	4725757	4725763	27
chr1	4753735	4753741	56
chr1	4782543	4782549	156
chr1	4807536	4807542	77
chr1	4826084	4826090	2
chr1	4828767	4828773	947
chr1	4845747	4845753	12
chr1	4879914	4879920	40
chr1	4908514	4908520	5
chr1	4915697	4915703	3
chr1	4916766	4916772	74
chr1	4919179	4919185	2
chr1	4924408	4924414	25
chr1	4961154	4961160	60
chr1	4979074	4979080	4
chr1	5039156	5039162	2
chr1	5044589	5044595	21
chr1	5064403	5064409	3
chr1	5076910	5076916	9399
chr1	5109511	5109517	14
chr1	5169981	5169987	6
chr1	5198957	5198963	2
chr1	5230416	5230422	5
chr1	5238168	5238174	62
chr1	5247510	5247516	41
chr1	5248458	5248464	11
chr1	5298672	5298678	29
chr1	5319097	5319103	7
chr1	5336557	5336563	13
chr1	5352585	5352591	1331
chr1	5370339	5370345	1040
chr1	5388461	5388467	177
chr1	5404935	5404941	137
chr1	5405168	5405174	465
chr1	5429672	5429678	2
chr1	5431636	5431642	70
chr1	5455224	5455230	30
chr1	5457785	5457791	2
chr1	5480762	5480768	2
chr1	5491885	5491891	24
chr1	5494164	5494170	113
chr1	5495005	5495011	678
chr1	5513363	5513369	7
chr1	5536590	5536596	13
chr1	5539604	5539610	3
chr1	5595666	5595672	31
chr1	5597496	5597502	4
chr1	5621273	5621279	323
chr1	5626114	5626120	3
chr1	5631437	5631443	2
chr1	5712014	5712020	15
chr1	5722473	5722479	91
chr1	5724918	5724924	44
chr1	5730995	5731001	2
chr1	5748704	5748710	3
chr1	5753395	5753401	137
chr1	5754221	5754227	10
chr1	5771992	5771998	4
chr1	5789734	5789740	60
chr1	5839871	5839877	4
chr1	5859999	5860005	2
chr1	5866995	5867001	1513
chr1	5914829	5914835	2
chr1	5922402	5922408	5
chr1	5922835	5922841	2
chr1	6005775	6005781	7
chr1	6044201	6044207	3
chr1	6074276	6074282	5
chr1	6074482	6074488	9
chr1	6081901	6081907	14
chr1	6102275	6102281	2
chr1	6110316	6110322	529
chr1	6162070	6162076	4
chr1	6189694	6189700	19
chr1	6233658	6233664	2
chr1	6254538	6254544	221
chr1	6269361	6269367	2
chr1	6271759	6271765	4
chr1	6317948	6317954	11
chr1	6320680	6320686	3
chr1	6362681	6362687	2
chr1	6380994	6381000	24
chr1	6431156	6431162	4
chr1	6444257	6444263	2
chr1	6531622	6531628	42
chr1	6533325	6533331	90
chr1	6540749	6540755	2
chr1	6541136	6541142	18
chr1	6546861	6546867	7
chr1	6575290	6575296	6
chr1	6586320	6586326	4
chr1	6592633	6592639	65
chr1	6597483	6597489	31
chr1	6599247	6599253	11
chr1	6632122	6632128	6
chr1	6659321	6659327	2
chr1	6694004	6694010	169
chr1	6723007	6723013	45
chr1	6723320	6723326	1018
chr1	6738879	6738885	4
chr1	6739285	6739291	3
chr1	6742098	6742104	219
chr1	6744202	6744208	7
chr1	6777403	6777409	881
chr1	6791711	6791717	36
chr1	6807879	6807885	2
chr1	6817545	6817551	78
chr1	6836612	6836618	3
chr1	6860382	6860388	11
chr1	6866239	6866245	9
chr1	6866969	6866975	3
chr1	6875470	6875476	3
chr1	6877523	6877529	35
chr1	6887454	6887460	11
chr1	6892840	6892846	16
chr1	6896286	6896292	63
chr1	6902171	6902177	6
chr1	6906602	6906608	4
chr1	6918932	6918938	276
chr1	6925291	6925297	7
chr1	6943019	6943025	455
chr1	7003390	7003396	2
chr1	7010164	7010170	17
chr1	7021996	7022002	117
chr1	7042096	7042102	266
chr1	7052872	7052878	38
chr1	7112608	7112614	13
chr1	7124959	7124965	7
chr1	7126215	7126221	22
chr1	7176678	7176684	2
chr1	7189394	7189400	7
chr1	7234524	7234530	5
chr1	7243649	7243655	69
chr1	7254270	7254276	276
chr1	7255056	7255062	995
chr1	7259609	7259615	15
chr1	7305167	7305173	155
chr1	7305945	7305951	309
chr1	7308703	7308709	17
chr1	7359801	7359807	12
chr1	7372030	7372036	14
chr1	7373654	7373660	194
chr1	7379755	7379761	4
chr1	7405091	7405097	1043
chr1	7407536	7407542	126
chr1	7413548	7413554	11
chr1	7414397	7414403	53
chr1	7440175	7440181	50
chr1	7444679	7444685	12
chr1	7448318	7448324	6
chr1	7497139	7497145	1202
chr1	7505488	7505494	12
chr1	7509438	7509444	60
chr1	7516983	7516989	7
chr1	7520746	7520752	187
chr1	7535604	7535610	15
chr1	7553086	7553092	373
chr1	7611809	7611815	419
chr1	7622521	7622527	26
chr1	7643933	7643939	973
chr1	7763145	7763151	112
chr1	7768343	7768349	2
chr1	7808154	7808160	12
chr1	7814557	7814563	4
chr1	7891764	7891770	2
chr1	7941054	7941060	4
chr1	7956821	7956827	4
chr1	7992119	7992125	13
chr1	8024834	8024840	25
chr1	8050907	8050913	21
chr1	8073273	8073279	2
chr1	8094351	8094357	33
chr1	8095044	8095050	912
chr1	8142169	8142175	3
chr1	8145868	8145874	4
chr1	8166718	8166724	8
chr1	8210896	8210902	4
chr1	8213351	8213357	4
chr1	8216420	8216426	70
chr1	8226919	8226925	2
chr1	8252809	8252815	8
chr1	8278156	8278162	20
chr1	8280870	8280876	4
chr1	8284144	8284150	4
chr1	8341149	8341155	199
chr1	8347950	8347956	344
chr1	8349826	8349832	12
chr1	8350255	8350261	17
chr1	8377947	8377953	6
chr1	8405719	8405725	4
chr1	8422719	8422725	4
chr1	8429147	8429153	5
chr1	8455364	8455370	7
chr1	8460324	8460330	2
chr1	8477801	8477807	149
chr1	8503928	8503934	20
chr1	8553283	8553289	6
chr1	8568942	8568948	20
chr1	8583785	8583791	10
chr1	8616861	8616867	3
chr1	8632987	8632993	9
chr1	8658501	8658507	56
chr1	8730196	8730202	16
chr1	8748676	8748682	4
chr1	8792095	8792101	2
chr1	8818815	8818821	6
chr1	8826904	8826910	2
chr1	8860447	8860453	3
chr1	8869378	8869384	3
chr1	8876341	8876347	30
chr1	8876705	8876711	36
chr1	8882433	8882439	4
chr1	8890953	8890959	4
chr1	8898385	8898391	2
chr1	8921871	8921877	27
chr1	8928952	8928958	13
chr1	8944610	8944616	7
chr1	8990000	8990006	871
chr1	9046991	9046997	690
chr1	9091187	9091193	68
chr1	9124654	9124660	4
chr1	9130570	9130576	1794
chr1	9135290	9135296	119
chr1	9213635	9213641	1217
chr1	9223128	9223134	2
chr1	9261458	9261464	2
chr1	9273161	9273167	9
chr1	9275175	9275181	1395
chr1	9312499	9312505	7
chr1	9313504	9313510	37
chr1	9321370	9321376	5
chr1	9432206	9432212	307
chr1	9433503	9433509	6
chr1	9455324	9455330	171
chr1	9504503	9504509	6
chr1	9569491	9569497	91
chr1	9573058	9573064	5
chr1	9632942	9632948	432
chr1	9671578	9671584	3
chr1	9704677	9704683	3090
chr1	9708214	9708220	3
chr1	9719223	9719229	235
chr1	9720698	9720704	31
chr1	9732373	9732379	9
chr1	9737067	9737073	34
chr1	9737796	9737802	1006
chr1	9753162	9753168	8
chr1	9772306	9772312	223
chr1	9786096	9786102	4
chr1	9848382	9848388	55
chr1	9852483	9852489	15
chr1	9855771	9855777	21
chr1	9875149	9875155	4
chr1	9875693	9875699	6
chr1	9897477	9897483	3
chr1	9923149	9923155	74
chr1	9935476	9935482	4
chr1	9948034	9948040	2
chr1	9969374	9969380	5
chr1	9991634	9991640	15
chr1	10013129	10013135	132
chr1	10053205	10053211	6
chr1	10078874	10078880	23
chr1	10100442	10100448	316
chr1	10148590	10148596	16
chr1	10163201	10163207	14
chr1	10167934	10167940	70
chr1	10174929	10174935	43
chr1	10219417	10219423	324
chr1	10257738	10257744	283
chr1	10302736	10302742	2
chr1	10308055	10308061	63
chr1	10322594	10322600	76
chr1	10323361	10323367	206
chr1	10357119	10357125	123
chr1	10363861	10363867	3
chr1	10363983	10363989	22
chr1	10383868	10383874	162
chr1	10448082	10448088	699
chr1	10450624	10450630	155
chr1	10493520	10493526	6
chr1	10514840	10514846	12
chr1	10518876	10518882	3
chr1	10554163	10554169	695
chr1	10562347	10562353	10
chr1	10565525	10565531	16
chr1	10569555	10569561	38
chr1	10579415	10579421	2
chr1	10591644	10591650	13
chr1	10601144	10601150	117
chr1	10601733	10601739	5
chr1	10616843	10616849	2
chr1	10617526	10617532	3
chr1	10622087	10622093	15
chr1	10628197	10628203	14
chr1	10638062	10638068	1660
chr1	10649585	10649591	2
chr1	10664585	10664591	3
chr1	10665476	10665482	163
chr1	10729499	10729505	2
chr1	10736226	10736232	9
chr1	10746171	10746177	1467
chr1	10789707	10789713	23
chr1	10802763	10802769	3
chr1	10802863	10802869	6
chr1	10805477	10805483	32
chr1	10825863	10825869	4
chr1	10831601	10831607	944
chr1	10836938	10836944	9
chr1	10840909	10840915	42
chr1	10843361	10843367	6
chr1	10843605	10843611	8
chr1	10887219	10887225	2
chr1	10922591	10922597	3
chr1	10939781	10939787	1157
chr1	10941658	10941664	6
chr1	10945227	10945233	30
chr1	10946270	10946276	42
chr1	10974878	10974884	54
chr1	10977454	10977460	17
chr1	10998379	10998385	40
chr1	11006216	11006222	27
chr1	11055290	11055296	4
chr1	11056838	11056844	2
chr1	11081864	11081870	11
chr1	11086475	11086481	554
chr1	11108967	11108973	21
chr1	11109749	11109755	19
chr1	11121715	11121721	2
chr1	11125103	11125109	3
chr1	11125803	11125809	4
chr1	11153902	11153908	3
chr1	11156815	11156821	560
chr1	11166000	11166006	2
chr1	11169699	11169705	2988
chr1	11175824	11175830	9
chr1	11193462	11193468	4
chr1	11235400	11235406	7
chr1	11236141	11236147	2
chr1	11242231	11242237	7
chr1	11259544	11259550	8
chr1	11271022	11271028	2
chr1	11297018	11297024	13
chr1	11308659	11308665	74
chr1	11382148	11382154	2
chr1	11386527	11386533	132
chr1	11393307	11393313	13
chr1	11402264	11402270	7
chr1	11405775	11405781	22
chr1	11413329	11413335	10
chr1	11427633	11427639	4
chr1	11438955	11438961	124
chr1	11454320	11454326	606
chr1	11463970	11463976	21
chr1	11484119	11484125	2
chr1	11492744	11492750	14
chr1	11495990	11495996	16
chr1	11515060	11515066	7
chr1	11565438	11565444	53
chr1	11579413	11579419	8
chr1	11588271	11588277	7
chr1	11595025	11595031	3
chr1	11628547	11628553	19
chr1	11637835	11637841	9
chr1	11639163	11639169	46
chr1	11660708	11660714	18
chr1	11743540	11743546	2
chr1	11745135	11745141	59
chr1	11782135	11782141	22
chr1	11807624	11807630	1990
chr1	11821464	11821470	3
chr1	11862475	11862481	2
chr1	11882154	11882160	12
chr1	11917860	11917866	54
chr1	11969301	11969307	4
chr1	11975302	11975308	15
chr1	11995264	11995270	270
chr1	11999563	11999569	2
chr1	12005994	12006000	3
chr1	12012260	12012266	62
chr1	12018240	12018246	15
chr1	12028236	12028242	2
chr1	12032470	12032476	277
chr1	12047434	12047440	12
chr1	12053705	12053711	427
chr1	12055095	12055101	3
chr1	12084464	12084470	1050
chr1	12090987	12090993	33
chr1	12106407	12106413	4
chr1	12120457	12120463	15
chr1	12124016	12124022	3
chr1	12168655	12168661	5
chr1	12246161	12246167	84
chr1	12253641	12253647	58
chr1	12260553	12260559	22
chr1	12274571	12274577	5
chr1	12285091	12285097	20
chr1	12295189	12295195	6
chr1	12311838	12311844	2
chr1	12315294	12315300	3
chr1	12353854	12353860	3
chr1	12376135	12376141	4
chr1	12383506	12383512	373
chr1	12390542	12390548	298
chr1	12392315	12392321	36
chr1	12397448	12397454	95
chr1	12400824	12400830	3
chr1	12403862	12403868	10
chr1	12429365	12429371	1212
chr1	12437078	12437084	2
chr1	12452456	12452462	2
chr1	12456880	12456886	11
chr1	12486920	12486926	193
chr1	12542629	12542635	38
chr1	12562695	12562701	76
chr1	12576189	12576195	83
chr1	12579901	12579907	3
chr1	12622902	12622908	9
chr1	12624156	12624162	4
chr1	12685316	12685322	7
chr1	12712383	12712389	48
chr1	12715895	12715901	26
chr1	12718014	12718020	103
chr1	12729333	12729339	28
chr1	12757406	12757412	8
chr1	12823363	12823369	2
chr1	12834590	12834596	7
chr1	12882626	12882632	3
chr1	12944867	12944873	45
chr1	12987527	12987533	3
chr1	12998619	12998625	297
chr1	12998707	12998713	2
chr1	13000658	13000664	4
chr1	13006637	13006643	45
chr1	13028216	13028222	8
chr1	13048319	13048325	8
chr1	13054064	13054070	3
chr1	13077115	13077121	14
chr1	13092502	13092508	8
chr1	13104865	13104871	7
chr1	13111043	13111049	21
chr1	13149687	13149693	44
chr1	13237962	13237968	22
chr1	13249416	13249422	2
chr1	13279966	13279972	96
chr1	13282953	13282959	4
chr1	13319614	13319620	31
chr1	13389714	13389720	2
chr1	13401163	13401169	16
chr1	13407830	13407836	175
chr1	13415903	13415909	41
chr1	13429331	13429337	74
chr1	13433473	13433479	93
chr1	13448082	13448088	1020
chr1	13453637	13453643	10
chr1	13503486	13503492	2
chr1	13507941	13507947	13
chr1	13517355	13517361	7
chr1	13564501	13564507	3
chr1	13581391	13581397	164
chr1	13645912	13645918	5
chr1	13667678	13667684	4
chr1	13696414	13696420	3
chr1	13700869	13700875	75
chr1	13734979	13734985	2
chr1	13742480	13742486	13
chr1	13745833	13745839	9
chr1	13774453	13774459	83
chr1	13780895	13780901	10
chr1	13783736	13783742	11
chr1	13790977	13790983	4523
chr1	13793343	13793349	42
chr1	13797175	13797181	2
chr1	13798551	13798557	5
chr1	13839391	13839397	68
chr1	13845596	13845602	9
chr1	13861681	13861687	13
chr1	13905854	13905860	19
chr1	13941009	13941015	8
chr1	13967533	13967539	15
chr1	13979099	13979105	3
chr1	14001086	14001092	11
chr1	14059140	14059146	3
chr1	14091419	14091425	42
chr1	14113959	14113965	740
chr1	14118815	14118821	124
chr1	14144332	14144338	95
chr1	14172415	14172421	5
chr1	14173164	14173170	2
chr1	14182883	14182889	10
chr1	14183361	14183367	2
chr1	14184579	14184585	13
chr1	14212876	14212882	3
chr1	14260832	14260838	859
chr1	14277285	14277291	21
chr1	14291565	14291571	67
chr1	14347723	14347729	656
chr1	14357135	14357141	6
chr1	14389594	14389600	708
chr1	14392679	14392685	2
chr1	14414683	14414689	7
chr1	14459125	14459131	2
chr1	14474761	14474767	19
chr1	14498161	14498167	3
chr1	14507589	14507595	1402
chr1	14529800	14529806	9
chr1	14568250	14568256	15
chr1	14621598	14621604	9
chr1	14649717	14649723	4
chr1	14656777	14656783	8
chr1	14687457	14687463	886
chr1	14689024	14689030	2516
chr1	14701497	14701503	10
chr1	14704805	14704811	186
chr1	14705198	14705204	185
chr1	14767520	14767526	28
chr1	14779992	14779998	211
chr1	14790973	14790979	34
chr1	14813557	14813563	2
chr1	14827236	14827242	2130
chr1	14896014	14896020	62
chr1	14897245	14897251	2
chr1	14921947	14921953	38
chr1	14935620	14935626	3
chr1	14943469	14943475	3
chr1	14953364	14953370	2
chr1	14954647	14954653	4
chr1	15034205	15034211	42
chr1	15105620	15105626	6
chr1	15121266	15121272	3
chr1	15128401	15128407	4
chr1	15140205	15140211	22
chr1	15145615	15145621	14
chr1	15150417	15150423	53
chr1	15194598	15194604	171
chr1	15198211	15198217	3
chr1	15205817	15205823	3
chr1	15241212	15241218	364
chr1	15241282	15241288	17
chr1	15254613	15254619	3
chr1	15289421	15289427	18
chr1	15299528	15299534	75
chr1	15316194	15316200	4
chr1	15382289	15382295	44
chr1	15428791	15428797	18
chr1	15471242	15471248	81
chr1	15507714	15507720	8
chr1	15521862	15521868	2
chr1	15539923	15539929	390
chr1	15543238	15543244	8
chr1	15556937	15556943	78
chr1	15568618	15568624	37
chr1	15602589	15602595	3
chr1	15651256	15651262	2
chr1	15651938	15651944	3
chr1	15658579	15658585	39
chr1	15660178	15660184	19
chr1	15661872	15661878	343
chr1	15677711	15677717	7
chr1	15693076	15693082	1461
chr1	15694451	15694457	3
chr1	15759935	15759941	23
chr1	15796463	15796469	3
chr1	15806136	15806142	620
chr1	15861209	15861215	2
chr1	15862741	15862747	4
chr1	15875647	15875653	11
chr1	15880168	15880174	2
chr1	15894691	15894697	3
chr1	15907830	15907836	2
chr1	15914885	15914891	123
chr1	15931992	15931998	33
chr1	15949950	15949956	12
chr1	15961155	15961161	2
chr1	15962818	15962824	22
chr1	15981363	15981369	198
chr1	16014527	16014533	513
chr1	16070446	16070452	2
chr1	16089994	16090000	129
chr1	16099254	16099260	797
chr1	16107655	16107661	10
chr1	16117198	16117204	82
chr1	16120022	16120028	37
chr1	16126907	16126913	15
chr1	16164240	16164246	433
chr1	16212128	16212134	2
chr1	16213714	16213720	29
chr1	16218418	16218424	539
chr1	16231667	16231673	2
chr1	16255846	16255852	3
chr1	16293852	16293858	56
chr1	16299703	16299709	12
chr1	16306136	16306142	17
chr1	16337941	16337947	8
chr1	16354902	16354908	10
chr1	16363354	16363360	2
chr1	16365371	16365377	8
chr1	16365873	16365879	657
chr1	16368334	16368340	2290
chr1	16382025	16382031	11
chr1	16400715	16400721	2
chr1	16407438	16407444	144
chr1	16409565	16409571	5
chr1	16430208	16430214	8
chr1	16502317	16502323	60
chr1	16521648	16521654	5
chr1	16526960	16526966	15
chr1	16544051	16544057	15
chr1	16573765	16573771	34
chr1	16573886	16573892	4
chr1	16582500	16582506	2
chr1	16602107	16602113	6
chr1	16636779	16636785	541
chr1	16725327	16725333	9
chr1	16803169	16803175	24
chr1	16811825	16811831	20
chr1	16846186	16846192	4
chr1	16866221	16866227	2
chr1	16918031	16918037	5
chr1	16951124	16951130	46
chr1	16957134	16957140	38
chr1	16965912	16965918	10
chr1	16995277	16995283	7
chr1	17023337	17023343	9
chr1	17061877	17061883	41
chr1	17101397	17101403	5
chr1	17110848	17110854	10
chr1	17117859	17117865	4
chr1	17140143	17140149	94
chr1	17145777	17145783	1691
chr1	17153015	17153021	3
chr1	17238532	17238538	190
chr1	17241926	17241932	31
chr1	17255778	17255784	15
chr1	17263289	17263295	9
chr1	17286236	17286242	10
chr1	17329179	17329185	68
chr1	17339896	17339902	556
chr1	17348115	17348121	24
chr1	17435547	17435553	9
chr1	17448985	17448991	1298
chr1	17471349	17471355	3
chr1	17548036	17548042	3
chr1	17554415	17554421	30
chr1	17614217	17614223	264
chr1	17688367	17688373	4
chr1	17701041	17701047	116
chr1	17703942	17703948	15
chr1	17717013	17717019	7
chr1	17751616	17751622	180
chr1	17865481	17865487	65
chr1	17871799	17871805	365
chr1	17873869	17873875	3
chr1	17883555	17883561	149
chr1	17886080	17886086	26
chr1	17887235	17887241	2
chr1	17998304	17998310	8
chr1	18021870	18021876	8
chr1	18031920	18031926	11
chr1	18035076	18035082	2
chr1	18052786	18052792	187
chr1	18086721	18086727	17
chr1	18091795	18091801	2
chr1	18109061	18109067	11
chr1	18109772	18109778	25
chr1	18169558	18169564	2
chr1	18180620	18180626	1031
chr1	18218186	18218192	67
chr1	18262596	18262602	2
chr1	18274005	18274011	2
chr1	18299451	18299457	8
chr1	18301176	18301182	37
chr1	18322073	18322079	8
chr1	18322473	18322479	6
chr1	18350292	18350298	92
chr1	18382313	18382319	29
chr1	18387819	18387825	2
chr1	18389363	18389369	379
chr1	18391468	18391474	20
chr1	18400240	18400246	2
chr1	18474398	18474404	15
chr1	18526537	18526543	39
chr1	18546769	18546775	9
chr1	18574555	18574561	2
chr1	18640421	18640427	10
chr1	18696458	18696464	13
chr1	18719235	18719241	4
chr1	18785184	18785190	6
chr1	18821336	18821342	2
chr1	18855541	18855547	3
chr1	18861077	18861083	734
chr1	18926543	18926549	24
chr1	18927870	18927876	97
chr1	18951243	18951249	14
chr1	18960330	18960336	4
chr1	18987432	18987438	14
chr1	19009636	19009642	2
chr1	19036497	19036503	5
chr1	19046579	19046585	2
chr1	19078624	19078630	428
chr1	19102018	19102024	1513
chr1	19178172	19178178	18
chr1	19192990	19192996	416
chr1	19218676	19218682	412
chr1	19255125	19255131	2
chr1	19266124	19266130	123
chr1	19289492	19289498	604
chr1	19322431	19322437	260
chr1	19328688	19328694	17
chr1	19346988	19346994	573
chr1	19423995	19424001	13
chr1	19443386	19443392	4
chr1	19509755	19509761	2
chr1	19524780	19524786	4
chr1	19553980	19553986	158
chr1	19573462	19573468	22
chr1	19581662	19581668	4
chr1	19597615	19597621	29
chr1	19621907	19621913	48
chr1	19648837	19648843	26
chr1	19652186	19652192	5
chr1	19653391	19653397	14
chr1	19658339	19658345	13
chr1	19664859	19664865	150
chr1	19691352	19691358	20
chr1	19806702	19806708	9
chr1	19821561	19821567	768
chr1	19855830	19855836	94
chr1	19887825	19887831	3
chr1	19889025	19889031	4
chr1	19909654	19909660	385
chr1	19951324	19951330	13
chr1	19952589	19952595	4
chr1	19953909	19953915	2
chr1	19955667	19955673	1068
chr1	19960923	19960929	14
chr1	19989755	19989761	434
chr1	19996879	19996885	49
chr1	19999845	19999851	4
chr1	19999868	19999874	2
chr1	20016586	20016592	528
chr1	20025286	20025292	4
chr1	20059233	20059239	969
chr1	20061060	20061066	14
chr1	20105661	20105667	56
chr1	20137603	20137609	171
chr1	20169653	20169659	3
chr1	20185132	20185138	2
chr1	20258013	20258019	3
chr1	20266973	20266979	10
chr1	20293352	20293358	54
chr1	20302849	20302855	25
chr1	20353997	20354003	1298
chr1	20366506	20366512	401
chr1	20398413	20398419	2
chr1	20414043	20414049	17
chr1	20431388	20431394	14
chr1	20435318	20435324	35
chr1	20445502	20445508	7
chr1	20457389	20457395	20
chr1	20461175	20461181	3
chr1	20463117	20463123	361
chr1	20472878	20472884	4
chr1	20494669	20494675	46
chr1	20563624	20563630	6
chr1	20580769	20580775	21
chr1	20643511	20643517	17
chr1	20684640	20684646	65
chr1	20691884	20691890	14
chr1	20703499	20703505	13
chr1	20723415	20723421	2
chr1	20740031	20740037	1610
chr1	20752277	20752283	4
chr1	20833149	20833155	2
chr1	20869014	20869020	75
chr1	20900222	20900228	3
chr1	20940417	20940423	7
chr1	20940531	20940537	4
chr1	20948234	20948240	75
chr1	20963957	20963963	576
chr1	20987599	20987605	12
chr1	20992185	20992191	192
chr1	21042810	21042816	14
chr1	21077814	21077820	44
chr1	21100251	21100257	16
chr1	21140787	21140793	42
chr1	21247671	21247677	162
chr1	21252466	21252472	651
chr1	21255282	21255288	138
chr1	21267281	21267287	2
chr1	21298489	21298495	5
chr1	21299735	21299741	2
chr1	21348882	21348888	8
chr1	21438469	21438475	10
chr1	21449843	21449849	4
chr1	21450928	21450934	5
chr1	21454049	21454055	198
chr1	21486667	21486673	11
chr1	21501361	21501367	7
chr1	21512730	21512736	4
chr1	21521193	21521199	9
chr1	21540991	21540997	10
chr1	21546023	21546029	13
chr1	21559009	21559015	7
chr1	21603047	21603053	138
chr1	21605605	21605611	793
chr1	21637043	21637049	134
chr1	21649389	21649395	45
chr1	21650302	21650308	2
chr1	21653994	21654000	38
chr1	21699986	21699992	2212
chr1	21707314	21707320	3
chr1	21713945	21713951	728
chr1	21751417	21751423	373
chr1	21751948	21751954	3
chr1	21787799	21787805	3
chr1	21793368	21793374	34
chr1	21803077	21803083	3
chr1	21807381	21807387	9
chr1	21833454	21833460	14
chr1	21856395	21856401	5
chr1	21884918	21884924	3
chr1	21892859	21892865	2
chr1	21909841	21909847	84
chr1	21954331	21954337	2
chr1	21969467	21969473	346
chr1	22016025	22016031	52
chr1	22078443	22078449	2244
chr1	22122288	22122294	286
chr1	22172755	22172761	2
chr1	22176650	22176656	3
chr1	22179431	22179437	11
chr1	22187281	22187287	3
chr1	22246590	22246596	2
chr1	22266963	22266969	18
chr1	22292021	22292027	116
chr1	22306359	22306365	11
chr1	22307706	22307712	10
chr1	22316826	22316832	284
chr1	22317373	22317379	1502
chr1	22323434	22323440	19
chr1	22345380	22345386	6
chr1	22377490	22377496	699
chr1	22478465	22478471	2
chr1	22532488	22532494	286
chr1	22544188	22544194	18
chr1	22579285	22579291	5
chr1	22602316	22602322	267
chr1	22621176	22621182	3
chr1	22671113	22671119	83
chr1	22703945	22703951	40
chr1	22726365	22726371	3
chr1	22734656	22734662	77
chr1	22745501	22745507	132
chr1	22753287	22753293	5
chr1	22789007	22789013	214
chr1	22814199	22814205	34
chr1	22843228	22843234	38
chr1	22857589	22857595	28
chr1	22936001	22936007	2
chr1	22939742	22939748	409
chr1	22953249	22953255	11
chr1	22955004	22955010	4
chr1	22987558	22987564	8
chr1	22998438	22998444	10
chr1	23023270	23023276	47
chr1	23037503	23037509	4
chr1	23071985	23071991	83
chr1	23079072	23079078	3
chr1	23089670	23089676	6
chr1	23090550	23090556	11
chr1	23112919	23112925	9
chr1	23129879	23129885	23
chr1	23143673	23143679	4
chr1	23165079	23165085	33
chr1	23179087	23179093	4
chr1	23223892	23223898	170
chr1	23229401	23229407	2
chr1	23241034	23241040	2
chr1	23250198	23250204	7
chr1	23258618	23258624	2
chr1	23270367	23270373	47
chr1	23288564	23288570	19
chr1	23292954	23292960	8
chr1	23296749	23296755	11
chr1	23314500	23314506	74
chr1	23315651	23315657	6
chr1	23317243	23317249	34
chr1	23337240	23337246	3732
chr1	23355631	23355637	18
chr1	23401186	23401192	5
chr1	23416815	23416821	212
chr1	23440161	23440167	35
chr1	23442543	23442549	5
chr1	23450103	23450109	1208
chr1	23470616	23470622	6
chr1	23471354	23471360	5
chr1	23479003	23479009	53
chr1	23481967	23481973	9
chr1	23502142	23502148	316
chr1	23513373	23513379	7
chr1	23529944	23529950	7
chr1	23564934	23564940	4
chr1	23599273	23599279	6
chr1	23609955	23609961	27
chr1	23613826	23613832	3
chr1	23614682	23614688	878
chr1	23655606	23655612	8
chr1	23738051	23738057	5
chr1	23750036	23750042	368
chr1	23785528	23785534	13
chr1	23804914	23804920	7
chr1	23806839	23806845	5
chr1	23833302	23833308	14
chr1	23834184	23834190	11
chr1	23840259	23840265	43
chr1	23846781	23846787	736
chr1	23869134	23869140	6
chr1	23885137	23885143	20
chr1	23899448	23899454	24
chr1	23900102	23900108	9
chr1	23916085	23916091	195
chr1	23935209	23935215	2
chr1	23958863	23958869	2
chr1	23963503	23963509	18
chr1	23982305	23982311	2
chr1	24004546	24004552	5
chr1	24023999	24024005	9
chr1	24033025	24033031	8
chr1	24039254	24039260	25
chr1	24054572	24054578	35
chr1	24071955	24071961	10
chr1	24091742	24091748	5
chr1	24118543	24118549	4
chr1	24126681	24126687	476
chr1	24150752	24150758	2
chr1	24175999	24176005	57
chr1	24182230	24182236	341
chr1	24205610	24205616	6
chr1	24241077	24241083	2
chr1	24299828	24299834	3
chr1	24319927	24319933	6
chr1	24326492	24326498	2
chr1	24331481	24331487	3
chr1	24345313	24345319	2
chr1	24357397	24357403	16
chr1	24421206	24421212	38
chr1	24428242	24428248	4
chr1	24430306	24430312	16
chr1	24450481	24450487	21
chr1	24456524	24456530	2
chr1	24495032	24495038	6
chr1	24498063	24498069	36
chr1	24513129	24513135	4
chr1	24519495	24519501	1363
chr1	24563129	24563135	91
chr1	24570214	24570220	171
chr1	24593314	24593320	6
chr1	24643616	24643622	4
chr1	24761141	24761147	6
chr1	24770508	24770514	6
chr1	24782806	24782812	3
chr1	24820571	24820577	8
chr1	24826099	24826105	77
chr1	24833682	24833688	6
chr1	24837350	24837356	3
chr1	24854203	24854209	789
chr1	24907620	24907626	101
chr1	24916720	24916726	20
chr1	24926415	24926421	2
chr1	24926727	24926733	18
chr1	24931284	24931290	2
chr1	24940049	24940055	2
chr1	24941020	24941026	6
chr1	24946885	24946891	4
chr1	24975805	24975811	56
chr1	24980505	24980511	4
chr1	25010090	25010096	47
chr1	25015356	25015362	2
chr1	25025741	25025747	5
chr1	25026567	25026573	12
chr1	25030648	25030654	2
chr1	25061768	25061774	6
chr1	25062008	25062014	51
chr1	25079830	25079836	15
chr1	25095302	25095308	9
chr1	25114238	25114244	7
chr1	25118421	25118427	7
chr1	25170514	25170520	3
chr1	25185542	25185548	4
chr1	25190299	25190305	31
chr1	25233420	25233426	646
chr1	25309954	25309960	15
chr1	25316094	25316100	2
chr1	25328641	25328647	2
chr1	25363102	25363108	16
chr1	25381729	25381735	17
chr1	25402593	25402599	5
chr1	25408844	25408850	20
chr1	25448505	25448511	4
chr1	25451536	25451542	3
chr1	25472069	25472075	3
chr1	25492362	25492368	13
chr1	25500760	25500766	207
chr1	25562074	25562080	4631
chr1	25574484	25574490	11
chr1	25599819	25599825	6
chr1	25625088	25625094	16
chr1	25664680	25664686	723
chr1	25670394	25670400	7
chr1	25673120	25673126	2
chr1	25700859	25700865	70
chr1	25733352	25733358	4
chr1	25831893	25831899	103
chr1	25836545	25836551	12
chr1	25849250	25849256	60
chr1	25896701	25896707	37
chr1	25902822	25902828	4
chr1	25904527	25904533	200
chr1	25917918	25917924	2
chr1	25928562	25928568	1394
chr1	26020344	26020350	2
chr1	26045693	26045699	4
chr1	26056095	26056101	2
chr1	26062257	26062263	6
chr1	26090438	26090444	19
chr1	26107806	26107812	2
chr1	26145054	26145060	14
chr1	26146332	26146338	17
chr1	26151503	26151509	3
chr1	26198648	26198654	5
chr1	26212442	26212448	24
chr1	26255721	26255727	8
chr1	26270649	26270655	5
chr1	26293580	26293586	58
chr1	26352584	26352590	3
chr1	26352832	26352838	240
chr1	26360128	26360134	1885
chr1	26383988	26383994	2
chr1	26453171	26453177	44
chr1	26465317	26465323	1550
chr1	26511780	26511786	29
chr1	26552125	26552131	14
chr1	26571258	26571264	18
chr1	26599854	26599860	21
chr1	26627716	26627722	6
chr1	26641874	26641880	4
chr1	26667366	26667372	4
chr1	26680898	26680904	231
chr1	26686868	26686874	8
chr1	26742307	26742313	3
chr1	26745746	26745752	179
chr1	26774111	26774117	6
chr1	26778279	26778285	141
chr1	26801026	26801032	6
chr1	26810870	26810876	11
chr1	26818719	26818725	4
chr1	26873028	26873034	4
chr1	26888127	26888133	2
chr1	26895158	26895164	7
chr1	26898556	26898562	3
chr1	26921849	26921855	104
chr1	26933551	26933557	3
chr1	26933640	26933646	2
chr1	26937035	26937041	37
chr1	26938746	26938752	488
chr1	26981839	26981845	23
chr1	26988137	26988143	58
chr1	27008258	27008264	4
chr1	27035348	27035354	4
chr1	27036809	27036815	7
chr1	27069578	27069584	383
chr1	27079720	27079726	3
chr1	27095438	27095444	23
chr1	27102078	27102084	30
chr1	27143873	27143879	38
chr1	27154347	27154353	12
chr1	27166371	27166377	102
chr1	27177927	27177933	65
chr1	27227157	27227163	22
chr1	27259840	27259846	3
chr1	27262256	27262262	125
chr1	27338374	27338380	5
chr1	27384132	27384138	2
chr1	27395842	27395848	23
chr1	27409154	27409160	3
chr1	27473814	27473820	570
chr1	27484173	27484179	2
chr1	27510880	27510886	17
chr1	27513194	27513200	2
chr1	27557540	27557546	8
chr1	27609153	27609159	28
chr1	27633748	27633754	2
chr1	27680783	27680789	4
chr1	27700384	27700390	4
chr1	27709498	27709504	38
chr1	27715432	27715438	11
chr1	27727945	27727951	1382
chr1	27748339	27748345	5
chr1	27762643	27762649	123
chr1	27808371	27808377	43
chr1	27821344	27821350	2
chr1	27870790	27870796	257
chr1	27925751	27925757	2
chr1	27938368	27938374	1503
chr1	27940188	27940194	18
chr1	27972483	27972489	6
chr1	27973878	27973884	648
chr1	27987673	27987679	22
chr1	27995176	27995182	6
chr1	28032067	28032073	284
chr1	28035827	28035833	1341
chr1	28041534	28041540	3
chr1	28068667	28068673	339
chr1	28162759	28162765	5
chr1	28185123	28185129	3
chr1	28220697	28220703	11
chr1	28239690	28239696	3
chr1	28257359	28257365	285
chr1	28265501	28265507	11
chr1	28333938	28333944	2
chr1	28395000	28395006	2
chr1	28431799	28431805	52
chr1	28441566	28441572	6
chr1	28476949	28476955	3
chr1	28487009	28487015	28
chr1	28489695	28489701	177
chr1	28492957	28492963	86
chr1	28542322	28542328	14
chr1	28574527	28574533	5
chr1	28589403	28589409	45
chr1	28615362	28615368	11
chr1	28642591	28642597	12
chr1	28676764	28676770	5
chr1	28700867	28700873	15
chr1	28723578	28723584	737
chr1	28742226	28742232	8
chr1	28751561	28751567	366
chr1	28796692	28796698	1154
chr1	28800132	28800138	11
chr1	28809238	28809244	192
chr1	28817849	28817855	65
chr1	28818092	28818098	39
chr1	28839179	28839185	5
chr1	28845272	28845278	69
chr1	28908578	28908584	104
chr1	28925004	28925010	8
chr1	28935645	28935651	48
chr1	28937778	28937784	17
chr1	28994889	28994895	18
chr1	29004842	29004848	10
chr1	29010186	29010192	1285
chr1	29046287	29046293	39
chr1	29075311	29075317	5
chr1	29086407	29086413	21
chr1	29095119	29095125	3
chr1	29139397	29139403	12
chr1	29143513	29143519	5
chr1	29176183	29176189	343
chr1	29201145	29201151	4
chr1	29204433	29204439	7
chr1	29214507	29214513	6
chr1	29216295	29216301	5
chr1	29216883	29216889	23
chr1	29217420	29217426	5
chr1	29239336	29239342	5
chr1	29241916	29241922	18
chr1	29260233	29260239	2
chr1	29272338	29272344	37
chr1	29300496	29300502	2
chr1	29314162	29314168	8
chr1	29330239	29330245	24
chr1	29330881	29330887	92
chr1	29355008	29355014	23
chr1	29377626	29377632	4
chr1	29399831	29399837	73
chr1	29406257	29406263	9
chr1	29410926	29410932	24
chr1	29444245	29444251	2
chr1	29449776	29449782	3
chr1	29456391	29456397	2
chr1	29477235	29477241	10
chr1	29479696	29479702	240
chr1	29587533	29587539	6
chr1	29604480	29604486	1428
chr1	29614764	29614770	3
chr1	29624504	29624510	2
chr1	29629964	29629970	4
chr1	29705816	29705822	2
chr1	29767959	29767965	324
chr1	29776638	29776644	15
chr1	29802410	29802416	3
chr1	29809570	29809576	41
chr1	29822006	29822012	18
chr1	29876260	29876266	2
chr1	29915417	29915423	788
chr1	29916325	29916331	31
chr1	29916561	29916567	55
chr1	29930165	29930171	6
chr1	29935888	29935894	16
chr1	29975939	29975945	2
chr1	29983369	29983375	109
chr1	30009768	30009774	9
chr1	30022526	30022532	51
chr1	30049778	30049784	7
chr1	30064989	30064995	2
chr1	30092646	30092652	15
chr1	30123333	30123339	30
chr1	30198608	30198614	2
chr1	30201802	30201808	8
chr1	30224768	30224774	13
chr1	30231911	30231917	1680
chr1	30258780	30258786	33
chr1	30287223	30287229	256
chr1	30307229	30307235	12
chr1	30313337	30313343	1189
chr1	30328678	30328684	351
chr1	30342335	30342341	5
chr1	30356713	30356719	4
chr1	30358063	30358069	14
chr1	30381214	30381220	4
chr1	30389111	30389117	4
chr1	30401331	30401337	283
chr1	30436505	30436511	2
chr1	30505698	30505704	411
chr1	30539338	30539344	18
chr1	30553982	30553988	8
chr1	30556666	30556672	5
chr1	30557022	30557028	15
chr1	30559684	30559690	10
chr1	30571797	30571803	351
chr1	30575622	30575628	3
chr1	30595191	30595197	2
chr1	30616800	30616806	177
chr1	30621128	30621134	17
chr1	30622221	30622227	25
chr1	30656099	30656105	3
chr1	30740054	30740060	20
chr1	30779267	30779273	40
chr1	30809170	30809176	17
chr1	30812693	30812699	3
chr1	30832664	30832670	793
chr1	30846575	30846581	2
chr1	30850178	30850184	376
chr1	30850711	30850717	37
chr1	30859713	30859719	4
chr1	30870178	30870184	9
chr1	30870620	30870626	24
chr1	30890666	30890672	525
chr1	30894845	30894851	3
chr1	30896310	30896316	140
chr1	30904391	30904397	3
chr1	30920973	30920979	1436
chr1	30931885	30931891	251
chr1	30959935	30959941	36
chr1	30989355	30989361	11
chr1	31022043	31022049	2
chr1	31047752	31047758	87
chr1	31074263	31074269	686
chr1	31077959	31077965	59
chr1	31081372	31081378	2
chr1	31180504	31180510	122
chr1	31186057	31186063	28
chr1	31188904	31188910	516
chr1	31219515	31219521	272
chr1	31233648	31233654	10
chr1	31234005	31234011	627
chr1	31271268	31271274	78
chr1	31298327	31298333	7
chr1	31301371	31301377	6
chr1	31321204	31321210	6
chr1	31326637	31326643	3
chr1	31341790	31341796	7
chr1	31351874	31351880	36
chr1	31358510	31358516	7
chr1	31366608	31366614	8
chr1	31370113	31370119	6
chr1	31393375	31393381	9
chr1	31405219	31405225	7
chr1	31536310	31536316	3
chr1	31545024	31545030	4
chr1	31553656	31553662	162
chr1	31559078	31559084	2
chr1	31604311	31604317	2249
chr1	31622370	31622376	3
chr1	31650795	31650801	3
chr1	31657049	31657055	35
chr1	31716944	31716950	55
chr1	31718290	31718296	136
chr1	31720029	31720035	177
chr1	31734033	31734039	9
chr1	31803169	31803175	275
chr1	31803954	31803960	5
chr1	31809265	31809271	27
chr1	31811052	31811058	31
chr1	31817375	31817381	5
chr1	31825587	31825593	940
chr1	31832003	31832009	14
chr1	31839073	31839079	24
chr1	31859088	31859094	176
chr1	31893348	31893354	5
chr1	31904983	31904989	5
chr1	31937281	31937287	6
chr1	31990998	31991004	10
chr1	31995097	31995103	2
chr1	32029570	32029576	557
chr1	32108165	32108171	40
chr1	32110941	32110947	68
chr1	32165157	32165163	64
chr1	32271042	32271048	10
chr1	32280717	32280723	2
chr1	32346573	32346579	149
chr1	32360668	32360674	380
chr1	32390231	32390237	5
chr1	32398328	32398334	11
chr1	32399266	32399272	3
chr1	32449691	32449697	5
chr1	32477364	32477370	9
chr1	32488928	32488934	7
chr1	32490345	32490351	537
chr1	32551792	32551798	4
chr1	32559958	32559964	86
chr1	32560577	32560583	8
chr1	32563277	32563283	183
chr1	32610020	32610026	2
chr1	32616465	32616471	71
chr1	32623086	32623092	246
chr1	32634760	32634766	2
chr1	32643018	32643024	125
chr1	32682263	32682269	214
chr1	32683374	32683380	19
chr1	32695730	32695736	12
chr1	32764986	32764992	654
chr1	32767952	32767958	4
chr1	32770397	32770403	2
chr1	32846224	32846230	6
chr1	32853181	32853187	350
chr1	32902499	32902505	4
chr1	32915233	32915239	129
chr1	32918710	32918716	139
chr1	32934610	32934616	3
chr1	32935893	32935899	6
chr1	32936444	32936450	182
chr1	32945506	32945512	10
chr1	32964732	32964738	68
chr1	32989963	32989969	11
chr1	32990807	32990813	15
chr1	33042006	33042012	450
chr1	33042837	33042843	364
chr1	33049600	33049606	133
chr1	33056944	33056950	13
chr1	33061736	33061742	2
chr1	33085315	33085321	130
chr1	33101960	33101966	9
chr1	33139355	33139361	766
chr1	33191754	33191760	27
chr1	33217068	33217074	37
chr1	33243214	33243220	2
chr1	33257194	33257200	3
chr1	33264442	33264448	1797
chr1	33267857	33267863	2
chr1	33280313	33280319	126
chr1	33298422	33298428	2
chr1	33326928	33326934	36
chr1	33374369	33374375	4
chr1	33380021	33380027	12
chr1	33431816	33431822	3
chr1	33433831	33433837	9
chr1	33455915	33455921	77
chr1	33459916	33459922	341
chr1	33499064	33499070	24
chr1	33506094	33506100	5
chr1	33514602	33514608	573
chr1	33555674	33555680	24
chr1	33567006	33567012	298
chr1	33581395	33581401	11
chr1	33584576	33584582	85
chr1	33600751	33600757	50
chr1	33639732	33639738	44
chr1	33659807	33659813	75
chr1	33661825	33661831	20
chr1	33666452	33666458	16
chr1	33683468	33683474	7
chr1	33688350	33688356	16
chr1	33690489	33690495	39
chr1	33691918	33691924	2
chr1	33736506	33736512	2
chr1	33755237	33755243	7
chr1	33763124	33763130	13
chr1	33847797	33847803	368
chr1	33907260	33907266	19
chr1	33920203	33920209	277
chr1	33986136	33986142	609
chr1	33987791	33987797	2
chr1	34003375	34003381	173
chr1	34039966	34039972	30
chr1	34048422	34048428	4
chr1	34049785	34049791	7
chr1	34053780	34053786	2
chr1	34070214	34070220	1224
chr1	34073720	34073726	200
chr1	34075087	34075093	113
chr1	34080144	34080150	6
chr1	34102913	34102919	8
chr1	34118667	34118673	11
chr1	34155922	34155928	348
chr1	34202642	34202648	5
chr1	34203755	34203761	2
chr1	34232417	34232423	3
chr1	34237322	34237328	20
chr1	34249842	34249848	3
chr1	34251041	34251047	4
chr1	34256660	34256666	3
chr1	34263331	34263337	6
chr1	34277038	34277044	30
chr1	34283648	34283654	3
chr1	34304490	34304496	329
chr1	34325086	34325092	417
chr1	34338218	34338224	7
chr1	34359187	34359193	50
chr1	34388525	34388531	14
chr1	34402535	34402541	120
chr1	34422294	34422300	12
chr1	34448378	34448384	6
chr1	34473758	34473764	10
chr1	34526120	34526126	15
chr1	34526964	34526970	7
chr1	34541714	34541720	101
chr1	34574769	34574775	6
chr1	34578405	34578411	5
chr1	34589802	34589808	6
chr1	34612773	34612779	34
chr1	34630750	34630756	122
chr1	34639451	34639457	12
chr1	34644227	34644233	19
chr1	34652328	34652334	13
chr1	34655958	34655964	21
chr1	34687362	34687368	23
chr1	34708318	34708324	14
chr1	34716836	34716842	1235
chr1	34745197	34745203	6
chr1	34763460	34763466	100
chr1	34795758	34795764	4
chr1	34810195	34810201	149
chr1	34817517	34817523	11
chr1	34818567	34818573	63
chr1	34824862	34824868	30
chr1	34852441	34852447	2
chr1	34888230	34888236	577
chr1	34890721	34890727	12
chr1	34901471	34901477	17
chr1	34901798	34901804	110
chr1	34902376	34902382	5
chr1	34945186	34945192	3
chr1	34960738	34960744	15
chr1	34992945	34992951	8
chr1	35009625	35009631	31
chr1	35015241	35015247	21
chr1	35028115	35028121	14
chr1	35092982	35092988	3
chr1	35107495	35107501	5
chr1	35112804	35112810	440
chr1	35114493	35114499	7
chr1	35125169	35125175	2
chr1	35128322	35128328	10
chr1	35157665	35157671	5
chr1	35210500	35210506	3
chr1	35254484	35254490	178
chr1	35259492	35259498	123
chr1	35292356	35292362	36
chr1	35294050	35294056	3
chr1	35307511	35307517	203
chr1	35314626	35314632	4
chr1	35326104	35326110	134
chr1	35342410	35342416	35
chr1	35376273	35376279	21
chr1	35380588	35380594	4
chr1	35394357	35394363	30
chr1	35400495	35400501	4
chr1	35414406	35414412	69
chr1	35420174	35420180	3
chr1	35422542	35422548	257
chr1	35433525	35433531	43
chr1	35448019	35448025	14
chr1	35454303	35454309	520
chr1	35473857	35473863	9
chr1	35493618	35493624	566
chr1	35520418	35520424	1380
chr1	35523778	35523784	12
chr1	35533060	35533066	63
chr1	35554761	35554767	145
chr1	35569622	35569628	5
chr1	35590800	35590806	22
chr1	35591327	35591333	4
chr1	35616409	35616415	8
chr1	35625002	35625008	350
chr1	35635623	35635629	5
chr1	35646521	35646527	3
chr1	35672800	35672806	924
chr1	35699184	35699190	15
chr1	35717234	35717240	2
chr1	35722585	35722591	8
chr1	35734090	35734096	19
chr1	35741873	35741879	6
chr1	35755912	35755918	14
chr1	35761209	35761215	19
chr1	35764852	35764858	327
chr1	35767882	35767888	2
chr1	35770586	35770592	33
chr1	35772033	35772039	6
chr1	35779191	35779197	8
chr1	35840722	35840728	3
chr1	35857981	35857987	13
chr1	35876388	35876394	707
chr1	35877029	35877035	4
chr1	35888279	35888285	24
chr1	35912550	35912556	1075
chr1	35948225	35948231	50
chr1	35958664	35958670	8
chr1	35985237	35985243	2
chr1	36026825	36026831	12
chr1	36028139	36028145	3
chr1	36054804	36054810	119
chr1	36059560	36059566	2
chr1	36168247	36168253	6
chr1	36184267	36184273	2
chr1	36194043	36194049	30
chr1	36211342	36211348	42
chr1	36218411	36218417	2
chr1	36221032	36221038	5
chr1	36221308	36221314	6
chr1	36244873	36244879	6
chr1	36248203	36248209	15
chr1	36249297	36249303	2
chr1	36279393	36279399	212
chr1	36288096	36288102	296
chr1	36323945	36323951	17
chr1	36324093	36324099	6
chr1	36332293	36332299	44
chr1	36342554	36342560	23
chr1	36359180	36359186	455
chr1	36387409	36387415	28
chr1	36426444	36426450	8
chr1	36432368	36432374	31
chr1	36436245	36436251	93
chr1	36509846	36509852	2
chr1	36530638	36530644	3
chr1	36540906	36540912	16
chr1	36544243	36544249	56
chr1	36564419	36564425	2
chr1	36568049	36568055	4
chr1	36578592	36578598	28
chr1	36623307	36623313	8
chr1	36655986	36655992	3
chr1	36657698	36657704	1264
chr1	36659698	36659704	2
chr1	36670827	36670833	41
chr1	36672796	36672802	27
chr1	36677797	36677803	13
chr1	36690994	36691000	194
chr1	36748863	36748869	7
chr1	36777182	36777188	472
chr1	36787970	36787976	10
chr1	36788867	36788873	6
chr1	36797913	36797919	82
chr1	36910330	36910336	3
chr1	36922108	36922114	292
chr1	36954431	36954437	312
chr1	36970017	36970023	34
chr1	36977031	36977037	31
chr1	36981334	36981340	5
chr1	36993094	36993100	3
chr1	37031837	37031843	13
chr1	37051039	37051045	36
chr1	37052375	37052381	3
chr1	37135860	37135866	68
chr1	37166108	37166114	93
chr1	37168440	37168446	908
chr1	37201671	37201677	275
chr1	37232980	37232986	931
chr1	37256196	37256202	55
chr1	37264911	37264917	99
chr1	37323589	37323595	8
chr1	37383418	37383424	92
chr1	37395838	37395844	5
chr1	37400473	37400479	354
chr1	37424621	37424627	3
chr1	37437396	37437402	9
chr1	37548223	37548229	144
chr1	37551802	37551808	5
chr1	37560965	37560971	2
chr1	37564250	37564256	286
chr1	37573024	37573030	13
chr1	37580454	37580460	10
chr1	37667125	37667131	4
chr1	37688995	37689001	40
chr1	37693850	37693856	56
chr1	37742171	37742177	31
chr1	37752223	37752229	6
chr1	37768584	37768590	61
chr1	37773700	37773706	643
chr1	37783871	37783877	560
chr1	37827418	37827424	123
chr1	37873967	37873973	895
chr1	37894564	37894570	680
chr1	37908558	37908564	85
chr1	37949136	37949142	2
chr1	38019697	38019703	52
chr1	38020600	38020606	9
chr1	38085958	38085964	11
chr1	38097461	38097467	33
chr1	38119409	38119415	17
chr1	38120151	38120157	41
chr1	38169720	38169726	10
chr1	38172496	38172502	2
chr1	38176965	38176971	117
chr1	38177856	38177862	6
chr1	38216040	38216046	45
chr1	38233054	38233060	68
chr1	38280278	38280284	2
chr1	38287130	38287136	8
chr1	38297457	38297463	20
chr1	38317954	38317960	11
chr1	38337997	38338003	3
chr1	38385755	38385761	3
chr1	38401746	38401752	5
chr1	38402419	38402425	150
chr1	38429074	38429080	340
chr1	38455715	38455721	473
chr1	38515348	38515360	297
chr1	38523188	38523194	237
chr1	38529371	38529377	3
chr1	38552535	38552541	473
chr1	38557435	38557441	134
chr1	38581688	38581694	4
chr1	38608761	38608767	35
chr1	38615763	38615769	2
chr1	38617227	38617233	19
chr1	38673283	38673289	1327
chr1	38691734	38691740	340
chr1	38692892	38692898	149
chr1	38725944	38725950	16
chr1	38738148	38738154	28
chr1	38741717	38741723	4
chr1	38829780	38829786	3
chr1	38837938	38837944	3
chr1	38851221	38851227	27
chr1	38875172	38875178	8
chr1	38877419	38877425	2
chr1	38879908	38879914	30
chr1	38890817	38890823	4
chr1	38911131	38911137	587
chr1	38929846	38929852	46
chr1	38936725	38936731	458
chr1	38952585	38952591	6
chr1	38964407	38964413	5
chr1	38965974	38965980	107
chr1	39002709	39002715	5
chr1	39004142	39004148	2
chr1	39032279	39032285	2
chr1	39058379	39058385	2
chr1	39082692	39082698	23
chr1	39150937	39150943	8
chr1	39158841	39158847	16
chr1	39195935	39195941	12
chr1	39286050	39286056	375
chr1	39427110	39427116	10
chr1	39444191	39444197	93
chr1	39458180	39458186	2
chr1	39462685	39462691	278
chr1	39486938	39486944	9
chr1	39509454	39509460	303
chr1	39509512	39509518	2
chr1	39524601	39524607	575
chr1	39530044	39530050	9
chr1	39550071	39550077	3
chr1	39552944	39552950	70
chr1	39620226	39620232	15
chr1	39641467	39641473	20
chr1	39666109	39666115	2
chr1	39691277	39691283	3
chr1	39718257	39718263	13
chr1	39760647	39760653	13
chr1	39762706	39762712	109
chr1	39790061	39790067	2
chr1	39792785	39792791	13
chr1	39803342	39803348	19
chr1	39831956	39831962	7
chr1	39852435	39852441	2
chr1	39855062	39855068	3
chr1	39855530	39855536	11
chr1	39866580	39866586	1137
chr1	39877714	39877720	444
chr1	39917794	39917800	4
chr1	39980593	39980599	135
chr1	39999055	39999061	7
chr1	40004348	40004354	244
chr1	40017890	40017896	210
chr1	40021612	40021618	3
chr1	40059570	40059576	237
chr1	40069791	40069797	10
chr1	40110944	40110950	6
chr1	40111522	40111528	400
chr1	40144725	40144731	15
chr1	40148322	40148328	33
chr1	40148979	40148985	15
chr1	40163996	40164002	4
chr1	40231154	40231160	61
chr1	40319758	40319764	2
chr1	40324265	40324271	15
chr1	40334100	40334106	2
chr1	40399920	40399926	16
chr1	40456775	40456781	93
chr1	40494700	40494706	5
chr1	40518142	40518148	15
chr1	40522711	40522717	209
chr1	40523836	40523842	16
chr1	40546638	40546644	3
chr1	40586414	40586420	284
chr1	40631728	40631734	8
chr1	40649517	40649523	2
chr1	40663953	40663959	74
chr1	40667045	40667051	207
chr1	40672104	40672110	32
chr1	40697954	40697960	12
chr1	40704137	40704143	6
chr1	40761279	40761285	194
chr1	40763956	40763962	8
chr1	40772428	40772434	5
chr1	40795569	40795575	25
chr1	40801727	40801733	4
chr1	40804236	40804242	101
chr1	40826618	40826624	1309
chr1	40831836	40831842	2
chr1	40856345	40856351	253
chr1	40857081	40857087	21
chr1	40876424	40876430	34
chr1	40899370	40899376	35
chr1	40955458	40955464	135
chr1	40964759	40964765	3
chr1	40974282	40974288	2
chr1	40975135	40975141	19
chr1	40993921	40993927	2174
chr1	41006430	41006436	2
chr1	41007819	41007825	133
chr1	41036296	41036302	160
chr1	41080693	41080699	2
chr1	41084458	41084464	3
chr1	41223505	41223511	29
chr1	41232293	41232299	518
chr1	41240545	41240551	14
chr1	41304918	41304924	515
chr1	41330766	41330772	115
chr1	41354515	41354521	27
chr1	41385443	41385449	25
chr1	41400190	41400196	88
chr1	41412516	41412522	10
chr1	41434523	41434529	511
chr1	41435700	41435706	2
chr1	41454078	41454084	79
chr1	41454591	41454597	32
chr1	41454922	41454928	53
chr1	41462283	41462289	4
chr1	41499696	41499702	7
chr1	41501348	41501354	28
chr1	41555369	41555375	3
chr1	41555746	41555752	20
chr1	41568442	41568448	8
chr1	41574016	41574022	3
chr1	41600388	41600394	134
chr1	41604335	41604341	2
chr1	41612497	41612503	2
chr1	41647130	41647136	7
chr1	41653624	41653630	5
chr1	41685101	41685107	15
chr1	41691693	41691699	641
chr1	41733138	41733144	2
chr1	41739777	41739783	3012
chr1	41755589	41755595	405
chr1	41770549	41770555	18
chr1	41801474	41801480	10
chr1	41810618	41810624	800
chr1	41820844	41820850	36
chr1	41843413	41843419	191
chr1	41857416	41857422	48
chr1	41863847	41863853	116
chr1	41877771	41877777	6
chr1	41890329	41890335	11
chr1	41902455	41902461	6
chr1	41902707	41902713	1099
chr1	41911989	41911995	3
chr1	41931331	41931337	8
chr1	41959887	41959893	7
chr1	41989470	41989476	10
chr1	42002093	42002099	24
chr1	42006922	42006928	18
chr1	42020802	42020808	3
chr1	42033221	42033227	4
chr1	42043724	42043730	21
chr1	42084689	42084695	35
chr1	42086919	42086930	457
chr1	42116509	42116515	12
chr1	42126711	42126717	9
chr1	42131685	42131691	14
chr1	42157776	42157782	1490
chr1	42170457	42170463	2
chr1	42177481	42177487	97
chr1	42189149	42189155	6
chr1	42202007	42202013	24
chr1	42222113	42222119	44
chr1	42225336	42225342	361
chr1	42225817	42225823	2676
chr1	42237486	42237492	623
chr1	42275564	42275570	2
chr1	42279645	42279651	608
chr1	42319696	42319702	23
chr1	42339426	42339432	1001
chr1	42350463	42350469	6
chr1	42351636	42351642	9
chr1	42355837	42355843	8
chr1	42358868	42358874	14
chr1	42378553	42378559	100
chr1	42423652	42423658	18
chr1	42488977	42488983	563
chr1	42531917	42531923	21
chr1	42555554	42555560	553
chr1	42632576	42632582	3
chr1	42652888	42652894	17
chr1	42665550	42665556	96
chr1	42712499	42712505	375
chr1	42718848	42718854	560
chr1	42736947	42736953	43
chr1	42765314	42765320	47
chr1	42812158	42812164	69
chr1	42815213	42815219	45
chr1	42888028	42888034	175
chr1	42891215	42891221	5
chr1	42910141	42910147	4
chr1	42937162	42937168	5
chr1	42943071	42943077	24
chr1	42958020	42958026	15
chr1	42974405	42974411	15
chr1	42999061	42999067	25
chr1	43005824	43005830	973
chr1	43016135	43016141	79
chr1	43032452	43032458	2
chr1	43036015	43036021	238
chr1	43063762	43063768	7
chr1	43080629	43080635	11
chr1	43081129	43081135	525
chr1	43129274	43129280	3
chr1	43130368	43130374	2
chr1	43137529	43137535	77
chr1	43137994	43138000	321
chr1	43186531	43186537	28
chr1	43192565	43192571	9
chr1	43244385	43244391	265
chr1	43260109	43260115	167
chr1	43271603	43271609	4
chr1	43291619	43291625	5
chr1	43311177	43311183	1100
chr1	43328409	43328415	53
chr1	43332644	43332650	10
chr1	43333191	43333197	3
chr1	43337244	43337250	218
chr1	43380569	43380575	2
chr1	43402523	43402529	5
chr1	43430060	43430066	4
chr1	43447185	43447191	16
chr1	43478548	43478554	12
chr1	43491591	43491597	4
chr1	43501146	43501152	35
chr1	43501670	43501676	12
chr1	43529044	43529050	2
chr1	43545913	43545919	7
chr1	43566075	43566081	11
chr1	43578330	43578336	14
chr1	43579185	43579191	72
chr1	43584275	43584281	13
chr1	43584828	43584834	27
chr1	43589362	43589368	522
chr1	43629641	43629647	60
chr1	43642216	43642222	127
chr1	43645584	43645590	375
chr1	43669312	43669318	2
chr1	43679783	43679789	3
chr1	43721368	43721374	55
chr1	43739051	43739057	2
chr1	43769426	43769432	415
chr1	43794937	43794943	61
chr1	43796156	43796162	29
chr1	43813548	43813554	45
chr1	43816148	43816154	5
chr1	43847541	43847547	71
chr1	43877031	43877037	655
chr1	43915111	43915117	2
chr1	43915911	43915917	5
chr1	43922547	43922553	4
chr1	43932165	43932171	5
chr1	43942775	43942781	40
chr1	43968709	43968715	113
chr1	43971577	43971583	3
chr1	43972520	43972526	4
chr1	43982932	43982938	4
chr1	44008003	44008009	37
chr1	44011155	44011161	2
chr1	44018091	44018097	2
chr1	44043777	44043783	29
chr1	44044557	44044563	2
chr1	44065730	44065736	29
chr1	44071851	44071857	10
chr1	44079485	44079491	51
chr1	44088921	44088927	12
chr1	44091276	44091282	22
chr1	44123773	44123779	14
chr1	44126860	44126866	218
chr1	44142742	44142748	3
chr1	44145312	44145318	18
chr1	44153557	44153563	4
chr1	44188799	44188805	3
[truncated: 118,789 more rows]
[truncated: 1 more columns]

## Sheet: BR2_reads_count_mm9
chr1	3002503	3002509	23
chr1	3014100	3014106	2
chr1	3026569	3026575	12
chr1	3037774	3037780	6
chr1	3040020	3040026	47
chr1	3072230	3072236	1720
chr1	3078783	3078789	7
chr1	3116208	3116214	667
chr1	3155655	3155661	7
chr1	3159286	3159292	4
chr1	3199851	3199857	33
chr1	3223404	3223410	8
chr1	3251377	3251383	2
chr1	3291717	3291723	3
chr1	3313345	3313351	4
chr1	3345574	3345580	41
chr1	3364060	3364066	2
chr1	3371981	3371987	219
chr1	3410569	3410575	31
chr1	3493711	3493717	7
chr1	3504732	3504738	8
chr1	3536042	3536048	40
chr1	3536282	3536288	13
chr1	3554688	3554694	11
chr1	3558685	3558691	17
chr1	3568897	3568903	34
chr1	3576911	3576917	15
chr1	3620968	3620974	84
chr1	3653555	3653561	1103
chr1	3674893	3674899	38
chr1	3677679	3677685	2
chr1	3686922	3686928	2
chr1	3706029	3706035	269
chr1	3732051	3732057	365
chr1	3748244	3748250	14
chr1	3776765	3776771	145
chr1	3784713	3784719	4
chr1	3824258	3824264	8
chr1	3883177	3883183	2
chr1	3906960	3906966	16
chr1	3929343	3929349	8
chr1	3990817	3990823	95
chr1	3994797	3994803	11
chr1	4003210	4003216	23
chr1	4024976	4024982	385
chr1	4030335	4030341	381
chr1	4038021	4038027	179
chr1	4056439	4056445	105
chr1	4059720	4059726	46
chr1	4101503	4101509	16
chr1	4105688	4105694	5
chr1	4116060	4116066	53
chr1	4119397	4119403	165
chr1	4123546	4123552	8
chr1	4126234	4126240	9
chr1	4128442	4128448	16
chr1	4130624	4130630	14
chr1	4150662	4150668	2
chr1	4163018	4163024	30
chr1	4202523	4202529	1435
chr1	4215491	4215497	4
chr1	4216860	4216866	4
chr1	4282890	4282896	97
chr1	4293503	4293509	12
chr1	4329957	4329963	1048
chr1	4335002	4335008	51
chr1	4365453	4365459	8
chr1	4376202	4376208	309
chr1	4376400	4376406	199
chr1	4377110	4377116	3
chr1	4378651	4378657	2
chr1	4398670	4398676	3
chr1	4448414	4448420	2
chr1	4455941	4455947	862
chr1	4537399	4537405	41
chr1	4537557	4537563	693
chr1	4537842	4537848	184
chr1	4563971	4563977	79
chr1	4591503	4591509	2
chr1	4592778	4592784	29
chr1	4595995	4596001	5
chr1	4596466	4596472	10
chr1	4613000	4613006	124
chr1	4626188	4626194	3
chr1	4642146	4642152	23
chr1	4662497	4662503	4
chr1	4697899	4697905	2
chr1	4744731	4744737	252
chr1	4753913	4753919	41
chr1	4776105	4776111	377
chr1	4781523	4781529	96
chr1	4820706	4820712	69
chr1	4963119	4963125	2
chr1	4973963	4973969	2
chr1	4999826	4999832	2
chr1	5006324	5006330	9
chr1	5013939	5013945	54
chr1	5018243	5018249	4
chr1	5018307	5018313	12
chr1	5039156	5039162	58
chr1	5044728	5044734	27
chr1	5064403	5064409	5
chr1	5066175	5066181	43
chr1	5076910	5076916	9912
chr1	5097894	5097900	2
chr1	5138415	5138421	3
chr1	5149304	5149310	9
chr1	5176724	5176730	3
chr1	5193675	5193681	14
chr1	5200383	5200389	7
chr1	5298672	5298678	13
chr1	5303577	5303583	26
chr1	5319097	5319103	3
chr1	5352585	5352591	1193
chr1	5374388	5374394	5
chr1	5385200	5385206	24
chr1	5403015	5403021	3
chr1	5427200	5427206	152
chr1	5429310	5429316	10
chr1	5484384	5484390	855
chr1	5513196	5513202	36
chr1	5525462	5525468	71
chr1	5560823	5560829	5
chr1	5573322	5573328	22
chr1	5589360	5589366	8
chr1	5608388	5608394	9
chr1	5663545	5663551	11
chr1	5666196	5666202	27
chr1	5712014	5712020	292
chr1	5719618	5719624	19
chr1	5728766	5728772	3
chr1	5730995	5731001	3
chr1	5745844	5745850	2
chr1	5748704	5748710	4
chr1	5766296	5766302	516
chr1	5771505	5771511	3
chr1	5785353	5785359	2
chr1	5789734	5789740	15
chr1	5828154	5828160	10
chr1	5828544	5828550	2
chr1	5847037	5847043	2
chr1	5860389	5860395	17
chr1	6005775	6005781	2
chr1	6039191	6039197	13
chr1	6039537	6039543	2
chr1	6044201	6044207	7
chr1	6065208	6065214	26
chr1	6074276	6074282	152
chr1	6096045	6096051	37
chr1	6102275	6102281	10
chr1	6108703	6108709	11
chr1	6110316	6110322	7
chr1	6143076	6143082	1285
chr1	6149938	6149944	6
chr1	6188437	6188443	29
chr1	6189694	6189700	2
chr1	6203002	6203008	35
chr1	6215326	6215332	7
chr1	6248921	6248927	10
chr1	6251043	6251049	174
chr1	6259054	6259060	63
chr1	6363857	6363863	246
chr1	6376183	6376189	902
chr1	6380994	6381000	29
chr1	6398972	6398978	23
chr1	6431156	6431162	8
chr1	6442988	6442994	89
chr1	6473200	6473206	180
chr1	6522250	6522256	40
chr1	6533761	6533767	10
chr1	6535522	6535528	98
chr1	6567131	6567137	2
chr1	6575290	6575296	13
chr1	6592633	6592639	2
chr1	6609209	6609215	118
chr1	6616480	6616486	5
chr1	6633061	6633067	255
chr1	6713252	6713258	9
chr1	6738879	6738885	20
chr1	6742098	6742104	4
chr1	6748015	6748021	601
chr1	6759095	6759101	93
chr1	6770513	6770519	3
chr1	6786552	6786558	6
chr1	6791711	6791717	55
chr1	6792018	6792024	86
chr1	6822906	6822912	1039
chr1	6826932	6826938	74
chr1	6851559	6851565	2
chr1	6854701	6854707	21
chr1	6866239	6866245	2
chr1	6866969	6866975	12
chr1	6867390	6867396	2
chr1	6875470	6875476	2
chr1	6887454	6887460	54
chr1	6892840	6892846	536
chr1	6906602	6906608	12
chr1	6932371	6932377	9
chr1	6943019	6943025	9
chr1	6943627	6943633	6
chr1	6952504	6952510	132
chr1	6973306	6973312	12
chr1	7018840	7018846	16
chr1	7039902	7039908	343
chr1	7042096	7042102	2
chr1	7043382	7043388	21
chr1	7052872	7052878	2
chr1	7110609	7110615	8
chr1	7112628	7112634	125
chr1	7126215	7126221	19
chr1	7216170	7216176	18
chr1	7243992	7243998	23
chr1	7305167	7305173	4
chr1	7305945	7305951	11
chr1	7308703	7308709	497
chr1	7359801	7359807	2
chr1	7396302	7396308	11
chr1	7407536	7407542	3
chr1	7414397	7414403	18
chr1	7423341	7423347	2
chr1	7497139	7497145	1354
chr1	7504658	7504664	83
chr1	7520746	7520752	6
chr1	7591891	7591897	3
chr1	7611809	7611815	13
chr1	7612317	7612323	1288
chr1	7636754	7636760	114
chr1	7647176	7647182	472
chr1	7670365	7670371	18
chr1	7725498	7725504	17
chr1	7738303	7738309	1087
chr1	7768343	7768349	27
chr1	7768652	7768658	5
chr1	7789231	7789237	133
chr1	7791830	7791836	6
chr1	7814557	7814563	14
chr1	7852071	7852077	4
chr1	7919273	7919279	2
chr1	7956821	7956827	2
chr1	7998963	7998969	436
chr1	8012013	8012019	2
chr1	8026930	8026936	16
chr1	8046093	8046099	6
chr1	8068141	8068147	206
chr1	8068254	8068260	224
chr1	8073273	8073279	10
chr1	8118880	8118886	2
chr1	8153742	8153748	22
chr1	8166718	8166724	4
chr1	8254753	8254759	82
chr1	8268557	8268563	11
chr1	8284144	8284150	2
chr1	8347950	8347956	17
chr1	8350331	8350337	17
chr1	8351323	8351329	782
chr1	8388607	8388613	199
chr1	8396116	8396122	4
chr1	8405807	8405813	1092
chr1	8422719	8422725	6
chr1	8444176	8444182	126
chr1	8456219	8456225	15
chr1	8463363	8463369	2
chr1	8522901	8522907	37
chr1	8545707	8545713	10
chr1	8548111	8548117	6
chr1	8571659	8571665	63
chr1	8587797	8587803	111
chr1	8616861	8616867	6
chr1	8632987	8632993	9
chr1	8671550	8671556	51
chr1	8709682	8709688	2
chr1	8737593	8737599	7
chr1	8740101	8740107	3
chr1	8742182	8742188	4
chr1	8796284	8796290	4
chr1	8836911	8836917	6
chr1	8856178	8856184	21
chr1	8869378	8869384	7
chr1	8876341	8876347	4
chr1	8879273	8879279	32
chr1	8890953	8890959	2
chr1	8912847	8912853	5
chr1	8916241	8916247	2157
chr1	8941442	8941448	79
chr1	8973812	8973818	36
chr1	8990000	8990006	5
chr1	8992954	8992960	86
chr1	9033872	9033878	543
chr1	9074515	9074521	14
chr1	9091187	9091193	6
chr1	9118625	9118631	7
chr1	9124654	9124660	2
chr1	9127930	9127936	19
chr1	9130570	9130576	4
chr1	9134446	9134452	11
chr1	9141669	9141675	4
chr1	9213635	9213641	490
chr1	9260378	9260384	10
chr1	9275049	9275055	8
chr1	9275175	9275181	232
chr1	9303797	9303803	10
chr1	9311234	9311240	12
chr1	9330430	9330436	363
chr1	9332767	9332773	2
chr1	9348946	9348952	21
chr1	9415327	9415333	2
chr1	9419250	9419256	2
chr1	9423922	9423928	5
chr1	9425317	9425323	56
chr1	9427466	9427472	2
chr1	9431378	9431384	594
chr1	9432497	9432503	15
chr1	9433503	9433509	121
chr1	9488121	9488127	5
chr1	9493669	9493675	17
chr1	9504503	9504509	2
chr1	9514713	9514719	86
chr1	9517098	9517104	231
chr1	9518530	9518536	5
chr1	9524277	9524283	4
chr1	9534903	9534909	4
chr1	9554039	9554045	261
chr1	9560006	9560012	3
chr1	9592078	9592084	22
chr1	9607025	9607031	41
chr1	9614358	9614364	5
chr1	9666661	9666667	9
chr1	9704677	9704683	3089
chr1	9708214	9708220	42
chr1	9719223	9719229	2
chr1	9732373	9732379	2
chr1	9737796	9737802	483
chr1	9812873	9812879	41
chr1	9839961	9839967	7
chr1	9841965	9841971	12
chr1	9853762	9853768	2
chr1	9893211	9893217	5
chr1	9900588	9900594	6
chr1	9919995	9920001	396
chr1	9941833	9941839	14
chr1	9942057	9942063	43
chr1	10004404	10004410	14
chr1	10009139	10009145	269
chr1	10013129	10013135	4
chr1	10019345	10019351	12
chr1	10033849	10033855	6
chr1	10034778	10034784	547
chr1	10037266	10037272	6
chr1	10044354	10044360	1532
chr1	10050551	10050557	14
chr1	10053205	10053211	2
chr1	10053423	10053429	44
chr1	10114737	10114743	4
chr1	10127843	10127849	9
chr1	10148590	10148596	7
chr1	10154817	10154823	2
chr1	10167934	10167940	54
chr1	10177927	10177933	101
chr1	10187651	10187657	367
chr1	10195979	10195985	4
chr1	10206406	10206412	83
chr1	10219417	10219423	21
chr1	10223789	10223795	2
chr1	10322594	10322600	3
chr1	10323361	10323367	179
chr1	10357119	10357125	63
chr1	10363983	10363989	2
chr1	10398220	10398226	2
chr1	10411339	10411345	3
chr1	10470785	10470791	42
chr1	10495638	10495644	37
chr1	10500209	10500215	64
chr1	10514840	10514846	198
chr1	10520501	10520507	7
chr1	10548917	10548923	13
chr1	10550809	10550815	181
chr1	10554828	10554834	31
chr1	10555972	10555978	5
chr1	10569555	10569561	3
chr1	10601651	10601657	15
chr1	10624478	10624484	44
chr1	10624776	10624782	8
chr1	10646005	10646011	3
chr1	10693271	10693277	401
chr1	10746171	10746177	1339
chr1	10751366	10751372	36
chr1	10789707	10789713	2
chr1	10799216	10799222	76
chr1	10802763	10802769	6
chr1	10831601	10831607	564
chr1	10833129	10833135	6
chr1	10917238	10917244	16
chr1	10945269	10945275	53
chr1	10946270	10946276	5
chr1	10977454	10977460	31
chr1	11001010	11001016	56
chr1	11015469	11015475	39
chr1	11042925	11042931	33
chr1	11064615	11064621	8
chr1	11100509	11100515	120
chr1	11106346	11106352	27
chr1	11107775	11107781	8
chr1	11169699	11169705	50
chr1	11181620	11181626	2
chr1	11232710	11232716	12
chr1	11243352	11243358	103
chr1	11272090	11272096	5
chr1	11296171	11296177	6
chr1	11297018	11297024	191
chr1	11308659	11308665	76
chr1	11323093	11323099	76
chr1	11365463	11365469	34
chr1	11375915	11375921	11
chr1	11382148	11382154	11
chr1	11403336	11403342	21
chr1	11411291	11411297	22
chr1	11412344	11412350	2
chr1	11413329	11413335	18
chr1	11425407	11425413	19
chr1	11427633	11427639	132
chr1	11429708	11429714	2
chr1	11436609	11436615	3
chr1	11438955	11438961	182
chr1	11453389	11453395	3
chr1	11455485	11455491	45
chr1	11475244	11475250	46
chr1	11480079	11480085	111
chr1	11489514	11489520	16
chr1	11495444	11495450	214
chr1	11495990	11495996	21
chr1	11501356	11501362	2
chr1	11520077	11520083	2
chr1	11531394	11531400	201
chr1	11539452	11539458	4
chr1	11563535	11563541	3
chr1	11575820	11575826	48
chr1	11631244	11631250	550
chr1	11637753	11637759	3
chr1	11699022	11699028	11
chr1	11729283	11729289	40
chr1	11743540	11743546	13
chr1	11807720	11807726	158
chr1	11811393	11811399	2
chr1	11832554	11832560	643
chr1	11882154	11882160	4
chr1	11907133	11907139	2
chr1	11923396	11923402	500
chr1	11969301	11969307	33
chr1	12000638	12000644	10
chr1	12014407	12014413	40
chr1	12018778	12018784	2
chr1	12047434	12047440	21
chr1	12055053	12055059	8
chr1	12086873	12086879	3
chr1	12120457	12120463	2
chr1	12126359	12126365	2
chr1	12132257	12132263	4
chr1	12155706	12155712	20
chr1	12178486	12178492	402
chr1	12196642	12196648	3
chr1	12206722	12206728	5
chr1	12260322	12260328	22
chr1	12307762	12307768	10
chr1	12311838	12311844	3
chr1	12363206	12363212	8
chr1	12371430	12371436	15
chr1	12381293	12381299	5
chr1	12397448	12397454	3
chr1	12403862	12403868	13
chr1	12437078	12437084	404
chr1	12466134	12466140	131
chr1	12500517	12500523	22
chr1	12511132	12511138	4
chr1	12542629	12542635	59
chr1	12546726	12546732	5
chr1	12570178	12570184	51
chr1	12579901	12579907	3
chr1	12603506	12603512	3
chr1	12632323	12632329	3
chr1	12634237	12634243	146
chr1	12661848	12661854	23
chr1	12670572	12670578	33
chr1	12700711	12700717	30
chr1	12712383	12712389	2
chr1	12715895	12715901	4
chr1	12718521	12718527	3
chr1	12729333	12729339	22
chr1	12739305	12739311	9
chr1	12765377	12765383	6
chr1	12775258	12775264	1326
chr1	12785430	12785436	3
chr1	12788511	12788517	7
chr1	12800523	12800529	2
chr1	12832491	12832497	4
chr1	12897868	12897874	6
chr1	12919963	12919969	13
chr1	12970326	12970332	9
chr1	12992410	12992416	620
chr1	12998619	12998625	641
chr1	12998707	12998713	9
chr1	13006637	13006643	28
chr1	13041595	13041601	659
chr1	13048319	13048325	2
chr1	13054064	13054070	197
chr1	13104865	13104871	43
chr1	13157666	13157672	306
chr1	13216976	13216982	461
chr1	13228413	13228419	4
chr1	13240077	13240083	58
chr1	13250466	13250472	18
chr1	13251751	13251757	7
chr1	13343735	13343741	17
chr1	13389714	13389720	2
chr1	13401163	13401169	181
chr1	13416385	13416391	2
chr1	13434063	13434069	2
chr1	13495293	13495299	1083
chr1	13517355	13517361	9
chr1	13564501	13564507	31
chr1	13570091	13570097	787
chr1	13577752	13577758	44
chr1	13581391	13581397	2
chr1	13582112	13582118	11
chr1	13596755	13596761	8
chr1	13596921	13596927	50
chr1	13676089	13676095	89
chr1	13678704	13678710	336
chr1	13682833	13682839	10
chr1	13710902	13710908	2
chr1	13734979	13734985	38
chr1	13747149	13747155	386
chr1	13782749	13782755	3
chr1	13823348	13823354	7
chr1	13850121	13850127	989
chr1	13890573	13890579	4
chr1	13926058	13926064	11
chr1	14012411	14012417	2
chr1	14059140	14059146	68
chr1	14060400	14060406	4
chr1	14091419	14091425	9
chr1	14113959	14113965	283
chr1	14144332	14144338	59
chr1	14181860	14181866	12
chr1	14194703	14194709	3
chr1	14199837	14199843	15
chr1	14207820	14207826	7
chr1	14216525	14216531	27
chr1	14218936	14218942	120
chr1	14221992	14221998	2
chr1	14255561	14255567	5
chr1	14266269	14266275	33
chr1	14283265	14283271	3
chr1	14288308	14288314	2
chr1	14329583	14329589	5
chr1	14336641	14336647	818
chr1	14364003	14364009	7
chr1	14386904	14386910	8
chr1	14398450	14398456	11
chr1	14516699	14516705	248
chr1	14531310	14531316	15
chr1	14551137	14551143	8
chr1	14579474	14579480	1249
chr1	14583556	14583562	2
chr1	14601573	14601579	68
chr1	14616950	14616956	15
chr1	14642412	14642418	6
chr1	14649717	14649723	11
chr1	14653080	14653086	3
chr1	14664851	14664857	6
chr1	14667596	14667602	11
chr1	14690830	14690836	105
chr1	14700208	14700214	3
chr1	14704805	14704811	4
chr1	14710908	14710914	4
chr1	14720000	14720006	2
chr1	14754843	14754849	251
chr1	14777528	14777534	6
chr1	14805179	14805185	70
chr1	14870686	14870692	7
chr1	14891605	14891611	16
chr1	14896014	14896020	13
chr1	14917969	14917975	71
chr1	14953364	14953370	47
chr1	14985382	14985388	12
chr1	15034205	15034211	4
chr1	15105620	15105626	2
chr1	15106182	15106188	8
chr1	15107460	15107466	3
chr1	15130669	15130675	3
chr1	15155565	15155571	1547
chr1	15165683	15165689	10
chr1	15167254	15167260	145
chr1	15194598	15194604	13
chr1	15205559	15205565	92
chr1	15241212	15241218	425
chr1	15241282	15241288	124
chr1	15254613	15254619	3
chr1	15266309	15266315	13
chr1	15289421	15289427	3
chr1	15323476	15323482	9
chr1	15351772	15351778	11
chr1	15367355	15367361	6
chr1	15392967	15392973	3
chr1	15406725	15406731	9
chr1	15416004	15416010	417
chr1	15436060	15436066	6
chr1	15460938	15460944	28
chr1	15507714	15507720	4
chr1	15532753	15532759	4
chr1	15554991	15554997	15
chr1	15556937	15556943	111
chr1	15566547	15566553	5
chr1	15586812	15586818	106
chr1	15607010	15607016	2
chr1	15646814	15646820	21
chr1	15648769	15648775	9
chr1	15669763	15669769	317
chr1	15672802	15672808	5
chr1	15723995	15724001	7
chr1	15779258	15779264	2
chr1	15796463	15796469	3
chr1	15830551	15830557	2
chr1	15842419	15842425	277
chr1	15878360	15878366	3
chr1	15880642	15880648	330
chr1	15889889	15889895	79
chr1	15928895	15928901	387
chr1	15933416	15933422	22
chr1	15938804	15938810	3
chr1	15971761	15971767	83
chr1	15984465	15984471	7
chr1	15994403	15994409	182
chr1	16069618	16069624	15
chr1	16099254	16099260	156
chr1	16099397	16099403	6
chr1	16106442	16106448	9
chr1	16127898	16127904	12
chr1	16171519	16171525	19
chr1	16210977	16210983	250
chr1	16218961	16218967	5
chr1	16237777	16237783	548
chr1	16255846	16255852	3
chr1	16284622	16284628	3
chr1	16293852	16293858	44
chr1	16299703	16299709	735
chr1	16306136	16306142	5
chr1	16334055	16334061	580
chr1	16361991	16361997	12
chr1	16367063	16367069	3
chr1	16382025	16382031	5
chr1	16382643	16382649	462
chr1	16391106	16391112	23
chr1	16400715	16400721	5
chr1	16404891	16404897	7
chr1	16409565	16409571	8
chr1	16412527	16412533	2
chr1	16417705	16417711	15
chr1	16493396	16493402	2
chr1	16518032	16518038	4
chr1	16521648	16521654	3
chr1	16535454	16535460	42
chr1	16563375	16563381	45
chr1	16573765	16573771	3
chr1	16582500	16582506	122
chr1	16587206	16587212	1207
chr1	16609792	16609798	67
chr1	16625865	16625871	11
chr1	16627175	16627181	20
chr1	16656607	16656617	136
chr1	16807224	16807230	95
chr1	16846186	16846192	3
chr1	16902653	16902659	604
chr1	16947226	16947232	6
chr1	16951124	16951130	76
chr1	16957339	16957345	11
chr1	16965912	16965918	7
chr1	16970771	16970777	108
chr1	16986171	16986177	13
chr1	17011840	17011846	2
chr1	17040651	17040657	137
chr1	17046382	17046388	15
chr1	17061877	17061883	4
chr1	17092206	17092212	12
chr1	17101397	17101403	853
chr1	17140143	17140149	50
chr1	17167149	17167155	10
chr1	17186456	17186462	957
chr1	17190972	17190978	17
chr1	17226517	17226523	15
chr1	17286236	17286242	9
chr1	17287905	17287911	30
chr1	17348115	17348121	2
chr1	17350010	17350016	81
chr1	17354755	17354761	24
chr1	17364836	17364842	12
chr1	17366192	17366198	14
chr1	17504282	17504288	11
chr1	17525232	17525238	41
chr1	17570969	17570975	2
chr1	17585628	17585634	18
chr1	17624875	17624881	13
chr1	17645981	17645987	80
chr1	17700426	17700432	815
chr1	17833550	17833556	120
chr1	17871799	17871805	388
chr1	17897097	17897103	2
chr1	17925035	17925041	4
chr1	17938048	17938054	34
chr1	17970100	17970106	3
chr1	18021870	18021876	3
chr1	18029927	18029933	2
chr1	18031920	18031926	94
chr1	18048778	18048784	2
chr1	18058893	18058899	2
chr1	18075754	18075760	9
chr1	18078728	18078734	10
chr1	18109061	18109067	44
chr1	18115035	18115041	19
chr1	18127430	18127436	2
chr1	18146165	18146171	433
chr1	18157339	18157345	69
chr1	18159244	18159250	3
chr1	18177942	18177948	951
chr1	18188369	18188375	2
chr1	18191419	18191425	572
chr1	18204180	18204186	4
chr1	18226104	18226110	3
chr1	18234354	18234360	11
chr1	18263775	18263781	4
chr1	18273782	18273788	12
chr1	18301176	18301182	632
chr1	18343007	18343013	5
chr1	18387819	18387825	3
chr1	18391468	18391474	269
chr1	18405151	18405157	27
chr1	18516296	18516302	16
chr1	18526537	18526543	2
chr1	18543978	18543984	54
chr1	18574555	18574561	71
chr1	18579027	18579033	6
chr1	18590556	18590562	4
chr1	18636123	18636129	73
chr1	18694357	18694363	424
chr1	18696458	18696464	8
chr1	18703332	18703338	25
chr1	18703870	18703876	4
chr1	18710375	18710381	131
chr1	18716608	18716614	4
chr1	18730844	18730850	35
chr1	18765330	18765336	4
chr1	18797494	18797500	3
chr1	18800797	18800803	6
chr1	18821336	18821342	547
chr1	18885313	18885319	91
chr1	18889168	18889174	18
chr1	18893330	18893336	17
chr1	18956769	18956775	2
chr1	18963059	18963065	5
chr1	19074996	19075002	18
chr1	19077953	19077959	9
chr1	19078624	19078630	104
chr1	19095482	19095488	34
chr1	19134511	19134517	4
chr1	19160452	19160458	1168
chr1	19178172	19178178	47
chr1	19184665	19184671	337
chr1	19189719	19189725	7
chr1	19203555	19203561	2
chr1	19211140	19211146	290
chr1	19218676	19218682	169
chr1	19225441	19225447	152
chr1	19255125	19255131	5
chr1	19277660	19277666	408
chr1	19304021	19304027	4
chr1	19310525	19310531	28
chr1	19320642	19320648	8
chr1	19322431	19322437	3
chr1	19323536	19323542	41
chr1	19325292	19325298	9
chr1	19337076	19337082	12
chr1	19345577	19345583	5
chr1	19376967	19376973	168
chr1	19412912	19412918	23
chr1	19458136	19458142	8
chr1	19496321	19496327	2
chr1	19496387	19496393	6
chr1	19509755	19509761	406
chr1	19515842	19515848	8
chr1	19553980	19553986	32
chr1	19569805	19569811	2
chr1	19580959	19580965	94
chr1	19581662	19581668	8
chr1	19597615	19597621	2
chr1	19606008	19606014	17
chr1	19607337	19607343	60
chr1	19652186	19652192	120
chr1	19675196	19675202	29
chr1	19718434	19718440	161
chr1	19752710	19752716	5
chr1	19759448	19759454	44
chr1	19796386	19796392	108
chr1	19865175	19865181	39
chr1	19871590	19871596	3
chr1	19887825	19887831	2199
chr1	19916830	19916836	2
chr1	19953909	19953915	14
chr1	20025286	20025292	229
chr1	20055026	20055032	5
chr1	20061060	20061066	87
chr1	20064260	20064266	18
chr1	20071704	20071710	36
chr1	20137603	20137609	3
chr1	20156318	20156324	2152
chr1	20164094	20164100	1240
chr1	20195197	20195203	3
chr1	20197883	20197889	705
chr1	20209080	20209086	4
chr1	20279740	20279746	14
chr1	20288786	20288792	397
chr1	20349511	20349517	1168
chr1	20356674	20356680	28
chr1	20371080	20371086	23
chr1	20398413	20398419	41
chr1	20461100	20461106	35
chr1	20463117	20463123	359
chr1	20474397	20474403	99
chr1	20580769	20580775	47
chr1	20612469	20612475	15
chr1	20643511	20643517	12
chr1	20684640	20684646	250
chr1	20689396	20689402	32
chr1	20689996	20690002	13
chr1	20691884	20691890	55
chr1	20703499	20703505	20
chr1	20727678	20727684	18
chr1	20761886	20761892	2
chr1	20795221	20795227	8
chr1	20843084	20843090	4
chr1	20854227	20854233	4
chr1	20966772	20966778	137
chr1	20978039	20978045	4
chr1	20992185	20992191	9
chr1	20993598	20993604	154
chr1	21047304	21047310	10
chr1	21064500	21064506	2
chr1	21069762	21069768	390
chr1	21100251	21100257	40
chr1	21150473	21150479	236
chr1	21179869	21179875	15
chr1	21207690	21207696	2
chr1	21225122	21225128	112
chr1	21233717	21233723	4
chr1	21252843	21252849	3
chr1	21265322	21265328	75
chr1	21274701	21274707	6
chr1	21276605	21276611	2
chr1	21298489	21298495	4
chr1	21302024	21302030	314
chr1	21377047	21377053	28
chr1	21381158	21381164	7
chr1	21390595	21390601	2
chr1	21401900	21401906	3
chr1	21428201	21428207	40
chr1	21457718	21457724	69
chr1	21486667	21486673	42
chr1	21531172	21531178	42
chr1	21605605	21605611	115
chr1	21611186	21611192	70
chr1	21637043	21637049	340
chr1	21649389	21649395	7
chr1	21714520	21714526	17
chr1	21751286	21751292	4
chr1	21767280	21767286	59
chr1	21790448	21790454	64
chr1	21826908	21826914	2
chr1	21847294	21847300	17
chr1	21873510	21873516	4
chr1	21877583	21877589	44
chr1	21888188	21888194	2
chr1	21892859	21892865	3
chr1	21915094	21915100	967
chr1	21954331	21954337	57
chr1	21982167	21982173	129
chr1	21997723	21997729	967
chr1	22026613	22026619	3
chr1	22031173	22031179	20
chr1	22053486	22053492	4
chr1	22073514	22073520	2
chr1	22101607	22101613	1206
chr1	22126087	22126093	743
chr1	22134690	22134696	349
chr1	22168050	22168056	1746
chr1	22176650	22176656	4
chr1	22190582	22190588	19
chr1	22203070	22203076	3
chr1	22204402	22204408	4
chr1	22228225	22228231	222
chr1	22254132	22254138	13
chr1	22307706	22307712	133
chr1	22316826	22316832	26
chr1	22345380	22345386	42
chr1	22498450	22498456	26
chr1	22502868	22502874	2
chr1	22521719	22521725	18
chr1	22525847	22525853	247
chr1	22526258	22526264	3
chr1	22532488	22532494	2
chr1	22547355	22547361	32
chr1	22609728	22609734	3
chr1	22641497	22641503	61
chr1	22662237	22662243	165
chr1	22663302	22663308	2
chr1	22671264	22671270	3
chr1	22675787	22675793	3
chr1	22726365	22726371	4
chr1	22727676	22727682	751
chr1	22753287	22753293	9
chr1	22787792	22787798	833
chr1	22789007	22789013	62
chr1	22803055	22803061	6
chr1	22826971	22826977	15
chr1	22858264	22858270	269
chr1	22883027	22883033	34
chr1	22904452	22904458	5
chr1	22976486	22976492	264
chr1	22997302	22997308	2
chr1	23015292	23015298	31
chr1	23037503	23037509	1271
chr1	23081198	23081204	58
chr1	23090550	23090556	21
chr1	23103547	23103553	45
chr1	23103574	23103580	7
chr1	23112919	23112925	2
chr1	23123087	23123093	2
chr1	23152168	23152174	572
chr1	23188664	23188670	2
chr1	23191754	23191760	79
chr1	23195348	23195354	3
chr1	23204613	23204619	21
chr1	23207163	23207169	3
chr1	23211761	23211767	8
chr1	23225226	23225232	33
chr1	23237676	23237682	12
chr1	23272490	23272496	30
chr1	23296365	23296371	13
chr1	23296749	23296755	2
chr1	23314500	23314506	58
chr1	23355631	23355637	33
chr1	23369000	23369006	9
chr1	23385853	23385859	244
chr1	23397819	23397825	273
chr1	23399100	23399106	35
chr1	23416815	23416821	202
chr1	23422584	23422590	1176
chr1	23447643	23447649	98
chr1	23462397	23462403	343
chr1	23479003	23479009	12
chr1	23488701	23488707	4
chr1	23502142	23502148	4
chr1	23507185	23507191	2
chr1	23526563	23526569	126
chr1	23532930	23532936	67
chr1	23542427	23542433	11
chr1	23656887	23656893	92
chr1	23657699	23657705	17
chr1	23679933	23679939	20
chr1	23729551	23729557	5
chr1	23752826	23752832	54
chr1	23764250	23764256	30
chr1	23846781	23846787	76
chr1	23855701	23855707	2
chr1	23869134	23869140	150
chr1	23875651	23875657	3
chr1	23888548	23888554	1052
chr1	23904234	23904240	67
chr1	23910264	23910270	29
chr1	23957616	23957622	193
chr1	24004546	24004552	2
chr1	24025294	24025300	9
chr1	24027479	24027485	96
chr1	24065024	24065030	3
chr1	24071374	24071380	17
chr1	24071955	24071961	30
chr1	24091742	24091748	54
chr1	24101487	24101493	4
chr1	24126681	24126687	33
chr1	24180309	24180315	27
chr1	24182230	24182236	323
chr1	24185994	24186000	12
chr1	24228345	24228351	47
chr1	24235114	24235120	144
chr1	24241077	24241083	7
chr1	24245330	24245336	237
chr1	24245887	24245893	19
chr1	24264752	24264758	12
chr1	24332557	24332563	224
chr1	24341387	24341393	15
chr1	24357397	24357403	183
chr1	24364957	24364963	23
chr1	24387553	24387559	134
chr1	24393171	24393177	6
chr1	24393570	24393576	8
chr1	24418273	24418279	250
chr1	24420472	24420478	5
chr1	24467284	24467290	11
chr1	24472480	24472486	4
chr1	24478998	24479004	420
chr1	24481999	24482005	3
chr1	24498063	24498069	4
chr1	24520348	24520354	603
chr1	24570214	24570220	120
chr1	24593314	24593320	153
chr1	24737691	24737697	2
chr1	24766775	24766781	4
chr1	24775053	24775059	3
chr1	24790530	24790536	8
chr1	24820571	24820577	42
chr1	24833682	24833688	7
chr1	24835433	24835439	22
chr1	24838571	24838577	14
chr1	24907620	24907626	5
chr1	24931284	24931290	2
chr1	24934825	24934831	150
chr1	24972672	24972678	6
chr1	24980505	24980511	15
chr1	24981891	24981897	7
chr1	25015356	25015362	100
chr1	25020795	25020801	810
chr1	25025741	25025747	8
chr1	25035608	25035614	80
chr1	25053586	25053592	169
chr1	25095302	25095308	6
chr1	25111811	25111817	38
chr1	25113391	25113397	15
chr1	25121623	25121629	28
chr1	25131122	25131128	4
chr1	25185542	25185548	8
chr1	25188087	25188093	6
chr1	25203888	25203894	4
chr1	25209751	25209757	21
chr1	25217870	25217876	4
chr1	25267335	25267341	3
chr1	25268136	25268142	14
chr1	25268786	25268792	2
chr1	25312939	25312945	2
chr1	25314676	25314682	10
chr1	25328641	25328647	368
chr1	25389961	25389967	4
chr1	25390352	25390358	3
chr1	25408844	25408850	2
chr1	25410954	25410960	57
chr1	25481962	25481968	5
chr1	25492362	25492368	5
chr1	25522900	25522906	316
chr1	25577013	25577019	2
chr1	25584203	25584209	6
chr1	25655515	25655521	2
chr1	25664680	25664686	450
chr1	25694470	25694476	48
chr1	25700859	25700865	70
chr1	25713685	25713691	2
chr1	25832156	25832162	17
chr1	25860443	25860449	118
chr1	25889446	25889452	45
chr1	25928966	25928972	15
chr1	25932741	25932747	2
chr1	25950644	25950650	12
chr1	26018408	26018414	137
chr1	26035105	26035111	409
chr1	26045821	26045827	15
chr1	26092098	26092104	2
chr1	26098638	26098644	9
chr1	26142318	26142324	5
chr1	26146332	26146338	4
chr1	26184053	26184059	89
chr1	26217658	26217664	23
chr1	26226165	26226171	1156
chr1	26285350	26285356	367
chr1	26352832	26352838	152
chr1	26383988	26383994	2
chr1	26424246	26424252	8
chr1	26447492	26447498	17
chr1	26451487	26451493	797
chr1	26455278	26455284	9
chr1	26461221	26461227	3
chr1	26515138	26515144	840
chr1	26538976	26538982	1219
chr1	26590409	26590415	3
chr1	26604532	26604538	54
chr1	26641874	26641880	15
chr1	26651291	26651297	9
chr1	26655692	26655698	2
chr1	26667366	26667372	249
chr1	26676906	26676912	156
chr1	26680898	26680904	82
chr1	26686868	26686874	3
chr1	26691563	26691569	8
chr1	26704154	26704160	4
chr1	26740500	26740506	117
chr1	26742307	26742313	38
chr1	26744185	26744191	2
chr1	26774250	26774256	5
chr1	26778279	26778285	168
chr1	26837274	26837280	9
chr1	26848309	26848315	8
chr1	26873028	26873034	3
chr1	26874566	26874572	17
chr1	26883917	26883923	2
chr1	26888517	26888523	318
chr1	26949722	26949728	21
chr1	26981839	26981845	57
chr1	27008258	27008264	5
chr1	27028953	27028959	1268
chr1	27035348	27035354	736
chr1	27036809	27036815	7
chr1	27062774	27062780	41
chr1	27079720	27079726	18
chr1	27154347	27154353	6
chr1	27165486	27165492	440
chr1	27245225	27245231	14
chr1	27276540	27276546	9
chr1	27338374	27338380	6
chr1	27353121	27353127	688
chr1	27384132	27384138	1075
chr1	27395842	27395848	1194
chr1	27409154	27409160	120
chr1	27461614	27461620	2
chr1	27484173	27484179	743
chr1	27492175	27492181	35
chr1	27500542	27500548	97
chr1	27550283	27550289	4
chr1	27575007	27575013	233
chr1	27609153	27609159	13
chr1	27628116	27628122	315
chr1	27633748	27633754	2
chr1	27642888	27642894	80
chr1	27709498	27709504	5
chr1	27715432	27715438	4
chr1	27727945	27727951	680
chr1	27731584	27731590	6
chr1	27748339	27748345	13
chr1	27755553	27755559	54
chr1	27866399	27866405	39
chr1	27882127	27882133	13
chr1	27884418	27884424	8
chr1	27898531	27898537	523
chr1	27905822	27905828	65
chr1	27925751	27925757	4
chr1	27938368	27938374	19
chr1	27943030	27943036	53
chr1	27954265	27954271	2
chr1	27969124	27969130	719
chr1	27998161	27998167	117
chr1	28066429	28066435	3
chr1	28068667	28068673	65
chr1	28094876	28094882	2
chr1	28202106	28202112	3
chr1	28226323	28226329	5
chr1	28227814	28227820	251
chr1	28265501	28265507	8
chr1	28276478	28276484	2
chr1	28282461	28282467	7
chr1	28291208	28291214	848
chr1	28317591	28317597	522
chr1	28343796	28343802	386
chr1	28406389	28406395	2
chr1	28420204	28420210	11
chr1	28482789	28482795	3
chr1	28489695	28489701	17
chr1	28533044	28533050	5
chr1	28535635	28535641	96
chr1	28536516	28536522	5
chr1	28560617	28560623	21
chr1	28565316	28565322	386
chr1	28599133	28599139	6
chr1	28611124	28611130	601
chr1	28648854	28648860	15
chr1	28672815	28672821	77
chr1	28676764	28676770	2
chr1	28712855	28712861	4
chr1	28723578	28723584	13
chr1	28740369	28740375	14
chr1	28751561	28751567	2
chr1	28845272	28845278	40
chr1	28850010	28850016	5
chr1	28875965	28875971	18
chr1	28884819	28884825	6
chr1	29040478	29040484	67
chr1	29046287	29046293	264
chr1	29050114	29050120	21
chr1	29109773	29109779	3
chr1	29135071	29135077	11
chr1	29161840	29161846	14
chr1	29201145	29201151	2
chr1	29204433	29204439	2
chr1	29213147	29213153	4
chr1	29216883	29216889	65
chr1	29217420	29217426	195
chr1	29235255	29235261	13
chr1	29289087	29289093	88
chr1	29310761	29310767	19
chr1	29316968	29316974	113
chr1	29330498	29330504	280
chr1	29339142	29339148	47
chr1	29339754	29339760	100
chr1	29383827	29383833	4
chr1	29386817	29386823	71
chr1	29410926	29410932	179
chr1	29424376	29424382	84
chr1	29449776	29449782	22
chr1	29450118	29450124	4
chr1	29450960	29450966	5
chr1	29479696	29479702	135
chr1	29503425	29503431	10
chr1	29547115	29547121	200
chr1	29558274	29558280	5
chr1	29596697	29596703	5
chr1	29614764	29614770	3
chr1	29666731	29666737	11
chr1	29802410	29802416	8
chr1	29848087	29848093	644
chr1	29857425	29857431	15
chr1	29911309	29911315	10
chr1	29911702	29911708	112
chr1	29986756	29986762	28
chr1	30008235	30008241	219
chr1	30028544	30028550	1006
chr1	30083697	30083703	72
chr1	30088514	30088520	1101
chr1	30110310	30110316	23
chr1	30170572	30170578	48
chr1	30184963	30184969	5
chr1	30192953	30192959	8
chr1	30222775	30222781	6
chr1	30241884	30241890	26
chr1	30296227	30296233	2
chr1	30417505	30417511	601
chr1	30422977	30422983	2
chr1	30436505	30436511	297
chr1	30448736	30448742	11
chr1	30499756	30499762	2
chr1	30502141	30502147	12
chr1	30502413	30502419	13
chr1	30526805	30526811	3
chr1	30527621	30527627	2
chr1	30557022	30557028	508
chr1	30578578	30578584	40
chr1	30592372	30592378	20
chr1	30596108	30596114	6
chr1	30623031	30623037	35
chr1	30656728	30656734	15
chr1	30665523	30665529	78
chr1	30683490	30683496	10
chr1	30734926	30734932	11
chr1	30738586	30738592	3
chr1	30777345	30777351	22
chr1	30813744	30813750	43
chr1	30832664	30832670	2
chr1	30850711	30850717	2
chr1	30859713	30859719	3
chr1	30859896	30859902	2
chr1	30870178	30870184	7
chr1	30876956	30876962	130
chr1	30885970	30885976	678
chr1	30886459	30886465	10
chr1	30928762	30928768	9
chr1	30959935	30959941	17
chr1	30989355	30989361	17
chr1	30992375	30992381	2
chr1	31007296	31007302	6
chr1	31045002	31045008	6
chr1	31062285	31062291	2
chr1	31083490	31083496	11
chr1	31098667	31098673	12
chr1	31124769	31124775	5
chr1	31129439	31129445	7
chr1	31141636	31141642	359
chr1	31146826	31146832	1705
chr1	31171662	31171668	123
chr1	31173923	31173929	92
chr1	31176476	31176482	27
chr1	31186057	31186063	3
chr1	31233031	31233037	621
chr1	31290670	31290676	11
chr1	31296967	31296973	15
chr1	31298327	31298333	69
chr1	31351874	31351880	22
chr1	31366608	31366614	14
chr1	31370113	31370119	117
chr1	31390825	31390831	19
chr1	31393375	31393381	411
chr1	31481133	31481139	554
chr1	31482383	31482389	4
chr1	31493178	31493184	7
chr1	31522091	31522097	8
chr1	31532765	31532771	16
chr1	31539729	31539735	21
chr1	31545024	31545030	11
chr1	31604311	31604317	722
chr1	31650795	31650801	6
chr1	31657049	31657055	2
chr1	31687678	31687684	5
chr1	31692210	31692216	4
chr1	31716944	31716950	3
chr1	31734033	31734039	10
chr1	31804734	31804740	3
chr1	31809265	31809271	9
chr1	31813072	31813078	5
chr1	31818146	31818152	57
chr1	31832003	31832009	9
chr1	31899767	31899773	4
chr1	31959309	31959315	144
chr1	31965714	31965720	191
chr1	31990998	31991004	8
chr1	32049175	32049181	2
chr1	32054690	32054696	9
chr1	32069420	32069426	2
chr1	32083099	32083105	9
chr1	32088548	32088554	6
chr1	32115453	32115459	249
chr1	32202355	32202361	26
chr1	32206430	32206436	9
chr1	32214474	32214480	123
chr1	32253754	32253760	6
chr1	32298406	32298412	11
chr1	32307352	32307358	7
chr1	32360547	32360553	42
chr1	32360668	32360674	1122
chr1	32381132	32381138	35
chr1	32399266	32399272	4
chr1	32402218	32402224	10
chr1	32478544	32478550	6
chr1	32481007	32481013	31
chr1	32490345	32490351	717
chr1	32599668	32599674	201
chr1	32669338	32669344	6
chr1	32693472	32693478	2
chr1	32698264	32698270	18
chr1	32755451	32755457	4
chr1	32767952	32767958	345
chr1	32817932	32817938	54
chr1	32819683	32819689	370
chr1	32861969	32861975	353
chr1	32884199	32884205	2
chr1	32885130	32885136	198
chr1	32888563	32888569	67
chr1	32912199	32912205	5
chr1	32915233	32915239	451
chr1	32924553	32924559	35
chr1	32990807	32990813	64
chr1	33019337	33019343	5
chr1	33049600	33049606	44
chr1	33060879	33060885	44
chr1	33078159	33078165	287
chr1	33085315	33085321	6
chr1	33093316	33093322	904
chr1	33101960	33101966	12
chr1	33161449	33161455	6
chr1	33168599	33168605	942
chr1	33212401	33212407	4
chr1	33214501	33214507	3
chr1	33292914	33292920	6
chr1	33304039	33304045	3
chr1	33326928	33326934	33
chr1	33335177	33335183	72
chr1	33338775	33338781	3
chr1	33353039	33353045	5
chr1	33353607	33353613	4
chr1	33355543	33355549	13
chr1	33373358	33373364	21
chr1	33374369	33374375	5
chr1	33379822	33379828	27
chr1	33399124	33399130	8
chr1	33423346	33423352	564
chr1	33516866	33516872	5
chr1	33551018	33551024	33
chr1	33571173	33571179	448
chr1	33584576	33584582	23
chr1	33586151	33586157	630
chr1	33601671	33601677	5
chr1	33603061	33603067	14
chr1	33611464	33611470	4
chr1	33661825	33661831	3
chr1	33662297	33662303	1112
chr1	33688350	33688356	2
chr1	33690658	33690664	2
chr1	33716260	33716266	24
chr1	33726498	33726504	2
chr1	33746143	33746149	2
chr1	33817931	33817937	2
chr1	33831087	33831093	16
chr1	33847797	33847803	75
chr1	33848181	33848187	77
chr1	33899645	33899651	3
chr1	33907260	33907266	20
chr1	33929618	33929624	43
chr1	33957377	33957383	10
chr1	33958252	33958258	33
chr1	33987791	33987797	50
chr1	34004584	34004590	2
chr1	34005565	34005571	138
chr1	34049785	34049791	3
chr1	34051625	34051631	22
chr1	34080144	34080150	2
chr1	34083546	34083552	3
chr1	34192573	34192579	593
chr1	34228727	34228733	96
chr1	34231718	34231724	46
chr1	34232417	34232423	96
chr1	34253941	34253947	64
chr1	34264931	34264937	6
chr1	34273181	34273187	4
chr1	34274943	34274949	18
chr1	34300180	34300186	19
chr1	34304490	34304496	223
chr1	34319884	34319890	5
chr1	34338218	34338224	610
chr1	34359187	34359193	55
chr1	34382978	34382984	53
chr1	34383888	34383894	6
chr1	34394289	34394295	9
chr1	34402535	34402541	92
chr1	34431256	34431262	16
chr1	34449414	34449420	266
chr1	34526120	34526126	76
chr1	34541714	34541720	108
chr1	34578405	34578411	15
chr1	34586061	34586067	8
chr1	34589802	34589808	91
chr1	34630750	34630756	44
chr1	34639451	34639457	39
chr1	34664859	34664865	23
chr1	34692654	34692660	2
chr1	34708318	34708324	547
chr1	34723872	34723878	92
chr1	34844265	34844271	2
chr1	34888230	34888236	375
chr1	34900856	34900862	284
chr1	34939548	34939554	335
chr1	34945186	34945192	4
chr1	34960738	34960744	17
chr1	34984485	34984491	16
chr1	35000071	35000077	1565
chr1	35034000	35034006	62
chr1	35053567	35053573	18
chr1	35073513	35073519	447
chr1	35106374	35106380	4
chr1	35107456	35107462	15
chr1	35128322	35128328	3
chr1	35145401	35145407	42
chr1	35161566	35161572	704
chr1	35163114	35163120	13
chr1	35247498	35247504	11
chr1	35259492	35259498	499
chr1	35269825	35269831	32
chr1	35285129	35285135	36
chr1	35292356	35292362	97
chr1	35307511	35307517	413
chr1	35333853	35333859	276
chr1	35342023	35342029	26
chr1	35342410	35342416	34
chr1	35376273	35376279	447
chr1	35380588	35380594	29
chr1	35385551	35385557	14
chr1	35420257	35420263	4
chr1	35437739	35437745	4
chr1	35445277	35445283	189
chr1	35473857	35473863	149
chr1	35497843	35497849	24
chr1	35520418	35520424	24
chr1	35616409	35616415	394
chr1	35672800	35672806	2
chr1	35722585	35722591	7
chr1	35723080	35723086	3
chr1	35737376	35737382	18
chr1	35761209	35761215	116
chr1	35770586	35770592	4
chr1	35772033	35772039	330
chr1	35784032	35784038	22
chr1	35794234	35794240	34
chr1	35857981	35857987	6
chr1	35877029	35877035	7
chr1	35912550	35912556	789
chr1	35919886	35919892	3
chr1	35958946	35958952	5
chr1	35999431	35999437	374
chr1	36006853	36006859	14
chr1	36012227	36012233	3
chr1	36021652	36021658	42
chr1	36026052	36026058	3
chr1	36044290	36044296	3
chr1	36059560	36059566	362
chr1	36082984	36082990	15
chr1	36083076	36083082	27
chr1	36085288	36085294	8
chr1	36124592	36124598	1194
chr1	36135698	36135704	710
chr1	36184267	36184273	21
chr1	36194043	36194049	3
chr1	36211342	36211348	5
chr1	36218411	36218417	17
chr1	36221032	36221038	21
chr1	36221308	36221314	2
chr1	36260908	36260914	3
chr1	36359180	36359186	28
chr1	36404909	36404915	2
chr1	36429193	36429199	6
chr1	36446527	36446533	11
chr1	36482387	36482393	6
chr1	36484609	36484615	31
chr1	36535022	36535028	420
chr1	36564419	36564425	47
chr1	36572551	36572557	6
chr1	36600600	36600606	5
chr1	36605907	36605913	2
chr1	36609326	36609332	611
chr1	36651742	36651748	93
chr1	36677797	36677803	92
chr1	36714086	36714092	25
chr1	36725315	36725321	154
chr1	36777182	36777188	603
chr1	36788867	36788873	17
chr1	36796679	36796685	22
chr1	36797913	36797919	157
chr1	36817541	36817547	2
chr1	36861969	36861975	740
chr1	36888125	36888131	147
chr1	36910330	36910336	36
chr1	36925666	36925672	3
chr1	36953697	36953703	4
chr1	36960240	36960246	7
chr1	36963534	36963540	5
chr1	36964811	36964817	3
chr1	36974572	36974578	435
chr1	37006028	37006034	2
chr1	37052375	37052381	2
chr1	37100212	37100218	2
chr1	37109455	37109461	5
chr1	37118885	37118891	4
chr1	37166108	37166114	54
chr1	37168440	37168446	269
chr1	37201671	37201677	49
chr1	37218786	37218792	6
chr1	37264911	37264917	1451
chr1	37276528	37276534	4
chr1	37302099	37302105	3
chr1	37307948	37307954	4
chr1	37421609	37421615	9
chr1	37444498	37444504	46
chr1	37531475	37531481	12
chr1	37534769	37534775	13
chr1	37573024	37573030	2
chr1	37573837	37573843	2
chr1	37593449	37593455	617
chr1	37596258	37596264	43
chr1	37651855	37651861	45
chr1	37659403	37659409	8
chr1	37688995	37689001	117
chr1	37693850	37693856	49
chr1	37710295	37710301	18
chr1	37714846	37714852	3
chr1	37725248	37725254	14
chr1	37748438	37748444	4
chr1	37759451	37759457	29
chr1	37768584	37768590	9
chr1	37770638	37770644	2
chr1	37773549	37773555	2
chr1	37785322	37785328	13
chr1	37839945	37839951	3
chr1	37962031	37962037	14
chr1	38143899	38143905	478
chr1	38172496	38172502	86
chr1	38176965	38176971	32
chr1	38221135	38221141	3
chr1	38233054	38233060	46
chr1	38328468	38328474	4
chr1	38337997	38338003	21
chr1	38342223	38342229	2
chr1	38343894	38343900	872
chr1	38367834	38367840	595
chr1	38382225	38382231	3
chr1	38385755	38385761	3
chr1	38400232	38400238	5
chr1	38402588	38402594	451
chr1	38530535	38530541	4
chr1	38581688	38581694	3
chr1	38615763	38615769	2
chr1	38625434	38625440	4
chr1	38655994	38656000	2
chr1	38676810	38676816	2
chr1	38708326	38708332	138
chr1	38716133	38716139	2
chr1	38736994	38737000	3
chr1	38738148	38738154	82
chr1	38740802	38740808	24
chr1	38747858	38747864	2
chr1	38757132	38757138	2
chr1	38759458	38759464	48
chr1	38794572	38794578	4
chr1	38799366	38799372	3
chr1	38812994	38813000	421
chr1	38838531	38838537	18
chr1	38875172	38875178	2
chr1	38877419	38877425	18
chr1	38886868	38886874	11
chr1	38929846	38929852	6
chr1	38936337	38936343	167
chr1	38936725	38936731	437
chr1	38964407	38964413	2
chr1	38965974	38965980	128
chr1	38969926	38969932	2
chr1	39004142	39004148	8
chr1	39046792	39046798	23
chr1	39057361	39057367	14
chr1	39058379	39058385	14
chr1	39060834	39060840	118
chr1	39074101	39074107	12
chr1	39096540	39096546	72
chr1	39127698	39127704	6
chr1	39155773	39155779	3
chr1	39174962	39174968	2
chr1	39193137	39193143	160
chr1	39231435	39231441	12
chr1	39274932	39274938	2
chr1	39351877	39351883	56
chr1	39398641	39398647	1152
chr1	39405474	39405480	40
chr1	39413594	39413600	91
chr1	39420831	39420837	5
chr1	39438475	39438481	12
chr1	39441557	39441563	4
chr1	39447501	39447507	2
chr1	39482015	39482021	4
chr1	39483647	39483653	4
chr1	39486938	39486944	8
chr1	39509454	39509460	94
chr1	39509512	39509518	9
chr1	39524601	39524607	834
chr1	39552944	39552950	10
chr1	39558583	39558589	18
chr1	39564907	39564913	16
chr1	39573958	39573964	4
chr1	39603035	39603041	14
chr1	39614079	39614085	4
chr1	39624541	39624547	4
chr1	39655226	39655232	23
chr1	39716278	39716284	3
chr1	39742952	39742958	2277
chr1	39792785	39792791	17
chr1	39810267	39810273	618
chr1	39838726	39838732	1115
chr1	39855062	39855068	2
chr1	39855530	39855536	177
chr1	39877714	39877720	397
chr1	39877836	39877842	3
chr1	39908637	39908643	4
chr1	39956830	39956836	47
chr1	39980593	39980599	81
chr1	40021612	40021618	2566
chr1	40026970	40026976	19
chr1	40074754	40074760	392
chr1	40099785	40099791	294
chr1	40115383	40115389	257
chr1	40143221	40143227	2
chr1	40148979	40148985	166
chr1	40155332	40155338	39
chr1	40161255	40161261	17
chr1	40209366	40209372	37
chr1	40266989	40266995	13
chr1	40309110	40309116	2
chr1	40313532	40313538	3
chr1	40319758	40319764	2
chr1	40334850	40334856	1234
chr1	40346293	40346299	3
chr1	40375364	40375370	567
chr1	40391967	40391973	5
chr1	40402761	40402767	5
chr1	40428498	40428504	3
chr1	40453196	40453202	3
chr1	40482154	40482160	29
chr1	40516830	40516836	10
chr1	40519251	40519257	842
chr1	40520941	40520947	27
chr1	40523836	40523842	6
chr1	40538007	40538013	465
chr1	40538615	40538621	9
chr1	40541504	40541510	16
chr1	40546638	40546644	4
chr1	40571240	40571246	927
chr1	40581018	40581024	13
chr1	40582669	40582675	11
chr1	40590029	40590035	8
chr1	40596829	40596835	127
chr1	40605998	40606004	27
chr1	40620701	40620707	2
chr1	40629591	40629597	5
chr1	40690392	40690398	272
chr1	40716182	40716188	40
chr1	40733347	40733353	822
chr1	40763956	40763962	13
chr1	40780412	40780418	163
chr1	40801727	40801733	159
chr1	40841556	40841562	7
chr1	40876424	40876430	9
chr1	40899296	40899302	5
chr1	40899370	40899376	5
chr1	40921540	40921546	64
chr1	40971925	40971931	268
chr1	41015130	41015136	380
chr1	41025796	41025802	558
chr1	41027269	41027275	7
chr1	41036296	41036302	3
chr1	41039212	41039218	12
chr1	41084458	41084464	2
chr1	41094970	41094976	10
chr1	41149627	41149633	467
chr1	41151154	41151160	89
chr1	41155119	41155125	7
chr1	41174652	41174658	2
chr1	41232293	41232299	25
chr1	41269521	41269527	1073
chr1	41304918	41304924	70
chr1	41319609	41319615	5
chr1	41326417	41326423	21
chr1	41354515	41354521	17
chr1	41385443	41385449	7
chr1	41395559	41395565	5
chr1	41400190	41400196	7
chr1	41412516	41412522	2
chr1	41454078	41454084	92
chr1	41454922	41454928	870
chr1	41514040	41514046	13
chr1	41534960	41534966	7
chr1	41537973	41537979	7
chr1	41540772	41540778	26
chr1	41555746	41555752	10
chr1	41559710	41559716	13
chr1	41587583	41587589	3
chr1	41598834	41598840	102
chr1	41600388	41600394	45
chr1	41612497	41612503	24
chr1	41614617	41614623	12
chr1	41655378	41655384	45
chr1	41739777	41739783	673
chr1	41791757	41791763	10
chr1	41820844	41820850	682
chr1	41833308	41833314	4
chr1	41877771	41877777	1209
chr1	41931331	41931337	15
chr1	41959887	41959893	5
chr1	41994201	41994207	3
chr1	42001546	42001552	34
chr1	42002093	42002099	9
chr1	42003777	42003783	284
chr1	42006922	42006928	22
chr1	42027250	42027256	9
chr1	42033221	42033227	25
chr1	42039015	42039021	6
chr1	42043724	42043730	73
chr1	42130000	42130006	120
chr1	42141698	42141704	13
chr1	42177481	42177487	75
chr1	42209279	42209285	1372
chr1	42214507	42214513	10
chr1	42222113	42222119	41
chr1	42245683	42245689	3
chr1	42252104	42252110	2
chr1	42329487	42329493	36
chr1	42351636	42351642	8
chr1	42355837	42355843	39
chr1	42356486	42356492	11
chr1	42371726	42371732	2
chr1	42480212	42480218	15
chr1	42488977	42488983	3
chr1	42495834	42495840	17
chr1	42528871	42528877	99
chr1	42546232	42546238	16
chr1	42546340	42546346	126
chr1	42570868	42570874	16
chr1	42575678	42575684	801
chr1	42608076	42608082	5
chr1	42662029	42662035	17
chr1	42699231	42699237	17
chr1	42712107	42712113	47
chr1	42718848	42718854	10
chr1	42759297	42759303	3
chr1	42770833	42770839	23
chr1	42782023	42782029	2
chr1	42785801	42785807	66
chr1	42845481	42845487	2
chr1	42888903	42888909	11
chr1	42921238	42921244	5
chr1	42926195	42926201	104
chr1	42938180	42938186	2
chr1	42943071	42943077	19
chr1	42958020	42958026	20
chr1	42986538	42986544	28
chr1	42999061	42999067	1007
chr1	43025328	43025334	11
chr1	43048228	43048234	7
chr1	43073891	43073897	2
chr1	43093068	43093074	29
chr1	43172145	43172151	730
chr1	43186531	43186537	11
chr1	43199780	43199786	6
chr1	43208549	43208555	41
chr1	43225543	43225549	27
chr1	43239783	43239789	57
chr1	43260109	43260115	13
chr1	43296687	43296693	5
chr1	43322815	43322821	86
chr1	43328409	43328415	19
chr1	43332644	43332650	5
chr1	43335175	43335181	2
chr1	43375479	43375485	8
chr1	43377445	43377451	567
chr1	43393534	43393540	2
chr1	43402523	43402529	9
chr1	43412135	43412141	5
chr1	43412418	43412424	2516
chr1	43414895	43414901	4
chr1	43430060	43430066	15
chr1	43431307	43431313	13
chr1	43450141	43450147	3
chr1	43474726	43474732	686
chr1	43484065	43484071	5
chr1	43491591	43491597	12
chr1	43493516	43493522	27
chr1	43512198	43512204	6
chr1	43519753	43519759	3
chr1	43524121	43524127	7
chr1	43545913	43545919	75
chr1	43548167	43548173	20
chr1	43567071	43567077	136
chr1	43575878	43575884	5
chr1	43578330	43578336	19
chr1	43583198	43583204	3
chr1	43589362	43589368	61
chr1	43622498	43622504	9
chr1	43658007	43658013	6
chr1	43659064	43659070	4
chr1	43666815	43666821	13
chr1	43689672	43689678	65
chr1	43724137	43724143	2
chr1	43725102	43725108	57
chr1	43731464	43731470	2
chr1	43739552	43739558	56
chr1	43813548	43813554	46
chr1	43821473	43821479	3
chr1	43845725	43845731	11
chr1	43847750	43847756	42
chr1	43915236	43915242	732
chr1	43919949	43919955	227
chr1	43968709	43968715	402
chr1	43972520	43972526	8
chr1	43982932	43982938	5
chr1	43987404	43987410	51
chr1	43994181	43994187	11
chr1	44008003	44008009	10
chr1	44024084	44024090	4
chr1	44064406	44064412	21
chr1	44077416	44077422	163
chr1	44083791	44083797	2
chr1	44088921	44088927	125
chr1	44134114	44134120	3
chr1	44136255	44136261	4
chr1	44142742	44142748	2
chr1	44146060	44146066	278
chr1	44198565	44198571	194
chr1	44233809	44233815	29
chr1	44241407	44241413	4
chr1	44245799	44245805	2
chr1	44342711	44342717	22
chr1	44382912	44382918	16
chr1	44396357	44396363	14
chr1	44451461	44451467	5
chr1	44469378	44469384	871
chr1	44479926	44479932	53
chr1	44559162	44559168	2
chr1	44579073	44579079	135
chr1	44595885	44595891	2
chr1	44605850	44605856	13
chr1	44616703	44616709	22
chr1	44620969	44620975	2
chr1	44666821	44666827	3
chr1	44672655	44672661	35
chr1	44702566	44702572	11
chr1	44709594	44709600	283
chr1	44716829	44716835	8
chr1	44745206	44745212	4
chr1	44805305	44805311	293
chr1	44827547	44827553	612
chr1	44830143	44830149	8
chr1	44838887	44838893	107
chr1	44843515	44843521	2
chr1	44884863	44884873	937
chr1	44978855	44978861	2
chr1	45000143	45000149	32
chr1	45001247	45001253	71
chr1	45042016	45042022	11
chr1	45044361	45044367	908
chr1	45077606	45077612	3
chr1	45098827	45098833	230
chr1	45160113	45160119	9
chr1	45168947	45168953	7
chr1	45206345	45206351	2
chr1	45211220	45211226	59
chr1	45214768	45214774	882
chr1	45239646	45239652	26
chr1	45252423	45252429	6
chr1	45272861	45272867	3
chr1	45276831	45276837	5
chr1	45284409	45284415	4
chr1	45342276	45342282	199
chr1	45348814	45348820	114
chr1	45353052	45353058	110
chr1	45365475	45365481	32
chr1	45476498	45476504	13
chr1	45483788	45483794	14
chr1	45498705	45498711	19
chr1	45515080	45515086	433
chr1	45528319	45528325	32
chr1	45538763	45538769	7
chr1	45552564	45552570	2
chr1	45563141	45563147	25
chr1	45633803	45633809	150
chr1	45639619	45639625	984
chr1	45666960	45666966	493
chr1	45676503	45676509	218
chr1	45720422	45720428	28
chr1	45723044	45723050	15
chr1	45736861	45736867	197
chr1	45783482	45783488	3
chr1	45789138	45789144	40
chr1	45828754	45828760	4
chr1	45830684	45830690	6
chr1	45853659	45853665	2
chr1	45871677	45871683	63
chr1	45915814	45915820	136
chr1	45984999	45985005	2
chr1	45988875	45988881	2
chr1	45995244	45995250	2
chr1	45997054	45997060	5
chr1	46026338	46026344	480
chr1	46034059	46034065	155
chr1	46048453	46048459	322
chr1	46058566	46058572	11
chr1	46061714	46061720	9
chr1	46089239	46089245	34
chr1	46100482	46100488	4
chr1	46142349	46142355	13
chr1	46213052	46213058	34
chr1	46223797	46223803	53
chr1	46318032	46318038	1027
chr1	46322311	46322317	27
chr1	46339647	46339653	558
chr1	46357748	46357754	19
chr1	46358139	46358145	2473
chr1	46361643	46361649	26
chr1	46398991	46398997	2
chr1	46464900	46464906	70
chr1	46512116	46512122	2
chr1	46604221	46604227	2
chr1	46692836	46692842	4
chr1	46707470	46707476	2
chr1	46727848	46727854	105
chr1	46728338	46728344	4
chr1	46736065	46736071	27
chr1	46745664	46745670	110
chr1	46776259	46776265	3
chr1	46782939	46782945	3
chr1	46814964	46814970	585
chr1	46901926	46901932	192
chr1	46903386	46903392	15
chr1	46904845	46904851	18
chr1	46929400	46929406	28
chr1	46946152	46946158	382
chr1	46971943	46971949	260
chr1	46984239	46984245	479
chr1	46986511	46986517	79
chr1	47003958	47003964	5
chr1	47016714	47016720	15
chr1	47086356	47086362	8
chr1	47088185	47088191	327
chr1	47094133	47094139	469
chr1	47131004	47131010	9
chr1	47249267	47249273	85
chr1	47252287	47252293	2
chr1	47287883	47287889	7
chr1	47297129	47297135	3
chr1	47318573	47318579	155
chr1	47349088	47349094	16
chr1	47356167	47356173	100
chr1	47356935	47356941	15
chr1	47360025	47360031	916
chr1	47366069	47366075	32
chr1	47376521	47376527	2
chr1	47388304	47388310	636
chr1	47394609	47394615	7
chr1	47428982	47428988	2
[truncated: 115,098 more rows]

## Sheet: 4C_BR1_SIGNIFICANT_REGIONS
chr1	9546917	12144966	4
chr1	33134909	37418389	4
chr1	41498524	44502323	4
chr1	54062939	55901320	4
chr1	57525112	61066835	4
chr1	63132569	65512663	4
chr1	71439708	73114656	4
chr1	73471870	76603547	4
chr1	82243599	83696238	4
chr1	85092461	93896206	4
chr1	118049876	121159688	4
chr1	126599054	129676046	4
chr1	130410274	135172359	4
chr1	135542692	137618828	4
chr1	137819058	140058154	4
chr1	150014140	151857993	4
chr1	152076528	154178483	4
chr1	157793510	159916264	4
chr1	162985528	168840948	4
chr1	169852111	173100461	4
chr1	180533349	186062349	4
chr1	186535410	188353539	4
chr10	22776831	24855022	4
chr10	25330843	28163733	4
chr10	39109433	43221245	4
chr10	52446586	55052772	4
chr10	58221963	59800519	4
chr10	66572131	68875220	4
chr10	69525276	72303505	4
chr10	74730119	78742465	4
chr10	78970127	81775495	4
chr10	82738805	86941800	4
chr10	88337515	92183102	4
chr10	94721436	96725484	4
chr10	109122952	112146177	4
chr10	114414767	122191823	4
chr10	125913463	129428093	4
chr11	3129612	5648900	4
chr11	42605752	44720439	4
chr11	49370307	50990420	4
chr11	52796093	55512161	4
chr11	59714743	63560767	4
chr11	63934780	65555641	4
chr11	66791163	69621930	4
chr11	71368203	81699218	4
chr11	84044290	89297805	4
chr11	103379463	105137157	4
chr11	105546818	108662876	4
chr11	116258877	118161810	4
chr11	118809321	121480402	4
chr12	3042644	6133687	4
chr12	6244691	9126095	4
chr12	24238092	26523950	4
chr12	27446463	29389239	4
chr12	37956408	41925026	4
chr12	53347959	58877099	4
chr12	68526454	72296140	4
chr12	75144048	87823513	4
chr12	96682106	103778488	4
chr12	103861615	108127783	4
chr12	110351152	112122271	4
chr12	115990304	118603257	4
chr13	5500751	7254238	4
chr13	19261409	21079122	4
chr13	22976266	24573039	4
chr13	27938730	31610455	4
chr13	33679227	35447630	4
chr13	35593058	39281094	4
chr13	41459728	44203570	4
chr13	44729308	50182796	4
chr13	50834715	60260580	4
chr13	62939520	64373920	4
chr13	68763787	71099887	4
chr13	71613701	74863623	4
chr13	80294294	82767719	4
chr13	90319157	92228265	4
chr13	95950770	99696665	4
chr13	100182096	102946868	4
chr13	106347196	108833628	4
chr13	110733154	112231427	4
chr14	10417831	12982609	4
chr14	19606033	24111373	4
chr14	26127108	28766565	4
chr14	29236883	35673193	4
chr14	39696324	41134008	4
chr14	53806235	69216542	4
chr14	69457138	71721262	4
chr14	71843322	77345401	4
chr14	77710297	80718630	4
chr14	97869297	100466215	4
chr14	115149343	118047953	4
chr14	120236309	122804040	4
chr15	6862399	9139063	4
chr15	10915053	13143534	4
chr15	31830527	33416716	4
chr15	50032116	53192052	4
chr15	56960034	60465527	4
chr15	61086306	65340539	4
chr15	65614237	68220289	4
chr15	72122496	74201158	4
chr15	75076929	77090682	4
chr15	77525694	86057900	4
chr15	86501862	89994631	4
chr15	92112821	93882317	4
chr15	97285133	103943556	4
chr16	9643107	12575797	4
chr16	12652576	15337835	4
chr16	16816288	18890330	4
chr16	19255461	22315299	4
chr16	28449032	36305765	4
chr16	44956804	47296540	4
chr16	48219884	49594237	4
chr16	69345569	71401189	4
chr16	89434421	92872921	4
chr17	4598866	6221840	4
chr17	8127334	9737811	4
chr17	13989170	16974773	4
chr17	23120025	33001290	4
chr17	33459725	37671322	4
chr17	45761479	50555128	4
chr17	50884581	52603798	4
chr17	55824495	58438333	4
chr17	64987253	67848995	4
chr17	69985009	72491843	4
chr17	78938018	81855774	4
chr17	83046806	88473323	4
chr18	20356875	22087536	4
chr18	23173933	25292762	4
chr18	29612138	33004334	4
chr18	33467264	37509157	4
chr18	41728579	43674290	4
chr18	45306313	48058384	4
chr18	48883646	50259955	4
chr18	56245719	58013438	4
chr18	62750374	69015807	4
chr18	74315859	79262664	4
chr19	3172246	8033106	4
chr19	9976741	11751419	4
chr19	15679403	18128168	4
chr19	22702996	26221765	4
chr19	28213191	31232726	4
chr19	40793715	46838721	4
chr19	52770931	54679849	4
chr2	3736854	6125035	4
chr2	12487010	14648355	4
chr2	19887201	22075316	4
chr2	26995256	36877321	4
chr2	37249269	39573296	4
chr2	69591238	71514456	4
chr2	74175636	77074983	4
chr2	83384924	85884096	4
chr2	90083044	93492608	4
chr2	100750605	106415403	4
chr2	119429205	121905005	4
chr2	126712848	128375961	4
chr2	128939121	131200544	4
chr2	131800259	134642290	4
chr2	137376452	138746932	4
chr2	138881837	141306411	4
chr2	142860384	144987675	4
chr2	145217029	148696570	4
chr2	151544836	153826548	4
chr2	154020553	157979508	4
chr2	161869786	164292343	4
chr2	166414100	171627587	4
chr2	172856097	174975379	4
chr2	177980857	181935595	4
chr3	9044509	10993201	4
chr3	26688960	29943479	4
chr3	33381625	36208138	4
chr3	40013249	41648960	4
chr3	54400004	56313810	4
chr3	56685858	59624186	4
chr3	62856112	64437791	4
chr3	66812765	69429522	4
chr3	86344449	91566362	4
chr3	94058080	97016722	4
chr3	100382654	105124138	4
chr3	107327446	109109507	4
chr3	117444079	119225144	4
chr3	128749726	130221421	4
chr3	141671883	144650032	4
chr3	144769582	147600047	4
chr3	150923165	155590458	4
chr4	9568783	12399686	4
chr4	12510395	14793865	4
chr4	32304252	35685914	4
chr4	42899741	46466016	4
chr4	47031083	49270448	4
chr4	53247086	57174298	4
chr4	61994466	64315524	4
chr4	82363597	84667626	4
chr4	97907965	101465212	4
chr4	103928302	106008497	4
chr4	114646263	121617388	4
chr4	122536805	127839020	4
chr4	128013207	142975706	4
chr4	147458122	151789563	4
chr4	153267870	156350972	4
chr5	3862885	4358821	4
chr5	5411062	5863821	4
chr5	8161335	8706604	4
chr5	8722621	9028004	4
chr5	9715417	10253985	4
chr5	12374759	14190662	4
chr5	18793814	19110996	4
chr5	19299172	19736041	4
chr5	20555984	21284981	4
chr5	24135381	25166913	4
chr5	28266868	28581976	4
chr5	30786255	31276898	4
chr5	34210567	34753165	4
chr5	35227406	35889107	4
chr5	36262598	37033130	4
chr5	37292093	37934345	4
chr5	37994686	38976923	4
chr5	39359747	39646186	4
chr5	43609655	44157510	4
chr5	45336994	45668360	4
chr5	45883091	46154413	4
chr5	47393902	47731592	4
chr5	50570435	50899356	4
chr5	52005469	53796248	4
chr5	64021467	64758384	4
chr5	64940856	66498260	4
chr5	66910431	67660469	4
chr5	72854958	74446886	4
chr5	74473493	75156675	4
chr5	75204251	77693183	4
chr5	81596671	81982116	4
chr5	86630265	86949014	4
chr5	87267706	87616444	4
chr5	88418276	88980076	4
chr5	90207336	90505793	4
chr5	91582501	93407963	4
chr5	96844599	97222992	4
chr5	98805915	102323452	4
chr5	105458690	105846620	4
chr5	106085761	107166984	4
chr5	107700983	108335304	4
chr5	110120184	111064793	4
chr5	111929245	112670917	4
chr5	114549279	115357039	4
chr5	120926359	121865885	4
chr5	123609900	124016574	4
chr5	124311436	125762816	4
chr5	129549470	130393532	4
chr5	134134636	134764371	4
chr5	140348656	140799676	4
chr5	143340824	144488316	4
chr5	144535555	145342626	4
chr5	146766321	147152062	4
chr5	147495049	147948595	4
chr5	148895241	149639144	4
chr5	150213951	150727986	4
chr6	16212099	17651807	4
chr6	34354510	36312044	4
chr6	36796032	40329742	4
chr6	50628322	54128186	4
chr6	65763377	68195513	4
chr6	70284653	72805433	4
chr6	82920250	93143575	4
chr6	94584528	97559696	4
chr6	99546990	101717384	4
chr6	107912823	109614390	4
chr6	111534269	114560966	4
chr6	115130601	119031686	4
chr6	119093913	122554527	4
chr6	124259109	128757015	4
chr6	133631607	138028837	4
chr6	139234694	143499111	4
chr6	143600213	147387881	4
chr6	147453440	149093878	4
chr7	27108794	29100747	4
chr7	35355660	38390337	4
chr7	43809472	47234677	4
chr7	64378505	66153333	4
chr7	69944556	71446716	4
chr7	72484937	75360214	4
chr7	75614493	84697572	4
chr7	87341904	91072735	4
chr7	91402157	93437294	4
chr7	96723595	103077238	4
chr7	108594037	114525075	4
chr7	114975046	123917820	4
chr7	125547588	131734736	4
chr7	132926995	135323543	4
chr7	135552933	145328939	4
chr8	51688413	53274334	4
chr8	56364248	58896161	4
chr8	60268369	62928559	4
chr8	63132797	65856635	4
chr8	66430580	67884911	4
chr8	68853119	74188035	4
chr8	74533172	77323047	4
chr8	77333787	83179701	4
chr8	83492709	97251332	4
chr8	98629205	100784963	4
chr8	102321910	111085394	4
chr9	20101476	23672286	4
chr9	25851983	28670519	4
chr9	29427105	31117539	4
chr9	41818690	44988961	4
chr9	45446892	47870542	4
chr9	55526556	60163293	4
chr9	60703076	66910048	4
chr9	74400397	76914266	4
chr9	85775031	87518623	4
chr9	89096740	91450613	4
chr9	94184609	95730109	4
chr9	97753040	101282825	4
chr9	105797438	109641925	4
chr9	118584235	122616809	4
chrX	5999566	9276841	4
chrX	9799033	14205803	4
chrX	14688972	16518304	4
chrX	18072678	19495351	4
chrX	40290125	42949793	4
chrX	43036707	44892767	4
chrX	55909040	58854290	4
chrX	59188794	61071410	4
chrX	62983873	64863216	4
chrX	70762360	72215310	4
chrX	72604863	75763300	4
chrX	76061437	78105131	4
chrX	82294206	84266583	4
chrX	95236548	96943865	4
chrX	98208958	106694710	4
chrX	107511027	109573456	4
chrX	115480784	117430648	4
chrX	117465478	120209118	4
chrX	128362062	130855172	4
chrX	133067530	134798203	4
chrX	136759639	142071565	4
chrX	143808490	145758198	4
chrX	150815207	152480383	4
chrX	155016576	156434108	4
chrX	158860752	160561250	4
chrX	165490205	169514920	4

## Sheet: 4C_BR2_SIGNIFICANT_REGIONS
chr1	8857242	10853286	5
chr1	58526849	61174678	5
chr1	62442321	65454617	5
chr1	73374872	76459744	5
chr1	82065951	84323750	5
chr1	85826056	93967985	5
chr1	118364880	122182410	5
chr1	130064747	137759254	5
chr1	137924705	140019444	5
chr1	151190243	157332536	5
chr1	158286453	159787166	5
chr1	160504242	162429608	5
chr1	163192656	167237276	5
chr1	169557396	173120891	5
chr1	178136064	183745460	5
chr10	3691513	6317920	5
chr10	19166485	20970388	5
chr10	23414661	24912704	5
chr10	27876880	29551097	5
chr10	43477234	45006310	5
chr10	57126950	64126914	5
chr10	69157218	71913318	5
chr10	74215638	78563262	5
chr10	82480629	84733914	5
chr10	88258650	89798321	5
chr10	90509471	91966248	5
chr10	92100967	97158385	5
chr10	114313207	116878266	5
chr10	120448803	123417031	5
chr10	125018181	129362612	5
chr11	31978214	34510190	5
chr11	51579247	55047242	5
chr11	58708721	60607903	5
chr11	68424861	71225487	5
chr11	71329452	73488751	5
chr11	75910183	85697376	5
chr11	99988569	103407220	5
chr11	106001270	107948508	5
chr11	116942986	121407783	5
chr12	3194813	5884989	5
chr12	8707185	10084927	5
chr12	11664233	14170755	5
chr12	30773368	32352032	5
chr12	35552547	37635282	5
chr12	39134688	41731977	5
chr12	52857715	57474082	5
chr12	57554843	60059761	5
chr12	69145171	77892218	5
chr12	78189593	88013029	5
chr12	88443881	90621508	5
chr12	98250903	100427853	5
chr12	104042872	107139296	5
chr12	107714183	113434550	5
chr12	115914237	117649866	5
chr13	4735935	6281263	5
chr13	13635559	17058740	5
chr13	20723951	22342915	5
chr13	27971197	29752688	5
chr13	30051357	32481995	5
chr13	33839745	35438483	5
chr13	36086389	39147463	5
chr13	39865356	42135677	5
chr13	42660435	50562862	5
chr13	50681373	55753716	5
chr13	58114685	60601442	5
chr13	72070890	74554441	5
chr13	81093291	82770008	5
chr13	89606849	91966205	5
chr13	93737343	96150354	5
chr13	96164826	100985448	5
chr13	101688519	103212880	5
chr13	111122753	114010885	5
chr14	19541468	21695090	5
chr14	22437994	25756061	5
chr14	26188706	36255487	5
chr14	39306139	41261112	5
chr14	44248233	47852955	5
chr14	53664530	58557182	5
chr14	59333712	66037918	5
chr14	66628912	69333404	5
chr14	69533758	71881112	5
chr14	72227411	74051463	5
chr14	94535621	96314050	5
chr14	97596576	100711662	5
chr14	104757878	106652390	5
chr14	116417954	119302852	5
chr14	119704201	123648600	5
chr15	11334382	13794864	5
chr15	30680999	32795439	5
chr15	34341171	35945809	5
chr15	37948514	39643118	5
chr15	50899194	52901454	5
chr15	57664283	60893238	5
chr15	74464775	77837360	5
chr15	77872149	87028523	5
chr15	96465162	103586050	5
chr16	4008526	5797101	5
chr16	7841060	9931339	5
chr16	12549700	15146809	5
chr16	15784944	17442570	5
chr16	20679146	22794323	5
chr16	23194162	26051642	5
chr16	28337228	39849940	5
chr16	48028775	49696891	5
chr16	55594969	57392742	5
chr16	83747863	85737503	5
chr16	87486014	88928975	5
chr17	8162350	9780648	5
chr17	14040854	15718860	5
chr17	23170185	35141253	5
chr17	36789056	38631960	5
chr17	42471773	44201327	5
chr17	44820696	50989261	5
chr17	55108078	58120196	5
chr17	64348745	68048461	5
chr17	68647362	72913263	5
chr17	77939272	81602605	5
chr17	82620467	85405255	5
chr17	86754604	89280977	5
chr18	9511280	11414412	5
chr18	19786464	26710368	5
chr18	30532137	32501217	5
chr18	34083746	36848079	5
chr18	52643745	54570864	5
chr18	55611313	58351895	5
chr18	62934394	64616010	5
chr18	65505790	68820335	5
chr18	73080414	76054973	5
chr18	76475592	79478432	5
chr19	5339959	7693943	5
chr19	15679145	17428000	5
chr19	21854837	25623861	5
chr19	26424253	28604002	5
chr19	35729227	38063582	5
chr19	45077644	47601905	5
chr19	55695339	57538423	5
chr19	57901491	60017231	5
chr2	9839765	11477271	5
chr2	20440957	22095184	5
chr2	23859735	28227988	5
chr2	30262800	38851407	5
chr2	51923452	53605933	5
chr2	54393104	56683613	5
chr2	58310951	60539012	5
chr2	61219718	63179317	5
chr2	68613197	71033487	5
chr2	71208085	73298472	5
chr2	74283336	77132739	5
chr2	83190853	85596714	5
chr2	90774275	93383178	5
chr2	117486673	122537812	5
chr2	123997676	126588189	5
chr2	128287652	134288785	5
chr2	134857049	136739034	5
chr2	145747950	147320862	5
chr2	151581939	154587276	5
chr2	154789413	159838552	5
chr2	166005199	169611956	5
chr2	170429470	172136848	5
chr2	178394226	181987729	5
chr3	26186088	31651843	5
chr3	32407690	35188439	5
chr3	49669753	52391300	5
chr3	52408388	54380952	5
chr3	57419609	58919518	5
chr3	64994838	66663166	5
chr3	67843557	70274896	5
chr3	80408664	82278169	5
chr3	82803244	84160460	5
chr3	84599320	86928253	5
chr3	87112539	91194809	5
chr3	94184133	97346930	5
chr3	102205429	106321047	5
chr3	108166920	110083434	5
chr3	120293661	123368811	5
chr3	126196252	130526098	5
chr3	132407863	134110348	5
chr3	137552498	139881468	5
chr3	142451607	144433030	5
chr3	152684817	154776099	5
chr4	3574206	4918828	5
chr4	17590476	19989860	5
chr4	20908273	22953816	5
chr4	31660602	35426865	5
chr4	48499154	50155333	5
chr4	53712243	56650147	5
chr4	56856707	58545646	5
chr4	61717920	64544520	5
chr4	73958450	75410520	5
chr4	86282334	87702067	5
chr4	88535752	90124759	5
chr4	93773185	95896831	5
chr4	97887535	100594721	5
chr4	100866234	102449201	5
chr4	105610405	111888593	5
chr4	114909417	121349402	5
chr4	123463991	143654036	5
chr4	148933655	151642636	5
chr4	151683544	153793615	5
chr5	3315314	4027905	5
chr5	5784648	6209425	5
chr5	7949395	8581180	5
chr5	8666213	9178769	5
chr5	9189960	9916985	5
chr5	12598406	12964383	5
chr5	13040331	13435965	5
chr5	13822317	14384420	5
chr5	15708465	16078896	5
chr5	17914182	18213432	5
chr5	20532826	21318149	5
chr5	23604180	23960859	5
chr5	30756247	31165855	5
chr5	31303397	31814413	5
chr5	31905305	32409326	5
chr5	34990540	35340717	5
chr5	38048332	38931080	5
chr5	39274556	39659266	5
chr5	44193694	44693374	5
chr5	45947984	46327375	5
chr5	52033201	52432379	5
chr5	52770313	53813644	5
chr5	57538575	57856618	5
chr5	64423108	64960504	5
chr5	65017598	67815906	5
chr5	73325994	73672291	5
chr5	73895404	74438780	5
chr5	75324805	75930437	5
chr5	76794144	77567106	5
chr5	85834011	86276323	5
chr5	88468017	88793024	5
chr5	90134875	90689357	5
chr5	90798866	91170776	5
chr5	91582501	93505536	5
chr5	98145316	98477853	5
chr5	98902379	102250233	5
chr5	106228043	106770330	5
chr5	106823348	107209943	5
chr5	107584206	108097517	5
chr5	108277389	108616771	5
chr5	111393484	111872028	5
chr5	113890170	114372520	5
chr5	114797576	115380274	5
chr5	120260848	120909307	5
chr5	120919791	121455418	5
chr5	121488304	121925895	5
chr5	123667093	124262549	5
chr5	124618917	125780282	5
chr5	129702886	130172931	5
chr5	132528663	132916518	5
chr5	134086280	134938071	5
chr5	135301735	135982323	5
chr5	139458688	139876176	5
chr5	142664800	143178941	5
chr5	144766816	145429351	5
chr5	148895241	149627014	5
chr6	28427742	36052217	5
chr6	36406928	40808105	5
chr6	42081881	43780945	5
chr6	46490516	49244662	5
chr6	50710689	54962018	5
chr6	55285815	56795316	5
chr6	63665419	68143689	5
chr6	70511894	72709920	5
chr6	84725524	94536677	5
chr6	98816643	101492028	5
chr6	111832189	116215913	5
chr6	116224615	121689338	5
chr6	123480298	126250980	5
chr6	126423616	128617618	5
chr6	133873817	137206755	5
chr6	142059607	146272675	5
chr6	146644851	149580353	5
chr7	3231110	5216839	5
chr7	11742119	14245428	5
chr7	23327936	26013895	5
chr7	27059561	29058520	5
chr7	29340868	31522475	5
chr7	33278386	36578085	5
chr7	40248927	41801235	5
chr7	45010880	46991908	5
chr7	64160730	68278930	5
chr7	70739212	72742039	5
chr7	73191878	75929471	5
chr7	78423781	83033111	5
chr7	88914969	93141733	5
chr7	94805901	97346862	5
chr7	97729814	103075306	5
chr7	108821220	114570464	5
chr7	117348724	119426164	5
chr7	119757502	135212775	5
chr7	136022009	145311210	5
chr8	51382916	55418553	5
chr8	56113873	58594728	5
chr8	59795675	62800706	5
chr8	64821910	66279759	5
chr8	72227222	75252021	5
chr8	75724695	82029723	5
chr8	82800129	98211347	5
chr8	100766957	102712063	5
chr8	102750545	109004394	5
chr8	110070902	113266331	5
chr8	119516739	121815183	5
chr9	19649276	23260517	5
chr9	25880105	28771876	5
chr9	42683263	45530066	5
chr9	45660995	47598689	5
chr9	52576175	54844096	5
chr9	54970808	57701257	5
chr9	58127768	67188449	5
chr9	68819043	71370228	5
chr9	86688688	88578112	5
chr9	95145450	98083434	5
chr9	98140521	101158939	5
chr9	101302258	104279788	5
chr9	105327406	108097788	5
chr9	109533845	111450274	5
chr9	112396951	114955389	5
chr9	115827355	118203241	5
chr9	119424586	122357010	5
chrX	5926285	9645370	5
chrX	19464217	21837127	5
chrX	35496208	39964470	5
chrX	45594550	47630854	5
chrX	50652779	53344730	5
chrX	56196500	61138143	5
chrX	63069133	66413300	5
chrX	72686592	74433951	5
chrX	74989195	76533945	5
chrX	84912083	87091172	5
chrX	93095804	95093712	5
chrX	97197297	108767915	5
chrX	126488118	128467628	5
chrX	130473439	132417660	5
chrX	133430254	135145354	5
chrX	139007315	141203388	5
chrX	145988795	147919320	5
chrX	149996950	152643486	5
chrX	153225272	154641405	5
chrX	156294790	158495624	5
chrX	161401326	167662632	5
chrX	168056544	169970421	5

## Sheet: 4C_INTERSECTION_REGION
chr1	9546917	10853286
chr1	58526849	61066835
chr1	63132569	65454617
chr1	73471870	76459744
chr1	82243599	83696238
chr1	85826056	93896206
chr1	118364880	121159688
chr1	130410274	135172359
chr1	135542692	137618828
chr1	137924705	140019444
chr1	151190243	151857993
chr1	152076528	154178483
chr1	158286453	159787166
chr1	163192656	167237276
chr1	169852111	173100461
chr1	180533349	183745460
chr10	23414661	24855022
chr10	27876880	28163733
chr10	58221963	59800519
chr10	69525276	71913318
chr10	74730119	78563262
chr10	82738805	84733914
chr10	88337515	89798321
chr10	90509471	91966248
chr10	92100967	92183102
chr10	94721436	96725484
chr10	114414767	116878266
chr10	120448803	122191823
chr10	125913463	129362612
chr11	52796093	55047242
chr11	59714743	60607903
chr11	68424861	69621930
chr11	71368203	73488751
chr11	75910183	81699218
chr11	84044290	85697376
chr11	103379463	103407220
chr11	106001270	107948508
chr11	116942986	118161810
chr11	118809321	121407783
chr12	3194813	5884989
chr12	8707185	9126095
chr12	39134688	41731977
chr12	53347959	57474082
chr12	57554843	58877099
chr12	69145171	72296140
chr12	75144048	77892218
chr12	78189593	87823513
chr12	98250903	100427853
chr12	104042872	107139296
chr12	107714183	108127783
chr12	110351152	112122271
chr12	115990304	117649866
chr13	5500751	6281263
chr13	20723951	21079122
chr13	27971197	29752688
chr13	30051357	31610455
chr13	33839745	35438483
chr13	36086389	39147463
chr13	41459728	42135677
chr13	42660435	44203570
chr13	44729308	50182796
chr13	50834715	55753716
chr13	58114685	60260580
chr13	72070890	74554441
chr13	81093291	82767719
chr13	90319157	91966205
chr13	95950770	96150354
chr13	96164826	99696665
chr13	101688519	102946868
chr13	100182096	100985448
chr13	111122753	112231427
chr14	19606033	21695090
chr14	22437994	24111373
chr14	26188706	28766565
chr14	29236883	35673193
chr14	39696324	41134008
chr14	53806235	58557182
chr14	59333712	66037918
chr14	66628912	69216542
chr14	69533758	71721262
chr14	71843322	71881112
chr14	72227411	74051463
chr14	97869297	100466215
chr14	116417954	118047953
chr14	120236309	122804040
chr15	11334382	13143534
chr15	31830527	32795439
chr15	50899194	52901454
chr15	57664283	60465527
chr15	75076929	77090682
chr15	77525694	77837360
chr15	77872149	86057900
chr15	86501862	87028523
chr15	97285133	103586050
chr16	12549700	12575797
chr16	9643107	9931339
chr16	12652576	15146809
chr16	16816288	17442570
chr16	20679146	22315299
chr16	28449032	36305765
chr16	48219884	49594237
chr17	8162350	9737811
chr17	14040854	15718860
chr17	23170185	33001290
chr17	36789056	37671322
chr17	33459725	35141253
chr17	45761479	50555128
chr17	50884581	50989261
chr17	55824495	58120196
chr17	64987253	67848995
chr17	69985009	72491843
chr17	78938018	81602605
chr17	86754604	88473323
chr17	83046806	85405255
chr18	20356875	22087536
chr18	23173933	25292762
chr18	30532137	32501217
chr18	34083746	36848079
chr18	56245719	58013438
chr18	62934394	64616010
chr18	65505790	68820335
chr18	76475592	79262664
chr18	74315859	76054973
chr19	5339959	7693943
chr19	15679403	17428000
chr19	22702996	25623861
chr19	28213191	28604002
chr19	45077644	46838721
chr2	20440957	22075316
chr2	26995256	28227988
chr2	30262800	36877321
chr2	37249269	38851407
chr2	69591238	71033487
chr2	71208085	71514456
chr2	74283336	77074983
chr2	83384924	85596714
chr2	90774275	93383178
chr2	119429205	121905005
chr2	128287652	128375961
chr2	128939121	131200544
chr2	131800259	134288785
chr2	145747950	147320862
chr2	151581939	153826548
chr2	154020553	154587276
chr2	154789413	157979508
chr2	170429470	171627587
chr2	166414100	169611956
chr2	178394226	181935595
chr3	26688960	29943479
chr3	33381625	35188439
chr3	57419609	58919518
chr3	67843557	69429522
chr3	86344449	86928253
chr3	87112539	91194809
chr3	94184133	97016722
chr3	102205429	105124138
chr3	108166920	109109507
chr3	128749726	130221421
chr3	142451607	144433030
chr3	152684817	154776099
chr4	32304252	35426865
chr4	48499154	49270448
chr4	53712243	56650147
chr4	56856707	57174298
chr4	61994466	64315524
chr4	97907965	100594721
chr4	100866234	101465212
chr4	105610405	106008497
chr4	114909417	121349402
chr4	123463991	127839020
chr4	128013207	142975706
chr4	151683544	151789563
chr4	148933655	151642636
chr4	153267870	153793615
chr5	3862885	4027905
chr5	5784648	5863821
chr5	8666213	8706604
chr5	8161335	8581180
chr5	8722621	9028004
chr5	9715417	9916985
chr5	12598406	12964383
chr5	13040331	13435965
chr5	13822317	14190662
chr5	20555984	21284981
chr5	30786255	31165855
chr5	35227406	35340717
chr5	38048332	38931080
chr5	39359747	39646186
chr5	45947984	46154413
chr5	52033201	52432379
chr5	52770313	53796248
chr5	64423108	64758384
chr5	64940856	64960504
chr5	65017598	66498260
chr5	66910431	67660469
chr5	73895404	74438780
chr5	73325994	73672291
chr5	76794144	77567106
chr5	75324805	75930437
chr5	88468017	88793024
chr5	90207336	90505793
chr5	91582501	93407963
chr5	98902379	102250233
chr5	106228043	106770330
chr5	106823348	107166984
chr5	108277389	108335304
chr5	107700983	108097517
chr5	114797576	115357039
chr5	120926359	121455418
chr5	121488304	121865885
chr5	123667093	124016574
chr5	124618917	125762816
chr5	129702886	130172931
chr5	134134636	134764371
chr5	144766816	145342626
chr5	148895241	149627014
chr6	34354510	36052217
chr6	36796032	40329742
chr6	50710689	54128186
chr6	65763377	68143689
chr6	70511894	72709920
chr6	84725524	93143575
chr6	99546990	101492028
chr6	111832189	114560966
chr6	115130601	116215913
chr6	116224615	119031686
chr6	119093913	121689338
chr6	126423616	128617618
chr6	124259109	126250980
chr6	133873817	137206755
chr6	142059607	143499111
chr6	146644851	147387881
chr6	143600213	146272675
chr6	147453440	149093878
chr7	27108794	29058520
chr7	35355660	36578085
chr7	45010880	46991908
chr7	64378505	66153333
chr7	70739212	71446716
chr7	72484937	72742039
chr7	73191878	75360214
chr7	78423781	83033111
chr7	75614493	75929471
chr7	88914969	91072735
chr7	91402157	93141733
chr7	96723595	97346862
chr7	97729814	103075306
chr7	108821220	114525075
chr7	117348724	119426164
chr7	119757502	123917820
chr7	125547588	131734736
chr7	132926995	135212775
chr7	136022009	145311210
chr8	51688413	53274334
chr8	56364248	58594728
chr8	60268369	62800706
chr8	64821910	65856635
chr8	72227222	74188035
chr8	74533172	75252021
chr8	75724695	77323047
chr8	77333787	82029723
chr8	82800129	83179701
chr8	83492709	97251332
chr8	100766957	100784963
chr8	102321910	102712063
chr8	102750545	109004394
chr8	110070902	111085394
chr9	20101476	23260517
chr9	25880105	28670519
chr9	42683263	44988961
chr9	45446892	45530066
chr9	45660995	47598689
chr9	55526556	57701257
chr9	58127768	60163293
chr9	60703076	66910048
chr9	86688688	87518623
chr9	95145450	95730109
chr9	97753040	98083434
chr9	98140521	101158939
chr9	105797438	108097788
chr9	109533845	109641925
chr9	119424586	122357010
chrX	5999566	9276841
chrX	19464217	19495351
chrX	56196500	58854290
chrX	59188794	61071410
chrX	63069133	64863216
chrX	72686592	74433951
chrX	74989195	75763300
chrX	76061437	76533945
chrX	98208958	106694710
chrX	107511027	108767915
chrX	128362062	128467628
chrX	130473439	130855172
chrX	133430254	134798203
chrX	139007315	141203388
chrX	150815207	152480383
chrX	156294790	156434108
chrX	165490205	167662632
chrX	168056544	169514920

## Sheet: GENES_Intersection
chr1	9546917	10853286	chr1	9564628	9565730	Gm6161	pseudogene	+
chr1	9546917	10853286	chr1	9792274	9792634	Gm6195	pseudogene	-
chr1	9546917	10853286	chr1	9824578	9824683	U6	snRNA	-
chr1	9546917	10853286	chr1	9932543	9932630	AC102570.1	snoRNA	-
chr1	9546917	10853286	chr1	9950251	9952890	Gm10567	protein_coding	-
chr1	9546917	10853286	chr1	9999894	9999998	U6	snRNA	-
chr1	9546917	10853286	chr1	10156619	10156859	7SK	misc_RNA	+
chr1	9546917	10853286	chr1	10544178	10545634	Gm15604	pseudogene	-
chr1	9546917	10853286	chr1	10545634	10545741	U6	snRNA	-
chr1	9546917	10853286	chr1	10685203	10685695	Gm15603	pseudogene	+
chr1	9546917	10853286	chr1	9538028	9568051	Adhfe1	protein_coding	+
chr1	9546917	10853286	chr1	9591279	9617224	3110035E14Rik	protein_coding	+
chr1	9546917	10853286	chr1	9657495	9690290	Mybl1	protein_coding	-
chr1	9546917	10853286	chr1	9708702	9738463	Vcpip1	protein_coding	-
chr1	9546917	10853286	chr1	9737728	9782003	1700034P13Rik	lincRNA	+
chr1	9546917	10853286	chr1	9898718	9932166	6030422M02Rik	protein_coding	+
chr1	9546917	10853286	chr1	9972467	9982447	Gm15818	processed_transcript	+
chr1	9546917	10853286	chr1	10014682	10028208	Cops5	protein_coding	-
chr1	9546917	10853286	chr1	10127651	10222751	Arfgef1	protein_coding	-
chr1	9546917	10853286	chr1	9550912	9621256	2610203C22Rik	protein_coding	-
chr1	9546917	10853286	chr1	9788210	9892637	Sgk3	protein_coding	+
chr1	9546917	10853286	chr1	9958704	9999217	Lrrc67	protein_coding	-
chr1	9546917	10853286	chr1	10028298	10126849	Cspp1	protein_coding	+
chr1	9546917	10853286	chr1	10314800	10710026	Cpa6	protein_coding	-
chr1	58526849	61066835	chr1	58643227	58652808	Ndufb3	protein_coding	+
chr1	58526849	61066835	chr1	59053966	59060287	Als2cr11	protein_coding	-
chr1	58526849	61066835	chr1	59060794	59062069	Gm17570	protein_coding	-
chr1	58526849	61066835	chr1	59127831	59127962	SNORA17	snoRNA	+
chr1	58526849	61066835	chr1	59545323	59549449	Gm17453	lincRNA	-
chr1	58526849	61066835	chr1	59683423	59683508	7SK	misc_RNA	+
chr1	58526849	61066835	chr1	59748777	59748864	Snord70	snoRNA	+
chr1	58526849	61066835	chr1	59749352	59749436	SNORD70	snoRNA	+
chr1	58526849	61066835	chr1	59761101	59761182	SNORD11	snoRNA	+
chr1	58526849	61066835	chr1	59761633	59761717	Snord11	snoRNA	+
chr1	58526849	61066835	chr1	60174098	60174529	Gm15464	pseudogene	+
chr1	58526849	61066835	chr1	60579682	60579910	Gm11575	pseudogene	-
chr1	58526849	61066835	chr1	60593863	60594280	Gm11576	pseudogene	+
chr1	58526849	61066835	chr1	60649094	60649553	Gm11578	pseudogene	-
chr1	58526849	61066835	chr1	60670541	60670647	AL683804.1	miRNA	-
chr1	58526849	61066835	chr1	60757715	60758781	Gm11577	pseudogene	+
chr1	58526849	61066835	chr1	60760775	60761993	Eif4a-ps4	pseudogene	+
chr1	58526849	61066835	chr1	60957741	60958266	Rpl18-ps1	pseudogene	+
chr1	58526849	61066835	chr1	61005073	61005309	Gm11582	pseudogene	-
chr1	58526849	61066835	chr1	58501994	58538660	Nif3l1	protein_coding	+
chr1	58526849	61066835	chr1	58519614	58561953	Orc2	protein_coding	-
chr1	58526849	61066835	chr1	58561991	58580074	Gm15834	lincRNA	+
chr1	58526849	61066835	chr1	58703451	58705161	Gm10068	protein_coding	+
chr1	58526849	61066835	chr1	58768351	58815728	Cflar	protein_coding	+
chr1	58526849	61066835	chr1	58852217	58904347	Casp8	protein_coding	+
chr1	58526849	61066835	chr1	59030365	59052559	Stradb	protein_coding	+
chr1	58526849	61066835	chr1	59157437	59177203	Als2cr4	protein_coding	-
chr1	58526849	61066835	chr1	59177779	59220233	Mpp4	protein_coding	-
chr1	58526849	61066835	chr1	59538990	59543791	Fzd7	protein_coding	+
chr1	58526849	61066835	chr1	59696277	59727678	Sumo1	protein_coding	-
chr1	58526849	61066835	chr1	60045913	60099931	Ica1l	protein_coding	-
chr1	58526849	61066835	chr1	60133711	60155489	Wdr12	protein_coding	-
chr1	58526849	61066835	chr1	60466538	60537999	Abi2	protein_coding	+
chr1	58526849	61066835	chr1	60833508	60838678	Gm11579	processed_transcript	-
chr1	58526849	61066835	chr1	60835686	60860634	2310016D23Rik	processed_transcript	+
chr1	58526849	61066835	chr1	60849333	60850676	Gm11609	pseudogene	+
chr1	58526849	61066835	chr1	60865959	60866786	Gm11581	pseudogene	+
chr1	58526849	61066835	chr1	61034770	61057164	Icos	protein_coding	+
chr1	58526849	61066835	chr1	58579649	58643167	Fam126b	protein_coding	-
chr1	58526849	61066835	chr1	58957292	59030274	Trak2	protein_coding	-
chr1	58526849	61066835	chr1	59107349	59151744	Als2cr11	protein_coding	-
chr1	58526849	61066835	chr1	59219769	59294075	Als2	protein_coding	-
chr1	58526849	61066835	chr1	59313749	59409837	Cdk15	protein_coding	+
chr1	58526849	61066835	chr1	59573107	59691352	Gm973	protein_coding	+
chr1	58526849	61066835	chr1	59821480	59927703	Bmpr2	protein_coding	+
chr1	58526849	61066835	chr1	59969849	60042190	Fam117b	protein_coding	+
chr1	58526849	61066835	chr1	60155090	60207876	Carf	protein_coding	+
chr1	58526849	61066835	chr1	60237442	60395172	Nbeal1	protein_coding	+
chr1	58526849	61066835	chr1	60400166	60444904	Cyp20a1	protein_coding	+
chr1	58526849	61066835	chr1	60540079	60623948	Raph1	protein_coding	-
chr1	58526849	61066835	chr1	60943843	60972676	Ctla4	protein_coding	+
chr1	58526849	61066835	chr1	59741852	59768968	Nop58	protein_coding	+
chr1	58526849	61066835	chr1	60773643	60830203	Cd28	protein_coding	+
chr1	58526849	61066835	chr1	58714960	58752833	Als2cr12	protein_coding	-
chr1	63132569	65454617	chr1	63225253	63225326	SNORD51	snoRNA	+
chr1	63132569	65454617	chr1	63225577	63225709	Snora41	snoRNA	+
chr1	63132569	65454617	chr1	63244604	63244730	AL645950.1	miRNA	+
chr1	63132569	65454617	chr1	63246886	63254188	Gm11607	processed_transcript	+
chr1	63132569	65454617	chr1	63313421	63319694	Gm11608	processed_transcript	-
chr1	63132569	65454617	chr1	63319799	63319937	AL669947.1	miRNA	-
chr1	63132569	65454617	chr1	63346853	63346957	U6	snRNA	-
chr1	63132569	65454617	chr1	63404007	63404624	Gm11606	pseudogene	-
chr1	63132569	65454617	chr1	63411293	63411939	Gm11605	pseudogene	-
chr1	63132569	65454617	chr1	63622061	63622164	U6	snRNA	-
chr1	63132569	65454617	chr1	63718041	63718545	Gm12748	pseudogene	+
chr1	63132569	65454617	chr1	63891400	63892152	Gm13751	pseudogene	-
chr1	63132569	65454617	chr1	64196774	64197239	Gm13750	pseudogene	+
chr1	63132569	65454617	chr1	64442907	64442977	AC167197.1	miRNA	+
chr1	63132569	65454617	chr1	64653046	64663816	Mettl21a	protein_coding	-
chr1	63132569	65454617	chr1	65040497	65041205	Rpl10a-ps1	pseudogene	-
chr1	63132569	65454617	chr1	65047880	65048036	U1	snRNA	-
chr1	63132569	65454617	chr1	65074653	65075306	Gm8550	pseudogene	+
chr1	63132569	65454617	chr1	65095127	65097723	Cryge	protein_coding	-
chr1	63132569	65454617	chr1	65118098	65120263	Crygc	protein_coding	-
chr1	63132569	65454617	chr1	65126803	65128862	Crygb	protein_coding	-
chr1	63132569	65454617	chr1	65146962	65149947	Cryga	protein_coding	-
chr1	63132569	65454617	chr1	63190169	63223396	Ndufs1	protein_coding	-
chr1	63132569	65454617	chr1	63223398	63227060	Eef1b2	protein_coding	+
chr1	63132569	65454617	chr1	63229264	63261117	Gpr1	protein_coding	-
chr1	63132569	65454617	chr1	63319838	63361150	Zdbf2	protein_coding	+
chr1	63132569	65454617	chr1	63745392	63776892	Mdh1b	protein_coding	-
chr1	63132569	65454617	chr1	63777187	63801229	Fastkd2	protein_coding	+
chr1	63132569	65454617	chr1	63801480	63815841	4933402D24Rik	protein_coding	-
chr1	63132569	65454617	chr1	63964421	63982506	Gm13754	pseudogene	+
chr1	63132569	65454617	chr1	64011300	64015573	Gm13749	processed_transcript	+
chr1	63132569	65454617	chr1	64076036	64079501	Gm17427	lincRNA	+
chr1	63132569	65454617	chr1	64125227	64137356	Gm13748	processed_transcript	+
chr1	63132569	65454617	chr1	64726444	64737233	2810408I11Rik	processed_transcript	-
chr1	63132569	65454617	chr1	64777133	64784324	Fzd5	protein_coding	-
chr1	63132569	65454617	chr1	65059262	65079333	Akr1cl	protein_coding	-
chr1	63132569	65454617	chr1	65108445	65110026	Crygd	protein_coding	-
chr1	63132569	65454617	chr1	65147192	65169788	D630023F18Rik	protein_coding	-
chr1	63132569	65454617	chr1	65205189	65233053	Idh1	protein_coding	-
chr1	63132569	65454617	chr1	63004991	63161241	Ino80d	protein_coding	-
chr1	63132569	65454617	chr1	63161044	63204864	Gm11602	lincRNA	+
chr1	63132569	65454617	chr1	63492464	63643089	Adam23	protein_coding	+
chr1	63132569	65454617	chr1	63669424	63733501	Dytn	protein_coding	-
chr1	63132569	65454617	chr1	64076020	64168856	Klf7	protein_coding	-
chr1	63132569	65454617	chr1	64579377	64651121	Creb1	protein_coding	+
chr1	63132569	65454617	chr1	64737028	64772218	Ccnyl1	protein_coding	+
chr1	63132569	65454617	chr1	64832556	65003398	Plekhm3	protein_coding	-
chr1	63132569	65454617	chr1	65233323	65320586	Pikfyve	protein_coding	+
chr1	63132569	65454617	chr1	65328629	65435818	Pth2r	protein_coding	+
chr1	73471870	76459744	chr1	73810283	73810409	5S_rRNA	rRNA	+
chr1	73471870	76459744	chr1	74238358	74241205	Cxcr1	protein_coding	-
chr1	73471870	76459744	chr1	74253127	74253194	Mir1928	miRNA	-
chr1	73471870	76459744	chr1	74259386	74259493	U6	snRNA	+
chr1	73471870	76459744	chr1	74325123	74326198	Gpbar1	protein_coding	+
chr1	73471870	76459744	chr1	74326420	74331254	Aamp	protein_coding	-
chr1	73471870	76459744	chr1	74408681	74415895	Gm216	protein_coding	+
chr1	73471870	76459744	chr1	74438082	74443859	Ctdsp1	protein_coding	+
chr1	73471870	76459744	chr1	74440883	74440968	Mir26b	miRNA	+
chr1	73471870	76459744	chr1	74633469	74633546	AC117610.1	miRNA	-
chr1	73471870	76459744	chr1	74634862	74639017	Bcs1l	protein_coding	+
chr1	73471870	76459744	chr1	74901507	74904005	Cdk5r2	protein_coding	+
chr1	73471870	76459744	chr1	74928082	74931993	Fev	protein_coding	-
chr1	73471870	76459744	chr1	74936507	74939717	Cryba2	protein_coding	-
chr1	73471870	76459744	chr1	74947225	74947300	Mir375	miRNA	-
chr1	73471870	76459744	chr1	74948944	74954227	Gm15841	processed_transcript	+
chr1	73471870	76459744	chr1	74991890	74998246	Ihh	protein_coding	-
chr1	73471870	76459744	chr1	75122116	75130464	Slc23a3	protein_coding	-
chr1	73471870	76459744	chr1	75139359	75144483	Fam134a	protein_coding	+
chr1	73471870	76459744	chr1	75165219	75168203	Zfand2b	protein_coding	+
chr1	73471870	76459744	chr1	75188708	75195962	Ankzf1	processed_transcript	+
chr1	73471870	76459744	chr1	75207412	75212181	Stk16	protein_coding	+
chr1	73471870	76459744	chr1	75211548	75215828	Tuba4a	protein_coding	-
chr1	73471870	76459744	chr1	75268773	75274990	Resp18	protein_coding	-
chr1	73471870	76459744	chr1	75304470	75314212	Dnpep	protein_coding	-
chr1	73471870	76459744	chr1	75356903	75365154	Des	protein_coding	+
chr1	73471870	76459744	chr1	75388705	75392938	Gm15178	processed_transcript	-
chr1	73471870	76459744	chr1	75432504	75439754	Gmppa	protein_coding	+
chr1	73471870	76459744	chr1	75471143	75476046	Chpf	protein_coding	-
chr1	73471870	76459744	chr1	75503651	75506941	Inha	protein_coding	+
chr1	73471870	76459744	chr1	75510681	75510858	Gm15181	pseudogene	-
chr1	73471870	76459744	chr1	75538785	75539133	Gm15183	pseudogene	+
chr1	73471870	76459744	chr1	75564657	75565149	Gm15180	pseudogene	+
chr1	73471870	76459744	chr1	75621228	75622904	Gm15182	pseudogene	+
chr1	73471870	76459744	chr1	75632964	75633754	Gm5257	pseudogene	+
chr1	73471870	76459744	chr1	74200562	74207812	Cxcr2	protein_coding	+
chr1	73471870	76459744	chr1	74283070	74314783	Arpc2	protein_coding	+
chr1	73471870	76459744	chr1	74331503	74400268	Pnkd	protein_coding	+
chr1	73471870	76459744	chr1	74334820	74352196	Tmbim1	protein_coding	-
chr1	73471870	76459744	chr1	74421776	74432636	Slc11a1	protein_coding	+
chr1	73471870	76459744	chr1	74455949	74482133	Vil1	protein_coding	+
chr1	73471870	76459744	chr1	74552631	74577418	Rqcd1	protein_coding	+
chr1	73471870	76459744	chr1	74589461	74614368	Plcd4	protein_coding	+
chr1	73471870	76459744	chr1	74611700	74634820	Zfp142	protein_coding	-
chr1	73471870	76459744	chr1	74640321	74647971	Rnf25	protein_coding	-
chr1	73471870	76459744	chr1	74648018	74683468	Stk36	protein_coding	+
chr1	73471870	76459744	chr1	74760147	74784464	Cyp27a1	protein_coding	+
chr1	73471870	76459744	chr1	74786072	74795795	Prkag3	protein_coding	-
chr1	73471870	76459744	chr1	74818465	74831893	Wnt6	protein_coding	+
chr1	73471870	76459744	chr1	74897468	74926527	Gm16582	processed_transcript	+
chr1	73471870	76459744	chr1	75013712	75093213	Nhej1	protein_coding	-
chr1	73471870	76459744	chr1	75131127	75139271	1810031K17Rik	protein_coding	-
chr1	73471870	76459744	chr1	75168290	75176966	Abcb6	protein_coding	-
chr1	73471870	76459744	chr1	75177439	75188497	Atg9a	protein_coding	-
chr1	73471870	76459744	chr1	75194817	75207353	Glb1l	protein_coding	-
chr1	73471870	76459744	chr1	75243615	75260783	Ptprn	protein_coding	-
chr1	73471870	76459744	chr1	75371871	75428895	Speg	protein_coding	+
chr1	73471870	76459744	chr1	75447010	75470918	Accn4	protein_coding	+
chr1	73471870	76459744	chr1	75476106	75482280	Tmem198	protein_coding	+
chr1	73471870	76459744	chr1	75518103	75533910	Stk11ip	protein_coding	+
chr1	73471870	76459744	chr1	75542840	75558747	Slc4a3	protein_coding	+
chr1	73471870	76459744	chr1	73956804	74171021	Tns1	protein_coding	-
chr1	73471870	76459744	chr1	74172114	74194797	Rufy4	protein_coding	+
chr1	73471870	76459744	chr1	74482083	74590860	Usp37	protein_coding	-
chr1	73471870	76459744	chr1	74708318	74748406	Ttll4	protein_coding	+
chr1	73471870	76459744	chr1	74838089	74850753	Wnt10a	protein_coding	+
chr1	73471870	76459744	chr1	74948644	74982173	Ccdc108	protein_coding	-
chr1	73471870	76459744	chr1	75233039	75241379	Dnajb2	protein_coding	+
chr1	73471870	76459744	chr1	75364786	75371587	Gm15179	processed_transcript	-
chr1	73471870	76459744	chr1	75475884	75503027	Obsl1	protein_coding	-
chr1	82243599	83696238	chr1	82393271	82393392	AC160543.1	miRNA	-
chr1	82243599	83696238	chr1	82631587	82631685	n-R5s213	rRNA	+
chr1	82243599	83696238	chr1	83113340	83115742	Ccl20	protein_coding	+
chr1	82243599	83696238	chr1	83213245	83213366	n-R5s214	rRNA	-
chr1	82243599	83696238	chr1	83311087	83311875	Gm6374	pseudogene	+
chr1	82243599	83696238	chr1	82229675	82287991	Irs1	protein_coding	-
chr1	82243599	83696238	chr1	82721464	82748969	Mff	protein_coding	+
chr1	82243599	83696238	chr1	82753223	82765036	Tm4sf20	protein_coding	-
chr1	82243599	83696238	chr1	83009097	83035023	Slc19a3	protein_coding	-
chr1	82243599	83696238	chr1	83156326	83207149	Wdr69	protein_coding	+
chr1	82243599	83696238	chr1	82313026	82441941	Rhbdd1	protein_coding	+
chr1	82243599	83696238	chr1	82447297	82583424	Col4a4	protein_coding	-
chr1	82243599	83696238	chr1	82583495	82718634	Col4a3	protein_coding	+
chr1	82243599	83696238	chr1	82688502	82721692	C430014B12Rik	lincRNA	-
chr1	82243599	83696238	chr1	83250713	83404775	Sphkap	protein_coding	-
chr1	82243599	83696238	chr1	82836057	82892850	Agfg1	protein_coding	+
chr1	85826056	93896206	chr1	87380826	87381717	Gm2666	pseudogene	-
chr1	85826056	93896206	chr1	87495860	87496414	Gm16094	processed_transcript	+
chr1	85826056	93896206	chr1	87571456	87571560	n-R5s215	rRNA	+
chr1	85826056	93896206	chr1	87660368	87660446	AC161342.1	miRNA	+
chr1	85826056	93896206	chr1	87681287	87681535	AC161342.2	misc_RNA	+
chr1	85826056	93896206	chr1	87983875	87983997	SNORA26	snoRNA	+
chr1	85826056	93896206	chr1	88199795	88203878	B3gnt7	protein_coding	+
chr1	85826056	93896206	chr1	88219841	88220168	Gm5258	protein_coding	+
chr1	85826056	93896206	chr1	88247743	88247876	Snora75	snoRNA	-
chr1	85826056	93896206	chr1	88248582	88248662	SNORD20	snoRNA	-
chr1	85826056	93896206	chr1	88252835	88252905	Snord82	snoRNA	-
chr1	85826056	93896206	chr1	88282816	88284737	Nmur1	protein_coding	-
chr1	85826056	93896206	chr1	88322945	88324538	1700019O17Rik	pseudogene	+
chr1	85826056	93896206	chr1	88370233	88370581	Rpl30-ps6	protein_coding	+
chr1	85826056	93896206	chr1	88534126	88534183	AC158132.1	miRNA	-
chr1	85826056	93896206	chr1	88562865	88567147	Nppc	protein_coding	-
chr1	85826056	93896206	chr1	88805336	88806264	Gm6136	pseudogene	-
chr1	85826056	93896206	chr1	88983264	88986503	Alppl2	protein_coding	-
chr1	85826056	93896206	chr1	89021582	89024487	Akp3	protein_coding	+
chr1	85826056	93896206	chr1	89083239	89084978	1700027L20Rik	processed_transcript	+
chr1	85826056	93896206	chr1	89102385	89108410	Chrng	protein_coding	+
chr1	85826056	93896206	chr1	89147722	89147823	U6	snRNA	+
chr1	85826056	93896206	chr1	89238029	89238136	U6	snRNA	-
chr1	85826056	93896206	chr1	89282937	89291304	Kcnj13	protein_coding	-
chr1	85826056	93896206	chr1	89311829	89311924	U6	snRNA	-
chr1	85826056	93896206	chr1	89366838	89372034	3110079O15Rik	protein_coding	+
chr1	85826056	93896206	chr1	89410749	89410872	Gm17181	pseudogene	+
chr1	85826056	93896206	chr1	89673512	89673784	SCARNA6	snoRNA	+
chr1	85826056	93896206	chr1	89681130	89681395	Scarna6	snoRNA	+
chr1	85826056	93896206	chr1	89693041	89693392	5830472F04Rik	protein_coding	+
chr1	85826056	93896206	chr1	89912498	89912608	AC087801.1	miRNA	+
chr1	85826056	93896206	chr1	89918955	89920537	Gm5832	pseudogene	+
chr1	85826056	93896206	chr1	89921785	89922634	Gm15375	pseudogene	+
chr1	85826056	93896206	chr1	89994492	89994706	Gm15373	pseudogene	+
chr1	85826056	93896206	chr1	90023350	90024184	Gm15372	pseudogene	+
chr1	85826056	93896206	chr1	90026155	90026408	Gm15370	pseudogene	+
chr1	85826056	93896206	chr1	90042950	90043344	Gm15369	pseudogene	+
chr1	85826056	93896206	chr1	90047612	90048456	Gm15374	pseudogene	+
chr1	85826056	93896206	chr1	90050362	90051146	Gm15371	pseudogene	+
chr1	85826056	93896206	chr1	90083236	90084094	Gm15368	pseudogene	+
chr1	85826056	93896206	chr1	90088475	90089258	Gm15376	pseudogene	+
chr1	85826056	93896206	chr1	90101306	90102323	Dnajb3	protein_coding	-
chr1	85826056	93896206	chr1	90244063	90249505	4930453O03Rik	processed_transcript	-
chr1	85826056	93896206	chr1	90397697	90406461	Glrp1	protein_coding	-
chr1	85826056	93896206	chr1	91459934	91460049	5S_rRNA	rRNA	+
chr1	85826056	93896206	chr1	91581376	91581687	7SK	misc_RNA	+
chr1	85826056	93896206	chr1	91824536	91829865	Gbx2	protein_coding	-
chr1	85826056	93896206	chr1	91826808	91828437	D130058E05Rik	protein_coding	+
chr1	85826056	93896206	chr1	92571735	92576368	Gm9991	protein_coding	+
chr1	85826056	93896206	chr1	92849684	92850589	Prlh	protein_coding	+
chr1	85826056	93896206	chr1	93192621	93193513	Gm7785	pseudogene	+
chr1	85826056	93896206	chr1	93193779	93200982	Gm17560	lincRNA	-
chr1	85826056	93896206	chr1	93263006	93270793	Fam132b	protein_coding	+
chr1	85826056	93896206	chr1	93308059	93310615	Hes6	protein_coding	-
chr1	85826056	93896206	chr1	93825361	93827753	Hdac4	protein_coding	-
chr1	85826056	93896206	chr1	93885627	93889205	Gm17418	lincRNA	+
chr1	85826056	93896206	chr1	87407707	87423736	Gm16092	processed_transcript	-
chr1	85826056	93896206	chr1	87473473	87495392	Sp110	protein_coding	-
chr1	85826056	93896206	chr1	87496952	87541612	Sp140	protein_coding	+
chr1	85826056	93896206	chr1	87500659	87508471	Gm10552	processed_transcript	-
chr1	85826056	93896206	chr1	87537796	87547160	Gm17017	processed_transcript	-
chr1	85826056	93896206	chr1	87613657	87675218	A630001G21Rik	protein_coding	-
chr1	85826056	93896206	chr1	87690015	87748151	Cab39	protein_coding	+
chr1	85826056	93896206	chr1	87790855	87805250	Itm2c	protein_coding	+
chr1	85826056	93896206	chr1	87825057	87837199	4933407L21Rik	protein_coding	+
chr1	85826056	93896206	chr1	87836111	87857630	Gpr55	protein_coding	-
chr1	85826056	93896206	chr1	87913390	87926533	Spata3	protein_coding	+
chr1	85826056	93896206	chr1	87960961	88059363	Psmd1	protein_coding	+
chr1	85826056	93896206	chr1	87995600	88008545	Htr2b	protein_coding	-
chr1	85826056	93896206	chr1	88172083	88197950	Gm16341	processed_transcript	-
chr1	85826056	93896206	chr1	88241293	88256030	Ncl	protein_coding	-
chr1	85826056	93896206	chr1	88256148	88270366	C130036L24Rik	lincRNA	+
chr1	85826056	93896206	chr1	88423310	88427273	Ptma	protein_coding	+
chr1	85826056	93896206	chr1	88479478	88503553	Cops7b	protein_coding	+
chr1	85826056	93896206	chr1	89044229	89053096	Ecel1	protein_coding	-
chr1	85826056	93896206	chr1	89087226	89096644	Chrnd	protein_coding	+
chr1	85826056	93896206	chr1	89160937	89207414	Efhd1	protein_coding	+
chr1	85826056	93896206	chr1	89161055	89161749	Gm16535	processed_transcript	-
chr1	85826056	93896206	chr1	89406463	89494420	Neu2	protein_coding	+
chr1	85826056	93896206	chr1	89440209	89441267	Gm6153	pseudogene	-
chr1	85826056	93896206	chr1	89700254	89741733	Sag	protein_coding	+
chr1	85826056	93896206	chr1	89841695	89905126	Usp40	protein_coding	-
chr1	85826056	93896206	chr1	90062586	90115572	Ugt1a5	protein_coding	+
chr1	85826056	93896206	chr1	90097175	90115572	Ugt1a2	protein_coding	+
chr1	85826056	93896206	chr1	90108533	90115572	Ugt1a1	protein_coding	+
chr1	85826056	93896206	chr1	90123560	90158864	Heatr7b1	protein_coding	+
chr1	85826056	93896206	chr1	90155689	90174208	Hjurp	protein_coding	-
chr1	85826056	93896206	chr1	90966989	91051643	Sh3bp4	protein_coding	+
chr1	85826056	93896206	chr1	92100554	92113326	Cxcr7	protein_coding	+
chr1	85826056	93896206	chr1	92499999	92509916	Cops8	protein_coding	+
chr1	85826056	93896206	chr1	92811661	92847719	Mlph	protein_coding	+
chr1	85826056	93896206	chr1	92854709	92866238	Rab17	protein_coding	-
chr1	85826056	93896206	chr1	93076398	93121773	Ramp1	protein_coding	+
chr1	85826056	93896206	chr1	93146887	93185454	Ube2f	protein_coding	+
chr1	85826056	93896206	chr1	93194914	93217652	Scly	protein_coding	+
chr1	85826056	93896206	chr1	93201668	93217678	Gm17090	processed_transcript	-
chr1	85826056	93896206	chr1	93218651	93244880	Espnl	protein_coding	+
chr1	85826056	93896206	chr1	93247592	93258993	Klhl30	protein_coding	+
chr1	85826056	93896206	chr1	93271983	93295360	Ilkap	protein_coding	-
chr1	85826056	93896206	chr1	93391244	93425880	Traf3ip1	protein_coding	+
chr1	85826056	93896206	chr1	87423174	87465775	Gm7592	processed_transcript	+
chr1	85826056	93896206	chr1	87546562	87606573	Sp100	protein_coding	+
chr1	85826056	93896206	chr1	87942437	87952031	2810459M11Rik	protein_coding	+
chr1	85826056	93896206	chr1	88439568	88479204	Pde6d	protein_coding	-
chr1	85826056	93896206	chr1	88600378	88946672	Dis3l2	protein_coding	+
chr1	85826056	93896206	chr1	88994578	88998181	Alpi	protein_coding	-
chr1	85826056	93896206	chr1	89223572	89347371	Gigyf2	protein_coding	+
chr1	85826056	93896206	chr1	89373408	89470445	Ngef	protein_coding	-
chr1	85826056	93896206	chr1	89516886	89617082	Inpp5d	protein_coding	+
chr1	85826056	93896206	chr1	89652444	89689003	Atg16l1	protein_coding	+
chr1	85826056	93896206	chr1	89749861	89841064	Dgkd	protein_coding	+
chr1	85826056	93896206	chr1	89951962	90115579	Ugt1a10	protein_coding	+
chr1	85826056	93896206	chr1	89951967	90115159	RP23-324B17.1	processed_transcript	-
chr1	85826056	93896206	chr1	89967374	90115572	Ugt1a9	protein_coding	+
chr1	85826056	93896206	chr1	89984387	90115579	Ugt1a8	protein_coding	+
chr1	85826056	93896206	chr1	89991636	90116577	Ugt1a7c	protein_coding	+
chr1	85826056	93896206	chr1	89999826	90116577	Ugt1a6a	protein_coding	+
chr1	85826056	93896206	chr1	89999826	90115578	Ugt1a6b	protein_coding	+
chr1	85826056	93896206	chr1	90303535	90323013	Spp2	protein_coding	+
chr1	85826056	93896206	chr1	90569699	90598796	Arl4c	protein_coding	-
chr1	85826056	93896206	chr1	91351380	91791857	Agap1	protein_coding	+
chr1	85826056	93896206	chr1	91849165	91911241	Asb18	protein_coding	-
chr1	85826056	93896206	chr1	91938706	92049976	Iqca	protein_coding	-
chr1	85826056	93896206	chr1	92663434	92740529	Col6a3	protein_coding	-
chr1	85826056	93896206	chr1	92895303	93025521	Lrrfip1	protein_coding	+
chr1	85826056	93896206	chr1	93041679	93067372	Rbm44	protein_coding	+
chr1	85826056	93896206	chr1	93437141	93456167	Asb1	protein_coding	+
chr1	85826056	93896206	chr1	93698037	93744605	Twist2	protein_coding	+
chr1	85826056	93896206	chr1	93829333	94044970	Hdac4	protein_coding	-
chr1	85826056	93896206	chr1	88051354	88174859	Armc9	protein_coding	+
chr1	85826056	93896206	chr1	89110488	89137063	Eif4e2	protein_coding	+
chr1	85826056	93896206	chr1	90174235	90285868	Trpm8	protein_coding	+
chr1	85826056	93896206	chr1	93312560	93355907	Per2	protein_coding	-
chr1	118364880	121159688	chr1	119432877	119433041	U1	snRNA	+
chr1	118364880	121159688	chr1	120195093	120207709	Tsn	protein_coding	-
chr1	118364880	121159688	chr1	120349931	120350062	SNORA17	snoRNA	-
chr1	118364880	121159688	chr1	120355246	120355324	2900060B14Rik	protein_coding	-
chr1	118364880	121159688	chr1	120355717	120355842	U4atac	snRNA	-
chr1	118364880	121159688	chr1	120373602	120373998	Gm11102	protein_coding	+
chr1	118364880	121159688	chr1	120534864	120534981	5S_rRNA	rRNA	-
chr1	118364880	121159688	chr1	120578397	120578527	U1	snRNA	+
chr1	118364880	121159688	chr1	120218415	120230399	Mki67ip	protein_coding	+
chr1	118364880	121159688	chr1	120524521	120581744	Tcfcp2l1	protein_coding	+
chr1	118364880	121159688	chr1	117581332	118478603	Cntnap5a	protein_coding	+
chr1	118364880	121159688	chr1	120285634	120506009	Clasp1	protein_coding	+
chr1	118364880	121159688	chr1	120730708	120950196	Gli2	protein_coding	-
chr1	130410274	135172359	chr1	130411691	130411796	U6	snRNA	-
chr1	130410274	135172359	chr1	130484775	130488870	Cxcr4	protein_coding	-
chr1	130410274	135172359	chr1	130667175	130670998	Gm17699	lincRNA	-
chr1	130410274	135172359	chr1	130782485	130782596	U6	snRNA	-
chr1	130410274	135172359	chr1	131693184	131694435	Gm15790	pseudogene	-
chr1	130410274	135172359	chr1	131697963	131698341	Gm10191	pseudogene	-
chr1	130410274	135172359	chr1	132492146	132492253	U6	snRNA	-
chr1	130410274	135172359	chr1	132613903	132618632	Yod1	protein_coding	+
chr1	130410274	135172359	chr1	132628552	132641198	AA986860	protein_coding	+
chr1	130410274	135172359	chr1	132778650	132784031	Il24	protein_coding	-
chr1	130410274	135172359	chr1	132803768	132807873	Il20	protein_coding	-
chr1	130410274	135172359	chr1	132829234	132836650	Il19	protein_coding	-
chr1	130410274	135172359	chr1	132916421	132921551	Il10	protein_coding	+
chr1	130410274	135172359	chr1	132970234	132970328	U6	snRNA	-
chr1	130410274	135172359	chr1	132998969	132999322	7SK	misc_RNA	-
chr1	130410274	135172359	chr1	133025017	133034811	Dyrk3	protein_coding	-
chr1	130410274	135172359	chr1	133395215	133395379	AC109299.1	miRNA	-
chr1	130410274	135172359	chr1	133722551	133722622	AC161805.1	miRNA	+
chr1	130410274	135172359	chr1	133763800	133769464	Rab7l1	protein_coding	+
chr1	130410274	135172359	chr1	133997215	133997331	U6	snRNA	+
chr1	130410274	135172359	chr1	134094664	134094761	Mir135b	miRNA	+
chr1	130410274	135172359	chr1	134097645	134100380	1700037F24Rik	lincRNA	-
chr1	130410274	135172359	chr1	134125624	134126344	Gm10188	protein_coding	-
chr1	130410274	135172359	chr1	134181023	134181386	Gm7241	pseudogene	+
chr1	130410274	135172359	chr1	134277705	134279086	Gm15849	processed_transcript	+
chr1	130410274	135172359	chr1	134402806	134405214	Tmem81	protein_coding	+
chr1	130410274	135172359	chr1	134710804	134710925	SNORA17	snoRNA	-
chr1	130410274	135172359	chr1	135027719	135036377	Ppp1r15b	protein_coding	+
chr1	130410274	135172359	chr1	132166526	132177835	Gm16081	processed_transcript	-
chr1	130410274	135172359	chr1	132285102	132319586	Daf2	protein_coding	-
chr1	130410274	135172359	chr1	132319400	132334491	Gm15674	processed_transcript	+
chr1	130410274	135172359	chr1	132326357	132333768	Gm15675	processed_transcript	-
chr1	130410274	135172359	chr1	132335603	132359321	Cd55	protein_coding	-
chr1	130410274	135172359	chr1	132531349	132558209	C4bp	protein_coding	-
chr1	130410274	135172359	chr1	132585619	132625830	Pfkfb2	protein_coding	-
chr1	130410274	135172359	chr1	132697478	132711317	Fcamr	protein_coding	+
chr1	130410274	135172359	chr1	132706553	132720661	Gm15848	processed_transcript	-
chr1	130410274	135172359	chr1	132723260	132748826	Pigr	protein_coding	+
chr1	130410274	135172359	chr1	132950280	132994144	Mapkapk2	protein_coding	-
chr1	130410274	135172359	chr1	133049757	133084235	Eif2d	protein_coding	+
chr1	130410274	135172359	chr1	133072986	133141835	Rassf5	protein_coding	-
chr1	130410274	135172359	chr1	133495815	133508577	Avpr1b	protein_coding	+
chr1	130410274	135172359	chr1	133585271	133610119	5430435G22Rik	protein_coding	+
chr1	130410274	135172359	chr1	133640598	133668081	Slc26a9	protein_coding	+
chr1	130410274	135172359	chr1	133693957	133718050	Pm20d1	protein_coding	+
chr1	130410274	135172359	chr1	133724069	133745442	Slc41a1	protein_coding	+
chr1	130410274	135172359	chr1	133867185	133879540	Slc45a3	protein_coding	+
chr1	130410274	135172359	chr1	133904183	133929189	Elk4	protein_coding	+
chr1	130410274	135172359	chr1	134010126	134036262	Cdk18	protein_coding	-
chr1	130410274	135172359	chr1	134088012	134153958	Lemd1	protein_coding	+
chr1	130410274	135172359	chr1	134195202	134203934	Klhdc8a	protein_coding	+
chr1	130410274	135172359	chr1	134252891	134287858	Tmcc2	protein_coding	-
chr1	130410274	135172359	chr1	134363009	134373622	6030442K20Rik	lincRNA	-
chr1	130410274	135172359	chr1	134373943	134402242	Rbbp5	protein_coding	+
chr1	130410274	135172359	chr1	134406001	134439517	Cntn2	protein_coding	-
chr1	130410274	135172359	chr1	134776849	134836582	Lrrn2	protein_coding	+
chr1	130410274	135172359	chr1	134886421	134921943	Mdm4	protein_coding	-
chr1	130410274	135172359	chr1	135142673	135200012	Plekha6	protein_coding	+
chr1	130410274	135172359	chr1	131169878	132115855	Thsd7b	protein_coding	+
chr1	130410274	135172359	chr1	132359152	132453652	Gm16083	lincRNA	+
chr1	130410274	135172359	chr1	132473289	132526198	Zp3r	protein_coding	-
chr1	130410274	135172359	chr1	132762245	132777367	Faim3	protein_coding	+
chr1	130410274	135172359	chr1	133181827	133423938	Srgap2	protein_coding	-
chr1	130410274	135172359	chr1	133424479	133436449	Fam72a	protein_coding	+
chr1	130410274	135172359	chr1	133534882	133572080	Ctse	protein_coding	+
chr1	130410274	135172359	chr1	133807034	133832898	Nucks1	protein_coding	+
chr1	130410274	135172359	chr1	133919382	133964639	Mfsd4	protein_coding	-
chr1	130410274	135172359	chr1	133933381	133964522	Gm17288	lincRNA	+
chr1	130410274	135172359	chr1	134314029	134363536	Dstyk	protein_coding	+
chr1	130410274	135172359	chr1	134461267	134638374	Nfasc	protein_coding	-
chr1	130410274	135172359	chr1	134942243	135005264	Pik3c2b	protein_coding	+
chr1	130410274	135172359	chr1	133150919	133176183	Ikbke	protein_coding	-
chr1	130410274	135172359	chr1	134212702	134230065	Nuak2	protein_coding	+
chr1	135542692	137618828	chr1	135598215	135598458	Gm17678	protein_coding	-
chr1	135542692	137618828	chr1	135793772	135804576	Optc	protein_coding	-
chr1	135542692	137618828	chr1	135971746	135975697	Btg2	protein_coding	-
chr1	135542692	137618828	chr1	136005914	136006417	Gm8618	protein_coding	+
chr1	135542692	137618828	chr1	136090024	136097808	Mybph	protein_coding	+
chr1	135542692	137618828	chr1	136177461	136177568	U6	snRNA	-
chr1	135542692	137618828	chr1	136186580	136189124	Myog	protein_coding	+
chr1	135542692	137618828	chr1	136282516	136287560	4933406M09Rik	protein_coding	+
chr1	135542692	137618828	chr1	136302357	136308317	Cyb5r1	protein_coding	+
chr1	135542692	137618828	chr1	136373210	136373787	Gm11092	protein_coding	-
chr1	135542692	137618828	chr1	136401914	136402040	SNORA61	snoRNA	+
chr1	135542692	137618828	chr1	136414606	136415258	Gm15454	pseudogene	+
chr1	135542692	137618828	chr1	136538830	136543097	Gm3834	lincRNA	-
chr1	135542692	137618828	chr1	136705851	136705945	AC131591.1	miRNA	+
chr1	135542692	137618828	chr1	136859141	136870739	Ube2t	protein_coding	+
chr1	135542692	137618828	chr1	137007745	137008883	Ptprv	protein_coding	-
chr1	135542692	137618828	chr1	137047242	137047343	5S_rRNA	rRNA	-
chr1	135542692	137618828	chr1	137049539	137050383	Gm15445	processed_transcript	+
chr1	135542692	137618828	chr1	137056810	137064258	Gpr37l1	protein_coding	-
chr1	135542692	137618828	chr1	137129021	137129801	Gm4204	pseudogene	+
chr1	135542692	137618828	chr1	137250293	137250399	U6	snRNA	-
chr1	135542692	137618828	chr1	137267633	137271814	Shisa4	protein_coding	-
chr1	135542692	137618828	chr1	135575605	135586685	Lax1	protein_coding	-
chr1	135542692	137618828	chr1	135803107	135811399	Gm15851	processed_transcript	+
chr1	135542692	137618828	chr1	135806880	135817991	Prelp	protein_coding	-
chr1	135542692	137618828	chr1	135933830	135944854	Fmod	protein_coding	+
chr1	135542692	137618828	chr1	136007818	136048117	Chit1	protein_coding	+
chr1	135542692	137618828	chr1	136078752	136086758	Chi3l1	protein_coding	+
chr1	135542692	137618828	chr1	136095799	136132008	Adora1	protein_coding	-
chr1	135542692	137618828	chr1	136193359	136229505	Ppfia4	protein_coding	-
chr1	135542692	137618828	chr1	136242673	136258576	Tmem183a	protein_coding	-
chr1	135542692	137618828	chr1	136352107	136387595	Klhl12	protein_coding	+
chr1	135542692	137618828	chr1	136391224	136406451	Rabif	protein_coding	+
chr1	135542692	137618828	chr1	136456747	136529454	Kdm5b	protein_coding	+
chr1	135542692	137618828	chr1	136605876	136649726	Syt2	protein_coding	+
chr1	135542692	137618828	chr1	137029301	137041897	Ptpn7	protein_coding	+
chr1	135542692	137618828	chr1	137043400	137052846	Arl8a	protein_coding	+
chr1	135542692	137618828	chr1	137145137	137163020	Gm16606	lincRNA	+
chr1	135542692	137618828	chr1	137150150	137155049	Elf3	protein_coding	-
chr1	135542692	137618828	chr1	137159288	137180661	Rnpep	protein_coding	-
chr1	135542692	137618828	chr1	137198108	137210355	Timm17a	protein_coding	-
chr1	135542692	137618828	chr1	137278888	137327076	Ipo9	protein_coding	-
chr1	135542692	137618828	chr1	137503023	137584682	Nav1	protein_coding	-
chr1	135542692	137618828	chr1	135516447	135557957	Zc3h11a	protein_coding	-
chr1	135542692	137618828	chr1	135599254	135697618	Atp2b4	protein_coding	-
chr1	135542692	137618828	chr1	136437517	136446259	4931440L10Rik	protein_coding	-
chr1	135542692	137618828	chr1	136651234	136852519	Ppp1r12b	protein_coding	-
chr1	135542692	137618828	chr1	136882924	137001853	Lgr6	protein_coding	-
chr1	135542692	137618828	chr1	137221383	137264642	Lmod1	protein_coding	+
chr1	135542692	137618828	chr1	137481349	137496527	Gm4793	protein_coding	+
chr1	135542692	137618828	chr1	137616637	137648809	Csrp1	protein_coding	+
chr1	135542692	137618828	chr1	136311954	136329928	Adipor1	protein_coding	+
chr1	135542692	137618828	chr1	137331156	137481932	Nav1	protein_coding	-
chr1	137924705	140019444	chr1	138022754	138027760	Gm15850	lincRNA	-
chr1	137924705	140019444	chr1	138155490	138157450	Gpr25	protein_coding	-
chr1	137924705	140019444	chr1	138308492	138312096	9230116N13Rik	lincRNA	-
chr1	137924705	140019444	chr1	138518674	138521227	Gm17718	lincRNA	-
chr1	137924705	140019444	chr1	138521477	138526630	Zfp281	protein_coding	+
chr1	137924705	140019444	chr1	138593950	138594048	AC125186.1	snRNA	+
chr1	137924705	140019444	chr1	138654086	138654186	AC125186.2	miRNA	-
chr1	137924705	140019444	chr1	138886787	138886847	U7	snRNA	-
chr1	137924705	140019444	chr1	139112120	139112224	U6	snRNA	-
chr1	137924705	140019444	chr1	139263727	139263824	SNORA17	snoRNA	-
chr1	137924705	140019444	chr1	139630894	139631010	SNORA17	snoRNA	+
chr1	137924705	140019444	chr1	139824746	139826850	A130050O07Rik	protein_coding	+
chr1	137924705	140019444	chr1	139863031	139863118	Mir181a-1	miRNA	+
chr1	137924705	140019444	chr1	139863215	139863295	Mir181b-1	miRNA	+
chr1	137924705	140019444	chr1	139884233	139884353	5S_rRNA	rRNA	-
chr1	137924705	140019444	chr1	137904795	137931607	Tmem9	protein_coding	+
chr1	137924705	140019444	chr1	137949326	138016399	Cacna1s	protein_coding	+
chr1	137924705	140019444	chr1	138027965	138074575	Kif21b	protein_coding	+
chr1	137924705	140019444	chr1	138078050	138103674	2310006M14Rik	protein_coding	-
chr1	137924705	140019444	chr1	138110107	138130841	5730559C18Rik	protein_coding	-
chr1	137924705	140019444	chr1	138112650	138121648	Gm17643	lincRNA	+
chr1	137924705	140019444	chr1	138155983	138170983	Gm17543	lincRNA	+
chr1	137924705	140019444	chr1	138164699	138242681	Camsap2	protein_coding	-
chr1	137924705	140019444	chr1	138311847	138336735	Ddx59	protein_coding	+
chr1	137924705	140019444	chr1	138592787	138622305	Gm16880	lincRNA	+
chr1	137924705	140019444	chr1	138740160	138857004	Nr5a2	protein_coding	-
chr1	137924705	140019444	chr1	139959437	140071882	Ptprc	protein_coding	-
chr1	137924705	140019444	chr1	138364534	138428088	Kif14	protein_coding	+
chr1	151190243	151857993	chr1	151554506	151554612	U6	snRNA	-
chr1	151190243	151857993	chr1	151581879	151581988	n-R5s218	rRNA	-
chr1	151190243	151857993	chr1	151688659	151688791	n-R5s219	rRNA	+
chr1	151190243	151857993	chr1	151676747	151808420	Pla2g4a	protein_coding	-
chr1	152076528	154178483	chr1	152112664	152113129	Gm15453	pseudogene	-
chr1	152076528	154178483	chr1	152396446	152396809	Ska2l-ps	pseudogene	+
chr1	152076528	154178483	chr1	152909133	152909240	U6	snRNA	-
chr1	152076528	154178483	chr1	153107953	153108044	U2	snRNA	-
chr1	152076528	154178483	chr1	153160676	153160758	Y_RNA	misc_RNA	+
chr1	152076528	154178483	chr1	153191498	153191866	Gm10138	pseudogene	-
chr1	152076528	154178483	chr1	153701952	153702085	U4	snRNA	-
chr1	152076528	154178483	chr1	152208434	152240210	BC003331	protein_coding	-
chr1	152076528	154178483	chr1	152239967	152297062	Tpr	protein_coding	+
chr1	152076528	154178483	chr1	153191627	153211575	Ivns1abp	protein_coding	+
chr1	152076528	154178483	chr1	153275777	153305312	1190005F20Rik	protein_coding	+
chr1	152076528	154178483	chr1	153316535	153347953	Rnf2	protein_coding	-
chr1	152076528	154178483	chr1	152166546	152181035	Pdc	protein_coding	+
chr1	152076528	154178483	chr1	152296541	152313295	Prg4	protein_coding	-
chr1	152076528	154178483	chr1	152409653	152840565	Hmcn1	protein_coding	-
chr1	152076528	154178483	chr1	153214828	153275585	1200016B10Rik	protein_coding	-
chr1	152076528	154178483	chr1	153418315	153569069	Fam129a	protein_coding	+
chr1	152076528	154178483	chr1	153602503	153669458	Edem3	protein_coding	+
chr1	152076528	154178483	chr1	153731653	153937450	1700025G04Rik	protein_coding	-
chr1	158286453	159787166	chr1	158296168	158296613	Gm2000	protein_coding	+
chr1	158286453	159787166	chr1	158454361	158455283	Gm10031	pseudogene	+
chr1	158286453	159787166	chr1	158723642	158723975	Gm15428	pseudogene	+
chr1	158286453	159787166	chr1	159029278	159038811	1700057K13Rik	protein_coding	-
chr1	158286453	159787166	chr1	159314061	159314460	Gm6058	pseudogene	-
chr1	158286453	159787166	chr1	159342482	159350366	2810025M15Rik	protein_coding	+
chr1	158286453	159787166	chr1	158295059	158330121	9430070O13Rik	protein_coding	-
chr1	158286453	159787166	chr1	158358238	158404459	Soat1	protein_coding	-
chr1	158286453	159787166	chr1	158488916	158579699	Abl2	protein_coding	+
chr1	158286453	159787166	chr1	158608675	158649132	Fam20b	protein_coding	-
chr1	158286453	159787166	chr1	158768692	158791209	Angptl1	protein_coding	+
chr1	158286453	159787166	chr1	159388710	159419191	BC026585	protein_coding	+
chr1	158286453	159787166	chr1	159428005	159441852	Gm15486	processed_transcript	-
chr1	158286453	159787166	chr1	159436858	159498556	Sec16b	protein_coding	+
chr1	158286453	159787166	chr1	158583747	158604487	Tor3a	protein_coding	-
chr1	158286453	159787166	chr1	158734296	158869757	Ralgps2	protein_coding	-
chr1	158286453	159787166	chr1	159065313	159342726	Rasal2	protein_coding	-
chr1	163192656	167237276	chr1	163482679	163482797	5S_rRNA	rRNA	-
chr1	163192656	167237276	chr1	163656372	163657620	Gm15429	pseudogene	-
chr1	163192656	167237276	chr1	163710819	163718626	Fasl	protein_coding	-
chr1	163192656	167237276	chr1	164080497	164080693	AC157798.1	miRNA	-
chr1	163192656	167237276	chr1	164147944	164148054	Mir199a-2	miRNA	+
chr1	163192656	167237276	chr1	164153498	164153608	Mir214	miRNA	+
chr1	163192656	167237276	chr1	164246222	164246652	Gm16101	pseudogene	+
chr1	163192656	167237276	chr1	164407810	164410074	Gm10176	protein_coding	+
chr1	163192656	167237276	chr1	164558487	164559114	Gm5705	protein_coding	-
chr1	163192656	167237276	chr1	164577333	164588304	7420461P10Rik	protein_coding	-
chr1	163192656	167237276	chr1	164984948	164985082	SNORA17	snoRNA	-
chr1	163192656	167237276	chr1	165048357	165048479	SNORA40	snoRNA	+
chr1	163192656	167237276	chr1	165332413	165332521	U6atac	snRNA	+
chr1	163192656	167237276	chr1	165659699	165660741	Gm2343	pseudogene	+
chr1	163192656	167237276	chr1	165925019	165927374	2810422O20Rik	protein_coding	+
chr1	163192656	167237276	chr1	166073562	166076497	Gm16587	processed_transcript	-
chr1	163192656	167237276	chr1	166078721	166082348	Gm16548	lincRNA	-
chr1	163192656	167237276	chr1	166096709	166097064	Gm16588	pseudogene	+
chr1	163192656	167237276	chr1	166433437	166445013	Gm16608	lincRNA	+
chr1	163192656	167237276	chr1	166861774	166865658	Xcl1	protein_coding	-
chr1	163192656	167237276	chr1	166954475	166954587	AC133891.1	miRNA	+
chr1	163192656	167237276	chr1	167078954	167079080	Gm16550	pseudogene	-
chr1	163192656	167237276	chr1	163325580	163348337	Tnfsf4	protein_coding	+
chr1	163192656	167237276	chr1	163424785	163435421	Tnfsf18	protein_coding	+
chr1	163192656	167237276	chr1	163746242	163806792	AI848100	protein_coding	-
chr1	163192656	167237276	chr1	163872216	163909767	4930558K02Rik	protein_coding	-
chr1	163192656	167237276	chr1	163899316	163957237	Pigc	protein_coding	+
chr1	163192656	167237276	chr1	163935099	163946625	2810442N19Rik	processed_transcript	+
chr1	163192656	167237276	chr1	164147753	164155681	Dnm3os	processed_transcript	+
chr1	163192656	167237276	chr1	164462257	164478682	Mettl13	protein_coding	-
chr1	163192656	167237276	chr1	164500645	164529215	Vamp4	protein_coding	+
chr1	163192656	167237276	chr1	164569280	164579824	Myoc	protein_coding	+
chr1	163192656	167237276	chr1	164724013	164744103	Fmo4	protein_coding	-
chr1	163192656	167237276	chr1	164759691	164796679	Fmo1	protein_coding	-
chr1	163192656	167237276	chr1	164804447	164828857	Fmo2	protein_coding	-
chr1	163192656	167237276	chr1	164954432	165015801	4921528O07Rik	protein_coding	-
chr1	163192656	167237276	chr1	165175246	165243841	Prrx1	protein_coding	-
chr1	163192656	167237276	chr1	165210486	165217176	Gm20471	processed_transcript	+
chr1	163192656	167237276	chr1	165231920	165233751	Gm17698	lincRNA	-
chr1	163192656	167237276	chr1	165315039	165333772	Gorab	protein_coding	-
chr1	163192656	167237276	chr1	165632387	165655363	Mettl11b	protein_coding	-
chr1	163192656	167237276	chr1	165859230	165885257	Scyl3	protein_coding	+
chr1	163192656	167237276	chr1	165876123	165924927	BC055324	protein_coding	-
chr1	163192656	167237276	chr1	165978364	165987808	Sele	protein_coding	+
chr1	163192656	167237276	chr1	165992206	166010916	Sell	protein_coding	+
chr1	163192656	167237276	chr1	166081968	166150408	F5	protein_coding	+
chr1	163192656	167237276	chr1	166179176	166195516	Slc19a2	protein_coding	+
chr1	163192656	167237276	chr1	166205715	166217978	4930455F23Rik	protein_coding	+
chr1	163192656	167237276	chr1	166219930	166237620	Blzf1	protein_coding	-
chr1	163192656	167237276	chr1	166367397	166388486	Atp1b1	protein_coding	-
chr1	163192656	167237276	chr1	166726862	166754397	Dpt	protein_coding	+
chr1	163192656	167237276	chr1	167067985	167090904	Tbx19	protein_coding	-
chr1	163192656	167237276	chr1	167145052	167167074	Tiprl	protein_coding	-
chr1	163192656	167237276	chr1	163912583	164408165	Dnm3	protein_coding	-
chr1	163192656	167237276	chr1	164883932	164914659	Fmo3	protein_coding	-
chr1	163192656	167237276	chr1	165709713	165847240	Kifap3	protein_coding	+
chr1	163192656	167237276	chr1	166045394	166080157	Selp	protein_coding	+
chr1	163192656	167237276	chr1	166243009	166334805	Nme7	protein_coding	+
chr1	163192656	167237276	chr1	167104471	167124564	Sft2d2	protein_coding	-
chr1	163192656	167237276	chr1	167232755	167253061	Gpr161	protein_coding	+
chr1	163192656	167237276	chr1	164603532	164670681	Prrc2c	protein_coding	-
chr1	169852111	173100461	chr1	171383658	171384000	Gm5265	pseudogene	-
chr1	169852111	173100461	chr1	171671607	171677773	Rgs4	protein_coding	-
chr1	169852111	173100461	chr1	171729580	171729687	U6	snRNA	-
chr1	169852111	173100461	chr1	171858778	171864784	1700084C01Rik	protein_coding	+
chr1	169852111	173100461	chr1	171862828	171864379	Gm15852	lincRNA	-
chr1	169852111	173100461	chr1	172144990	172145687	4930500M09Rik	protein_coding	+
chr1	169852111	173100461	chr1	172231276	172232958	Gm7694	protein_coding	-
chr1	169852111	173100461	chr1	172238991	172242258	1700015E13Rik	protein_coding	+
chr1	169852111	173100461	chr1	172519738	172520596	Gm10174	protein_coding	+
chr1	169852111	173100461	chr1	172681847	172681954	U6	snRNA	-
chr1	169852111	173100461	chr1	172762895	172763002	U6	snRNA	-
chr1	169852111	173100461	chr1	172803628	172815671	Dusp12	protein_coding	-
chr1	169852111	173100461	chr1	172837403	172843072	Fcrlb	protein_coding	-
chr1	169852111	173100461	chr1	172855439	172855775	Gm2962	pseudogene	-
chr1	169852111	173100461	chr1	172958095	172958260	U1	snRNA	+
chr1	169852111	173100461	chr1	173080841	173091261	Mpz	protein_coding	+
chr1	169852111	173100461	chr1	171585631	171625944	Rgs5	protein_coding	+
chr1	169852111	173100461	chr1	171879665	171899372	Hsd17b7	protein_coding	-
chr1	169852111	173100461	chr1	171899539	171902526	3110045C21Rik	lincRNA	+
chr1	169852111	173100461	chr1	172123550	172145528	Uhmk1	protein_coding	-
chr1	169852111	173100461	chr1	172162879	172183739	Sh2d1b2	protein_coding	+
chr1	169852111	173100461	chr1	172207506	172216900	Sh2d1b1	protein_coding	+
chr1	169852111	173100461	chr1	172574662	172612920	Olfml2b	protein_coding	+
chr1	169852111	173100461	chr1	172798775	172811852	Gm9929	lincRNA	+
chr1	169852111	173100461	chr1	172847706	172857714	Fcrla	protein_coding	-
chr1	169852111	173100461	chr1	172890688	172906678	Fcgr2b	protein_coding	-
chr1	169852111	173100461	chr1	172949050	172959892	Fcgr4	protein_coding	+
chr1	169852111	173100461	chr1	172981299	172995066	Fcgr3	protein_coding	-
chr1	169852111	173100461	chr1	173044048	173057098	1700009P17Rik	protein_coding	+
chr1	169852111	173100461	chr1	173057295	173080734	Sdhc	protein_coding	-
chr1	169852111	173100461	chr1	170050129	170362300	Pbx1	protein_coding	-
chr1	169852111	173100461	chr1	171428064	171461595	Nuf2	protein_coding	-
chr1	169852111	173100461	chr1	172072068	172105088	Uap1	protein_coding	-
chr1	169852111	173100461	chr1	172232798	172519992	Nos1ap	protein_coding	-
chr1	169852111	173100461	chr1	172634587	172797902	Atf6	protein_coding	-
chr1	169852111	173100461	chr1	171902438	172040632	Ddr2	protein_coding	-
chr1	180533349	183745460	chr1	180567035	180567202	U1	snRNA	+
chr1	180533349	183745460	chr1	181450387	181451039	Gm5561	protein_coding	-
chr1	180533349	183745460	chr1	181468547	181469066	Gm15480	pseudogene	+
chr1	180533349	183745460	chr1	181733506	181734807	Gm10518	protein_coding	+
chr1	180533349	183745460	chr1	182257101	182260681	Gm5069	protein_coding	-
chr1	180533349	183745460	chr1	182623173	182627165	Mixl1	protein_coding	-
chr1	180533349	183745460	chr1	182663925	182664013	AC167020.1	miRNA	-
chr1	180533349	183745460	chr1	182730962	182744074	H3f3a	protein_coding	-
chr1	180533349	183745460	chr1	182732698	182739614	Gm17275	lincRNA	+
chr1	180533349	183745460	chr1	182743906	182746990	Gm16067	processed_transcript	+
chr1	180533349	183745460	chr1	182762899	182763007	U6	snRNA	+
chr1	180533349	183745460	chr1	182834404	182838218	Pycr2	protein_coding	+
chr1	180533349	183745460	chr1	182865152	182868531	Lefty1	protein_coding	+
chr1	180533349	183745460	chr1	182882194	182888280	2210411M09Rik	lincRNA	-
chr1	180533349	183745460	chr1	182981367	182990798	9130409I23Rik	protein_coding	+
chr1	180533349	183745460	chr1	183172075	183172498	Rpl35a-ps2	pseudogene	-
chr1	180533349	183745460	chr1	183330594	183330887	Gm16547	pseudogene	-
chr1	180533349	183745460	chr1	183361853	183362531	Gm16539	pseudogene	-
chr1	180533349	183745460	chr1	183439763	183441582	Ccdc121	protein_coding	-
chr1	180533349	183745460	chr1	183743737	183743831	U6	snRNA	-
chr1	180533349	183745460	chr1	180828712	180847745	Gm16564	processed_transcript	-
chr1	180533349	183745460	chr1	181458185	181476398	Tfb2m	protein_coding	-
chr1	180533349	183745460	chr1	181598340	181617320	Sccpdh	protein_coding	+
chr1	180533349	183745460	chr1	181675024	181733811	Ahctf1	protein_coding	-
chr1	180533349	183745460	chr1	182095368	182129733	Adck3	protein_coding	-
chr1	180533349	183745460	chr1	182362517	182413598	6330403A02Rik	protein_coding	-
chr1	180533349	183745460	chr1	182499085	182531384	Parp1	protein_coding	+
chr1	180533349	183745460	chr1	182656173	182684334	Acbd3	protein_coding	+
chr1	180533349	183745460	chr1	182781281	182798228	BC031781	protein_coding	+
chr1	180533349	183745460	chr1	182823238	182829234	Lefty2	protein_coding	+
chr1	180533349	183745460	chr1	182872474	182905243	Tmem63a	protein_coding	+
chr1	180533349	183745460	chr1	182906285	182951035	Ephx1	protein_coding	-
chr1	180533349	183745460	chr1	183023553	183074288	Nvl	protein_coding	-
chr1	180533349	183745460	chr1	183081061	183099125	Cnih4	protein_coding	+
chr1	180533349	183745460	chr1	183156206	183158621	A430110L20Rik	protein_coding	+
chr1	180533349	183745460	chr1	183669118	183699805	Dnahc14	protein_coding	+
chr1	180533349	183745460	chr1	180459255	180862986	Kif26b	protein_coding	+
chr1	180533349	183745460	chr1	181476500	181557609	Cnst	protein_coding	+
chr1	180533349	183745460	chr1	181625427	181675316	Gm1305	protein_coding	-
chr1	180533349	183745460	chr1	181890602	182095734	Cdc42bpa	protein_coding	+
chr1	180533349	183745460	chr1	182157134	182193569	Psen2	protein_coding	-
chr1	180533349	183745460	chr1	182260606	182354933	Itpkb	protein_coding	+
chr1	180533349	183745460	chr1	182571497	182620816	Lin9	protein_coding	+
chr1	180533349	183745460	chr1	183103358	183142109	Wdr26	protein_coding	-
chr1	180533349	183745460	chr1	183282758	183390772	Cnih3	protein_coding	+
chr1	180533349	183745460	chr1	183745446	183772532	Lbr	protein_coding	-
chr1	180533349	183745460	chr1	180882090	181448172	Smyd3	protein_coding	-
chr10	23414661	24855022	chr10	23504989	23507015	Rps12	protein_coding	-
chr10	23414661	24855022	chr10	23505152	23505281	Snora33	snoRNA	-
chr10	23414661	24855022	chr10	23505555	23505629	Snord100	snoRNA	-
chr10	23414661	24855022	chr10	23506275	23506349	SNORD101	snoRNA	-
chr10	23414661	24855022	chr10	23614493	23625149	Vnn1	protein_coding	+
chr10	23414661	24855022	chr10	23640161	23641275	Taar1	protein_coding	+
chr10	23414661	24855022	chr10	23669321	23670428	Taar3	protein_coding	+
chr10	23414661	24855022	chr10	23680299	23681343	Taar4	protein_coding	+
chr10	23414661	24855022	chr10	23704414	23705452	Taar6	protein_coding	-
chr10	23414661	24855022	chr10	23712210	23713498	Taar7a	protein_coding	-
chr10	23414661	24855022	chr10	23719744	23720821	Taar7b	protein_coding	+
chr10	23414661	24855022	chr10	23733275	23734330	Taar7c-ps	pseudogene	+
chr10	23414661	24855022	chr10	23741034	23741567	Gm15136	pseudogene	+
chr10	23414661	24855022	chr10	23747027	23748104	Taar7d	protein_coding	+
chr10	23414661	24855022	chr10	23757353	23758568	Taar7e	protein_coding	+
chr10	23414661	24855022	chr10	23765397	23766012	Gm6884	pseudogene	+
chr10	23414661	24855022	chr10	23769315	23770392	Taar7f	protein_coding	+
chr10	23414661	24855022	chr10	23796266	23797375	Taar8a	protein_coding	+
chr10	23414661	24855022	chr10	23811000	23812126	Taar8b	protein_coding	-
chr10	23414661	24855022	chr10	23820648	23821757	Taar8c	protein_coding	-
chr10	23414661	24855022	chr10	23828194	23829388	Taar9	protein_coding	-
chr10	23414661	24855022	chr10	23845874	23852286	Gm15137	processed_transcript	+
chr10	23414661	24855022	chr10	23913277	23913370	AC125010.1	miRNA	-
chr10	23414661	24855022	chr10	24167295	24172463	Gm15271	processed_transcript	+
chr10	23414661	24855022	chr10	24234084	24234317	Gm15272	pseudogene	-
chr10	23414661	24855022	chr10	24286882	24287940	Gm6893	pseudogene	-
chr10	23414661	24855022	chr10	24315247	24318489	Ctgf	protein_coding	+
chr10	23414661	24855022	chr10	24613785	24613892	U6	snRNA	+
chr10	23414661	24855022	chr10	24773945	24774030	AC153974.1	miRNA	+
chr10	23414661	24855022	chr10	23516791	23547774	1110021L09Rik	protein_coding	+
chr10	23414661	24855022	chr10	23571267	23589649	Vnn3	protein_coding	+
chr10	23414661	24855022	chr10	23658377	23661389	Taar2	protein_coding	+
chr10	23414661	24855022	chr10	23690466	23691588	Taar5	protein_coding	+
chr10	23414661	24855022	chr10	23869122	23908765	Stx7	protein_coding	+
chr10	23414661	24855022	chr10	24269246	24316914	Gm15270	lincRNA	-
chr10	23414661	24855022	chr10	24589791	24633335	Med23	protein_coding	+
chr10	23414661	24855022	chr10	23943322	24022596	Moxd1	protein_coding	+
chr10	23414661	24855022	chr10	24357719	24431965	Enpp1	protein_coding	-
chr10	23414661	24855022	chr10	24493619	24556001	Enpp3	protein_coding	-
chr10	23414661	24855022	chr10	24635013	24647276	Arg1	protein_coding	-
chr10	27876880	28163733	chr10	27933844	27933927	AC153972.1	miRNA	-
chr10	27876880	28163733	chr10	27794625	28317203	Ptprk	protein_coding	+
chr10	58221963	59800519	chr10	58275321	58275890	Gm9987	pseudogene	-
chr10	58221963	59800519	chr10	58658446	58658573	SNORA17	snoRNA	+
chr10	58221963	59800519	chr10	58858502	58859132	Gm10273	pseudogene	+
chr10	58221963	59800519	chr10	59078810	59079146	Gm10322	protein_coding	+
chr10	58221963	59800519	chr10	59171537	59171786	Gm17148	pseudogene	+
chr10	58221963	59800519	chr10	59261946	59263002	Gm17059	processed_transcript	-
chr10	58221963	59800519	chr10	59269304	59270162	Gm7399	pseudogene	+
chr10	58221963	59800519	chr10	59280413	59280545	SNORA17	snoRNA	-
chr10	58221963	59800519	chr10	59412422	59414518	Ddit4	protein_coding	-
chr10	58221963	59800519	chr10	59673932	59673999	AC155640.1	miRNA	-
chr10	58221963	59800519	chr10	59704456	59704547	AC155640.2	miRNA	+
chr10	58221963	59800519	chr10	58604397	58684595	2017-09-10	protein_coding	-
chr10	58221963	59800519	chr10	58684700	58689179	Ankrd57	pseudogene	+
chr10	58221963	59800519	chr10	58786043	58836052	P4ha1	protein_coding	+
chr10	58221963	59800519	chr10	58866407	58884724	Pla2g12b	protein_coding	+
chr10	58221963	59800519	chr10	58885705	58904526	Oit3	protein_coding	-
chr10	58221963	59800519	chr10	59342303	59362050	Dnajb12	protein_coding	+
chr10	58221963	59800519	chr10	59450656	59465860	Anapc16	protein_coding	-
chr10	58221963	59800519	chr10	59568966	59597946	Spock2	protein_coding	+
chr10	58221963	59800519	chr10	59644279	59682008	Chst3	protein_coding	-
chr10	58221963	59800519	chr10	59740374	59765345	Psap	protein_coding	+
chr10	58221963	59800519	chr10	58276106	58601664	Sh3rf3	protein_coding	+
chr10	58221963	59800519	chr10	58909731	59079440	Ccdc109a	protein_coding	-
chr10	58221963	59800519	chr10	59165224	59326880	Cbara1	protein_coding	+
chr10	58221963	59800519	chr10	59465586	59562734	Ascc1	protein_coding	+
chr10	58221963	59800519	chr10	59765495	60159238	Cdh23	protein_coding	-
chr10	69525276	71913318	chr10	69746982	69747701	Gm7097	processed_transcript	-
chr10	69525276	71913318	chr10	69748296	69750924	Gm9877	pseudogene	-
chr10	69525276	71913318	chr10	69963939	69964251	7SK	misc_RNA	-
chr10	69525276	71913318	chr10	70344851	70344958	U6	snRNA	+
chr10	69525276	71913318	chr10	70545623	70546399	Gm15647	processed_transcript	+
chr10	69525276	71913318	chr10	71167325	71168033	Gm4798	pseudogene	+
chr10	69525276	71913318	chr10	71360783	71360914	SNORA17	snoRNA	+
chr10	69525276	71913318	chr10	71442637	71443442	1700049L16Rik	pseudogene	-
chr10	69525276	71913318	chr10	71772068	71773907	Gm9923	pseudogene	+
chr10	69525276	71913318	chr10	69667431	69682458	2310015B20Rik	protein_coding	+
chr10	69525276	71913318	chr10	70020429	70118713	Phyhipl	protein_coding	-
chr10	69525276	71913318	chr10	70688211	70701028	Tfam	protein_coding	-
chr10	69525276	71913318	chr10	70717727	70748010	Ube2d1	protein_coding	-
chr10	69525276	71913318	chr10	70793227	70807702	Cisd1	protein_coding	-
chr10	69525276	71913318	chr10	70810510	70896075	Ipmk	protein_coding	+
chr10	69525276	71913318	chr10	69559868	69655948	Ccdc6	protein_coding	+
chr10	69525276	71913318	chr10	69707847	69748716	Slc16a9	protein_coding	+
chr10	69525276	71913318	chr10	69903415	70021479	Fam13c	protein_coding	+
chr10	69525276	71913318	chr10	70331416	70397072	4930533K18Rik	protein_coding	+
chr10	69525276	71913318	chr10	70385579	70622448	Bicc1	protein_coding	-
chr10	74730119	78563262	chr10	74905364	74905687	7SK	misc_RNA	+
chr10	74730119	78563262	chr10	75052886	75053398	Gm9985	pseudogene	-
chr10	74730119	78563262	chr10	75075901	75076014	U6	snRNA	-
chr10	74730119	78563262	chr10	75236859	75244159	Gstt3	protein_coding	-
chr10	74730119	78563262	chr10	75294589	75297626	Gstt2	protein_coding	-
chr10	74730119	78563262	chr10	75322097	75322995	Mif	protein_coding	-
chr10	74730119	78563262	chr10	75356142	75358686	Derl3	protein_coding	+
chr10	74730119	78563262	chr10	75400465	75403417	Gm867	protein_coding	-
chr10	74730119	78563262	chr10	75405801	75412402	Vpreb3	protein_coding	+
chr10	74730119	78563262	chr10	75408039	75408432	Gm16221	pseudogene	-
chr10	74730119	78563262	chr10	75414976	75415087	AC134382.1	miRNA	+
chr10	74730119	78563262	chr10	75432642	75432916	Gm16219	pseudogene	+
chr10	74730119	78563262	chr10	75455435	75456737	Gm16220	processed_transcript	-
chr10	74730119	78563262	chr10	75541361	75543247	Gm16222	processed_transcript	+
chr10	74730119	78563262	chr10	75670070	75670154	Mir678	miRNA	-
chr10	74730119	78563262	chr10	75716597	75723904	S100b	protein_coding	+
chr10	74730119	78563262	chr10	75755909	75757605	Gm16240	processed_transcript	+
chr10	74730119	78563262	chr10	76025016	76032946	1700027D21Rik	protein_coding	+
chr10	74730119	78563262	chr10	76027509	76033277	Gm15343	processed_transcript	-
chr10	74730119	78563262	chr10	76038392	76053083	Ftcd	protein_coding	+
chr10	74730119	78563262	chr10	76720520	76721968	Gm10941	protein_coding	-
chr10	74730119	78563262	chr10	77103968	77104052	Mir1930	miRNA	+
chr10	74730119	78563262	chr10	77169388	77169703	Gm10272	protein_coding	+
chr10	74730119	78563262	chr10	77174201	77174561	Gm10024	protein_coding	+
chr10	74730119	78563262	chr10	77178569	77178914	Gm10142	protein_coding	+
chr10	74730119	78563262	chr10	77183330	77184001	Krtap12-1	protein_coding	+
chr10	74730119	78563262	chr10	77189248	77189593	Gm10100	protein_coding	+
chr10	74730119	78563262	chr10	77221734	77222427	Gm3233	protein_coding	-
chr10	74730119	78563262	chr10	77233377	77234070	Gm3238	protein_coding	-
chr10	74730119	78563262	chr10	77238996	77239689	Gm7138	protein_coding	-
chr10	74730119	78563262	chr10	77244594	77245287	Gm3250	protein_coding	-
chr10	74730119	78563262	chr10	77289121	77289787	Krtap10-4	pseudogene	-
chr10	74730119	78563262	chr10	77776909	77777028	n-R5s77	rRNA	+
chr10	74730119	78563262	chr10	77832757	77833065	7SK	misc_RNA	-
chr10	74730119	78563262	chr10	77856058	77856497	Gm10146	protein_coding	+
chr10	74730119	78563262	chr10	77947314	77950587	Gm9978	protein_coding	-
chr10	74730119	78563262	chr10	77981367	77981483	5S_rRNA	rRNA	+
chr10	74730119	78563262	chr10	77982351	77983293	Olfr1358	protein_coding	+
chr10	74730119	78563262	chr10	78037244	78047243	Ilvbl	protein_coding	+
chr10	74730119	78563262	chr10	78074413	78080819	Olfr1357	protein_coding	-
chr10	74730119	78563262	chr10	78174741	78181038	Casp14	protein_coding	-
chr10	74730119	78563262	chr10	78209668	78215812	Ccdc105	protein_coding	-
chr10	74730119	78563262	chr10	78309695	78310658	Olfr1356	protein_coding	-
chr10	74730119	78563262	chr10	78338293	78342851	Olfr1355	protein_coding	+
chr10	74730119	78563262	chr10	78379586	78380519	Olfr1354	protein_coding	+
chr10	74730119	78563262	chr10	78417951	78418884	Olfr8	protein_coding	+
chr10	74730119	78563262	chr10	78480068	78481028	Olfr1351	protein_coding	+
chr10	74730119	78563262	chr10	78497467	78498547	Olfr57	protein_coding	+
chr10	74730119	78563262	chr10	74779687	74797533	Adora2a	protein_coding	+
chr10	74730119	78563262	chr10	74869655	74904424	Upb1	protein_coding	+
chr10	74730119	78563262	chr10	74980786	74998185	Snrpd3	protein_coding	+
chr10	74730119	78563262	chr10	75012869	75023075	AI646023	protein_coding	-
chr10	74730119	78563262	chr10	75024348	75048945	Ggt1	protein_coding	+
chr10	74730119	78563262	chr10	75033276	75052401	Gm17269	protein_coding	+
chr10	74730119	78563262	chr10	75052125	75079713	Ggt5	protein_coding	+
chr10	74730119	78563262	chr10	75108854	75227102	Cabin1	protein_coding	-
chr10	74730119	78563262	chr10	75246557	75261329	Gstt1	protein_coding	-
chr10	74730119	78563262	chr10	75277687	75285288	Gstt4	protein_coding	-
chr10	74730119	78563262	chr10	75385966	75400678	Mmp11	protein_coding	-
chr10	74730119	78563262	chr10	75398317	75400470	Chchd10	protein_coding	+
chr10	74730119	78563262	chr10	75417258	75472336	Gm5134	protein_coding	+
chr10	74730119	78563262	chr10	75520238	75573706	Slc5a4b	protein_coding	-
chr10	74730119	78563262	chr10	75669966	75700610	Prmt2	protein_coding	-
chr10	74730119	78563262	chr10	75911825	75923855	2610028H24Rik	protein_coding	+
chr10	74730119	78563262	chr10	75922313	75931859	Ybey	protein_coding	-
chr10	74730119	78563262	chr10	75931671	75978601	Mcm3ap	protein_coding	+
chr10	74730119	78563262	chr10	75994332	76019883	Lss	protein_coding	+
chr10	74730119	78563262	chr10	76058506	76086375	Col6a2	protein_coding	-
chr10	74730119	78563262	chr10	76171536	76188913	Col6a1	protein_coding	-
chr10	74730119	78563262	chr10	76474739	76484959	Gm10787	protein_coding	+
chr10	74730119	78563262	chr10	76494985	76523747	Slc19a1	protein_coding	+
chr10	74730119	78563262	chr10	76722044	76732331	Pofut2	protein_coding	+
chr10	74730119	78563262	chr10	76949400	76978558	1810008A18Rik	protein_coding	-
chr10	74730119	78563262	chr10	76949408	76979175	2810425M01Rik	lincRNA	+
chr10	74730119	78563262	chr10	76992996	77028453	Itgb2	protein_coding	+
chr10	74730119	78563262	chr10	77044464	77061477	Pttg1ip	protein_coding	+
chr10	74730119	78563262	chr10	77085019	77108738	Ube2g2	protein_coding	+
chr10	74730119	78563262	chr10	77250234	77274588	Gm7137	protein_coding	-
chr10	74730119	78563262	chr10	77315606	77316284	Gm10318	protein_coding	+
chr10	74730119	78563262	chr10	77360319	77365281	Lrrc3	protein_coding	-
chr10	74730119	78563262	chr10	77370466	77433308	Trpm2	protein_coding	-
chr10	74730119	78563262	chr10	77441268	77449650	1810043G02Rik	protein_coding	+
chr10	74730119	78563262	chr10	77492766	77506355	Aire	protein_coding	-
chr10	74730119	78563262	chr10	77504691	77526367	Dnmt3l	protein_coding	+
chr10	74730119	78563262	chr10	77532104	77546000	Icosl	protein_coding	+
chr10	74730119	78563262	chr10	77624811	77632513	D10Jhu81e	protein_coding	-
chr10	74730119	78563262	chr10	77633654	77647894	Pwp2	protein_coding	-
chr10	74730119	78563262	chr10	77649469	77707387	Trappc10	protein_coding	-
chr10	74730119	78563262	chr10	77731922	77815234	Agpat3	protein_coding	-
chr10	74730119	78563262	chr10	77863106	77875788	Rrp1	protein_coding	-
chr10	74730119	78563262	chr10	77888414	77890364	Cstb	protein_coding	+
chr10	74730119	78563262	chr10	77899488	77927720	Pdxk	protein_coding	-
chr10	74730119	78563262	chr10	78047247	78054709	Syde1	protein_coding	-
chr10	74730119	78563262	chr10	78426053	78433357	Olfr1353	protein_coding	+
chr10	74730119	78563262	chr10	78443794	78447466	Olfr1352	protein_coding	+
chr10	74730119	78563262	chr10	78527118	78560345	2610008E11Rik	protein_coding	-
chr10	74730119	78563262	chr10	74674817	74775144	Specc1l	protein_coding	+
chr10	74730119	78563262	chr10	74813855	74980717	1110038D17Rik	protein_coding	-
chr10	74730119	78563262	chr10	75099363	75106753	Susd2	protein_coding	-
chr10	74730119	78563262	chr10	75233974	75236159	Ddt	protein_coding	-
chr10	74730119	78563262	chr10	75234195	75243699	RP23-333M15.8	protein_coding	-
chr10	74730119	78563262	chr10	75359513	75384362	Smarcb1	protein_coding	-
chr10	74730119	78563262	chr10	75610195	75652010	Slc5a4a	protein_coding	+
chr10	74730119	78563262	chr10	75722173	75808036	Dip2a	protein_coding	-
chr10	74730119	78563262	chr10	75813998	75905657	Pcnt	protein_coding	-
chr10	74730119	78563262	chr10	76008615	76024971	4930483K19Rik	lincRNA	-
chr10	74730119	78563262	chr10	76224601	76424632	Pcbp3	protein_coding	-
chr10	74730119	78563262	chr10	76753470	76881015	Adarb1	protein_coding	-
chr10	74730119	78563262	chr10	77068841	77104288	Sumo3	protein_coding	+
chr10	74730119	78563262	chr10	77292211	77349766	C330046G03Rik	protein_coding	+
chr10	74730119	78563262	chr10	77449691	77472828	Pfkl	protein_coding	-
chr10	74730119	78563262	chr10	78243240	78277570	Slc1a6	protein_coding	+
chr10	74730119	78563262	chr10	76514922	76629293	Col18a1	protein_coding	-
chr10	74730119	78563262	chr10	75495356	75505979	Zfp280b	protein_coding	+
chr10	82738805	84733914	chr10	82822965	82831580	D10Wsu102e	protein_coding	+
chr10	82738805	84733914	chr10	83989049	83996781	Ckap4	protein_coding	-
chr10	82738805	84733914	chr10	84010161	84016083	C330046G13Rik	lincRNA	-
chr10	82738805	84733914	chr10	84077463	84077558	U6	snRNA	+
chr10	82738805	84733914	chr10	84256894	84257452	Gm6613	protein_coding	-
chr10	82738805	84733914	chr10	84273831	84273928	U6	snRNA	-
chr10	82738805	84733914	chr10	84526619	84526676	U7	snRNA	+
chr10	82738805	84733914	chr10	84559763	84565240	Fhl4	protein_coding	-
chr10	82738805	84733914	chr10	83006685	83059214	A230046K03Rik	protein_coding	+
chr10	82738805	84733914	chr10	83185609	83225506	1500009L16Rik	protein_coding	+
chr10	82738805	84733914	chr10	83951037	83960180	4930463O16Rik	processed_transcript	+
chr10	82738805	84733914	chr10	84039370	84077104	Tcp11l2	protein_coding	+
chr10	82738805	84733914	chr10	84082076	84085323	Gm17249	lincRNA	-
chr10	82738805	84733914	chr10	84565371	84580492	AI597468	protein_coding	+
chr10	82738805	84733914	chr10	84582180	84590746	Mterfd3	protein_coding	-
chr10	82738805	84733914	chr10	84594446	84647799	Cry1	protein_coding	-
chr10	82738805	84733914	chr10	82693592	82800627	Slc41a2	protein_coding	-
chr10	82738805	84733914	chr10	82950194	82996885	Aldh1l2	protein_coding	-
chr10	82738805	84733914	chr10	83062777	83111483	Appl2	protein_coding	-
chr10	82738805	84733914	chr10	84085181	84189922	Polr3b	protein_coding	+
chr10	82738805	84733914	chr10	84218806	84369283	Rfx4	protein_coding	+
chr10	82738805	84733914	chr10	84380360	84479191	Ric8b	protein_coding	+
chr10	82738805	84733914	chr10	83833649	83903342	Nuak1	protein_coding	-
chr10	88337515	89798321	chr10	89187494	89187620	AC130216.1	miRNA	-
chr10	88337515	89798321	chr10	89284084	89284191	U6	snRNA	-
chr10	88337515	89798321	chr10	88348736	88392250	Slc5a8	protein_coding	+
chr10	88337515	89798321	chr10	88798304	88807507	Gm17277	lincRNA	-
chr10	88337515	89798321	chr10	88871567	88906712	Gas2l3	protein_coding	-
chr10	88337515	89798321	chr10	88916978	88996330	Nr1h4	protein_coding	-
chr10	88337515	89798321	chr10	89036764	89083998	Slc17a8	protein_coding	-
chr10	88337515	89798321	chr10	89149115	89163611	1500026H17Rik	lincRNA	+
chr10	88337515	89798321	chr10	89174717	89195040	Actr6	protein_coding	-
chr10	88337515	89798321	chr10	88411739	88720535	Ano4	protein_coding	-
chr10	88337515	89798321	chr10	89207735	89282614	Uhrf1bp1l	protein_coding	+
chr10	88337515	89798321	chr10	89101465	89149030	Scyl2	protein_coding	-
chr10	88337515	89798321	chr10	89336416	90435730	Anks1b	protein_coding	+
chr10	90509471	91966248	chr10	90579318	90586804	Slc25a3	protein_coding	-
chr10	90509471	91966248	chr10	90581035	90581281	SNORA53	snoRNA	-
chr10	90509471	91966248	chr10	90612259	90613339	Gm17499	lincRNA	+
chr10	90509471	91966248	chr10	90690930	90691257	Gm16484	protein_coding	+
chr10	90509471	91966248	chr10	91096346	91096431	AC123803.1	miRNA	+
chr10	90509471	91966248	chr10	91534830	91534930	Mir135a-2	miRNA	-
chr10	90509471	91966248	chr10	91599884	91599968	AC125204.1	miRNA	-
chr10	90509471	91966248	chr10	91624847	91627435	Gm17341	lincRNA	+
chr10	90509471	91966248	chr10	91949562	91949624	U7	snRNA	+
chr10	90509471	91966248	chr10	90452055	90545515	Apaf1	protein_coding	-
chr10	90509471	91966248	chr10	90545684	90565352	Ikbip	protein_coding	+
chr10	90509471	91966248	chr10	90610315	90634759	Tmpo	protein_coding	-
chr10	90509471	91966248	chr10	91544490	91627923	Rmst	lincRNA	-
chr10	92100967	92183102	chr10	92151608	92151753	SNORA79	snoRNA	-
chr10	92100967	92183102	chr10	92147490	92185165	Nedd1	protein_coding	-
chr10	94721436	96725484	chr10	94880008	94891274	5730420D15Rik	lincRNA	+
chr10	94721436	96725484	chr10	95021864	95021955	AC159335.1	miRNA	-
chr10	94721436	96725484	chr10	95066425	95066750	7SK	misc_RNA	+
chr10	94721436	96725484	chr10	95135624	95136085	Gm6843	protein_coding	-
chr10	94721436	96725484	chr10	95361236	95361369	SNORA17	snoRNA	+
chr10	94721436	96725484	chr10	95626964	95627065	AC131596.1	miRNA	+
chr10	94721436	96725484	chr10	96079634	96085447	Btg1	protein_coding	+
chr10	94721436	96725484	chr10	96318215	96318304	AC152946.1	miRNA	-
chr10	94721436	96725484	chr10	94847995	94879814	Socs2	protein_coding	-
chr10	94721436	96725484	chr10	94943439	94964561	Mrpl42	protein_coding	-
chr10	94721436	96725484	chr10	94977778	95008292	Ube2n	protein_coding	+
chr10	94721436	96725484	chr10	95009640	95026801	Nudt4	protein_coding	-
chr10	94721436	96725484	chr10	95255204	95257614	4732465J04Rik	protein_coding	+
chr10	94721436	96725484	chr10	94637379	94786767	Cradd	protein_coding	-
chr10	94721436	96725484	chr10	95403296	95508152	Eea1	protein_coding	+
chr10	114414767	116878266	chr10	114428596	114428703	U6	snRNA	+
chr10	114414767	116878266	chr10	114694679	114694985	7SK	misc_RNA	-
chr10	114414767	116878266	chr10	115548719	115550973	4933416C03Rik	protein_coding	-
chr10	114414767	116878266	chr10	115777638	115777775	SNORA4	snoRNA	+
chr10	114414767	116878266	chr10	115855107	115858293	1700058G18Rik	processed_transcript	+
chr10	114414767	116878266	chr10	115910218	115912375	4933400F03Rik	processed_transcript	+
chr10	114414767	116878266	chr10	115910219	115911187	4933400F03Rik	pseudogene	+
chr10	114414767	116878266	chr10	116018336	116020571	5330438D12Rik	pseudogene	+
chr10	114414767	116878266	chr10	116403421	116406161	D630029K05Rik	protein_coding	+
chr10	114414767	116878266	chr10	116482396	116483824	Lrrc10	protein_coding	+
chr10	114414767	116878266	chr10	116620390	116620467	SNORA13	snoRNA	-
chr10	114414767	116878266	chr10	116683787	116685202	Gm10936	protein_coding	+
chr10	114414767	116878266	chr10	116714389	116719377	Lyz2	protein_coding	-
chr10	114414767	116878266	chr10	116724851	116729924	Lyz1	protein_coding	-
chr10	114414767	116878266	chr10	114726918	114752647	Rab21	protein_coding	-
chr10	114414767	116878266	chr10	114777794	114799318	Tmem19	protein_coding	-
chr10	114414767	116878266	chr10	114822014	114869828	Zfc3h1	protein_coding	+
chr10	114414767	116878266	chr10	115007041	115019504	RP23-43M12.1	protein_coding	+
chr10	114414767	116878266	chr10	115254339	115286949	Tspan8	protein_coding	+
chr10	114414767	116878266	chr10	116111646	116116359	Gm16913	lincRNA	+
chr10	114414767	116878266	chr10	116342836	116387436	Rab3ip	protein_coding	-
chr10	114414767	116878266	chr10	116407373	116409665	Gm10271	protein_coding	-
chr10	114414767	116878266	chr10	116423369	116462096	Best3	protein_coding	+
chr10	114414767	116878266	chr10	116488053	116500870	Cct2	protein_coding	-
chr10	114414767	116878266	chr10	116669292	116675759	9530003J23Rik	protein_coding	-
chr10	114414767	116878266	chr10	114515696	114622078	Tph2	protein_coding	-
chr10	114414767	116878266	chr10	114634932	114688549	Tbc1d15	protein_coding	-
chr10	114414767	116878266	chr10	114807021	114821491	Thap2	protein_coding	-
chr10	114414767	116878266	chr10	114887366	115024836	Lgr5	protein_coding	-
chr10	114414767	116878266	chr10	115455268	115711988	Ptprr	protein_coding	+
chr10	114414767	116878266	chr10	115712578	115826594	Ptprb	protein_coding	+
chr10	114414767	116878266	chr10	115854916	115910934	Kcnmb4	protein_coding	-
chr10	114414767	116878266	chr10	115922216	116018567	Cnot2	protein_coding	-
chr10	114414767	116878266	chr10	116213600	116333935	Gm239	protein_coding	-
chr10	114414767	116878266	chr10	116507184	116585530	Frs2	protein_coding	-
chr10	114414767	116878266	chr10	116652197	116661563	Yeats4	protein_coding	-
chr10	114414767	116878266	chr10	116781723	116814029	Cpsf6	protein_coding	-
chr10	120448803	122191823	chr10	120780327	120780714	Gm4478	pseudogene	+
chr10	120448803	122191823	chr10	121055523	121055599	AC124992.1	miRNA	-
chr10	120448803	122191823	chr10	121176992	121189934	BC048403	protein_coding	+
chr10	120448803	122191823	chr10	121885554	121890509	Avpr1a	protein_coding	+
chr10	120448803	122191823	chr10	120471015	120537706	Wif1	protein_coding	+
chr10	120448803	122191823	chr10	120802145	120834301	Gns	protein_coding	+
chr10	120448803	122191823	chr10	120983510	121023850	Tbk1	protein_coding	-
chr10	120448803	122191823	chr10	121024435	121063372	Xpot	protein_coding	-
chr10	120448803	122191823	chr10	121515169	121534427	Tmem5	protein_coding	-
chr10	120448803	122191823	chr10	120700879	120748245	Tbc1d30	protein_coding	-
chr10	120448803	122191823	chr10	120847405	120913306	Rassf3	protein_coding	-
chr10	120448803	122191823	chr10	121078643	121130940	D930020B18Rik	protein_coding	+
chr10	120448803	122191823	chr10	121218046	121484371	Srgap1	protein_coding	-
chr10	120448803	122191823	chr10	122115817	122382851	Ppm1h	protein_coding	+
chr10	125913463	129362612	chr10	126147379	126147439	AC122210.1	miRNA	-
chr10	125913463	129362612	chr10	126277430	126277557	SNORA17	snoRNA	-
chr10	125913463	129362612	chr10	126432585	126432669	Mir26a-2	miRNA	+
chr10	125913463	129362612	chr10	126435495	126435616	Mir546	miRNA	+
chr10	125913463	129362612	chr10	126468237	126478569	Fam119b	protein_coding	-
chr10	125913463	129362612	chr10	126478469	126483421	Mettl1	protein_coding	+
chr10	125913463	129362612	chr10	126485305	126490062	Cyp27b1	protein_coding	+
chr10	125913463	129362612	chr10	126492066	126497240	2017-03-09	protein_coding	-
chr10	125913463	129362612	chr10	126504372	126507317	Tspan31	protein_coding	-
chr10	125913463	129362612	chr10	126575584	126575673	U6atac	snRNA	-
chr10	125913463	129362612	chr10	126602246	126609385	B4galnt1	protein_coding	+
chr10	125913463	129362612	chr10	126619576	126627110	Arhgef25	protein_coding	-
chr10	125913463	129362612	chr10	126632304	126639699	F420014N23Rik	lincRNA	+
chr10	125913463	129362612	chr10	126719011	126726074	Mbd6	protein_coding	-
chr10	125913463	129362612	chr10	126725569	126726737	RP24-341K21.5	processed_transcript	+
chr10	125913463	129362612	chr10	126726751	126727844	RP24-341K21.6	processed_transcript	-
chr10	125913463	129362612	chr10	126766944	126778645	Gli1	protein_coding	-
chr10	125913463	129362612	chr10	126786457	126788828	Inhbe	protein_coding	-
chr10	125913463	129362612	chr10	126841339	126841448	U6	snRNA	-
chr10	125913463	129362612	chr10	126951994	126954208	Ndufa4l2	protein_coding	+
chr10	125913463	129362612	chr10	126954194	126959491	Shmt2	protein_coding	-
chr10	125913463	129362612	chr10	126962528	126971615	Nxph4	protein_coding	-
chr10	125913463	129362612	chr10	127033603	127034926	Gm16217	processed_transcript	+
chr10	125913463	129362612	chr10	127097973	127105624	Nab2	protein_coding	-
chr10	125913463	129362612	chr10	127100894	127102540	Gm16229	processed_transcript	+
chr10	125913463	129362612	chr10	127108659	127113780	Gm16230	processed_transcript	-
chr10	125913463	129362612	chr10	127162447	127168823	Tac2	protein_coding	+
chr10	125913463	129362612	chr10	127176593	127184391	Zbtb39	protein_coding	+
chr10	125913463	129362612	chr10	127184331	127188788	Gpr182	protein_coding	-
chr10	125913463	129362612	chr10	127196776	127205353	Rdh1	protein_coding	+
chr10	125913463	129362612	chr10	127321083	127326095	Rdh7	protein_coding	-
chr10	125913463	129362612	chr10	127358122	127358417	Gm15905	pseudogene	+
chr10	125913463	129362612	chr10	127390100	127390231	SNORA70	snoRNA	-
chr10	125913463	129362612	chr10	127448831	127449188	Gm10120	protein_coding	+
chr10	125913463	129362612	chr10	127452227	127467093	Prim1	protein_coding	+
chr10	125913463	129362612	chr10	127520328	127527447	Atp5b	protein_coding	+
chr10	125913463	129362612	chr10	127521198	127521272	SNORD59	snoRNA	+
chr10	125913463	129362612	chr10	127522344	127522416	AC131120.1	snoRNA	+
chr10	125913463	129362612	chr10	127631512	127647060	Gls2	protein_coding	+
chr10	125913463	129362612	chr10	127667645	127669846	Gm17292	lincRNA	-
chr10	125913463	129362612	chr10	127691186	127692957	Apon	protein_coding	+
chr10	125913463	129362612	chr10	127705052	127707207	Apof	protein_coding	+
chr10	125913463	129362612	chr10	127733195	127735140	Il23a	protein_coding	-
chr10	125913463	129362612	chr10	127736474	127736580	U6	snRNA	-
chr10	125913463	129362612	chr10	127766501	127766627	AC090489.2	miRNA	-
chr10	125913463	129362612	chr10	127786297	127786431	U8	snoRNA	+
chr10	125913463	129362612	chr10	127800152	127807088	Coq10a	protein_coding	-
chr10	125913463	129362612	chr10	127814886	127814955	AC090489.1	miRNA	-
chr10	125913463	129362612	chr10	127828897	127832619	Gm17201	processed_transcript	-
chr10	125913463	129362612	chr10	127832989	127838280	Slc39a5	protein_coding	-
chr10	125913463	129362612	chr10	127872969	127873100	SCARNA11	snoRNA	+
chr10	125913463	129362612	chr10	127927915	127930931	Myl6	protein_coding	-
chr10	125913463	129362612	chr10	127931212	127935741	Myl6b	protein_coding	-
chr10	125913463	129362612	chr10	127936419	127941298	A430046D13Rik	lincRNA	+
chr10	125913463	129362612	chr10	127979018	127984830	Zc3h10	protein_coding	-
chr10	125913463	129362612	chr10	127994821	128002990	Pa2g4	protein_coding	-
chr10	125913463	129362612	chr10	128052411	128053677	Gm9182	protein_coding	+
chr10	125913463	129362612	chr10	128061585	128063562	Rps26	protein_coding	-
chr10	125913463	129362612	chr10	128082939	128086867	Gm17336	lincRNA	+
chr10	125913463	129362612	chr10	128106942	128110974	Suox	protein_coding	-
chr10	125913463	129362612	chr10	128213797	128214307	Rpsa-ps2	pseudogene	-
chr10	125913463	129362612	chr10	128254512	128258687	Ormdl2	protein_coding	-
chr10	125913463	129362612	chr10	128345974	128349872	Cd63	protein_coding	+
chr10	125913463	129362612	chr10	128354937	128361091	Bloc1s1	protein_coding	-
chr10	125913463	129362612	chr10	128381960	128382060	U6	snRNA	+
chr10	125913463	129362612	chr10	128395332	128398044	Mettl7b	protein_coding	-
chr10	125913463	129362612	chr10	128426904	128427956	Olfr9	protein_coding	+
chr10	125913463	129362612	chr10	128448277	128449321	Olfr763	protein_coding	+
chr10	125913463	129362612	chr10	128470924	128471854	Olfr764	protein_coding	-
chr10	125913463	129362612	chr10	128530089	128531028	Olfr768	protein_coding	-
chr10	125913463	129362612	chr10	128569886	128570822	Olfr770	protein_coding	-
chr10	125913463	129362612	chr10	128609628	128609933	7SK	misc_RNA	-
chr10	125913463	129362612	chr10	128611106	128612110	Olfr772	protein_coding	-
chr10	125913463	129362612	chr10	128623506	128624510	Olfr773	protein_coding	-
chr10	125913463	129362612	chr10	128675206	128676145	Olfr1516-ps	protein_coding	+
chr10	125913463	129362612	chr10	128687591	128688530	Olfr775	protein_coding	+
chr10	125913463	129362612	chr10	128698018	128698957	Olfr776	protein_coding	+
chr10	125913463	129362612	chr10	128705441	128706377	Olfr777	protein_coding	-
chr10	125913463	129362612	chr10	128739146	128739280	SNORA17	snoRNA	+
chr10	125913463	129362612	chr10	128748564	128748954	Olfr779	protein_coding	+
chr10	125913463	129362612	chr10	128758624	128759649	Olfr780	protein_coding	+
chr10	125913463	129362612	chr10	128769938	128770874	Olfr781	protein_coding	+
chr10	125913463	129362612	chr10	128787620	128788565	Olfr782	protein_coding	+
chr10	125913463	129362612	chr10	128824690	128825650	Olfr784	protein_coding	+
chr10	125913463	129362612	chr10	128873869	128874808	Olfr786	protein_coding	+
chr10	125913463	129362612	chr10	128899733	128900672	Olfr787	protein_coding	+
chr10	125913463	129362612	chr10	128909749	128910685	Olfr788	protein_coding	+
chr10	125913463	129362612	chr10	128937868	128938938	Olfr790	protein_coding	+
chr10	125913463	129362612	chr10	128963284	128964223	Olfr791	protein_coding	+
chr10	125913463	129362612	chr10	128977594	128978530	Olfr792	protein_coding	+
chr10	125913463	129362612	chr10	129007712	129008675	Olfr794	protein_coding	+
chr10	125913463	129362612	chr10	129019841	129019951	AC132266.1	miRNA	-
chr10	125913463	129362612	chr10	129044602	129045535	Olfr796	protein_coding	-
chr10	125913463	129362612	chr10	129062179	129063115	Olfr798	protein_coding	-
chr10	125913463	129362612	chr10	129084185	129085121	Olfr799	protein_coding	+
chr10	125913463	129362612	chr10	129096859	129097799	Olfr800	protein_coding	+
chr10	125913463	129362612	chr10	129106616	129107573	Olfr801	protein_coding	-
chr10	125913463	129362612	chr10	129118854	129119793	Olfr802	protein_coding	-
chr10	125913463	129362612	chr10	129128168	129129095	Olfr803	protein_coding	-
chr10	125913463	129362612	chr10	129133033	129133157	SNORA17	snoRNA	+
chr10	125913463	129362612	chr10	129141935	129142880	Olfr804	protein_coding	+
chr10	125913463	129362612	chr10	129159638	129160598	Olfr805	protein_coding	-
chr10	125913463	129362612	chr10	129174816	129175971	Olfr806	protein_coding	-
chr10	125913463	129362612	chr10	129191544	129192541	Olfr807	protein_coding	-
chr10	125913463	129362612	chr10	129204553	129205492	Olfr808	protein_coding	+
chr10	125913463	129362612	chr10	129212882	129213982	Olfr809	protein_coding	+
chr10	125913463	129362612	chr10	129227664	129228670	Olfr810	protein_coding	-
chr10	125913463	129362612	chr10	129238619	129239579	Olfr811	protein_coding	-
chr10	125913463	129362612	chr10	129279075	129280118	Olfr812	protein_coding	-
chr10	125913463	129362612	chr10	129293575	129294508	Olfr813	protein_coding	+
chr10	125913463	129362612	chr10	129310878	129311811	Olfr814	protein_coding	-
chr10	125913463	129362612	chr10	129338831	129339782	Olfr815	protein_coding	-
chr10	125913463	129362612	chr10	129348393	129349332	Olfr816	protein_coding	-
chr10	125913463	129362612	chr10	126305485	126338427	Xrcc6bp1	protein_coding	-
chr10	125913463	129362612	chr10	126415772	126437031	Ctdsp2	protein_coding	+
chr10	125913463	129362612	chr10	126437764	126458050	Avil	protein_coding	+
chr10	125913463	129362612	chr10	126448627	126467896	Tsfm	protein_coding	-
chr10	125913463	129362612	chr10	126500589	126504976	Cdk4	protein_coding	+
chr10	125913463	129362612	chr10	126515962	126530225	Agap2	protein_coding	+
chr10	125913463	129362612	chr10	126531314	126558216	Os9	protein_coding	-
chr10	125913463	129362612	chr10	126627433	126632784	Dtx3	protein_coding	-
chr10	125913463	129362612	chr10	126634122	126648678	Pip4k2c	protein_coding	-
chr10	125913463	129362612	chr10	126662754	126700136	Kif5a	protein_coding	-
chr10	125913463	129362612	chr10	126703441	126718862	Dctn2	protein_coding	+
chr10	125913463	129362612	chr10	126727829	126733344	Ddit3	protein_coding	+
chr10	125913463	129362612	chr10	126759171	126766999	Arhgap9	protein_coding	+
chr10	125913463	129362612	chr10	126793383	126807600	Inhbc	protein_coding	-
chr10	125913463	129362612	chr10	126938741	126945879	Stac3	protein_coding	+
chr10	125913463	129362612	chr10	127080041	127098013	Stat6	protein_coding	+
chr10	125913463	129362612	chr10	127103956	127138105	Tmem194	protein_coding	+
chr10	125913463	129362612	chr10	127142225	127157943	Myo1a	protein_coding	+
chr10	125913463	129362612	chr10	127196842	127229753	Rdh9	protein_coding	+
chr10	125913463	129362612	chr10	127286983	127298232	Rdh19	protein_coding	+
chr10	125913463	129362612	chr10	127303529	127314373	BC089597	protein_coding	+
chr10	125913463	129362612	chr10	127335573	127348817	Sdr9c7	protein_coding	+
chr10	125913463	129362612	chr10	127385274	127385616	Gm15900	pseudogene	-
chr10	125913463	129362612	chr10	127427996	127437734	Hsd17b6	protein_coding	-
chr10	125913463	129362612	chr10	127472401	127485693	Naca	protein_coding	+
chr10	125913463	129362612	chr10	127496009	127514328	Ptges3	protein_coding	+
chr10	125913463	129362612	chr10	127566525	127617353	Rbms2	protein_coding	-
chr10	125913463	129362612	chr10	127646963	127648850	Spryd4	protein_coding	-
chr10	125913463	129362612	chr10	127669118	127689997	Timeless	protein_coding	+
chr10	125913463	129362612	chr10	127707628	127729905	Stat2	protein_coding	+
chr10	125913463	129362612	chr10	127740390	127758403	Pan2	protein_coding	+
chr10	125913463	129362612	chr10	127759514	127764243	Cnpy2	protein_coding	+
chr10	125913463	129362612	chr10	127814170	127845760	Ankrd52	protein_coding	+
chr10	125913463	129362612	chr10	127838450	127848548	Obfc2b	protein_coding	-
chr10	125913463	129362612	chr10	127848671	127878494	Rnf41	protein_coding	+
chr10	125913463	129362612	chr10	127947303	127962926	Esyt1	protein_coding	-
chr10	125913463	129362612	chr10	128004578	128026708	Erbb3	protein_coding	-
chr10	125913463	129362612	chr10	128067898	128083047	Ikzf4	protein_coding	-
chr10	125913463	129362612	chr10	128114248	128133324	Rab5b	protein_coding	-
chr10	125913463	129362612	chr10	128134994	128142107	Cdk2	protein_coding	-
chr10	125913463	129362612	chr10	128143313	128157294	Pmel	protein_coding	+
chr10	125913463	129362612	chr10	128157196	128181112	Dgka	protein_coding	-
chr10	125913463	129362612	chr10	128228008	128237880	Mmp19	protein_coding	+
chr10	125913463	129362612	chr10	128237091	128241426	1110012D08Rik	protein_coding	-
chr10	125913463	129362612	chr10	128242689	128256502	Dnajc14	protein_coding	+
chr10	125913463	129362612	chr10	128258826	128314694	Sarnp	protein_coding	+
chr10	125913463	129362612	chr10	128350648	128359944	Rdh5	protein_coding	-
chr10	125913463	129362612	chr10	128370868	128395333	Itga7	protein_coding	+
chr10	125913463	129362612	chr10	128483187	128484117	Olfr765	protein_coding	-
chr10	125913463	129362612	chr10	128516027	128517113	Olfr767	protein_coding	-
chr10	125913463	129362612	chr10	128548483	128549567	Olfr769	protein_coding	-
chr10	125913463	129362612	chr10	128597084	128598038	Olfr771	protein_coding	-
chr10	125913463	129362612	chr10	126608448	126617701	Slc26a10	protein_coding	-
chr10	125913463	129362612	chr10	126733276	126748842	Mars	protein_coding	-
chr10	125913463	129362612	chr10	126975216	127058204	Lrp1	protein_coding	-
chr10	125913463	129362612	chr10	127238207	127283621	Rdh16	protein_coding	+
chr10	125913463	129362612	chr10	127261339	127280994	Rdh18-ps	processed_transcript	+
chr10	125913463	129362612	chr10	127496045	127566359	Baz2a	protein_coding	+
chr10	125913463	129362612	chr10	127662893	127668868	Mip	protein_coding	+
chr10	125913463	129362612	chr10	127774887	127799535	Cs	protein_coding	+
chr10	125913463	129362612	chr10	128184934	128203617	Wibg	protein_coding	+
chr10	125913463	129362612	chr10	128319350	128328774	Gdf11	protein_coding	-
chr10	125913463	129362612	chr10	126817382	126936440	R3hdm2	protein_coding	+
chr10	125913463	129362612	chr10	127896291	127927229	Smarcc2	protein_coding	+
chr11	52796093	55047242	chr11	52924952	52933558	Gm11186	processed_transcript	-
chr11	52796093	55047242	chr11	53014185	53014560	Gm11189	pseudogene	+
chr11	52796093	55047242	chr11	53138180	53146803	Zcchc10	protein_coding	+
chr11	52796093	55047242	chr11	53158791	53159179	Gm11188	pseudogene	-
chr11	52796093	55047242	chr11	53203903	53204010	U6	snRNA	+
chr11	52796093	55047242	chr11	53235682	53236672	Leap2	protein_coding	-
chr11	52796093	55047242	chr11	53241423	53244333	Uqcrq	protein_coding	-
chr11	52796093	55047242	chr11	53268305	53270612	Gm10447	protein_coding	-
chr11	52796093	55047242	chr11	53275880	53277115	Gm12212	processed_transcript	-
chr11	52796093	55047242	chr11	53283250	53283981	Gm9837	protein_coding	-
chr11	52796093	55047242	chr11	53290074	53293776	Ankrd43	protein_coding	-
chr11	52796093	55047242	chr11	53293667	53294599	Gm9945	protein_coding	+
chr11	52796093	55047242	chr11	53314685	53315264	Rpl9-ps3	pseudogene	+
chr11	52796093	55047242	chr11	53444825	53448204	Il13	protein_coding	-
chr11	52796093	55047242	chr11	53459245	53459878	Rps2-ps4	pseudogene	+
chr11	52796093	55047242	chr11	53514680	53514990	7SK	misc_RNA	+
chr11	52796093	55047242	chr11	53534295	53538608	Il5	protein_coding	+
chr11	52796093	55047242	chr11	53537454	53538120	Gm12214	processed_transcript	-
chr11	52796093	55047242	chr11	53547080	53547433	Gm12213	pseudogene	+
chr11	52796093	55047242	chr11	53583515	53591876	Irf1	protein_coding	+
chr11	52796093	55047242	chr11	53585782	53586689	Gm17334	protein_coding	-
chr11	52796093	55047242	chr11	53606265	53606378	Gm11006	protein_coding	-
chr11	52796093	55047242	chr11	53715691	53717070	Gm12217	pseudogene	+
chr11	52796093	55047242	chr11	53716258	53716657	Gm12218	pseudogene	-
chr11	52796093	55047242	chr11	53742806	53742978	Gm12220	pseudogene	-
chr11	52796093	55047242	chr11	53780564	53781007	Gm12219	pseudogene	-
chr11	52796093	55047242	chr11	53972427	53973558	Gm12221	pseudogene	+
chr11	52796093	55047242	chr11	54012931	54013194	Gm12222	pseudogene	+
chr11	52796093	55047242	chr11	54060772	54063169	Csf2	protein_coding	-
chr11	52796093	55047242	chr11	54078804	54080779	Il3	protein_coding	-
chr11	52796093	55047242	chr11	54217641	54217939	Gm12225	pseudogene	+
chr11	52796093	55047242	chr11	54271663	54271771	U6	snRNA	+
chr11	52796093	55047242	chr11	54559858	54560326	Gm12229	pseudogene	-
chr11	52796093	55047242	chr11	54633420	54638469	Gm12228	processed_transcript	+
chr11	52796093	55047242	chr11	54643212	54643382	U1	snRNA	+
chr11	52796093	55047242	chr11	54679884	54684003	Hint1	protein_coding	+
chr11	52796093	55047242	chr11	54760936	54761390	Gm12230	pseudogene	+
chr11	52796093	55047242	chr11	54931602	54932297	Gm12231	pseudogene	-
chr11	52796093	55047242	chr11	54937196	54937439	Mup-ps22	pseudogene	+
chr11	52796093	55047242	chr11	55005220	55011366	4921508A21Rik	processed_transcript	-
chr11	52796093	55047242	chr11	53244524	53251406	Gdf9	protein_coding	+
chr11	52796093	55047242	chr11	53270706	53281268	Shroom1	protein_coding	+
chr11	52796093	55047242	chr11	53378189	53380815	A430108G06Rik	lincRNA	-
chr11	52796093	55047242	chr11	53380880	53417746	Kif3a	protein_coding	+
chr11	52796093	55047242	chr11	53416483	53432171	Il4	protein_coding	-
chr11	52796093	55047242	chr11	53678043	53705162	Slc22a5	protein_coding	-
chr11	52796093	55047242	chr11	53763466	53793834	Slc22a21	protein_coding	-
chr11	52796093	55047242	chr11	53796624	53841592	Slc22a4	protein_coding	-
chr11	52796093	55047242	chr11	53913596	53945167	P4ha2	protein_coding	+
chr11	52796093	55047242	chr11	54061101	54067997	Gm12223	processed_transcript	+
chr11	52796093	55047242	chr11	54153870	54166981	Gm12224	processed_transcript	-
chr11	52796093	55047242	chr11	54184153	54240292	4930404A10Rik	protein_coding	+
chr11	52796093	55047242	chr11	54214593	54215469	Gm12226	pseudogene	+
chr11	52796093	55047242	chr11	54530957	54601177	Cdc42se2	protein_coding	-
chr11	52796093	55047242	chr11	54542178	54547825	Gm12227	processed_transcript	+
chr11	52796093	55047242	chr11	54715954	54723879	Gpx3	protein_coding	+
chr11	52796093	55047242	chr11	54724288	54776419	Tnip1	protein_coding	-
chr11	52796093	55047242	chr11	54792609	54846947	Anxa6	protein_coding	-
chr11	52796093	55047242	chr11	54863232	54891633	Ccdc69	protein_coding	-
chr11	52796093	55047242	chr11	54938316	54965210	Slc36a3	protein_coding	-
chr11	52796093	55047242	chr11	54950545	54953695	Gm12233	processed_transcript	+
chr11	52796093	55047242	chr11	54971971	54998579	Slc36a2	protein_coding	-
chr11	52796093	55047242	chr11	55017851	55049832	Slc36a1	protein_coding	+
chr11	52796093	55047242	chr11	52578135	53002040	Fstl4	protein_coding	+
chr11	52796093	55047242	chr11	53073315	53113959	Hspa4	protein_coding	-
chr11	52796093	55047242	chr11	53164334	53235332	Aff4	protein_coding	+
chr11	52796093	55047242	chr11	53332758	53363067	2017-09-08	protein_coding	+
chr11	52796093	55047242	chr11	53596919	53672758	Gm12216	protein_coding	-
chr11	52796093	55047242	chr11	53868429	53882516	Pdlim4	protein_coding	-
chr11	52796093	55047242	chr11	53991273	54026787	4933405E24Rik	processed_transcript	-
chr11	52796093	55047242	chr11	54117299	54178258	Acsl6	protein_coding	+
chr11	52796093	55047242	chr11	54251700	54331737	Fnip1	protein_coding	+
chr11	52796093	55047242	chr11	54336348	54512787	Rapgef6	protein_coding	+
chr11	52796093	55047242	chr11	54640367	54674418	Lyrm7	protein_coding	-
chr11	52796093	55047242	chr11	54911616	54926531	Gm2a	protein_coding	+
chr11	52796093	55047242	chr11	53463020	53520821	Rad50	protein_coding	-
chr11	59714743	60607903	chr11	59735000	59735391	1810063I02Rik	processed_transcript	+
chr11	59714743	60607903	chr11	59760390	59761644	1700013G23Rik	processed_transcript	-
chr11	59714743	60607903	chr11	59776682	59778446	Rasd1	protein_coding	-
chr11	59714743	60607903	chr11	59925720	59928732	4930412M03Rik	processed_transcript	-
chr11	59714743	60607903	chr11	60054311	60055432	Gm12265	processed_transcript	+
chr11	59714743	60607903	chr11	60156746	60157708	Gm12266	pseudogene	+
chr11	59714743	60607903	chr11	60262711	60263472	Gm12267	pseudogene	-
chr11	59714743	60607903	chr11	60374425	60374807	Gm12622	pseudogene	-
chr11	59714743	60607903	chr11	60385124	60385712	Gm12628	pseudogene	-
chr11	59714743	60607903	chr11	60387068	60389051	Gm12623	pseudogene	-
chr11	59714743	60607903	chr11	60405222	60405604	Gm12621	pseudogene	-
chr11	59714743	60607903	chr11	60414428	60414810	Gm12627	pseudogene	-
chr11	59714743	60607903	chr11	60423637	60424019	Gm12613	pseudogene	-
chr11	59714743	60607903	chr11	60432847	60433229	Gm12614	pseudogene	-
chr11	59714743	60607903	chr11	60442083	60442465	Gm12615	pseudogene	-
chr11	59714743	60607903	chr11	60444548	60446531	Gm12626	pseudogene	-
chr11	59714743	60607903	chr11	60455362	60455744	Gm12625	pseudogene	-
chr11	59714743	60607903	chr11	60464571	60471359	Gm12619	pseudogene	-
chr11	59714743	60607903	chr11	60480185	60480567	Gm12624	pseudogene	-
chr11	59714743	60607903	chr11	60482424	60484627	Gm12612	pseudogene	-
chr11	59714743	60607903	chr11	60493208	60493590	Gm12616	pseudogene	-
chr11	59714743	60607903	chr11	60495680	60497666	Gm12620	pseudogene	-
chr11	59714743	60607903	chr11	60506196	60506577	Gm12617	pseudogene	-
chr11	59714743	60607903	chr11	60541899	60546453	Smcr7	protein_coding	+
chr11	59714743	60607903	chr11	60542164	60542228	AL596215.1	miRNA	+
chr11	59714743	60607903	chr11	60549362	60549459	U6	snRNA	+
chr11	59714743	60607903	chr11	60591026	60601789	Smcr8	protein_coding	+
chr11	59714743	60607903	chr11	59711875	59720821	Gm12714	processed_transcript	+
chr11	59714743	60607903	chr11	59784115	59859991	Pemt	protein_coding	-
chr11	59714743	60607903	chr11	59918514	60012699	Rai1	protein_coding	+
chr11	59714743	60607903	chr11	60166826	60207843	Lrrc48	protein_coding	+
chr11	59714743	60607903	chr11	60214127	60231959	Atpaf2	protein_coding	-
chr11	59714743	60607903	chr11	60230646	60264429	4933439F18Rik	protein_coding	+
chr11	59714743	60607903	chr11	60260244	60260686	Gm12268	pseudogene	+
chr11	59714743	60607903	chr11	60268092	60282256	Drg2	protein_coding	+
chr11	59714743	60607903	chr11	60349882	60372014	Alkbh5	protein_coding	+
chr11	59714743	60607903	chr11	60513224	60527688	Llgl1	protein_coding	+
chr11	59714743	60607903	chr11	60527624	60540765	Flii	protein_coding	-
chr11	59714743	60607903	chr11	60601605	60625220	Shmt1	protein_coding	-
chr11	59714743	60607903	chr11	60012590	60036083	Srebf1	protein_coding	-
chr11	59714743	60607903	chr11	60040215	60166407	Tom1l2	protein_coding	-
chr11	59714743	60607903	chr11	60282840	60341871	Myo15	protein_coding	+
chr11	59714743	60607903	chr11	60387028	60446615	Gm17423	lincRNA	+
chr11	59714743	60607903	chr11	60553559	60590867	Top3a	protein_coding	-
chr11	59714743	60607903	chr11	59761707	59775707	Med9	protein_coding	+
chr11	68424861	69621930	chr11	68702054	68709279	Rnf222	protein_coding	+
chr11	68424861	69621930	chr11	68715084	68720491	Rpl26	protein_coding	+
chr11	68424861	69621930	chr11	68721521	68721624	U6	snRNA	+
chr11	68424861	69621930	chr11	68735336	68740583	Odf4	protein_coding	-
chr11	68424861	69621930	chr11	68781632	68787867	Slc25a35	protein_coding	+
chr11	68424861	69621930	chr11	68785985	68788687	Rangrf	protein_coding	-
chr11	68424861	69621930	chr11	68804075	68804180	AL645902.1	miRNA	-
chr11	68424861	69621930	chr11	68809503	68809587	U6	snRNA	+
chr11	68424861	69621930	chr11	68871219	68873985	9330160F10Rik	protein_coding	-
chr11	68424861	69621930	chr11	68873276	68875078	2310047M10Rik	protein_coding	+
chr11	68424861	69621930	chr11	68884307	68886795	Tmem107	protein_coding	+
chr11	68424861	69621930	chr11	68886928	68887063	Snord118	snoRNA	+
chr11	68424861	69621930	chr11	68887991	68888162	Gm12306	pseudogene	+
chr11	68424861	69621930	chr11	68888516	68888617	U6	snRNA	+
chr11	68424861	69621930	chr11	68901991	68905886	Vamp2	protein_coding	+
chr11	68424861	69621930	chr11	68933555	68936091	9130213A22Rik	lincRNA	-
chr11	68424861	69621930	chr11	68933905	68937557	Hes7	protein_coding	+
chr11	68424861	69621930	chr11	69054100	69054205	U6	snRNA	+
chr11	68424861	69621930	chr11	69137481	69139295	Trappc1	protein_coding	+
chr11	68424861	69621930	chr11	69143326	69145624	Gm16040	processed_transcript	-
chr11	68424861	69621930	chr11	69153962	69156143	A030009H04Rik	lincRNA	+
chr11	68424861	69621930	chr11	69164019	69164163	SCARNA21	snoRNA	-
chr11	68424861	69621930	chr11	69177520	69182910	Gm17305	protein_coding	+
chr11	68424861	69621930	chr11	69208988	69210182	Lsmd1	protein_coding	+
chr11	68424861	69621930	chr11	69210020	69211736	Tmem88	protein_coding	-
chr11	68424861	69621930	chr11	69215014	69216202	1700064E03Rik	processed_transcript	+
chr11	68424861	69621930	chr11	69262049	69267178	6030455H03Rik	processed_transcript	+
chr11	68424861	69621930	chr11	69428305	69431407	Shbg	protein_coding	-
chr11	68424861	69621930	chr11	69435525	69437372	Sat2	protein_coding	+
chr11	68424861	69621930	chr11	69444425	69444814	Gm12308	pseudogene	-
chr11	68424861	69621930	chr11	69445023	69445205	Gm12309	pseudogene	-
chr11	68424861	69621930	chr11	69448901	69449021	Mir467f	miRNA	-
chr11	68424861	69621930	chr11	69468815	69470229	Sox15	protein_coding	+
chr11	68424861	69621930	chr11	69470198	69476144	Mpdu1	protein_coding	-
chr11	68424861	69621930	chr11	69476544	69476627	Mir1934	miRNA	+
chr11	68424861	69621930	chr11	69477714	69479655	Cd68	protein_coding	-
chr11	68424861	69621930	chr11	69481335	69481478	SNORA67	snoRNA	-
chr11	68424861	69621930	chr11	69482353	69482497	snoU6-77	snoRNA	-
chr11	68424861	69621930	chr11	69483136	69483280	SNORA48	snoRNA	-
chr11	68424861	69621930	chr11	69486611	69495586	Senp3	protein_coding	-
chr11	68424861	69621930	chr11	69496347	69499286	Tnfsf13	protein_coding	-
chr11	68424861	69621930	chr11	69543496	69544086	Gm12307	pseudogene	-
chr11	68424861	69621930	chr11	69573391	69575470	Amac1	protein_coding	-
chr11	68424861	69621930	chr11	69609569	69615359	Fgf11	protein_coding	-
chr11	68424861	69621930	chr11	69617104	69619126	Tmem102	protein_coding	-
chr11	68424861	69621930	chr11	68756656	68770982	Arhgef15	protein_coding	-
chr11	68424861	69621930	chr11	68829412	68849975	1500010J02Rik	protein_coding	+
chr11	68424861	69621930	chr11	68859148	68865166	Aurkb	protein_coding	+
chr11	68424861	69621930	chr11	68908718	68923462	Per1	protein_coding	+
chr11	68424861	69621930	chr11	68970490	68983294	Alox12b	protein_coding	+
chr11	68424861	69621930	chr11	68997433	69011345	Alox8	protein_coding	-
chr11	68424861	69621930	chr11	69031618	69050538	Gucy2e	protein_coding	-
chr11	68424861	69621930	chr11	69107652	69108979	1700067G03Rik	processed_transcript	+
chr11	68424861	69621930	chr11	69112988	69137375	Cntrob	protein_coding	-
chr11	68424861	69621930	chr11	69139759	69146544	Kcnab3	protein_coding	+
chr11	68424861	69621930	chr11	69156774	69182928	Chd3	protein_coding	-
chr11	68424861	69621930	chr11	69212009	69227177	Kdm6b	protein_coding	-
chr11	68424861	69621930	chr11	69367593	69373707	Efnb3	protein_coding	-
chr11	68424861	69621930	chr11	69375259	69393757	Wrap53	protein_coding	-
chr11	68424861	69621930	chr11	69393860	69405375	Trp53	protein_coding	+
chr11	68424861	69621930	chr11	69413237	69419444	Atp1b2	protein_coding	-
chr11	68424861	69621930	chr11	69446491	69466799	Fxr2	protein_coding	+
chr11	68424861	69621930	chr11	69480437	69485925	Eif4a1	protein_coding	-
chr11	68424861	69621930	chr11	69495639	69504643	2010012P19Rik	processed_transcript	+
chr11	68424861	69621930	chr11	69496078	69509600	BC096441	protein_coding	-
chr11	68424861	69621930	chr11	69499751	69509351	Tnfsf12	protein_coding	-
chr11	68424861	69621930	chr11	69547498	69572139	Polr2a	protein_coding	-
chr11	68424861	69621930	chr11	69579413	69597525	Zbtb4	protein_coding	+
chr11	68424861	69621930	chr11	68505060	68630134	Myh10	protein_coding	+
chr11	68424861	69621930	chr11	68634935	68685360	Ndel1	protein_coding	-
chr11	68424861	69621930	chr11	68799198	68824788	Pfas	protein_coding	-
chr11	68424861	69621930	chr11	68939397	68962617	Aloxe3	protein_coding	+
chr11	68424861	69621930	chr11	69234310	69362612	Dnahc2	protein_coding	-
chr11	68424861	69621930	chr11	69597537	69609445	Chrnb1	protein_coding	-
chr11	68424861	69621930	chr11	69205426	69209133	Cyb5d1	protein_coding	-
chr11	71368203	73488751	chr11	71552898	71553968	Gm12326	processed_transcript	-
chr11	71368203	73488751	chr11	71661577	71661708	SNORA17	snoRNA	-
chr11	71368203	73488751	chr11	71836256	71836359	U6atac	snRNA	+
chr11	71368203	73488751	chr11	72021048	72023517	Txndc17	protein_coding	+
chr11	71368203	73488751	chr11	72025225	72029094	Med31	protein_coding	-
chr11	71368203	73488751	chr11	72028639	72031952	4930563E22Rik	lincRNA	+
chr11	71368203	73488751	chr11	72079922	72082077	1700051A21Rik	lincRNA	+
chr11	71368203	73488751	chr11	72094517	72094633	n-R5s70	rRNA	+
chr11	71368203	73488751	chr11	72127945	72132918	Fbxo39	protein_coding	+
chr11	71368203	73488751	chr11	72153871	72154142	7SK	misc_RNA	+
chr11	71368203	73488751	chr11	72249027	72252067	Ggt6	protein_coding	+
chr11	71368203	73488751	chr11	72254856	72265270	Mybbp1a	protein_coding	+
chr11	71368203	73488751	chr11	72386031	72386832	Gm12712	pseudogene	-
chr11	71368203	73488751	chr11	72429507	72429652	SNORA38	snoRNA	-
chr11	71368203	73488751	chr11	72462426	72462499	AL808023.1	miRNA	+
chr11	71368203	73488751	chr11	72646962	72648882	Gm6733	pseudogene	+
chr11	71368203	73488751	chr11	72695293	72695455	U1	snRNA	+
chr11	71368203	73488751	chr11	72829366	72832343	4732414G09Rik	lincRNA	-
chr11	71368203	73488751	chr11	72948986	72951796	Gsg2	protein_coding	-
chr11	71368203	73488751	chr11	72989020	72990539	Tmem93	protein_coding	-
chr11	71368203	73488751	chr11	73039549	73039768	Gm16021	pseudogene	-
chr11	71368203	73488751	chr11	73164340	73168201	Olfr20	protein_coding	+
chr11	71368203	73488751	chr11	73208577	73212997	Olfr1	protein_coding	-
chr11	71368203	73488751	chr11	73238538	73241979	Olfr378	protein_coding	-
chr11	71368203	73488751	chr11	73246792	73247726	Olfr379-ps1	pseudogene	-
chr11	71368203	73488751	chr11	73329760	73330699	Olfr382	protein_coding	-
chr11	71368203	73488751	chr11	73353920	73354855	Olfr383-ps1	pseudogene	-
chr11	71368203	73488751	chr11	73402299	73403238	Olfr385	protein_coding	-
chr11	71368203	73488751	chr11	73455287	73458657	Gm12327	pseudogene	+
chr11	71368203	73488751	chr11	73473591	73479044	Olfr387-ps1	processed_transcript	+
chr11	71368203	73488751	chr11	71330037	71386685	9230020A06Rik	processed_transcript	+
chr11	71368203	73488751	chr11	71460577	71471979	Gm12324	processed_transcript	-
chr11	71368203	73488751	chr11	71515811	71517846	Gm12325	processed_transcript	+
chr11	71368203	73488751	chr11	71741972	71753624	4930401O10Rik	processed_transcript	-
chr11	71368203	73488751	chr11	71841464	71851011	Aipl1	protein_coding	-
chr11	71368203	73488751	chr11	71855533	71860872	Fam64a	protein_coding	+
chr11	71368203	73488751	chr11	71861029	71949280	Pitpnm3	protein_coding	-
chr11	71368203	73488751	chr11	71967430	72020961	4933427D14Rik	protein_coding	-
chr11	71368203	73488751	chr11	72055495	72080724	Slc13a5	protein_coding	-
chr11	71368203	73488751	chr11	72115130	72127235	Xaf1	protein_coding	+
chr11	71368203	73488751	chr11	72158223	72175944	Tekt1	protein_coding	-
chr11	71368203	73488751	chr11	72265139	72303463	Spns2	protein_coding	-
chr11	71368203	73488751	chr11	72503507	72585648	Ankfy1	protein_coding	+
chr11	71368203	73488751	chr11	72590733	72609644	Cyb5d2	protein_coding	-
chr11	71368203	73488751	chr11	72774670	72806546	Atp2a3	protein_coding	+
chr11	71368203	73488751	chr11	72812604	72828702	P2rx1	protein_coding	+
chr11	71368203	73488751	chr11	72832509	72855575	Camkk1	protein_coding	+
chr11	71368203	73488751	chr11	72904084	72960948	Itgae	protein_coding	+
chr11	71368203	73488751	chr11	72973922	72986187	P2rx5	protein_coding	+
chr11	71368203	73488751	chr11	72990584	72996664	Tax1bp3	protein_coding	+
chr11	71368203	73488751	chr11	73012961	73038013	Shpk	protein_coding	+
chr11	71368203	73488751	chr11	73047793	73074744	Trpv1	protein_coding	+
chr11	71368203	73488751	chr11	73080889	73113865	Trpv3	protein_coding	+
chr11	71368203	73488751	chr11	73143242	73169415	Spata22	protein_coding	+
chr11	71368203	73488751	chr11	73184747	73189206	Olfr376	protein_coding	+
chr11	71368203	73488751	chr11	73201582	73205716	Olfr377-ps1	processed_transcript	-
chr11	71368203	73488751	chr11	73218954	73223360	Olfr75-ps1	processed_transcript	-
chr11	71368203	73488751	chr11	73299388	73304979	Olfr381	protein_coding	-
chr11	71368203	73488751	chr11	73416083	73417022	Olfr384	protein_coding	+
chr11	71368203	73488751	chr11	71563421	71603149	Wscd1	protein_coding	+
chr11	71368203	73488751	chr11	72202665	72225215	Smtnl2	protein_coding	-
chr11	71368203	73488751	chr11	72420784	72499983	Ube2g1	protein_coding	+
chr11	71368203	73488751	chr11	72609727	72740622	Zzef1	protein_coding	+
chr11	71368203	73488751	chr11	72613788	72613980	7SK	misc_RNA	-
chr11	71368203	73488751	chr11	72861284	72893719	1200014J11Rik	protein_coding	+
chr11	71368203	73488751	chr11	72997097	73012544	Ctns	protein_coding	-
chr11	71368203	73488751	chr11	73118493	73140309	Aspa	protein_coding	-
chr11	71368203	73488751	chr11	73266776	73270960	Olfr380	protein_coding	-
chr11	71368203	73488751	chr11	72308420	72364008	Spns3	protein_coding	-
chr11	75910183	81699218	chr11	75957759	75958221	Gm12340	pseudogene	+
chr11	75910183	81699218	chr11	76024072	76031166	Gemin4	protein_coding	-
chr11	75910183	81699218	chr11	76031109	76032168	Dbil5	protein_coding	+
chr11	75910183	81699218	chr11	76057216	76064121	Rnmtl1	protein_coding	+
chr11	75910183	81699218	chr11	76220453	76229794	Timm22	protein_coding	+
chr11	75910183	81699218	chr11	76327570	76328070	Gm12341	pseudogene	+
chr11	75910183	81699218	chr11	76485971	76487178	Bhlha9	protein_coding	+
chr11	75910183	81699218	chr11	76787587	76787737	U1	snRNA	+
chr11	75910183	81699218	chr11	76822415	76823375	Gm12343	processed_transcript	-
chr11	75910183	81699218	chr11	76866448	76866569	SNORA33	snoRNA	+
chr11	75910183	81699218	chr11	76891565	76891674	Mir423	miRNA	-
chr11	75910183	81699218	chr11	76921353	76921682	Gm12344	pseudogene	-
chr11	75910183	81699218	chr11	76963129	76964027	Gm12345	pseudogene	+
chr11	75910183	81699218	chr11	77058429	77058517	SNORD86	snoRNA	-
chr11	75910183	81699218	chr11	77106945	77109400	Gm12346	pseudogene	+
chr11	75910183	81699218	chr11	77272205	77273717	Ssh2	protein_coding	+
chr11	75910183	81699218	chr11	77303355	77304911	2210008F06Rik	lincRNA	+
chr11	75910183	81699218	chr11	77321600	77329482	Trp53i13	protein_coding	-
chr11	75910183	81699218	chr11	77355634	77356582	Gm12734	pseudogene	+
chr11	75910183	81699218	chr11	77453355	77453535	Gm12732	pseudogene	+
chr11	75910183	81699218	chr11	77457645	77458412	Gm12733	pseudogene	-
chr11	75910183	81699218	chr11	77472077	77472209	SNORA17	snoRNA	-
chr11	75910183	81699218	chr11	77532116	77538785	Cryba1	protein_coding	-
chr11	75910183	81699218	chr11	77560542	77561543	Gm11191	pseudogene	+
chr11	75910183	81699218	chr11	77598954	77601249	Gm10277	protein_coding	-
chr11	75910183	81699218	chr11	77694116	77707598	Pipox	protein_coding	-
chr11	75910183	81699218	chr11	77843513	77846167	A030003K02Rik	lincRNA	-
chr11	75910183	81699218	chr11	77845781	77851368	Dhrs13	protein_coding	+
chr11	75910183	81699218	chr11	77886506	77886572	Mir144	miRNA	+
chr11	75910183	81699218	chr11	77886671	77886743	Mir451	miRNA	+
chr11	75910183	81699218	chr11	77962697	77962940	Gm12571	pseudogene	-
chr11	75910183	81699218	chr11	77972000	77979091	Traf4	protein_coding	-
chr11	75910183	81699218	chr11	77990212	77995411	Tlcd1	protein_coding	+
chr11	75910183	81699218	chr11	77994433	77997086	Rpl23a	protein_coding	-
chr11	75910183	81699218	chr11	77994800	77994865	Snord42a	snoRNA	-
chr11	75910183	81699218	chr11	77995187	77995258	Snord4a	snoRNA	-
chr11	75910183	81699218	chr11	77996557	77996626	Snord42b	snoRNA	-
chr11	75910183	81699218	chr11	77999008	77999289	AL591070.1	misc_RNA	+
chr11	75910183	81699218	chr11	78006893	78019265	Proca1	protein_coding	+
chr11	75910183	81699218	chr11	78059247	78068998	Sdf2	protein_coding	+
chr11	75910183	81699218	chr11	78092239	78092568	Gm11192	processed_transcript	-
chr11	75910183	81699218	chr11	78104342	78110307	BC030499	protein_coding	+
chr11	75910183	81699218	chr11	78106349	78107458	Gm11193	lincRNA	-
chr11	75910183	81699218	chr11	78136469	78141283	Aldoc	protein_coding	+
chr11	75910183	81699218	chr11	78156983	78162666	Unc119	protein_coding	+
chr11	75910183	81699218	chr11	78257608	78258403	Gm11195	processed_transcript	+
chr11	75910183	81699218	chr11	78316950	78318583	Sebox	protein_coding	+
chr11	75910183	81699218	chr11	78320556	78325674	Tmem199	protein_coding	-
chr11	75910183	81699218	chr11	78349862	78355239	Ift20	protein_coding	+
chr11	75910183	81699218	chr11	78355318	78364279	Tmem97	protein_coding	-
chr11	75910183	81699218	chr11	78374820	78375102	D11Bhm181e	pseudogene	-
chr11	75910183	81699218	chr11	78375146	78375237	SNORA70	snoRNA	-
chr11	75910183	81699218	chr11	78389738	78390852	Gm17235	pseudogene	+
chr11	75910183	81699218	chr11	78398662	78399057	Gm11196	pseudogene	-
chr11	75910183	81699218	chr11	78522239	78523263	Gm11197	pseudogene	-
chr11	75910183	81699218	chr11	78564008	78565231	Fam58b	protein_coding	-
chr11	75910183	81699218	chr11	78567901	78568024	AL591376.1	miRNA	-
chr11	75910183	81699218	chr11	78637888	78637975	U6	snRNA	+
chr11	75910183	81699218	chr11	79026297	79026745	Gm11200	pseudogene	+
chr11	75910183	81699218	chr11	79052873	79068173	Wsb1	protein_coding	-
chr11	75910183	81699218	chr11	79109680	79110408	Gm9964	protein_coding	-
chr11	75910183	81699218	chr11	79184758	79185732	Gm11198	pseudogene	-
chr11	75910183	81699218	chr11	79295220	79297533	AU040972	processed_transcript	-
chr11	75910183	81699218	chr11	79340061	79344111	Evi2a	protein_coding	-
chr11	75910183	81699218	chr11	79408666	79408770	U6	snRNA	+
chr11	75910183	81699218	chr11	79448812	79448915	U6	snRNA	-
chr11	75910183	81699218	chr11	79452522	79452630	U6	snRNA	-
chr11	75910183	81699218	chr11	79483873	79488630	4930542H20Rik	processed_transcript	-
chr11	75910183	81699218	chr11	79518131	79518922	Gm11205	processed_transcript	+
chr11	75910183	81699218	chr11	79525470	79525536	Mir193	miRNA	+
chr11	75910183	81699218	chr11	79539901	79540013	Mir365-2	miRNA	+
chr11	75910183	81699218	chr11	79582267	79582325	U7	snRNA	-
chr11	75910183	81699218	chr11	79707085	79707217	SNORA51	snoRNA	-
chr11	75910183	81699218	chr11	79710723	79711464	Gm11203	pseudogene	+
chr11	75910183	81699218	chr11	79719482	79719629	Gm11204	pseudogene	+
chr11	75910183	81699218	chr11	80196780	80196858	AL591146.1	miRNA	+
chr11	75910183	81699218	chr11	80290547	80294681	Cdk5r1	protein_coding	+
chr11	75910183	81699218	chr11	80320911	80322608	C030013C21Rik	processed_transcript	-
chr11	75910183	81699218	chr11	80636281	80636695	Gm11207	pseudogene	-
chr11	75910183	81699218	chr11	80663882	80671802	4930507D10Rik	processed_transcript	-
chr11	75910183	81699218	chr11	80860295	80862273	Gm11416	pseudogene	+
chr11	75910183	81699218	chr11	81386156	81386975	1700071K01Rik	pseudogene	-
chr11	75910183	81699218	chr11	81400862	81406980	Gm11418	processed_transcript	+
chr11	75910183	81699218	chr11	76427968	76435706	Gm16727	lincRNA	+
chr11	75910183	81699218	chr11	76493309	76512166	Tusc5	protein_coding	+
chr11	75910183	81699218	chr11	76591925	76660520	Cpd	protein_coding	-
chr11	75910183	81699218	chr11	76715660	76730089	Tmigd1	protein_coding	+
chr11	75910183	81699218	chr11	76738310	76800881	Blmh	protein_coding	+
chr11	75910183	81699218	chr11	76812104	76845842	Slc6a4	protein_coding	+
chr11	75910183	81699218	chr11	76857793	76891937	Ccdc55	protein_coding	-
chr11	75910183	81699218	chr11	77275912	77283986	Coro6	protein_coding	+
chr11	75910183	81699218	chr11	77283986	77303180	Ankrd13b	protein_coding	-
chr11	75910183	81699218	chr11	77307063	77321288	Git1	protein_coding	+
chr11	75910183	81699218	chr11	77342663	77421317	Taok1	protein_coding	-
chr11	75910183	81699218	chr11	77499640	77555294	Nufip2	protein_coding	+
chr11	75910183	81699218	chr11	77744301	77792550	Sez6	protein_coding	+
chr11	75910183	81699218	chr11	77796255	77844041	Phf12	protein_coding	+
chr11	75910183	81699218	chr11	77886877	77893885	Eral1	protein_coding	-
chr11	75910183	81699218	chr11	77908161	77970202	BC017647	protein_coding	+
chr11	75910183	81699218	chr11	78001931	78005695	Rab34	protein_coding	+
chr11	75910183	81699218	chr11	78020247	78059489	Supt6h	protein_coding	-
chr11	75910183	81699218	chr11	78075253	78104125	2610507B11Rik	protein_coding	+
chr11	75910183	81699218	chr11	78141916	78156284	Pigs	protein_coding	+
chr11	75910183	81699218	chr11	78171078	78200060	Foxn1	protein_coding	-
chr11	75910183	81699218	chr11	78207986	78219159	Gm11194	processed_transcript	+
chr11	75910183	81699218	chr11	78210588	78235719	Slc13a2	protein_coding	-
chr11	75910183	81699218	chr11	78279198	78285447	Slc46a1	protein_coding	+
chr11	75910183	81699218	chr11	78285831	78311256	Sarm1	protein_coding	-
chr11	75910183	81699218	chr11	78312592	78315826	Vtn	protein_coding	+
chr11	75910183	81699218	chr11	78325694	78336238	Poldip2	protein_coding	+
chr11	75910183	81699218	chr11	78336351	78349834	Tnfaip1	protein_coding	-
chr11	75910183	81699218	chr11	78734288	78773756	Nos2	protein_coding	+
chr11	75910183	81699218	chr11	78776475	78798448	Lgals9	protein_coding	-
chr11	75910183	81699218	chr11	78837098	78844559	Gm11201	processed_transcript	+
chr11	75910183	81699218	chr11	79265442	79265949	Gm11199	pseudogene	-
chr11	75910183	81699218	chr11	79314483	79317586	Omg	protein_coding	-
chr11	75910183	81699218	chr11	79326886	79344061	Evi2b	protein_coding	-
chr11	75910183	81699218	chr11	79595480	79685896	9130204K15Rik	processed_transcript	-
chr11	75910183	81699218	chr11	79745822	79775892	Utp6	protein_coding	-
chr11	75910183	81699218	chr11	79830855	79843370	Gm16706	lincRNA	-
chr11	75910183	81699218	chr11	79859994	79894470	Crlf3	protein_coding	-
chr11	75910183	81699218	chr11	79902901	79949296	Atad5	protein_coding	+
chr11	75910183	81699218	chr11	79967606	79992460	Adap2	protein_coding	+
chr11	75910183	81699218	chr11	79972362	79991131	Gm11206	processed_transcript	-
chr11	75910183	81699218	chr11	79997352	80013259	Rnf135	protein_coding	+
chr11	75910183	81699218	chr11	80022520	80081409	Rhot1	protein_coding	+
chr11	75910183	81699218	chr11	80114413	80169457	Rhbdl3	protein_coding	+
chr11	75910183	81699218	chr11	80173994	80191536	5730455P16Rik	protein_coding	-
chr11	75910183	81699218	chr11	80242116	80286750	Psmd11	protein_coding	+
chr11	75910183	81699218	chr11	80623676	80635535	Tmem98	protein_coding	+
chr11	75910183	81699218	chr11	80671866	80681316	Spaca3	protein_coding	+
chr11	75910183	81699218	chr11	80885904	80896860	Gm11417	processed_transcript	+
chr11	75910183	81699218	chr11	81198514	81215993	4930527B05Rik	processed_transcript	+
chr11	75910183	81699218	chr11	81674174	81708084	5530401A14Rik	protein_coding	+
chr11	75910183	81699218	chr11	75859727	75993149	Vps53	protein_coding	-
chr11	75910183	81699218	chr11	75934488	76057227	Glod4	protein_coding	-
chr11	75910183	81699218	chr11	75993172	76028329	Fam57a	protein_coding	+
chr11	75910183	81699218	chr11	76070699	76212642	Nxn	protein_coding	-
chr11	75910183	81699218	chr11	76230235	76435816	Abr	protein_coding	-
chr11	75910183	81699218	chr11	76414820	76415128	Rpl36-ps2	pseudogene	+
chr11	75910183	81699218	chr11	76903416	77002470	Efcab5	protein_coding	-
chr11	75910183	81699218	chr11	77029788	77273722	Ssh2	protein_coding	+
chr11	75910183	81699218	chr11	77328622	77352109	Abhd15	protein_coding	+
chr11	75910183	81699218	chr11	77330161	77332700	Gm10392	protein_coding	-
chr11	75910183	81699218	chr11	77725628	77742790	Gm11190	processed_transcript	-
chr11	75910183	81699218	chr11	77851432	77873936	Flot2	protein_coding	+
chr11	75910183	81699218	chr11	77979607	77990177	Nek8	protein_coding	-
chr11	75910183	81699218	chr11	78115030	78135959	Spag5	protein_coding	+
chr11	75910183	81699218	chr11	78380669	78510927	Nlk	protein_coding	-
chr11	75910183	81699218	chr11	78826941	78959909	Ksr1	protein_coding	-
chr11	75910183	81699218	chr11	79153194	79395114	Nf1	protein_coding	+
chr11	75910183	81699218	chr11	79404713	79511525	Rab11fip4	protein_coding	+
chr11	75910183	81699218	chr11	79420580	79436665	Gm11202	processed_transcript	-
chr11	75910183	81699218	chr11	79806607	79847625	Suz12	protein_coding	+
chr11	75910183	81699218	chr11	79950179	79955677	1110002N22Rik	protein_coding	-
chr11	75910183	81699218	chr11	80196780	80219235	Zfp207	protein_coding	+
chr11	75910183	81699218	chr11	80295627	80593527	Myo1d	protein_coding	-
chr11	75910183	81699218	chr11	76540103	76577081	Gosr1	protein_coding	-
chr11	75910183	81699218	chr11	77576747	77679482	Myo18a	protein_coding	+
chr11	75910183	81699218	chr11	78640085	78660372	1810012P15Rik	protein_coding	+
chr11	75910183	81699218	chr11	80693670	81781959	Accn1	protein_coding	-
chr11	84044290	85697376	chr11	84102365	84104121	Gm17722	protein_coding	-
chr11	84044290	85697376	chr11	84331478	84338923	Lhx1	protein_coding	-
chr11	84044290	85697376	chr11	84457787	84457866	AL603708.1	miRNA	+
chr11	84044290	85697376	chr11	84530477	84533934	1700109G15Rik	processed_transcript	-
chr11	84044290	85697376	chr11	84626562	84633017	Mrm1	protein_coding	-
chr11	84044290	85697376	chr11	84642679	84644370	4930502E09Rik	lincRNA	+
chr11	84044290	85697376	chr11	84689816	84693787	Pigw	protein_coding	-
chr11	84044290	85697376	chr11	84706588	84706655	AL645623.1	miRNA	+
chr11	84044290	85697376	chr11	84724451	84729868	Znhit3	protein_coding	-
chr11	84044290	85697376	chr11	84771287	84779546	Car4	protein_coding	+
chr11	84044290	85697376	chr11	84885970	84886497	Gm11440	pseudogene	-
chr11	84044290	85697376	chr11	84908642	84909051	Gm11439	pseudogene	-
chr11	84044290	85697376	chr11	84924627	84925295	Rpl13-ps1	pseudogene	-
chr11	84044290	85697376	chr11	84976578	84976685	U6	snRNA	+
chr11	84044290	85697376	chr11	84983905	84994647	1700125H20Rik	protein_coding	+
chr11	84044290	85697376	chr11	85030098	85030556	Gm11442	pseudogene	+
chr11	84044290	85697376	chr11	85048276	85048725	D630032N06Rik	pseudogene	+
chr11	84044290	85697376	chr11	85110953	85111251	7SK	misc_RNA	-
chr11	84044290	85697376	chr11	85307260	85307407	U1	snRNA	+
chr11	84044290	85697376	chr11	85336222	85336282	Mir1935	miRNA	+
chr11	84044290	85697376	chr11	85574117	85574204	AL596324.1	miRNA	-
chr11	84044290	85697376	chr11	85580332	85589182	9530048J24Rik	processed_transcript	-
chr11	84044290	85697376	chr11	85592313	85592429	5S_rRNA	rRNA	+
chr11	84044290	85697376	chr11	85646052	85655450	Tbx2	protein_coding	+
chr11	84044290	85697376	chr11	85660291	85663835	Gm11444	protein_coding	-
chr11	84044290	85697376	chr11	84339161	84349333	1500016L03Rik	lincRNA	+
chr11	84044290	85697376	chr11	84577356	84591331	Gm11431	processed_transcript	-
chr11	84044290	85697376	chr11	84634357	84642496	Dhrs11	protein_coding	-
chr11	84044290	85697376	chr11	84693649	84724728	Myo19	protein_coding	+
chr11	84044290	85697376	chr11	85000763	85048632	Appbp2	protein_coding	-
chr11	84044290	85697376	chr11	85048672	85051806	D630032N06Rik	processed_transcript	+
chr11	84044290	85697376	chr11	85124745	85160568	Ppm1d	protein_coding	+
chr11	84044290	85697376	chr11	85515701	85533246	8430403D17Rik	processed_transcript	-
chr11	84044290	85697376	chr11	85605162	85645725	2610027K06Rik	lincRNA	-
chr11	84044290	85697376	chr11	83943173	84215153	Acaca	protein_coding	+
chr11	84044290	85697376	chr11	84236356	84327024	Aatf	protein_coding	-
chr11	84044290	85697376	chr11	84645862	84684319	Ggnbp2	protein_coding	-
chr11	84044290	85697376	chr11	85166668	85639560	Bcas3	protein_coding	+
chr11	84044290	85697376	chr11	84797943	84953663	Usp32	protein_coding	-
chr11	103379463	103407220	chr11	103395890	103482454	Gm884	protein_coding	-
chr11	106001270	107948508	chr11	106022163	106022472	Gm10840	protein_coding	+
chr11	106001270	107948508	chr11	106047757	106047901	U1	snRNA	-
chr11	106001270	107948508	chr11	106110455	106117393	Ftsj3	protein_coding	-
chr11	106001270	107948508	chr11	106121519	106121627	U6	snRNA	+
chr11	106001270	107948508	chr11	106124492	106134286	Smarcd2	protein_coding	-
chr11	106001270	107948508	chr11	106137985	106150059	Tcam1	protein_coding	+
chr11	106001270	107948508	chr11	106161584	106163179	Gh	protein_coding	-
chr11	106001270	107948508	chr11	106172654	106176076	Cd79b	protein_coding	-
chr11	106001270	107948508	chr11	106238969	106249389	Icam2	protein_coding	-
chr11	106001270	107948508	chr11	106362306	106362376	Snord104	snoRNA	+
chr11	106001270	107948508	chr11	106362556	106362691	SNORA76	snoRNA	+
chr11	106001270	107948508	chr11	106413343	106413430	snosnR60_Z15	snoRNA	+
chr11	106001270	107948508	chr11	106586571	106586764	U3	snoRNA	+
chr11	106001270	107948508	chr11	106625948	106626055	U6	snRNA	-
chr11	106001270	107948508	chr11	106629566	106640851	Polg2	protein_coding	-
chr11	106001270	107948508	chr11	106643999	106644083	AL603664.2	miRNA	-
chr11	106001270	107948508	chr11	106644484	106644585	AL603664.1	miRNA	-
chr11	106001270	107948508	chr11	106833371	106834404	Gm11707	processed_transcript	-
chr11	106001270	107948508	chr11	106865222	106866054	Gm11708	pseudogene	-
chr11	106001270	107948508	chr11	106886994	106887221	Gm11705	processed_transcript	+
chr11	106001270	107948508	chr11	106889431	106891757	1810010H24Rik	processed_transcript	+
chr11	106001270	107948508	chr11	107033213	107033546	Gm11717	pseudogene	-
chr11	106001270	107948508	chr11	107052407	107052944	Gm11718	pseudogene	+
chr11	106001270	107948508	chr11	107192021	107192372	Gm11719	pseudogene	+
chr11	106001270	107948508	chr11	107271703	107274863	Gm11713	processed_transcript	+
chr11	106001270	107948508	chr11	107289589	107297000	Gm11714	lincRNA	+
chr11	106001270	107948508	chr11	107343229	107344421	Gm11722	processed_transcript	+
chr11	106001270	107948508	chr11	107393244	107393619	Gm11649	pseudogene	-
chr11	106001270	107948508	chr11	107655179	107657296	Gm11650	lincRNA	+
chr11	106001270	107948508	chr11	107688687	107688974	7SK	misc_RNA	+
chr11	106001270	107948508	chr11	105945926	106016760	Map3k3	protein_coding	+
chr11	106001270	107948508	chr11	106017569	106022174	Limd2	protein_coding	-
chr11	106001270	107948508	chr11	106058721	106077658	Ccdc47	protein_coding	-
chr11	106001270	107948508	chr11	106078239	106110453	Ddx42	protein_coding	+
chr11	106001270	107948508	chr11	106117467	106124434	Psmc5	protein_coding	+
chr11	106001270	107948508	chr11	106179905	106214602	Scn4a	protein_coding	-
chr11	106001270	107948508	chr11	106226787	106238428	2310007L24Rik	protein_coding	+
chr11	106001270	107948508	chr11	106612516	106630108	Gm885	protein_coding	+
chr11	106001270	107948508	chr11	106641668	106650499	Ddx5	protein_coding	-
chr11	106001270	107948508	chr11	106650565	106681244	Ccdc45	protein_coding	+
chr11	106001270	107948508	chr11	106675983	106677322	Gm11706	processed_transcript	-
chr11	106001270	107948508	chr11	106849942	106860855	Kpna2	protein_coding	-
chr11	106001270	107948508	chr11	107018721	107028464	Gm11715	processed_transcript	+
chr11	106001270	107948508	chr11	107027976	107050695	Nol11	protein_coding	-
chr11	106001270	107948508	chr11	107199363	107206118	Gm11716	processed_transcript	+
chr11	106001270	107948508	chr11	107248296	107250285	Gm11712	processed_transcript	+
chr11	106001270	107948508	chr11	107372716	107388534	C330019F10Rik	processed_transcript	-
chr11	106001270	107948508	chr11	107393070	107409687	A830035A12Rik	processed_transcript	-
chr11	106001270	107948508	chr11	107564531	107577836	Cacng1	protein_coding	-
chr11	106001270	107948508	chr11	107855335	107855945	Gm11657	processed_transcript	+
chr11	106001270	107948508	chr11	106024643	106063482	Strada	protein_coding	-
chr11	106001270	107948508	chr11	106255963	106349166	Ern1	protein_coding	-
chr11	106001270	107948508	chr11	106363460	106474737	Tex2	protein_coding	-
chr11	106001270	107948508	chr11	106515530	106611942	Pecam1	protein_coding	-
chr11	106001270	107948508	chr11	106681379	106782029	Smurf2	protein_coding	-
chr11	106001270	107948508	chr11	107069205	107332034	Pitpnc1	protein_coding	-
chr11	106001270	107948508	chr11	107340797	107365676	Psmd12	protein_coding	+
chr11	106001270	107948508	chr11	107409243	107555140	Helz	protein_coding	+
chr11	106001270	107948508	chr11	107593670	107655871	Cacng4	protein_coding	-
chr11	106001270	107948508	chr11	107735918	107776369	Cacng5	protein_coding	-
chr11	106001270	107948508	chr11	106894394	106993441	Bptf	protein_coding	-
chr11	106001270	107948508	chr11	107794700	108205242	Prkca	protein_coding	-
chr11	116942986	118161810	chr11	116947149	116947226	AL627205.1	miRNA	+
chr11	116942986	118161810	chr11	116956261	116958381	Gm11730	processed_transcript	-
chr11	116942986	118161810	chr11	116993803	116994131	7SK	misc_RNA	+
chr11	116942986	118161810	chr11	116995911	116996359	Gm11745	pseudogene	+
chr11	116942986	118161810	chr11	117118962	117124751	Gm16045	processed_transcript	-
chr11	116942986	118161810	chr11	117281950	117283031	Gm8624	processed_transcript	-
chr11	116942986	118161810	chr11	117345681	117350328	Gm11733	protein_coding	+
chr11	116942986	118161810	chr11	117415136	117415208	AL672228.1	miRNA	+
chr11	116942986	118161810	chr11	117644639	117646369	Gm11723	processed_transcript	-
chr11	116942986	118161810	chr11	117651210	117652627	Gm11724	processed_transcript	-
chr11	116942986	118161810	chr11	117658973	117668615	6030468B19Rik	protein_coding	+
chr11	116942986	118161810	chr11	117670981	117675597	Syngr2	protein_coding	+
chr11	116942986	118161810	chr11	117710564	117717069	Birc5	protein_coding	+
chr11	116942986	118161810	chr11	117722065	117726857	Cldn27	protein_coding	+
chr11	116942986	118161810	chr11	117729265	117734795	Tha1	protein_coding	-
chr11	116942986	118161810	chr11	117783218	117783642	Gm11726	pseudogene	+
chr11	116942986	118161810	chr11	117827392	117831361	Socs3	protein_coding	-
chr11	116942986	118161810	chr11	117976168	117979593	Gm11738	processed_transcript	+
chr11	116942986	118161810	chr11	118042254	118042349	U6	snRNA	-
chr11	116942986	118161810	chr11	118066025	118066493	Gm11737	pseudogene	-
chr11	116942986	118161810	chr11	116976481	117020582	Sec14l1	protein_coding	+
chr11	116942986	118161810	chr11	117275702	117276682	Gm11729	processed_transcript	+
chr11	116942986	118161810	chr11	117287491	117300180	Gm11732	lincRNA	+
chr11	116942986	118161810	chr11	117384916	117393519	Gm11734	processed_transcript	+
chr11	116942986	118161810	chr11	117472560	117475171	2900041M22Rik	lincRNA	+
chr11	116942986	118161810	chr11	117627301	117643512	Tmc6	protein_coding	-
chr11	116942986	118161810	chr11	117643389	117654424	Tmc8	protein_coding	+
chr11	116942986	118161810	chr11	117670981	117701222	Afmid	protein_coding	+
chr11	116942986	118161810	chr11	117676839	117687406	Tk1	protein_coding	-
chr11	116942986	118161810	chr11	117732563	117748730	Gm11725	processed_transcript	+
chr11	116942986	118161810	chr11	117847605	117885325	Pgs1	protein_coding	+
chr11	116942986	118161810	chr11	118120964	118151558	Usp36	protein_coding	-
chr11	116942986	118161810	chr11	117060974	117223639	2017-09-09	protein_coding	+
chr11	116942986	118161810	chr11	117515602	117624753	Tnrc6c	protein_coding	+
chr11	116942986	118161810	chr11	117883036	117990533	Dnahc17	protein_coding	-
chr11	116942986	118161810	chr11	117993332	118109906	Cyth1	protein_coding	-
chr11	118809321	121407783	chr11	118884275	118892584	Cbx2	protein_coding	+
chr11	118809321	121407783	chr11	118938886	118943179	Gm17569	lincRNA	+
chr11	118809321	121407783	chr11	118938886	118947535	Cbx4	protein_coding	-
chr11	118809321	121407783	chr11	118959277	118959348	AL662835.1	miRNA	+
chr11	118809321	121407783	chr11	118967641	118972739	Gm11754	processed_transcript	-
chr11	118809321	121407783	chr11	119045266	119045830	Gm11753	processed_transcript	-
chr11	118809321	121407783	chr11	119081473	119083787	Gm11752	processed_transcript	+
chr11	118809321	121407783	chr11	119251785	119251875	Mir1932	miRNA	+
chr11	118809321	121407783	chr11	119507499	119507944	Gm11761	pseudogene	-
chr11	118809321	121407783	chr11	119607714	119607794	SNORA31	snoRNA	+
chr11	118809321	121407783	chr11	119774754	119780862	Chmp6	protein_coding	+
chr11	118809321	121407783	chr11	119799824	119803388	Gm11766	processed_transcript	+
chr11	118809321	121407783	chr11	119876078	119876176	Mir338	miRNA	-
chr11	118809321	121407783	chr11	119929440	119929552	AL807824.1	miRNA	-
chr11	118809321	121407783	chr11	119951844	119960045	2410002I01Rik	protein_coding	-
chr11	118809321	121407783	chr11	119960241	119962018	1810043H04Rik	protein_coding	+
chr11	118809321	121407783	chr11	120046713	120051166	2810410L24Rik	lincRNA	-
chr11	118809321	121407783	chr11	120076395	120078307	Gm11770	processed_transcript	-
chr11	118809321	121407783	chr11	120091115	120092899	2900052L18Rik	lincRNA	-
chr11	118809321	121407783	chr11	120096547	120097436	Gm11772	processed_transcript	-
chr11	118809321	121407783	chr11	120208049	120208133	AL669855.1	miRNA	-
chr11	118809321	121407783	chr11	120209991	120212504	0610009L18Rik	protein_coding	+
chr11	118809321	121407783	chr11	120230368	120240078	2310003H01Rik	protein_coding	-
chr11	118809321	121407783	chr11	120308918	120314814	Pde6g	protein_coding	-
chr11	118809321	121407783	chr11	120317919	120319382	1810049H13Rik	protein_coding	-
chr11	118809321	121407783	chr11	120326179	120328921	Arl16	protein_coding	-
chr11	118809321	121407783	chr11	120345926	120350379	Mrpl12	protein_coding	+
chr11	118809321	121407783	chr11	120347652	120349896	Gm16755	lincRNA	-
chr11	118809321	121407783	chr11	120350719	120353708	Gm11788	processed_transcript	-
chr11	118809321	121407783	chr11	120392012	120400402	Gcgr	protein_coding	+
chr11	118809321	121407783	chr11	120411292	120412446	Dysfip1	protein_coding	-
chr11	118809321	121407783	chr11	120439417	120442938	Arhgdia	protein_coding	-
chr11	118809321	121407783	chr11	120459734	120469512	Anapc11	protein_coding	+
chr11	118809321	121407783	chr11	120469790	120470407	Npb	protein_coding	+
chr11	118809321	121407783	chr11	120479685	120486554	Sirt7	protein_coding	-
chr11	118809321	121407783	chr11	120488994	120489495	Mafg	pseudogene	-
chr11	118809321	121407783	chr11	120495081	120496439	Gm17586	lincRNA	+
chr11	118809321	121407783	chr11	120507344	120509472	Myadml2	protein_coding	-
chr11	118809321	121407783	chr11	120508983	120518375	Gm11768	processed_transcript	+
chr11	118809321	121407783	chr11	120572255	120575052	Stra13	protein_coding	-
chr11	118809321	121407783	chr11	120575238	120582442	Lrrc45	protein_coding	+
chr11	118809321	121407783	chr11	120582783	120585283	Rac3	protein_coding	+
chr11	118809321	121407783	chr11	120586712	120588595	Dcxr	protein_coding	-
chr11	118809321	121407783	chr11	120590802	120593428	Cbr2	protein_coding	-
chr11	118809321	121407783	chr11	120624107	120625706	Hmga1-rs1	pseudogene	+
chr11	118809321	121407783	chr11	120624107	120625733	Hmga1-rs1	protein_coding	+
chr11	118809321	121407783	chr11	120626623	120628679	Gm11771	pseudogene	+
chr11	118809321	121407783	chr11	120642059	120645521	Rfng	protein_coding	-
chr11	118809321	121407783	chr11	120645585	120650416	Gps1	protein_coding	+
chr11	118809321	121407783	chr11	120692342	120695558	Gm11773	processed_transcript	+
chr11	118809321	121407783	chr11	120796286	120796367	AL662901.1	miRNA	-
chr11	118809321	121407783	chr11	120864805	120865098	Gm11774	pseudogene	-
chr11	118809321	121407783	chr11	120892171	120892296	U3	snoRNA	+
chr11	118809321	121407783	chr11	120898060	120900732	Cd7	protein_coding	-
chr11	118809321	121407783	chr11	120914771	120924883	Sectm1b	protein_coding	-
chr11	118809321	121407783	chr11	120953705	120953873	Gm11792	pseudogene	-
chr11	118809321	121407783	chr11	120957954	120958521	Gm11791	processed_transcript	-
chr11	118809321	121407783	chr11	120967460	120968441	Gm11793	pseudogene	-
chr11	118809321	121407783	chr11	121007456	121009633	Tex19.1	protein_coding	+
chr11	118809321	121407783	chr11	121021584	121023287	Uts2r	protein_coding	+
chr11	118809321	121407783	chr11	121026784	121027239	Gm11790	pseudogene	-
chr11	118809321	121407783	chr11	121083901	121090636	BC017643	protein_coding	-
chr11	118809321	121407783	chr11	121159062	121159133	AL808021.1	miRNA	+
chr11	118809321	121407783	chr11	121276405	121276740	Gm11866	pseudogene	-
chr11	118809321	121407783	chr11	118849416	118854243	Enpp7	protein_coding	+
chr11	118809321	121407783	chr11	118897618	118902283	Cbx8	protein_coding	-
chr11	118809321	121407783	chr11	118984324	118999735	Gm11755	processed_transcript	-
chr11	118809321	121407783	chr11	119089885	119126550	Ccdc40	protein_coding	+
chr11	118809321	121407783	chr11	119149676	119161403	Eif4a3	protein_coding	-
chr11	118809321	121407783	chr11	119169081	119206689	Card14	protein_coding	+
chr11	118809321	121407783	chr11	119204738	119216850	Sgsh	protein_coding	-
chr11	118809321	121407783	chr11	119216870	119242393	Slc26a11	protein_coding	+
chr11	118809321	121407783	chr11	119352660	119372751	A730011L01Rik	protein_coding	+
chr11	118809321	121407783	chr11	119409943	119430360	Gm11762	lincRNA	+
chr11	118809321	121407783	chr11	119682125	119695679	A430071A18Rik	processed_transcript	-
chr11	118809321	121407783	chr11	119804076	119868096	Baiap2	protein_coding	+
chr11	118809321	121407783	chr11	119868626	119908481	Aatk	protein_coding	-
chr11	118809321	121407783	chr11	119965273	120012660	Slc38a10	protein_coding	-
chr11	118809321	121407783	chr11	120011875	120013655	Gm11769	lincRNA	+
chr11	118809321	121407783	chr11	120094260	120153610	Bahcc1	protein_coding	+
chr11	118809321	121407783	chr11	120207003	120209856	Actg1	protein_coding	-
chr11	118809321	121407783	chr11	120222847	120229482	Fscn2	protein_coding	+
chr11	118809321	121407783	chr11	120241683	120299022	Nploc4	protein_coding	-
chr11	118809321	121407783	chr11	120303944	120308635	Tspan10	protein_coding	+
chr11	118809321	121407783	chr11	120328948	120345298	Hgs	protein_coding	+
chr11	118809321	121407783	chr11	120353153	120360501	Slc25a10	protein_coding	+
chr11	118809321	121407783	chr11	120388168	120393098	Gm11789	processed_transcript	-
chr11	118809321	121407783	chr11	120404201	120411041	Fam195b	protein_coding	-
chr11	118809321	121407783	chr11	120421611	120434567	P4hb	protein_coding	-
chr11	118809321	121407783	chr11	120471400	120479250	Pcyt2	protein_coding	-
chr11	118809321	121407783	chr11	120486430	120494914	Mafg	protein_coding	-
chr11	118809321	121407783	chr11	120497025	120505083	Pycr1	protein_coding	-
chr11	118809321	121407783	chr11	120515101	120522489	Notum	protein_coding	-
chr11	118809321	121407783	chr11	120520470	120523129	4732444A12Rik	processed_transcript	+
chr11	118809321	121407783	chr11	120534286	120570761	Aspscr1	protein_coding	+
chr11	118809321	121407783	chr11	120550459	120570761	Gm17178	processed_transcript	-
chr11	118809321	121407783	chr11	120650514	120657717	Dus1l	protein_coding	-
chr11	118809321	121407783	chr11	120667253	120685492	Fasn	protein_coding	-
chr11	118809321	121407783	chr11	120809793	120822182	Slc16a3	protein_coding	+
chr11	118809321	121407783	chr11	120890715	120913671	Gm11775	processed_transcript	+
chr11	118809321	121407783	chr11	120928720	120942534	Sectm1a	protein_coding	-
chr11	118809321	121407783	chr11	121038904	121066025	1110031I02Rik	protein_coding	-
chr11	118809321	121407783	chr11	121065746	121083969	Hexdc	protein_coding	+
chr11	118809321	121407783	chr11	121116807	121171210	Foxk2	protein_coding	+
chr11	118809321	121407783	chr11	121188537	121215759	Wdr45l	protein_coding	-
chr11	118809321	121407783	chr11	121282714	121292602	Fn3krp	protein_coding	+
chr11	118809321	121407783	chr11	121296226	121311805	Fn3k	protein_coding	+
chr11	118809321	121407783	chr11	119004358	119089813	Tbc1d16	protein_coding	-
chr11	118809321	121407783	chr11	119012964	119018308	Gm17433	lincRNA	+
chr11	118809321	121407783	chr11	119129200	119146768	Gaa	protein_coding	+
chr11	118809321	121407783	chr11	119254413	119348732	Rnf213	protein_coding	+
chr11	118809321	121407783	chr11	119400032	119409067	Nptx1	protein_coding	-
chr11	118809321	121407783	chr11	119797116	119804012	Gm11767	processed_transcript	-
chr11	118809321	121407783	chr11	119925743	119948141	Azi1	protein_coding	-
chr11	118809321	121407783	chr11	120319428	120325672	Ccdc137	protein_coding	+
chr11	118809321	121407783	chr11	120453434	120459679	Thoc4	protein_coding	-
chr11	118809321	121407783	chr11	120687842	120794186	Ccdc57	protein_coding	-
chr11	118809321	121407783	chr11	120819778	120852644	Csnk1d	protein_coding	-
chr11	118809321	121407783	chr11	120977528	120979991	Tex19.2	protein_coding	-
chr11	118809321	121407783	chr11	121098566	121117170	Narf	protein_coding	+
chr11	118809321	121407783	chr11	121217434	121249565	Rab40b	protein_coding	-
chr11	118809321	121407783	chr11	121313262	121478478	Tbcd	protein_coding	+
chr11	118809321	121407783	chr11	121372291	121380647	Zfp750	protein_coding	-
chr11	118809321	121407783	chr11	119464218	119760890	Rptor	protein_coding	+
chr12	3194813	5884989	chr12	3343815	3357153	Gm17681	lincRNA	-
chr12	3194813	5884989	chr12	3448281	3448352	AC160138.1	miRNA	+
chr12	3194813	5884989	chr12	3699177	3699240	CR974568.1	miRNA	+
chr12	3194813	5884989	chr12	3752542	3762146	Gm20448	processed_transcript	-
chr12	3194813	5884989	chr12	3859292	3862244	Gm10485	processed_transcript	-
chr12	3194813	5884989	chr12	3890651	3890731	AC159324.1	miRNA	-
chr12	3194813	5884989	chr12	3954950	3960618	Pomc	protein_coding	+
chr12	3194813	5884989	chr12	4234026	4236693	2410017P09Rik	protein_coding	+
chr12	3194813	5884989	chr12	4347646	4347760	5S_rRNA	rRNA	+
chr12	3194813	5884989	chr12	4394481	4394767	7SK	misc_RNA	+
chr12	3194813	5884989	chr12	4599631	4599733	Gm3625	protein_coding	-
chr12	3194813	5884989	chr12	4696207	4696732	Gm17541	protein_coding	-
chr12	3194813	5884989	chr12	4756557	4756662	U6	snRNA	+
chr12	3194813	5884989	chr12	4765352	4765459	U6	snRNA	+
chr12	3194813	5884989	chr12	4789020	4789317	Gm6682	pseudogene	+
chr12	3194813	5884989	chr12	4839980	4848401	Fkbp1b	protein_coding	-
chr12	3194813	5884989	chr12	4850108	4863731	BC068281	protein_coding	+
chr12	3194813	5884989	chr12	4869245	4881165	Mfsd2b	protein_coding	-
chr12	3194813	5884989	chr12	5006071	5006174	U6	snRNA	-
chr12	3194813	5884989	chr12	5850517	5850632	5S_rRNA	rRNA	+
chr12	3194813	5884989	chr12	3236610	3249999	1700012B15Rik	protein_coding	+
chr12	3194813	5884989	chr12	3365131	3406494	Kif3c	protein_coding	+
chr12	3194813	5884989	chr12	3426856	3506852	Asxl2	protein_coding	+
chr12	3194813	5884989	chr12	3806006	3914443	Dnmt3a	protein_coding	+
chr12	3194813	5884989	chr12	3962553	4038915	Efr3b	protein_coding	-
chr12	3194813	5884989	chr12	4082611	4110602	Dnajc27	protein_coding	+
chr12	3194813	5884989	chr12	4196003	4234294	Cenpo	protein_coding	-
chr12	3194813	5884989	chr12	4720475	4745225	4930417G10Rik	protein_coding	-
chr12	3194813	5884989	chr12	4753021	4776073	A830093I24Rik	protein_coding	-
chr12	3194813	5884989	chr12	4776100	4785072	Pfn4	protein_coding	+
chr12	3194813	5884989	chr12	4824413	4834464	0610009D07Rik	protein_coding	+
chr12	3194813	5884989	chr12	4885837	4914511	Ubxn2a	protein_coding	-
chr12	3194813	5884989	chr12	5382675	5423436	2810032G03Rik	protein_coding	+
chr12	3194813	5884989	chr12	3247429	3309969	Rab10	protein_coding	-
chr12	3194813	5884989	chr12	3405307	3426644	1110002L01Rik	protein_coding	-
chr12	3194813	5884989	chr12	3572380	3781796	Dtnb	protein_coding	+
chr12	3194813	5884989	chr12	4247362	4484060	Ncoa1	protein_coding	-
chr12	3194813	5884989	chr12	4599813	4720756	Itsn2	protein_coding	+
chr12	3194813	5884989	chr12	4924209	5050853	Atad2b	protein_coding	+
chr12	3194813	5884989	chr12	4133102	4213525	Adcy3	protein_coding	+
chr12	3194813	5884989	chr12	5084277	5382488	Klhl29	protein_coding	-
chr12	8707185	9126095	chr12	8771706	8777987	Gm4755	lincRNA	-
chr12	8707185	9126095	chr12	9036802	9043200	Ttc32	protein_coding	+
chr12	8707185	9126095	chr12	8680939	8759387	Pum2	protein_coding	+
chr12	8707185	9126095	chr12	8879992	8884265	9930038B18Rik	processed_transcript	-
chr12	8707185	9126095	chr12	8928129	8945548	Laptm4a	protein_coding	+
chr12	8707185	9126095	chr12	8954734	8978834	Matn3	protein_coding	+
chr12	8707185	9126095	chr12	8980697	9035653	Wdr35	protein_coding	+
chr12	8707185	9126095	chr12	8778128	8800521	Sdc1	protein_coding	+
chr12	39134688	41731977	chr12	39998051	39998114	U7	snRNA	-
chr12	39134688	41731977	chr12	40188116	40188243	SNORA17	snoRNA	+
chr12	39134688	41731977	chr12	40348001	40348133	SNORA17	snoRNA	+
chr12	39134688	41731977	chr12	40764685	40766614	4930555J06Rik	processed_transcript	+
chr12	39134688	41731977	chr12	40936073	40937660	Gm17024	processed_transcript	-
chr12	39134688	41731977	chr12	40949298	40949398	Mir1938	miRNA	-
chr12	39134688	41731977	chr12	40949344	40955771	Gm7008	protein_coding	+
chr12	39134688	41731977	chr12	40786355	40860815	Scin	protein_coding	-
chr12	39134688	41731977	chr12	40902972	40925902	Gm889	protein_coding	-
chr12	39134688	41731977	chr12	40925242	40927692	Gm17056	processed_transcript	+
chr12	39134688	41731977	chr12	40928153	40975091	Ifrd1	protein_coding	-
chr12	39134688	41731977	chr12	39505966	39594802	Etv1	protein_coding	+
chr12	39134688	41731977	chr12	40732033	40764612	Arl4a	protein_coding	-
chr12	39134688	41731977	chr12	41041632	41172377	Zfp277	protein_coding	-
chr12	39134688	41731977	chr12	41172639	41573073	Dock4	protein_coding	+
chr12	39134688	41731977	chr12	38606760	39359997	Dgkb	protein_coding	+
chr12	53347959	57474082	chr12	53704774	53704881	U6	snRNA	+
chr12	53347959	57474082	chr12	53705471	53705578	U6	snRNA	-
chr12	53347959	57474082	chr12	54147694	54147813	n-R5s58	rRNA	-
chr12	53347959	57474082	chr12	55340224	55340373	U1	snRNA	+
chr12	53347959	57474082	chr12	55341741	55341887	U1	snRNA	-
chr12	53347959	57474082	chr12	55529159	55529546	Gm7555	pseudogene	+
chr12	53347959	57474082	chr12	55767663	55767773	AC155256.1	rRNA	-
chr12	53347959	57474082	chr12	55797768	55797932	U1	snRNA	+
chr12	53347959	57474082	chr12	55802282	55802698	Gm16382	protein_coding	-
chr12	53347959	57474082	chr12	55811294	55811458	U1	snRNA	+
chr12	53347959	57474082	chr12	55815204	55815368	U1	snRNA	+
chr12	53347959	57474082	chr12	55830588	55830752	U1	snRNA	+
chr12	53347959	57474082	chr12	55835541	55835705	U1	snRNA	-
chr12	53347959	57474082	chr12	55839445	55839609	U1	snRNA	-
chr12	53347959	57474082	chr12	55959803	55963864	Cfl2	protein_coding	-
chr12	53347959	57474082	chr12	56087144	56087516	Gm20403	protein_coding	-
chr12	53347959	57474082	chr12	56098058	56098164	U6	snRNA	+
chr12	53347959	57474082	chr12	56496693	56497216	Rpl18a-ps1	pseudogene	-
chr12	53347959	57474082	chr12	56590397	56593634	Nfkbia	protein_coding	-
chr12	53347959	57474082	chr12	56666225	56667883	Aldoart2	protein_coding	+
chr12	53347959	57474082	chr12	56699903	56703005	Insm2	protein_coding	+
chr12	53347959	57474082	chr12	56921597	56922567	Gm9812	pseudogene	+
chr12	53347959	57474082	chr12	56922049	56922140	AC159624.1	miRNA	-
chr12	53347959	57474082	chr12	57011807	57011910	U6	snRNA	-
chr12	53347959	57474082	chr12	57157622	57157742	AC159245.1	rRNA	-
chr12	53347959	57474082	chr12	57353301	57353431	SNORA17	snoRNA	-
chr12	53347959	57474082	chr12	57367906	57368191	7SK	misc_RNA	-
chr12	53347959	57474082	chr12	53617063	53668839	Arhgap5	protein_coding	+
chr12	53347959	57474082	chr12	55279967	55304847	Egln3	protein_coding	-
chr12	53347959	57474082	chr12	55746360	55757559	1110002B05Rik	protein_coding	-
chr12	53347959	57474082	chr12	55771326	55796884	Eapp	protein_coding	-
chr12	53347959	57474082	chr12	55820149	55820313	U1	snRNA	-
chr12	53347959	57474082	chr12	55847335	55896690	Snx6	protein_coding	-
chr12	53347959	57474082	chr12	56146647	56181097	2700097O09Rik	protein_coding	-
chr12	53347959	57474082	chr12	56181556	56214680	Srp54a	protein_coding	+
chr12	53347959	57474082	chr12	56300578	56318129	1700047I17Rik2	protein_coding	+
chr12	53347959	57474082	chr12	56381800	56403987	Ppp2r3c	protein_coding	-
chr12	53347959	57474082	chr12	56403623	56483478	1110008L16Rik	protein_coding	+
chr12	53347959	57474082	chr12	56937352	56970722	Brms1l	protein_coding	+
chr12	53347959	57474082	chr12	57429292	57446881	Mbip	protein_coding	-
chr12	53347959	57474082	chr12	53198723	53413731	Nubpl	protein_coding	+
chr12	53347959	57474082	chr12	53800369	54252002	Akap6	protein_coding	+
chr12	53347959	57474082	chr12	55993975	56115335	Baz1a	protein_coding	-
chr12	53347959	57474082	chr12	56181482	56290200	Srp54b	protein_coding	+
chr12	53347959	57474082	chr12	56225514	56243065	Fam177a	protein_coding	+
chr12	53347959	57474082	chr12	56331154	56377912	Srp54c	protein_coding	+
chr12	53347959	57474082	chr12	56485208	56519441	Psma6	protein_coding	+
chr12	53347959	57474082	chr12	56703915	56922154	Ralgapa1	protein_coding	-
chr12	53347959	57474082	chr12	54349663	55173162	Npas3	protein_coding	+
chr12	57554843	58877099	chr12	57632921	57637895	Nkx2-1	protein_coding	-
chr12	57554843	58877099	chr12	57652445	57652577	SNORA17	snoRNA	+
chr12	57554843	58877099	chr12	57692045	57695983	C87198	processed_transcript	+
chr12	57554843	58877099	chr12	57710599	57711463	Gm20466	processed_transcript	-
chr12	57554843	58877099	chr12	57712375	57714271	Nkx2-9	protein_coding	-
[truncated: 10,717 more rows]

## Sheet: He1_BR1
chromosome	start	end	count
chr6	29685752	29686840	129
chr5	100845464	100846103	75
chr10	24598271	24599762	63
chr5	100856370	100857273	62
chr19	6294439	6294943	61
chr5	100860998	100862262	53
chr5	100847087	100847314	48
chr5	100855456	100856369	46
chr4	107356262	107356634	43
chr5	100844981	100845179	42
chr5	100845180	100845463	40
chr5	100847315	100847886	40
chr5	100852327	100854045	40
chr15	7750693	7753847	39
chr5	100843355	100844885	38
chr5	100863643	100865223	36
chr5	136439927	136440245	36
chr5	100870517	100872692	32
chr11	116274110	116275079	31
chr5	100894583	100896930	31
chr2	92467271	92469811	30
chr5	100860393	100860997	30
chr5	100851562	100851907	29
chr5	100860221	100860309	29
chr5	100849601	100850803	28
chr5	100851908	100852326	27
chr5	100857274	100857442	27
chr2	25562006	25563727	26
chr5	100846666	100847086	25
chr5	100880672	100883062	25
chr5	101068721	101068895	25
chr12	93086960	93087666	23
chr18	13131192	13132066	23
chr5	100847887	100848473	23
chr5	100854449	100855074	23
chr5	100867708	100868994	22
chr5	100867349	100867707	21
chr5	100878244	100879274	21
chr15	39067196	39067224	20
chr5	100467931	100468610	20
chr5	100848513	100849579	20
chr5	100873925	100874588	19
chr5	100466956	100467769	18
chr5	100846104	100846665	18
chr5	100855106	100855455	18
chr5	100860310	100860392	18
chr5	100873330	100873924	18
chr5	100875595	100876138	18
chr1	57463777	57463835	17
chr13	27001121	27002471	17
chr5	100838830	100839566	17
chr5	100857443	100858286	17
chr17	84668539	84668566	16
chr5	100850804	100851561	16
chr5	100875291	100875594	16
chr5	100836463	100836937	15
chr5	100893956	100894568	15
chr17	84668315	84668342	14
chr17	84668343	84668370	14
chr17	84668735	84668762	14
chr5	100839567	100840053	14
chr5	100854077	100854448	14
chr5	100862263	100862563	14
chr5	100869604	100870066	14
chr5	100879275	100879708	14
chr5	100920685	100921949	14
chr17	84668287	84668314	13
chr17	84668623	84668650	13
chr3	97672041	97672187	13
chr5	100799398	100799777	13
chr5	100822820	100824503	13
chr5	100844886	100844980	13
chr5	100865258	100866083	13
chr5	100927567	100928145	13
chr10	59555375	59555433	12
chr17	84668931	84668958	12
chr5	100840054	100843354	12
chr5	100862564	100863642	12
chr5	100866298	100867261	12
chr5	100877338	100877817	12
chr5	100899315	100900062	12
chr5	100926821	100927566	12
chr5	100946463	100947557	12
chr17	84668567	84668594	11
chr17	84669043	84669070	11
chr19	32597444	32597474	11
chr4	151652920	151654321	11
chr5	100867262	100867348	11
chr5	100869329	100869448	11
chr5	100877060	100877337	11
chr5	100883063	100883330	11
chr5	100886858	100887475	11
chr5	100944315	100944727	11
chr14	79851472	79852202	10
chr17	84668455	84668482	10
chr17	84668511	84668538	10
chr17	84668651	84668678	10
chr17	84668791	84668818	10
chr17	84668819	84668846	10
chr5	100789748	100790085	10
chr5	100808109	100808694	10
chr5	100818245	100818947	10
chr5	100865224	100865257	10
chr5	100866084	100866297	10
chr5	100870067	100870516	10
chr5	100874589	100874858	10
chr5	100889404	100890730	10
chr5	100891067	100891650	10
chr5	100892401	100893955	10
chr5	100897447	100898163	10
chr5	100904920	100905333	10
chr5	100905551	100907286	10
chr5	101107382	101107729	10
chr5	103640628	103641148	10
chr7	150966664	150967978	10
chr1	137091814	137092777	9
chr11	100066975	100067016	9
chr17	84668371	84668398	9
chr17	84668595	84668622	9
chr17	84668707	84668734	9
chr17	84668875	84668902	9
chr17	84668987	84669014	9
chr2	30683621	30683678	9
chr5	100375572	100376674	9
chr5	100782411	100782772	9
chr5	100783537	100784061	9
chr5	100808872	100809218	9
chr5	100830922	100831282	9
chr5	100833232	100834214	9
chr5	100915812	100916155	9
chr5	100934830	100937278	9
chr5	100943035	100944314	9
chr5	101283108	101283619	9
chr5	101350439	101351062	9
chr5	125021323	125021983	9
chr1	182571037	182571949	8
chr13	31899372	31900622	8
chr17	84668399	84668426	8
chr17	84668483	84668510	8
chr17	84668847	84668874	8
chr5	53459595	53460125	8
chr5	89795025	89795140	8
chr5	100779360	100781795	8
chr5	100798530	100799343	8
chr5	100828620	100829189	8
chr5	100831283	100831979	8
chr5	100837645	100838626	8
chr5	100898365	100899094	8
chr5	100904436	100904776	8
chr5	100913531	100914468	8
chr5	100981488	100981625	8
chr5	101194006	101194598	8
chr5	101243247	101244137	8
chr5	123027580	123027615	8
chr6	52773733	52774634	8
chr1	95640848	95640950	7
chr1	137653079	137653671	7
chr10	11211165	11211967	7
chr12	25318392	25320689	7
chr15	100011883	100011905	7
chr17	84668259	84668286	7
chr17	84668679	84668706	7
chr17	84668763	84668790	7
chr17	84668903	84668930	7
chr17	84668959	84668986	7
chr18	67476826	67477011	7
chr2	32208757	32208854	7
chr4	139802336	139802658	7
chr5	43624762	43626943	7
chr5	64478642	64479774	7
chr5	100429909	100430928	7
chr5	100460151	100460970	7
chr5	100652120	100653534	7
chr5	100677467	100677805	7
chr5	100745065	100745502	7
chr5	100809219	100809604	7
chr5	100848474	100848512	7
chr5	100855075	100855105	7
chr5	100868995	100869328	7
chr5	100869449	100869603	7
chr5	100880152	100880671	7
chr5	100883709	100884064	7
chr5	100900063	100900682	7
chr5	100915050	100915579	7
chr5	100932474	100933257	7
chr5	100933745	100934425	7
chr5	100960611	100961820	7
chr5	100964364	100965312	7
chr5	101007856	101008480	7
chr5	101080960	101083211	7
chr5	101137031	101137474	7
chr5	101202098	101202285	7
chr5	101466140	101466758	7
chr5	122161356	122161389	7
chr5	138702622	138703260	7
chr7	20273255	20274165	7
chr7	81910298	81910321	7
chr7	127925793	127926603	7
chr8	109189143	109189299	7
chr1	127601468	127601600	6
chr10	39263533	39264181	6
chr10	62132555	62132884	6
chr10	95238532	95239538	6
chr11	49959334	49959453	6
chr14	61791966	61792991	6
chr14	67582400	67582441	6
chr17	25991996	25993428	6
chr17	39981440	39983308	6
chr17	47477129	47477160	6
chr17	84669071	84669098	6
chr2	156246696	156247907	6
chr3	97671850	97672040	6
chr3	100277303	100278116	6
chr5	100402178	100403009	6
chr5	100457133	100458147	6
chr5	100468611	100471142	6
chr5	100496451	100497431	6
chr5	100506762	100507662	6
chr5	100508310	100508881	6
chr5	100528650	100529358	6
chr5	100746952	100747184	6
chr5	100765907	100766174	6
chr5	100766175	100766860	6
chr5	100772122	100772419	6
chr5	100782927	100783536	6
chr5	100785120	100785458	6
chr5	100821070	100821463	6
chr5	100824888	100825400	6
chr5	100830113	100830590	6
chr5	100860204	100860220	6
chr5	100872693	100872977	6
chr5	100876177	100876606	6
chr5	100878060	100878243	6
chr5	100889059	100889403	6
chr5	100901425	100901583	6
chr5	100903206	100904091	6
chr5	100928389	100931327	6
chr5	100947558	100948389	6
chr5	100949185	100950106	6
chr5	100954731	100955582	6
chr5	101091595	101091893	6
chr5	103699768	103700778	6
chr5	107264818	107265815	6
chr5	116800297	116800317	6
chr6	85149287	85149469	6
chr6	115465509	115465670	6
chr7	52588997	52589147	6
chr8	96451620	96451864	6
chr8	127537065	127538700	6
chr8	128562274	128562295	6
chr9	3013072	3038679	6
chr9	34001051	34001090	6
chr9	96025836	96025914	6
chr9	114609558	114610189	6
chrX	96132480	96132539	6
chr1	70178414	70179516	5
chr1	120597582	120598337	5
chr1	157037548	157037918	5
chr10	17468817	17468870	5
chr10	34320639	34320754	5
chr10	85378685	85379494	5
chr11	20012243	20015398	5
chr11	51804320	51804352	5
chr11	71571713	71571792	5
chr11	119467122	119467257	5
chr12	76913220	76913774	5
chr12	78295793	78296548	5
chr12	109813557	109813983	5
chr12	118569528	118569599	5
chr13	112475579	112476927	5
chr14	20642439	20643252	5
chr14	20987886	20987907	5
chr14	33841143	33842226	5
chr14	46238107	46238449	5
chr15	97620220	97620731	5
chr16	31073454	31074146	5
chr16	37867608	37868111	5
chr17	25932415	25933472	5
chr17	87747357	87748011	5
chr18	68093798	68094522	5
chr19	41098684	41099201	5
chr19	47534640	47534837	5
chr2	43881120	43881402	5
chr2	71349661	71350038	5
chr2	93997744	93998385	5
chr2	98506204	98508379	5
chr2	133952377	133952782	5
chr2	136578501	136579456	5
chr2	137477033	137477550	5
chr2	155950315	155950703	5
chr3	96362295	96362684	5
chr4	47221154	47221895	5
chr4	63078930	63079630	5
chr4	96591489	96591548	5
chr4	105577148	105577477	5
chr4	135791182	135791587	5
chr4	141222887	141223129	5
chr4	148762382	148763136	5
chr4	155551234	155551438	5
chr5	27283136	27283822	5
chr5	33878255	33878723	5
chr5	66624932	66624956	5
chr5	75433815	75434471	5
chr5	76312176	76312968	5
chr5	77585415	77585906	5
chr5	89104825	89105863	5
chr5	100380382	100381895	5
chr5	100382918	100383976	5
chr5	100446652	100448562	5
chr5	100471975	100472332	5
chr5	100473746	100474686	5
chr5	100474708	100475655	5
chr5	100475680	100475984	5
chr5	100499051	100500282	5
chr5	100598937	100599278	5
chr5	100619145	100619806	5
chr5	100666207	100666826	5
chr5	100681988	100682594	5
chr5	100708493	100708934	5
chr5	100728316	100729178	5
chr5	100761961	100762863	5
chr5	100768863	100769820	5
chr5	100771544	100772121	5
chr5	100776167	100776572	5
chr5	100786529	100787793	5
chr5	100787839	100788035	5
chr5	100788036	100788651	5
chr5	100792202	100793069	5
chr5	100795348	100795902	5
chr5	100797350	100798529	5
chr5	100800815	100803352	5
chr5	100810537	100811203	5
chr5	100811412	100811925	5
chr5	100818042	100818244	5
chr5	100818948	100819184	5
chr5	100821464	100821910	5
chr5	100824504	100824887	5
chr5	100826438	100826839	5
chr5	100826840	100827609	5
chr5	100834215	100834559	5
chr5	100838716	100838829	5
chr5	100876139	100876176	5
chr5	100887476	100887733	5
chr5	100891651	100892144	5
chr5	100898164	100898364	5
chr5	100899125	100899314	5
chr5	100900683	100901424	5
chr5	100901904	100902095	5
chr5	100911195	100911822	5
chr5	100917588	100918767	5
chr5	100919725	100920684	5
chr5	100921950	100922015	5
chr5	100925754	100926447	5
chr5	100926448	100926820	5
chr5	100931686	100932473	5
chr5	100934461	100934798	5
chr5	100938613	100939679	5
chr5	100939680	100940468	5
chr5	100950662	100951485	5
chr5	100954200	100954267	5
chr5	100957678	100958032	5
chr5	100974130	100975489	5
chr5	100975865	100976136	5
chr5	100982085	100982176	5
chr5	101042253	101042470	5
chr5	101101335	101103135	5
chr5	101160859	101161149	5
chr5	102261791	102262165	5
chr5	102357068	102357533	5
chr5	105375660	105375712	5
chr5	122068441	122069187	5
chr5	129162354	129163170	5
chr5	130387328	130387970	5
chr5	130758541	130759175	5
chr5	149657607	149658204	5
chr5	150182872	150183614	5
chr6	88777153	88777501	5
chr6	146350299	146352168	5
chr7	29393667	29393820	5
chr8	24352930	24354379	5
chr8	26148392	26149047	5
chr8	45089928	45090419	5
chr8	73278203	73278826	5
chr8	106706279	106708057	5
chr8	107813352	107814044	5
chr8	109815091	109816294	5
chrY	1252609	1252660	5
chr1	39097096	39097284	4
chr1	58199721	58199751	4
chr1	62869289	62869367	4
chr1	74830925	74831398	4
chr1	84917353	84917469	4
chr1	178829837	178829912	4
chr1	184848012	184849108	4
chr10	6195368	6195634	4
chr10	98553608	98553951	4
chr11	35917874	35917900	4
chr11	49607397	49607727	4
chr11	51796288	51796649	4
chr11	53537775	53538006	4
chr11	61893059	61893299	4
chr11	72371017	72372365	4
chr11	112501455	112501590	4
chr12	3823682	3824171	4
chr12	58214974	58215016	4
chr12	105324467	105325861	4
chr12	118683948	118684730	4
chr13	60267678	60268954	4
chr13	61447537	61447617	4
chr13	106964131	106966559	4
chr14	10006069	10006171	4
chr14	32756090	32756892	4
chr14	34603947	34604295	4
chr15	38590709	38593500	4
chr15	78658354	78659563	4
chr15	80144388	80144476	4
chr15	100813889	100814297	4
chr16	8984118	8984200	4
chr16	29717614	29717900	4
chr16	33022190	33022349	4
chr16	94446126	94446331	4
chr17	84668427	84668454	4
chr17	84669015	84669042	4
chr19	41751396	41751708	4
chr2	3063225	3063696	4
chr2	3684356	3685100	4
chr2	88525485	88525520	4
chr2	111967368	111967548	4
chr2	136883571	136883619	4
chr3	25802360	25803102	4
chr3	60510509	60510578	4
chr3	63760389	63761223	4
chr3	102738946	102740075	4
chr3	116610040	116610430	4
chr3	129235795	129236524	4
chr4	33118765	33119350	4
chr4	59668348	59669064	4
chr4	136206693	136207510	4
chr4	139267994	139268143	4
chr4	144701038	144701732	4
chr5	15282800	15283566	4
chr5	29053586	29053619	4
chr5	32249677	32251960	4
chr5	34254825	34255782	4
chr5	53897971	53898399	4
chr5	65974619	65975239	4
chr5	66094734	66094957	4
chr5	67101603	67101819	4
chr5	72564226	72565220	4
chr5	77099038	77101097	4
chr5	89078833	89079563	4
chr5	97653728	97654753	4
chr5	99690037	99690761	4
chr5	99836740	99838039	4
chr5	100399143	100401206	4
chr5	100406268	100407441	4
chr5	100407442	100409029	4
chr5	100409030	100409629	4
chr5	100453637	100454017	4
chr5	100462627	100463956	4
chr5	100485718	100487249	4
chr5	100495431	100496212	4
chr5	100500987	100501296	4
chr5	100540527	100541182	4
chr5	100575599	100578389	4
chr5	100605763	100606182	4
chr5	100620179	100620749	4
chr5	100622801	100622976	4
chr5	100643403	100644013	4
chr5	100655867	100655982	4
chr5	100662696	100663699	4
chr5	100690920	100691450	4
chr5	100696145	100696617	4
chr5	100698063	100699585	4
chr5	100708935	100708976	4
chr5	100721131	100721695	4
chr5	100757730	100759967	4
chr5	100759968	100760781	4
chr5	100760797	100761273	4
chr5	100762864	100763580	4
chr5	100765204	100765815	4
chr5	100767448	100767883	4
chr5	100768171	100768632	4
chr5	100793933	100794951	4
chr5	100796325	100797349	4
chr5	100804513	100805192	4
chr5	100805445	100806219	4
chr5	100815936	100816697	4
chr5	100817731	100818041	4
chr5	100819791	100820282	4
chr5	100828441	100828619	4
chr5	100836938	100837111	4
chr5	100875162	100875290	4
chr5	100877818	100877857	4
chr5	100883331	100883700	4
chr5	100887814	100888468	4
chr5	100888469	100889058	4
chr5	100909514	100910282	4
chr5	100910283	100910717	4
chr5	100914469	100914844	4
chr5	100923375	100923653	4
chr5	100923654	100924572	4
chr5	100928146	100928388	4
chr5	100931328	100931685	4
chr5	100938318	100938612	4
chr5	100942869	100943029	4
chr5	100946335	100946433	4
chr5	100949096	100949184	4
chr5	100952682	100953738	4
chr5	100954454	100954730	4
chr5	100968644	100969953	4
chr5	100971703	100972539	4
chr5	100973510	100973988	4
chr5	100981003	100981487	4
chr5	100981626	100981808	4
chr5	100981947	100982084	4
chr5	100994249	100994438	4
chr5	100994460	100995324	4
chr5	101020847	101021138	4
chr5	101085401	101085986	4
chr5	101118515	101119480	4
chr5	101132175	101132538	4
chr5	101136161	101136636	4
chr5	101157466	101158531	4
chr5	101263502	101264425	4
chr5	101408031	101408664	4
chr5	101627546	101628886	4
chr5	101839451	101840009	4
chr5	101854770	101855843	4
chr5	102003845	102005973	4
chr5	102042252	102043251	4
chr5	102178040	102178184	4
chr5	102922751	102923324	4
chr5	103072930	103074441	4
chr5	103486258	103486378	4
chr5	105692053	105692767	4
chr5	109051680	109051851	4
chr5	116830625	116831457	4
chr5	117859839	117860303	4
chr5	120704886	120705603	4
chr5	121024775	121025323	4
chr5	121506346	121507294	4
chr5	124794837	124795556	4
chr5	125914358	125914676	4
chr5	128157306	128157442	4
chr5	130092276	130092555	4
chr5	130497438	130498465	4
chr5	135337821	135338699	4
chr5	135469021	135469203	4
chr5	135528284	135528989	4
chr5	136206660	136207887	4
chr5	139471155	139471719	4
chr5	144344385	144345017	4
chr5	144477267	144477309	4
chr5	145558054	145559192	4
chr5	147224709	147225243	4
chr6	6401515	6402554	4
chr6	11119844	11120016	4
chr6	20393884	20393956	4
chr6	23966204	23967684	4
chr6	39344420	39344486	4
chr6	48387684	48388853	4
chr6	55352905	55353670	4
chr6	65214198	65214485	4
chr6	71499889	71500108	4
chr6	85108693	85108791	4
chr6	85804113	85804553	4
chr6	89088555	89088944	4
chr6	117283592	117283805	4
chr6	127270755	127271011	4
chr6	144742272	144742346	4
chr7	19980747	19981087	4
chr7	50702879	50703539	4
chr7	52370048	52370136	4
chr7	74389239	74389492	4
chr7	130321237	130321272	4
chr7	149137371	149137702	4
chr8	86135280	86135501	4
chr8	86960873	86960954	4
chr8	95402867	95403066	4
chr8	97306060	97306239	4
chr8	125015021	125016206	4
chr8	129211361	129211580	4
chr9	21222373	21222402	4
chr9	51974969	51975399	4
chr9	69606571	69607380	4
chr9	106075087	106075707	4
chr9	119091715	119092282	4
chrX	96132316	96132479	4
chrX	103059912	103060374	4
chr1	5043796	5044041	3
chr1	10196120	10196784	3
chr1	16044720	16045334	3
chr1	16648726	16649127	3
chr1	24620178	24620478	3
chr1	36406734	36406976	3
chr1	40087928	40088014	3
chr1	60529515	60529583	3
chr1	63185050	63185651	3
chr1	80801029	80801301	3
chr1	85257912	85258634	3
chr1	87503411	87505831	3
chr1	95299285	95299746	3
chr1	97927883	97927955	3
chr1	99084922	99085309	3
chr1	99510741	99510876	3
chr1	101858974	101859004	3
chr1	128555421	128555531	3
chr1	134035427	134035761	3
chr1	135200578	135200767	3
chr1	159895922	159896209	3
chr1	160910404	160910864	3
chr1	187362212	187362282	3
chr1	196083471	196083529	3
chr10	12604865	12605026	3
chr10	26113339	26113801	3
chr10	30484723	30484807	3
chr10	38898150	38898575	3
chr10	51850115	51850354	3
chr10	51912004	51912051	3
chr10	54024546	54025899	3
chr10	60550365	60550463	3
chr10	60610207	60610926	3
chr10	62633089	62633446	3
chr10	80615707	80617309	3
chr10	81051085	81051197	3
chr10	81224670	81225615	3
chr10	106065947	106065991	3
chr10	110627045	110628685	3
chr10	123143427	123143462	3
chr10	127717987	127718552	3
chr10	128370491	128370948	3
chr11	3028432	3029406	3
chr11	3414554	3415790	3
chr11	5603667	5604338	3
chr11	10338291	10338324	3
chr11	20229366	20229490	3
chr11	43160900	43160995	3
chr11	54169073	54169837	3
chr11	55224338	55224431	3
chr11	57628711	57628938	3
chr11	59447344	59447609	3
chr11	66812693	66813508	3
chr11	68025948	68026587	3
chr11	68309214	68309410	3
chr11	81191337	81191441	3
chr11	82537354	82537953	3
chr11	83687034	83687283	3
chr11	87856772	87857044	3
chr11	119615758	119615912	3
chr12	58493356	58493760	3
chr12	73151716	73151915	3
chr12	81305566	81305928	3
chr12	81636693	81636742	3
chr12	87931125	87931831	3
chr13	30414301	30414597	3
chr13	35369260	35369482	3
chr13	49843527	49843858	3
chr13	56383633	56383897	3
chr13	58605673	58605930	3
chr13	59865763	59865804	3
chr13	61914681	61914918	3
chr13	62117119	62117393	3
chr13	62231094	62231128	3
chr13	62326224	62326461	3
chr13	62356598	62356687	3
chr13	62725468	62725690	3
chr13	75467594	75467656	3
chr13	95249983	95250233	3
chr13	97440412	97440772	3
chr13	98264857	98264894	3
chr13	99873024	99873460	3
chr13	101524329	101524576	3
chr13	112026355	112026479	3
chr13	112367561	112367737	3
chr13	112859646	112859669	3
chr13	113775384	113776124	3
chr14	26307481	26308699	3
chr14	46602546	46602935	3
chr14	47940180	47942214	3
chr14	55162160	55163827	3
chr14	58075475	58075688	3
chr14	68589268	68590713	3
chr14	122560368	122560441	3
chr14	123078253	123078628	3
chr14	123314229	123315595	3
chr15	10823692	10823845	3
chr15	34151260	34151528	3
chr15	35787135	35787662	3
chr15	41656457	41656825	3
chr15	53392444	53392479	3
chr15	64447338	64447735	3
chr15	76199679	76200260	3
chr15	92440562	92440646	3
chr16	4077358	4077956	3
chr16	5066484	5066629	3
chr16	9903301	9903402	3
chr16	11447422	11449110	3
chr16	16368612	16369349	3
chr16	26036456	26036507	3
chr16	29114252	29114701	3
chr16	48532681	48532774	3
chr16	87653167	87653500	3
chr16	87778460	87779742	3
chr16	91634635	91635017	3
chr16	92407012	92408104	3
chr17	7061947	7062415	3
chr17	11680493	11680546	3
chr17	12603013	12603264	3
chr17	24803275	24803834	3
chr17	24824502	24825083	3
chr17	29506949	29507070	3
chr17	29507071	29507098	3
chr17	29657859	29658550	3
chr17	34485822	34487103	3
chr17	39979945	39981009	3
chr17	39985141	39985954	3
chr17	46987526	46988117	3
chr17	53178836	53178910	3
chr17	63865807	63866112	3
chr17	65851687	65852853	3
chr17	67654504	67654605	3
chr17	76953291	76953312	3
chr17	84668231	84668258	3
chr18	11090876	11090996	3
chr18	35913337	35913690	3
chr18	44487543	44487704	3
chr18	47129344	47130261	3
chr18	50013718	50013772	3
chr18	51123643	51123670	3
chr18	51787408	51787927	3
chr18	55815494	55816297	3
chr18	56641570	56642155	3
chr18	75389391	75389692	3
chr18	76979146	76979370	3
chr19	7489160	7489371	3
chr19	25453805	25454896	3
chr19	32831739	32832956	3
chr19	53359943	53360645	3
chr19	56760702	56760847	3
chr19	58276870	58276907	3
chr2	6437035	6437251	3
chr2	25070182	25070236	3
chr2	31101160	31101777	3
chr2	47457927	47457962	3
chr2	50374270	50374796	3
chr2	57131176	57133721	3
chr2	91565967	91565991	3
chr2	116564113	116564139	3
chr2	127458520	127458638	3
chr2	156137401	156137756	3
chr2	166851591	166853296	3
chr2	176403470	176404059	3
chr2	177297716	177298304	3
chr3	24724369	24724428	3
chr3	68640440	68640664	3
chr3	80405137	80405370	3
chr3	84331729	84331758	3
chr3	88479890	88480455	3
chr3	88608326	88609015	3
chr3	88834459	88835032	3
chr3	89354653	89355517	3
chr3	117652028	117653854	3
chr3	125089324	125089627	3
chr3	140147717	140147976	3
chr3	145493345	145494308	3
chr3	159093886	159094364	3
chr4	45640907	45640965	3
chr4	48679607	48679791	3
chr4	50839895	50839981	3
chr4	53711329	53711653	3
chr4	64537181	64537208	3
chr4	70374738	70374888	3
chr4	78730801	78730856	3
chr4	82108238	82108491	3
chr4	82836600	82836785	3
chr4	95022500	95022655	3
chr4	106789074	106789410	3
chr4	133063873	133064896	3
chr4	135204728	135204858	3
chr4	138361075	138361987	3
chr4	149445966	149446375	3
chr5	3572464	3573499	3
chr5	14747799	14747869	3
chr5	15152686	15152869	3
chr5	21806062	21806729	3
chr5	23856088	23858203	3
chr5	28037501	28038115	3
chr5	28140507	28140770	3
chr5	31643887	31644063	3
chr5	32743626	32745079	3
chr5	33148265	33148293	3
chr5	34000181	34000560	3
chr5	34442298	34442984	3
chr5	35778173	35778260	3
chr5	36572202	36572926	3
chr5	36922834	36923074	3
chr5	44076851	44076928	3
chr5	50584194	50584556	3
chr5	53439988	53440675	3
chr5	53770428	53771121	3
chr5	53848769	53849431	3
chr5	54501707	54502178	3
chr5	62681930	62682343	3
chr5	64665473	64665712	3
chr5	64893563	64894114	3
chr5	65738532	65738820	3
chr5	65763926	65764338	3
chr5	66516979	66518320	3
chr5	67122197	67123023	3
chr5	67628962	67629091	3
chr5	67783775	67784211	3
chr5	73616324	73617227	3
chr5	74427860	74428041	3
chr5	75092020	75092989	3
chr5	75232183	75232292	3
chr5	75954787	75955645	3
chr5	76571685	76572835	3
chr5	76836741	76836832	3
chr5	77251577	77251912	3
chr5	77551384	77551843	3
chr5	77657436	77657950	3
chr5	80839921	80840342	3
chr5	86656651	86657840	3
chr5	89141247	89141610	3
chr5	89194413	89195533	3
chr5	90794015	90794593	3
chr5	92896937	92897706	3
chr5	93331455	93331991	3
chr5	93411881	93412111	3
chr5	93448537	93449193	3
chr5	93522324	93522368	3
chr5	93628052	93628793	3
chr5	97484677	97485173	3
chr5	97830027	97830761	3
chr5	98622823	98623942	3
chr5	98988468	98988977	3
chr5	99663992	99664122	3
chr5	100009942	100010718	3
chr5	100019669	100020132	3
chr5	100040114	100040157	3
chr5	100109376	100109599	3
chr5	100117152	100117886	3
chr5	100157152	100157945	3
chr5	100206729	100207142	3
chr5	100212001	100212258	3
chr5	100285068	100285542	3
chr5	100297653	100297674	3
chr5	100363404	100363914	3
chr5	100367579	100368943	3
chr5	100377842	100378487	3
chr5	100379518	100380381	3
chr5	100384384	100384887	3
chr5	100385014	100385539	3
chr5	100385540	100385732	3
chr5	100403406	100404058	3
chr5	100477545	100478501	3
chr5	100490066	100490339	3
chr5	100490987	100492702	3
chr5	100493772	100494526	3
chr5	100498361	100498888	3
chr5	100500541	100500986	3
chr5	100502821	100503353	3
chr5	100505845	100506228	3
chr5	100509508	100510379	3
chr5	100532187	100532755	3
chr5	100542335	100542549	3
chr5	100552349	100552699	3
chr5	100558524	100559318	3
chr5	100590022	100590250	3
chr5	100604657	100604940	3
chr5	100629779	100630780	3
chr5	100645138	100646288	3
chr5	100654562	100655866	3
chr5	100662500	100662695	3
chr5	100671393	100672223	3
chr5	100672384	100672843	3
chr5	100676913	100677179	3
chr5	100679591	100680701	3
chr5	100680702	100681245	3
chr5	100684770	100685259	3
chr5	100695509	100695645	3
chr5	100705279	100706725	3
chr5	100711895	100712502	3
chr5	100713460	100714339	3
chr5	100716338	100716725	3
chr5	100729873	100730754	3
chr5	100731542	100731657	3
chr5	100732512	100733727	3
chr5	100734103	100734863	3
chr5	100743430	100744185	3
chr5	100745804	100746224	3
chr5	100751331	100751685	3
chr5	100752544	100752838	3
chr5	100765844	100765906	3
chr5	100768821	100768862	3
chr5	100772802	100773069	3
chr5	100773717	100774008	3
chr5	100774463	100775451	3
chr5	100784201	100784426	3
chr5	100784427	100784726	3
chr5	100789008	100789747	3
chr5	100793219	100793932	3
chr5	100806220	100806881	3
chr5	100810122	100810350	3
chr5	100812890	100813590	3
chr5	100820283	100821069	3
chr5	100828031	100828251	3
chr5	100829190	100830112	3
chr5	100831980	100832029	3
chr5	100832430	100832513	3
chr5	100834648	100835453	3
chr5	100835692	100836462	3
chr5	100837112	100837644	3
chr5	100872978	100873329	3
chr5	100874859	100875161	3
chr5	100876607	100877059	3
chr5	100884065	100884795	3
chr5	100884796	100885109	3
chr5	100885110	100885890	3
chr5	100886227	100886857	3
chr5	100890731	100890889	3
chr5	100892281	100892400	3
chr5	100896931	100897389	3
chr5	100907780	100907980	3
chr5	100907981	100908176	3
chr5	100908552	100908804	3
chr5	100909301	100909513	3
chr5	100910822	100911194	3
chr5	100911823	100912012	3
chr5	100917282	100917587	3
chr5	100922016	100923051	3
chr5	100937634	100937913	3
chr5	100953739	100953769	3
chr5	100953770	100954199	3
chr5	100962330	100962967	3
chr5	100963789	100964363	3
chr5	100965313	100966248	3
chr5	100966495	100968399	3
chr5	100972919	100973379	3
chr5	101003831	101004279	3
chr5	101006377	101006415	3
chr5	101014650	101015062	3
chr5	101056168	101057070	3
chr5	101063147	101064904	3
chr5	101071934	101072296	3
chr5	101086635	101087003	3
chr5	101091894	101092441	3
chr5	101115304	101116212	3
chr5	101132642	101132846	3
chr5	101133267	101133747	3
chr5	101138990	101140206	3
chr5	101141763	101142278	3
chr5	101161816	101161899	3
chr5	101168641	101169230	3
chr5	101196535	101197600	3
chr5	101201158	101201724	3
chr5	101202013	101202097	3
chr5	101202286	101203182	3
chr5	101225807	101226319	3
chr5	101237315	101238142	3
chr5	101246487	101247283	3
chr5	101251108	101252186	3
chr5	101272132	101273273	3
chr5	101301974	101303985	3
chr5	101315529	101315894	3
chr5	101315895	101316225	3
chr5	101321814	101324436	3
chr5	101325115	101325450	3
chr5	101358505	101358736	3
chr5	101390508	101391680	3
chr5	101404823	101405831	3
chr5	101455033	101455591	3
chr5	101648450	101649144	3
chr5	101754731	101755354	3
chr5	101867785	101869180	3
chr5	102083438	102083516	3
chr5	102096752	102097164	3
chr5	102254621	102256218	3
chr5	102257704	102258142	3
chr5	102265040	102265982	3
chr5	102280691	102280829	3
chr5	102313845	102314284	3
chr5	102365079	102367790	3
chr5	102464865	102465582	3
chr5	102479712	102482162	3
chr5	103053479	103053567	3
chr5	103752613	103753469	3
chr5	104034415	104034746	3
chr5	104118658	104118957	3
chr5	104249353	104249418	3
chr5	104381541	104382128	3
chr5	104501770	104501890	3
chr5	104608381	104609042	3
chr5	104885465	104885635	3
chr5	104888472	104888803	3
chr5	106302076	106303446	3
chr5	107121324	107121991	3
chr5	107217676	107217842	3
chr5	108079888	108080199	3
chr5	108150133	108150509	3
chr5	111658630	111658714	3
chr5	111665931	111666756	3
chr5	112160539	112160760	3
chr5	112782772	112783888	3
chr5	113273143	113274806	3
chr5	113715937	113716338	3
chr5	114739306	114739387	3
chr5	115322505	115323832	3
chr5	115890588	115891210	3
chr5	116490697	116491346	3
chr5	117173157	117174892	3
chr5	118555523	118556377	3
chr5	118811634	118812255	3
chr5	119186532	119186745	3
chr5	121119964	121120099	3
chr5	121448261	121449052	3
chr5	122162821	122162959	3
chr5	122357803	122358339	3
chr5	123738857	123739709	3
chr5	123836483	123836512	3
chr5	124782601	124783677	3
chr5	125882555	125883370	3
chr5	126143978	126144182	3
chr5	128959797	128960704	3
chr5	129655392	129655751	3
chr5	130737330	130737475	3
chr5	134796417	134796593	3
chr5	135153123	135153430	3
chr5	135860411	135861479	3
chr5	136287351	136288367	3
chr5	136690622	136691303	3
chr5	137238027	137239699	3
chr5	138110394	138110923	3
chr5	138182825	138183075	3
chr5	139652433	139652850	3
chr5	140542647	140543345	3
chr5	140845377	140846076	3
chr5	141000136	141001498	3
chr5	141132366	141133426	3
chr5	142575878	142575935	3
chr5	143717391	143717879	3
chr5	143721647	143721736	3
chr5	145336720	145338123	3
chr5	145494216	145494507	3
chr5	145944120	145944249	3
chr5	145962298	145963121	3
chr5	149305949	149306171	3
chr5	149930377	149930957	3
chr5	150037009	150037182	3
chr5	150606172	150606291	3
chr5	151538924	151540109	3
chr6	12324776	12324937	3
chr6	12326229	12326524	3
chr6	32521746	32521851	3
chr6	37389939	37390263	3
chr6	40013938	40013992	3
chr6	67718105	67718681	3
chr6	74631924	74632429	3
chr6	89186572	89187016	3
chr6	92278169	92278573	3
chr6	139699751	139699895	3
chr7	10643215	10643240	3
chr7	16719513	16719767	3
chr7	19835496	19835608	3
chr7	25318759	25319788	3
chr7	25813365	25813564	3
chr7	28089614	28091028	3
chr7	38677911	38677929	3
chr7	72189156	72189313	3
chr7	72479566	72480956	3
chr7	77261172	77262950	3
chr7	87460024	87460444	3
chr7	105975483	105975622	3
chr7	122742078	122742124	3
chr7	132272884	132273935	3
chr7	133205271	133205344	3
chr7	135593520	135593711	3
chr7	138897612	138897898	3
chr7	150746162	150746320	3
chr8	11390567	11390601	3
chr8	13208409	13208640	3
chr8	13610953	13611131	3
chr8	23501362	23502348	3
chr8	63702589	63703502	3
chr8	65933821	65933848	3
chr8	72908761	72908840	3
chr8	73396912	73398150	3
chr8	74004409	74004980	3
chr8	79938990	79939017	3
chr8	86410509	86410537	3
chr8	90255628	90255659	3
chr8	108160965	108161183	3
chr8	113580807	113581276	3
chr8	114235066	114238209	3
chr8	121742601	121743056	3
chr8	122027720	122028177	3
chr8	129891439	129891484	3
chr9	14382192	14383474	3
chr9	16395708	16395819	3
chr9	22479544	22479806	3
chr9	36657367	36658374	3
chr9	54285440	54285602	3
chr9	70444289	70444800	3
chr9	75080324	75080557	3
chr9	84342964	84342997	3
chr9	95129421	95129441	3
chr9	108390439	108390981	3
chr9	108555585	108555720	3
chr9	108750845	108751496	3
chr9	120816293	120817190	3
chrM	3568	3598	3
chrM	8939	9239	3
chrX	12311605	12312450	3
chrX	43304736	43305538	3
chrX	46934466	46934518	3
chrX	53708796	53709820	3
chrX	96132540	96132651	3
chrX	96132652	96133705	3
chrX	126370203	126372038	3
chrX	159410306	159410357	3
chr1	11467915	11468479	2
chr1	16067463	16067609	2
chr1	16295546	16295574	2
chr1	21106432	21106976	2
chr1	24003538	24004239	2
chr1	28559105	28559205	2
chr1	36213799	36213846	2
chr1	36567838	36570129	2
chr1	36645295	36645404	2
chr1	39105661	39105814	2
chr1	40926111	40926167	2
chr1	41529724	41529871	2
chr1	45753254	45753912	2
chr1	46619850	46620057	2
chr1	52813175	52813353	2
chr1	52927740	52927880	2
chr1	55131949	55132504	2
chr1	57462920	57463776	2
chr1	59092755	59092793	2
chr1	60106107	60106749	2
chr1	62514518	62514611	2
chr1	64736567	64738967	2
chr1	69752596	69752739	2
chr1	70485587	70485848	2
chr1	80480827	80481803	2
chr1	81503647	81503762	2
chr1	82765982	82767841	2
chr1	83085665	83085749	2
chr1	83422887	83423158	2
chr1	84028861	84029305	2
chr1	85097707	85098439	2
chr1	85135798	85135831	2
chr1	87367116	87367149	2
chr1	87702684	87702867	2
chr1	89264281	89264442	2
chr1	89391041	89391118	2
chr1	91035885	91035948	2
chr1	93407999	93408231	2
chr1	97181306	97181810	2
chr1	99369043	99369200	2
chr1	111506703	111507098	2
chr1	115270927	115271596	2
chr1	119088547	119088572	2
chr1	119533491	119533590	2
chr1	120548933	120550179	2
chr1	120896676	120899614	2
chr1	121568857	121569183	2
chr1	121972324	121972496	2
chr1	128969965	128970127	2
chr1	129715806	129716047	2
chr1	132107295	132107641	2
chr1	135763210	135764050	2
chr1	137057244	137057444	2
chr1	138149896	138150533	2
chr1	138345182	138345399	2
chr1	141764735	141764795	2
chr1	144910088	144910279	2
chr1	150890855	150891145	2
chr1	151933641	151933814	2
chr1	158240192	158241212	2
chr1	160392297	160392422	2
chr1	161030922	161030945	2
chr1	163775761	163779468	2
chr1	167687607	167688263	2
chr1	170434676	170434696	2
chr1	172590460	172591396	2
chr1	174307138	174308024	2
chr1	175270132	175270546	2
chr1	177629484	177631426	2
chr1	179684322	179685152	2
chr1	180124506	180124619	2
chr1	180267605	180268719	2
chr1	180934036	180934340	2
chr1	183781766	183782268	2
chr1	184139725	184140371	2
chr1	186741094	186741720	2
chr1	190730539	190730567	2
chr10	5699571	5699605	2
chr10	8114349	8114434	2
chr10	8269177	8269431	2
chr10	9283177	9283888	2
chr10	13517561	13518599	2
chr10	14018539	14018646	2
chr10	14460771	14460878	2
chr10	15415982	15416377	2
chr10	16913017	16914083	2
chr10	17881205	17881659	2
chr10	18322037	18322272	2
chr10	19653431	19653899	2
chr10	20633337	20634969	2
chr10	21755342	21755529	2
chr10	22612078	22613314	2
chr10	26897318	26897439	2
chr10	27800377	27801322	2
chr10	28011235	28011702	2
chr10	32368006	32368047	2
chr10	39029833	39029885	2
chr10	39937961	39939412	2
chr10	41101043	41101220	2
chr10	43954091	43954278	2
chr10	44118858	44118888	2
chr10	45257717	45258328	2
chr10	47526943	47528533	2
chr10	49008751	49009154	2
chr10	52618668	52618817	2
chr10	52860595	52860641	2
chr10	59555434	59555966	2
chr10	61271216	61271412	2
chr10	61849253	61849395	2
chr10	66405559	66405789	2
chr10	67082176	67082240	2
chr10	75646602	75648413	2
chr10	77326954	77327566	2
chr10	78841457	78841487	2
chr10	79169207	79169973	2
chr10	79354684	79355296	2
chr10	80419313	80419564	2
chr10	80828870	80830000	2
chr10	81383770	81384714	2
chr10	83441961	83442003	2
chr10	84289378	84289901	2
chr10	85107991	85108472	2
chr10	93753184	93753311	2
chr10	94612368	94612648	2
chr10	98429949	98430469	2
chr10	98446419	98446595	2
chr10	108772791	108774149	2
chr10	110896065	110896759	2
chr10	115939358	115939695	2
chr10	116581000	116582415	2
chr10	116981099	116981817	2
chr10	117105600	117105746	2
chr10	118585593	118587483	2
chr10	122659262	122660028	2
chr10	122686684	122686724	2
chr10	124207827	124208201	2
chr10	126667098	126668350	2
chr10	127274442	127275056	2
chr10	127449413	127450476	2
chr10	127986927	127987411	2
chr10	128612617	128612806	2
chr11	3059714	3060788	2
chr11	3785251	3785757	2
chr11	4654094	4654248	2
chr11	4799854	4800261	2
chr11	6180281	6182308	2
chr11	10257688	10257837	2
chr11	11696736	11696789	2
chr11	15708621	15708735	2
chr11	16870591	16870614	2
chr11	26862387	26863208	2
chr11	32755306	32755599	2
chr11	34602427	34602496	2
chr11	39760452	39760912	2
chr11	40088079	40089064	2
chr11	48747244	48748324	2
chr11	48817048	48817074	2
chr11	51679934	51680054	2
chr11	51701107	51701338	2
chr11	53621527	53622132	2
chr11	53940784	53941956	2
chr11	54118931	54119180	2
chr11	54781328	54781840	2
chr11	55786801	55787348	2
chr11	58069239	58069407	2
chr11	58626110	58626742	2
chr11	59509604	59509839	2
chr11	59647914	59648028	2
chr11	59922298	59922479	2
chr11	60562827	60562921	2
chr11	61702885	61702915	2
chr11	61729688	61729887	2
chr11	65875937	65876000	2
chr11	68715422	68715861	2
chr11	69828226	69828690	2
chr11	70223118	70223430	2
chr11	72534251	72535152	2
chr11	72864106	72864148	2
chr11	75365146	75365758	2
chr11	75505907	75506266	2
chr11	75555496	75555995	2
chr11	77363730	77364178	2
chr11	78035542	78035661	2
chr11	78499872	78499935	2
chr11	79985700	79986713	2
chr11	80582270	80582337	2
chr11	83566852	83567725	2
chr11	83854771	83855509	2
chr11	84259906	84260068	2
chr11	85643396	85644164	2
chr11	86824443	86824569	2
chr11	88854296	88854406	2
chr11	92678575	92678702	2
chr11	93562786	93564545	2
chr11	96880471	96880646	2
chr11	98550894	98551570	2
chr11	100195997	100196751	2
chr11	100776205	100776269	2
chr11	101659884	101660220	2
chr11	102562103	102562582	2
chr11	102768975	102770326	2
chr11	103018717	103018843	2
chr11	104586166	104586860	2
chr11	107038579	107038761	2
chr11	113427323	113428470	2
chr11	114536605	114537624	2
chr11	116010632	116011087	2
chr11	118467067	118467640	2
chr11	119228049	119228598	2
chr11	119461563	119462158	2
chr12	3669532	3670297	2
chr12	5724122	5724174	2
chr12	7490935	7491060	2
chr12	12083945	12084179	2
chr12	13885751	13885942	2
chr12	17697703	17698042	2
chr12	26041458	26041724	2
chr12	33964848	33964876	2
chr12	45248289	45248449	2
chr12	47826463	47827428	2
chr12	49058650	49059949	2
chr12	49445573	49445620	2
chr12	52679973	52680342	2
chr12	55119024	55119222	2
chr12	56592439	56593359	2
chr12	64175746	64175940	2
chr12	64364234	64364383	2
chr12	68093342	68093558	2
chr12	73083703	73084241	2
chr12	73089947	73090954	2
chr12	76849510	76849848	2
chr12	77975394	77976055	2
chr12	79451554	79451987	2
chr12	80128712	80129071	2
chr12	82384800	82385068	2
chr12	83230463	83231707	2
chr12	87367859	87368111	2
chr12	88438155	88438272	2
chr12	88611276	88611417	2
chr12	91200297	91200661	2
chr12	92418088	92418180	2
chr12	104467576	104468770	2
chr12	106176041	106176126	2
chr12	106695906	106696599	2
chr12	106749334	106749636	2
chr12	106893120	106894317	2
chr12	108048388	108049899	2
chr12	109153750	109155729	2
chr12	110292537	110292653	2
chr12	113976740	113978334	2
chr12	114166377	114168825	2
chr12	114410525	114410798	2
chr12	116076170	116076216	2
chr13	3175555	3175614	2
chr13	3364691	3365331	2
chr13	7879565	7879974	2
chr13	10611873	10612346	2
chr13	12869211	12869265	2
chr13	20728681	20728816	2
chr13	21453527	21455771	2
chr13	22578681	22578707	2
chr13	23627502	23627537	2
chr13	23854000	23854035	2
chr13	31651207	31651524	2
chr13	31651525	31652222	2
chr13	35009578	35009600	2
chr13	37213029	37213156	2
chr13	44929263	44929289	2
chr13	44965132	44965628	2
chr13	46070564	46070615	2
chr13	56000934	56001186	2
chr13	59857044	59857658	2
chr13	60997960	60998049	2
chr13	61819703	61819976	2
chr13	61905472	61905710	2
chr13	61941168	61941257	2
chr13	62131560	62131797	2
chr13	62247319	62247592	2
chr13	62484495	62484733	2
chr13	62635275	62635548	2
chr13	62659902	62660140	2
chr13	62786263	62786480	2
chr13	62862201	62862235	2
chr13	62887111	62887328	2
chr13	62976595	62976635	2
chr13	64183357	64183406	2
chr13	65396376	65396449	2
chr13	65553228	65553356	2
chr13	65967274	65967402	2
chr13	68378851	68378885	2
chr13	68693889	68694345	2
chr13	69744024	69744060	2
chr13	71590091	71590199	2
chr13	72579872	72580314	2
chr13	72621484	72621734	2
chr13	78789782	78790052	2
chr13	80716227	80716308	2
chr13	82688777	82688924	2
chr13	83332896	83333077	2
chr13	87206477	87206661	2
chr13	89993239	89993477	2
chr13	93598849	93599884	2
chr13	96717812	96717876	2
chr13	98360320	98360609	2
chr13	99948925	99949096	2
chr13	101192991	101193174	2
chr13	101383043	101383975	2
chr13	104455076	104455224	2
chr13	106684945	106685186	2
chr13	107684560	107685021	2
chr13	109121297	109121331	2
chr13	110989993	110990084	2
chr13	112776496	112776627	2
chr13	113247056	113248263	2
chr13	116470930	116471102	2
chr14	3595858	3595919	2
chr14	6785884	6786026	2
chr14	6947284	6947535	2
chr14	8834839	8836227	2
chr14	12500935	12500957	2
chr14	18538716	18538907	2
chr14	19828952	19830189	2
chr14	25290403	25291249	2
chr14	26247442	26247806	2
chr14	34772191	34772557	2
chr14	35412751	35413097	2
chr14	38080407	38080495	2
chr14	42273886	42274070	2
chr14	44040587	44040645	2
chr14	47784275	47784296	2
chr14	54882414	54882466	2
chr14	55680696	55681746	2
chr14	57174968	57175100	2
chr14	59082233	59082932	2
chr14	60253973	60254768	2
chr14	73279106	73279152	2
chr14	74155786	74156121	2
chr14	76510781	76511675	2
chr14	77080510	77080535	2
chr14	79826193	79826876	2
chr14	98044099	98044355	2
chr14	98298013	98298792	2
chr14	99762535	99763706	2
chr14	102837077	102837256	2
chr14	105606447	105606487	2
chr14	105843975	105844015	2
chr14	106067579	106067780	2
chr14	117100292	117100988	2
chr14	118836691	118837111	2
chr14	123872174	123872225	2
chr15	6521499	6522195	2
chr15	7978065	7978168	2
chr15	8672229	8672296	2
chr15	8922329	8922418	2
chr15	11992374	11993228	2
chr15	18935262	18935397	2
chr15	20074672	20075185	2
chr15	25293679	25294908	2
chr15	28753684	28753726	2
chr15	32778806	32778841	2
chr15	35583038	35583064	2
chr15	36338745	36339256	2
chr15	40114449	40114808	2
chr15	40851494	40852452	2
chr15	41329827	41329869	2
chr15	45591465	45591492	2
chr15	47534879	47534931	2
chr15	50949702	50950186	2
chr15	53869286	53869493	2
chr15	61059981	61060550	2
chr15	64217208	64217286	2
chr15	64752758	64753470	2
chr15	66733984	66734016	2
chr15	68881824	68881978	2
chr15	73733975	73734426	2
chr15	73995975	73996419	2
chr15	74271954	74272654	2
chr15	75859725	75860228	2
chr15	75876170	75876671	2
chr15	76430758	76431017	2
chr15	80189236	80189379	2
chr15	80672971	80673031	2
chr15	80728965	80729161	2
chr15	80843129	80845489	2
chr15	81977523	81978013	2
chr15	85342227	85342379	2
chr15	88843378	88843698	2
chr15	94833271	94833756	2
chr15	96427933	96429168	2
chr15	96471557	96471792	2
chr15	96885273	96885507	2
chr15	97624350	97624899	2
chr15	98735108	98736412	2
chr15	98914034	98914393	2
chr15	99276563	99276999	2
chr15	100235537	100236807	2
chr15	101845263	101845591	2
chr15	102192059	102192190	2
chr16	3853811	3855004	2
chr16	4864203	4864466	2
chr16	11143440	11144404	2
chr16	11573693	11573792	2
chr16	12596063	12596161	2
chr16	13263660	13263690	2
chr16	13888756	13889051	2
chr16	15084560	15085245	2
chr16	15735762	15735913	2
chr16	16123327	16123487	2
chr16	18184953	18185280	2
chr16	22395093	22395830	2
chr16	23164217	23164571	2
chr16	23528500	23528555	2
chr16	26485845	26486103	2
chr16	27266187	27266214	2
chr16	31303587	31304679	2
chr16	32003385	32003522	2
chr16	32183894	32183935	2
chr16	33317004	33317325	2
chr16	33520526	33520949	2
chr16	36205128	36205388	2
chr16	37461282	37461327	2
chr16	38879032	38879127	2
chr16	44935181	44935562	2
chr16	49416370	49416545	2
chr16	50060958	50061165	2
chr16	57925414	57925516	2
chr16	58809704	58810867	2
chr16	65713019	65713276	2
chr16	68462443	68463078	2
chr16	72657719	72658869	2
chr16	75841024	75841225	2
chr16	76812031	76812077	2
chr16	79945495	79945679	2
chr16	83793728	83794097	2
chr16	84834717	84835418	2
chr16	87430221	87430338	2
chr16	87430339	87430758	2
chr16	87719705	87719977	2
chr16	90136599	90136908	2
chr16	93744106	93744162	2
chr16	93858342	93858580	2
chr16	96254720	96254820	2
chr16	97802526	97802696	2
chr17	4392645	4392709	2
chr17	6428881	6429429	2
chr17	6489414	6489761	2
chr17	7239476	7240856	2
chr17	7315182	7316603	2
chr17	7518577	7518659	2
chr17	8169940	8170311	2
chr17	12029822	12029947	2
chr17	12928685	12928753	2
chr17	13832030	13832366	2
chr17	15135805	15135835	2
chr17	15167172	15167202	2
chr17	16894990	16895009	2
chr17	21660295	21660362	2
chr17	21734732	21734978	2
chr17	24042673	24043577	2
chr17	24595342	24595531	2
chr17	25463834	25464583	2
chr17	25536655	25536964	2
chr17	25888622	25889496	2
chr17	26288175	26288548	2
chr17	27250914	27251391	2
chr17	27513531	27514306	2
chr17	28350097	28350192	2
chr17	31669233	31669635	2
chr17	33187389	33187422	2
chr17	33616844	33616887	2
chr17	34306779	34307212	2
chr17	34544370	34545146	2
chr17	35203843	35203888	2
chr17	36364693	36365091	2
chr17	36921437	36921755	2
chr17	37457435	37457533	2
chr17	38362183	38362284	2
chr17	39114484	39114631	2
chr17	39264880	39264917	2
chr17	47567484	47568939	2
chr17	47844089	47844696	2
chr17	56436953	56437371	2
chr17	56463312	56464876	2
chr17	56751565	56751623	2
chr17	58291571	58291652	2
chr17	64150201	64150280	2
chr17	71613622	71614138	2
chr17	74963637	74964318	2
chr17	75001664	75001816	2
chr17	78871604	78871788	2
chr17	84353428	84353922	2
chr17	84443060	84443655	2
chr17	85194066	85194234	2
chr17	85760523	85760970	2
chr17	94446923	94447703	2
chr18	10554092	10555190	2
chr18	13121670	13121895	2
chr18	15138623	15138660	2
chr18	18211757	18212521	2
chr18	24313601	24314117	2
chr18	24630740	24632405	2
chr18	24804533	24804712	2
chr18	34517396	34518382	2
chr18	36664301	36665160	2
chr18	36907437	36908387	2
chr18	38230657	38230994	2
chr18	40536284	40536505	2
chr18	42125769	42125972	2
chr18	42902706	42902889	2
chr18	43486145	43486267	2
chr18	55194359	55194460	2
chr18	56543678	56543703	2
chr18	56543704	56543738	2
chr18	58758982	58760495	2
chr18	60072043	60072100	2
chr18	60898575	60898809	2
chr18	62216556	62217370	2
chr18	64777699	64777840	2
chr18	67444975	67445315	2
chr18	70925002	70925463	2
chr18	75157508	75157640	2
chr18	77087008	77087090	2
chr18	77097676	77099590	2
chr18	77966328	77966428	2
chr18	80260342	80262289	2
chr18	84204074	84204104	2
chr18	90464132	90464243	2
chr19	3667769	3668313	2
chr19	6427524	6429213	2
chr19	9159225	9159254	2
chr19	9389425	9389536	2
chr19	9697474	9697585	2
chr19	10914315	10914364	2
chr19	19279344	19279461	2
chr19	24188549	24189610	2
chr19	25550396	25550506	2
chr19	37257012	37257269	2
chr19	38111623	38111758	2
chr19	41497705	41498088	2
chr19	44418069	44418195	2
chr19	44598870	44599149	2
chr19	52686894	52687114	2
chr19	55849757	55849789	2
chr19	56701627	56701657	2
chr19	56894376	56894430	2
chr19	59354804	59355463	2
chr19	59620869	59621054	2
chr19	60766439	60766918	2
chr2	11827905	11828778	2
chr2	23621657	23621758	2
chr2	25557793	25558160	2
chr2	31439365	31439663	2
chr2	32207739	32208345	2
chr2	32208855	32209141	2
chr2	33577008	33577439	2
chr2	37875155	37875636	2
chr2	38001261	38001443	2
chr2	48804326	48806139	2
chr2	50167761	50167795	2
chr2	51603959	51604709	2
chr2	51898360	51901112	2
chr2	56619750	56620450	2
chr2	58873952	58873998	2
chr2	59702148	59703124	2
chr2	61460794	61461007	2
chr2	69144381	69144923	2
chr2	69609349	69609961	2
chr2	69712649	69712834	2
chr2	71189556	71189835	2
chr2	75541909	75542926	2
chr2	80129720	80130509	2
chr2	84145162	84146008	2
chr2	91155189	91155785	2
chr2	91700900	91701099	2
chr2	91816348	91816666	2
chr2	92579771	92580608	2
chr2	93149393	93149975	2
chr2	98504807	98505481	2
chr2	101784720	101784754	2
chr2	104967118	104968973	2
chr2	105104408	105105009	2
chr2	112416280	112416333	2
chr2	119140601	119140945	2
chr2	119901352	119901449	2
chr2	120482216	120482945	2
chr2	126779033	126780089	2
chr2	126832661	126832820	2
chr2	130493372	130493633	2
chr2	132705841	132706241	2
chr2	141214295	141214523	2
chr2	146004623	146005582	2
chr2	155308950	155309790	2
chr2	156014991	156015377	2
chr2	156428038	156428267	2
chr2	157622044	157623208	2
chr2	158376380	158377629	2
chr2	162164422	162165040	2
chr2	162429296	162429316	2
chr2	164744031	164744202	2
chr2	165017379	165017790	2
chr2	165418989	165419454	2
chr2	166894965	166896113	2
chr2	167738935	167739025	2
chr2	168560167	168561521	2
chr2	172268356	172268470	2
chr2	172942753	172944084	2
chr2	174951349	174951937	2
chr2	175016335	175016924	2
chr2	175030163	175030755	2
chr2	175146163	175146752	2
chr2	175161519	175162111	2
chr2	175738684	175739276	2
chr2	175883871	175884460	2
chr2	175966089	175966681	2
chr2	175981448	175982037	2
chr2	176260148	176261121	2
chr2	176510015	176510602	2
chr2	176599420	176600009	2
chr2	176973598	176974187	2
chr2	177508672	177509262	2
chr2	177562403	177562992	2
chr2	177676146	177676735	2
chr2	179106251	179106362	2
chr2	179433877	179434864	2
chr3	3357763	3357810	2
chr3	10724677	10724801	2
chr3	11817861	11818716	2
chr3	20097298	20097457	2
chr3	22066350	22066757	2
chr3	23311021	23311560	2
chr3	24970472	24970685	2
chr3	25988605	25989113	2
chr3	26428526	26428796	2
chr3	27113472	27113769	2
chr3	29375551	29376873	2
chr3	37525488	37525799	2
chr3	40069271	40070129	2
chr3	41392283	41392436	2
chr3	45286881	45287206	2
chr3	50277077	50277776	2
chr3	51269689	51270760	2
chr3	51367966	51368123	2
chr3	52216526	52218135	2
chr3	54661231	54661272	2
chr3	54667872	54668182	2
chr3	77773492	77774194	2
chr3	83649349	83653974	2
chr3	84454041	84454078	2
chr3	84454079	84454264	2
chr3	85273270	85273543	2
chr3	88383533	88384597	2
chr3	88686315	88687978	2
chr3	88783767	88785333	2
chr3	90054717	90054850	2
chr3	91402767	91403195	2
chr3	92492026	92492500	2
chr3	93170051	93170087	2
chr3	95690525	95690555	2
chr3	96329946	96329974	2
chr3	97672188	97672435	2
chr3	98686345	98687286	2
chr3	99308221	99308660	2
chr3	100884813	100884971	2
chr3	102245371	102246153	2
chr3	105325915	105326435	2
chr3	105699686	105700040	2
chr3	108452719	108452792	2
chr3	108742795	108743720	2
chr3	113741480	113742002	2
chr3	114346854	114346993	2
chr3	116549959	116550142	2
chr3	121267988	121268396	2
chr3	130852375	130853872	2
chr3	132535398	132535420	2
chr3	132878680	132878828	2
chr3	134484834	134485153	2
chr3	137601243	137601508	2
chr3	145763901	145765212	2
chr3	147429560	147429830	2
chr3	151973440	151974689	2
chr3	152988381	152988423	2
chr3	153149121	153149262	2
chr3	154753303	154754070	2
chr3	158478651	158478718	2
chr4	13207073	13207975	2
chr4	15707104	15707241	2
chr4	17510428	17511946	2
chr4	21576692	21577129	2
chr4	34343215	34344020	2
chr4	38653267	38653330	2
chr4	40973081	40973379	2
chr4	41009192	41009293	2
chr4	41586904	41587587	2
chr4	42635027	42636176	2
chr4	45022739	45022907	2
chr4	46455172	46456288	2
chr4	47216544	47217387	2
chr4	47235188	47235282	2
chr4	49490225	49490291	2
chr4	49546914	49547707	2
chr4	53306473	53308918	2
chr4	57545386	57545485	2
chr4	58637133	58638517	2
chr4	65466796	65467039	2
chr4	73157757	73158808	2
chr4	73773221	73773285	2
chr4	79707360	79707471	2
chr4	84376440	84376470	2
chr4	88411718	88412277	2
chr4	89380905	89381122	2
chr4	91370217	91370273	2
chr4	93861398	93861596	2
chr4	94816664	94816872	2
chr4	95388026	95388066	2
chr4	97398843	97399294	2
chr4	97924290	97924394	2
chr4	98926509	98927624	2
chr4	99993700	99993796	2
chr4	103724276	103724731	2
chr4	104100790	104101248	2
chr4	106761927	106762311	2
chr4	108326312	108326884	2
chr4	108363305	108363668	2
chr4	112477117	112477553	2
chr4	114883047	114883398	2
chr4	115771635	115771772	2
chr4	116571070	116571691	2
chr4	116816131	116816582	2
chr4	116994085	116995107	2
chr4	118368550	118368970	2
chr4	118631170	118631429	2
chr4	123301200	123301733	2
chr4	124390902	124391069	2
chr4	124598101	124598737	2
chr4	125963313	125963377	2
chr4	126344182	126344532	2
chr4	126676977	126678138	2
chr4	129660146	129660180	2
chr4	131913608	131914067	2
chr4	135810053	135810389	2
chr4	137126340	137126659	2
chr4	139147414	139147494	2
chr4	139802659	139803378	2
chr4	141282789	141282930	2
chr4	144467314	144467337	2
chr4	145019633	145019788	2
chr4	145027539	145027568	2
chr4	146710086	146710364	2
chr4	149593812	149594205	2
chr4	151255450	151255701	2
chr4	151588254	151588471	2
chr4	155335935	155336004	2
chr5	3224505	3224770	2
chr5	3774856	3775174	2
chr5	5516118	5516331	2
chr5	14644040	14644201	2
chr5	14674659	14675339	2
chr5	14904736	14904923	2
chr5	14971391	14971584	2
chr5	15134915	15135101	2
chr5	17575001	17575590	2
chr5	18193929	18194461	2
chr5	18457258	18458635	2
chr5	20483715	20486391	2
chr5	20559280	20559573	2
chr5	21150830	21152046	2
chr5	21191585	21191822	2
chr5	23621412	23622275	2
chr5	23873049	23873217	2
chr5	23949110	23951007	2
chr5	24010378	24010579	2
chr5	24010580	24010618	2
chr5	24161771	24163429	2
chr5	24597428	24597633	2
chr5	24986437	24986726	2
chr5	25003714	25004394	2
chr5	28396121	28397273	2
chr5	28505258	28505392	2
chr5	28596410	28596980	2
chr5	28757709	28758610	2
chr5	29495268	29495323	2
chr5	30441367	30441462	2
chr5	30869717	30870279	2
chr5	30953499	30955601	2
chr5	31376204	31376523	2
chr5	31636649	31636909	2
chr5	31815917	31816489	2
chr5	31847217	31847571	2
chr5	31896716	31897602	2
chr5	33082370	33082513	2
chr5	33128165	33128539	2
chr5	33134452	33135444	2
chr5	33706924	33707036	2
chr5	33832929	33834226	2
chr5	33893181	33893828	2
chr5	33940511	33941066	2
chr5	34122719	34123639	2
chr5	34979341	34980856	2
chr5	34987106	34987864	2
chr5	35759654	35760615	2
chr5	36035564	36035859	2
chr5	36832744	36834825	2
chr5	36835082	36836756	2
chr5	37379074	37379486	2
chr5	37409452	37409960	2
chr5	37667338	37667661	2
chr5	38028476	38029680	2
chr5	38042151	38042795	2
chr5	38287204	38287890	2
chr5	38415186	38415881	2
chr5	38896098	38896611	2
chr5	44122835	44123644	2
chr5	44164089	44165507	2
chr5	44349500	44349802	2
chr5	44537671	44538443	2
chr5	45629380	45629682	2
chr5	45868478	45869705	2
chr5	48557516	48557551	2
chr5	48755295	48755599	2
chr5	51748814	51749160	2
chr5	52578664	52580726	2
chr5	52757703	52758806	2
chr5	52824595	52825439	2
chr5	53314872	53315253	2
chr5	53770061	53770329	2
chr5	53889913	53891171	2
chr5	53980831	53981264	2
chr5	55373696	55373843	2
chr5	55535562	55535732	2
chr5	57088790	57088939	2
chr5	57760415	57760779	2
chr5	58098037	58098885	2
chr5	58453072	58453922	2
chr5	58716038	58716181	2
chr5	59415539	59415723	2
chr5	63990256	63990572	2
chr5	64319626	64320245	2
chr5	65092408	65093270	2
chr5	65322200	65322679	2
chr5	65547856	65547924	2
chr5	66007438	66007830	2
chr5	66510792	66510848	2
chr5	66622933	66623117	2
chr5	66965748	66966656	2
chr5	66992664	66993128	2
chr5	67103528	67104207	2
chr5	67444673	67446250	2
chr5	67727915	67727998	2
chr5	67817553	67817819	2
chr5	67859512	67860777	2
chr5	68034908	68036720	2
chr5	68166932	68167622	2
chr5	68535968	68536098	2
chr5	72524054	72524876	2
chr5	73092656	73093320	2
chr5	73532807	73533744	2
chr5	73581562	73582630	2
chr5	73612207	73612452	2
chr5	73621563	73622031	2
chr5	73729785	73730840	2
chr5	73828317	73829125	2
chr5	73849315	73849940	2
chr5	73928928	73929728	2
chr5	74274467	74275527	2
chr5	74488822	74489387	2
chr5	75232903	75233314	2
chr5	75246270	75246729	2
chr5	75795815	75796661	2
chr5	76052084	76052226	2
chr5	76739216	76739537	2
chr5	76995698	76996126	2
chr5	77095955	77096967	2
chr5	77101098	77101759	2
chr5	77245014	77245530	2
chr5	77266151	77266748	2
chr5	77291103	77292416	2
chr5	77342232	77343299	2
chr5	77423921	77424601	2
[truncated: 14,935 more rows]

## Sheet: He1_BR2
choromosome	start	end	count
chr6	29685752	29686840	84
chr5	100856370	100857273	71
chr10	24598271	24599762	53
chr5	100845464	100846103	53
chr19	6294439	6294943	49
chr5	100855456	100856369	47
chr5	100860998	100862262	44
chr5	100863643	100865223	43
chr5	100844981	100845179	42
chr5	100847887	100848473	39
chr5	100851562	100851907	39
chr5	100845180	100845463	37
chr5	100847087	100847314	37
chr1	57839890	57839939	35
chr15	7750693	7753847	35
chr2	92467271	92469811	35
chr5	100843355	100844885	34
chr5	100852327	100854045	34
chr4	107356262	107356634	33
chr5	100847315	100847886	31
chr5	100860221	100860309	31
chr5	100857443	100858286	30
chr5	100849601	100850803	29
chr5	100854077	100854448	29
chr5	100855106	100855455	29
chr5	100860393	100860997	28
chr5	100862263	100862563	28
chr5	100866298	100867261	28
chr5	100851908	100852326	25
chr5	100873330	100873924	25
chr5	100467931	100468610	23
chr5	100846666	100847086	23
chr5	100867708	100868994	23
chr11	116274110	116275079	22
chr5	100854449	100855074	22
chr17	84668931	84668958	21
chr5	100875595	100876138	21
chr11	55271244	55271299	20
chr17	84668651	84668678	20
chr17	84668679	84668706	20
chr17	84668903	84668930	20
chr18	16391252	16391460	20
chr5	100838830	100839566	20
chr5	100846104	100846665	19
chr5	100873925	100874588	19
chr10	77322522	77322552	18
chr12	93086960	93087666	18
chr17	84668371	84668398	18
chr17	84668623	84668650	18
chr5	100866084	100866297	18
chr5	100870517	100872692	18
chr5	100844886	100844980	17
chr5	100848513	100849579	17
chr5	100897447	100898163	17
chr13	27001121	27002471	16
chr17	84668287	84668314	16
chr5	100862564	100863642	16
chr5	100867262	100867348	16
chr5	100893956	100894568	16
chr1	57463777	57463835	15
chr17	84668259	84668286	15
chr17	84668483	84668510	15
chr17	84668511	84668538	15
chr17	84668819	84668846	15
chr5	100875291	100875594	15
chr5	100880672	100883062	15
chr5	100887814	100888468	15
chr5	100946463	100947557	15
chr11	70435577	70435681	14
chr17	84668539	84668566	14
chr17	84668847	84668874	14
chr17	84668875	84668902	14
chr17	84668959	84668986	14
chr4	104721077	104721132	14
chr5	100865258	100866083	14
chr5	100848474	100848512	13
chr5	100857274	100857442	13
chr5	100880152	100880671	13
chr1	74830925	74831398	12
chr17	84668343	84668370	12
chr17	84668567	84668594	12
chr17	84669043	84669070	12
chr18	13131192	13132066	12
chr2	98506204	98508379	12
chr5	100757730	100759967	12
chr5	100793219	100793932	12
chr17	84668427	84668454	11
chr17	84668791	84668818	11
chr17	84669071	84669098	11
chr2	25562006	25563727	11
chr5	100466956	100467769	11
chr5	100783537	100784061	11
chr5	100835454	100835621	11
chr5	100901904	100902095	11
chr5	100926821	100927566	11
chr10	13557791	13557891	10
chr11	108873200	108873261	10
chr16	33022190	33022349	10
chr17	84668315	84668342	10
chr17	84668399	84668426	10
chr17	84668595	84668622	10
chr17	84668707	84668734	10
chr17	84668735	84668762	10
chr17	84668987	84669014	10
chr4	155482755	155482840	10
chr5	100468611	100471142	10
chr5	100836463	100836937	10
chr5	100850804	100851561	10
chr5	100860310	100860392	10
chr5	100869329	100869448	10
chr5	100877338	100877817	10
chr5	100878244	100879274	10
chr5	100884065	100884795	10
chr5	100886858	100887475	10
chr5	100894583	100896930	10
chr5	100927567	100928145	10
chr5	100934830	100937278	10
chr1	95640848	95640950	9
chr1	182571037	182571949	9
chr17	84668763	84668790	9
chr5	100743430	100744185	9
chr5	100759968	100760781	9
chr5	100798530	100799343	9
chr5	100811412	100811925	9
chr5	100830591	100830921	9
chr5	100832759	100833079	9
chr5	100833232	100834214	9
chr5	100834648	100835453	9
chr5	100839567	100840053	9
chr5	100867349	100867707	9
chr5	100870067	100870516	9
chr5	100883063	100883330	9
chr5	100896931	100897389	9
chr5	100899315	100900062	9
chr5	100971703	100972539	9
chr7	121974483	121974669	9
chr12	76913220	76913774	8
chr17	84668455	84668482	8
chr2	32208757	32208854	8
chr3	97672041	97672187	8
chr5	100786529	100787793	8
chr5	100795348	100795902	8
chr5	100796325	100797349	8
chr5	100799398	100799777	8
chr5	100818245	100818947	8
chr5	100821464	100821910	8
chr5	100822009	100822283	8
chr5	100825401	100826437	8
chr5	100830922	100831282	8
chr5	100840054	100843354	8
chr5	100869604	100870066	8
chr5	100887476	100887733	8
chr5	100888469	100889058	8
chr5	100889404	100890730	8
chr5	100898365	100899094	8
chr5	100900683	100901424	8
chr5	100903206	100904091	8
chr5	100924573	100924644	8
chr5	100947558	100948389	8
chr5	100949185	100950106	8
chr5	100979736	100980263	8
chr5	100981488	100981625	8
chr5	101193158	101193826	8
chr6	52773733	52774634	8
chr11	52676064	52676163	7
chr5	75436624	75438178	7
chr5	100260463	100260506	7
chr5	100505845	100506228	7
chr5	100575599	100578389	7
chr5	100734103	100734863	7
chr5	100748187	100748822	7
chr5	100761961	100762863	7
chr5	100782927	100783536	7
chr5	100809219	100809604	7
chr5	100822820	100824503	7
chr5	100827610	100828030	7
chr5	100834215	100834559	7
chr5	100860204	100860220	7
chr5	100872978	100873329	7
chr5	100874589	100874858	7
chr5	100877060	100877337	7
chr5	100878060	100878243	7
chr5	100915812	100916155	7
chr5	100920685	100921949	7
chr5	100938318	100938612	7
chr5	100952682	100953738	7
chr5	100981947	100982084	7
chr5	101049569	101050229	7
chr5	101147834	101148904	7
chr8	29941041	29941081	7
chr8	78913354	78913510	7
chr9	3000003	3007433	7
chr9	114609558	114610189	7
chr1	162658789	162658820	6
chr10	109674737	109674790	6
chr12	119614273	119614506	6
chr13	14770135	14770174	6
chr14	20642439	20643252	6
chr17	39981440	39983308	6
chr18	5313463	5313484	6
chr3	100277303	100278116	6
chr4	70195168	70195564	6
chr4	151652920	151654321	6
chr5	42890188	42890209	6
chr5	43624762	43626943	6
chr5	100460151	100460970	6
chr5	100461001	100461597	6
chr5	100477006	100477544	6
chr5	100495431	100496212	6
chr5	100546134	100547241	6
chr5	100604657	100604940	6
chr5	100774463	100775451	6
chr5	100779360	100781795	6
chr5	100784727	100785026	6
chr5	100789748	100790085	6
chr5	100791913	100792055	6
chr5	100794952	100795347	6
chr5	100803353	100804393	6
chr5	100811926	100812889	6
chr5	100812890	100813590	6
chr5	100821070	100821463	6
chr5	100821911	100822008	6
chr5	100837645	100838626	6
chr5	100876177	100876606	6
chr5	100876607	100877059	6
chr5	100879709	100880151	6
chr5	100883331	100883700	6
chr5	100889059	100889403	6
chr5	100890731	100890889	6
chr5	100892401	100893955	6
chr5	100897390	100897446	6
chr5	100901584	100901903	6
chr5	100902809	100903205	6
chr5	100905551	100907286	6
chr5	100907780	100907980	6
chr5	100908552	100908804	6
chr5	100917282	100917587	6
chr5	100923375	100923653	6
chr5	100926448	100926820	6
chr5	100933745	100934425	6
chr5	100937914	100938317	6
chr5	100940469	100941070	6
chr5	100973510	100973988	6
chr5	100981626	100981808	6
chr5	101056168	101057070	6
chr5	101101335	101103135	6
chr5	101107382	101107729	6
chr5	101224769	101225270	6
chr5	108561514	108562009	6
chr5	145875054	145875515	6
chr7	30809434	30809914	6
chr9	118284541	118287273	6
chrX	96132652	96133705	6
chr10	39263533	39264181	5
chr11	87702799	87703338	5
chr12	106404019	106404044	5
chr13	15061154	15061245	5
chr13	31899372	31900622	5
chr13	37605781	37606052	5
chr14	13048229	13048903	5
chr14	33841143	33842226	5
chr16	48289583	48291657	5
chr17	35271727	35272347	5
chr17	84668231	84668258	5
chr17	84669015	84669042	5
chr18	3877167	3877269	5
chr18	6148564	6148989	5
chr2	127491375	127491923	5
chr2	153231661	153232374	5
chr2	163362786	163362893	5
chr4	154890560	154890707	5
chr5	20840651	20840738	5
chr5	23889919	23890953	5
chr5	30546680	30547716	5
chr5	77245014	77245530	5
chr5	100260596	100260639	5
chr5	100402178	100403009	5
chr5	100444648	100446512	5
chr5	100454018	100455307	5
chr5	100461667	100462508	5
chr5	100471975	100472332	5
chr5	100477545	100478501	5
chr5	100501297	100501545	5
chr5	100540527	100541182	5
chr5	100566019	100567975	5
chr5	100645138	100646288	5
chr5	100672384	100672843	5
chr5	100696145	100696617	5
chr5	100703769	100704463	5
chr5	100706726	100708492	5
chr5	100722266	100723205	5
chr5	100751331	100751685	5
chr5	100760797	100761273	5
chr5	100765907	100766174	5
chr5	100767448	100767883	5
chr5	100784427	100784726	5
chr5	100786107	100786513	5
chr5	100792056	100792201	5
chr5	100813591	100814906	5
chr5	100837112	100837644	5
chr5	100868995	100869328	5
chr5	100879275	100879708	5
chr5	100885110	100885890	5
chr5	100885891	100885931	5
chr5	100891067	100891650	5
chr5	100891651	100892144	5
chr5	100904092	100904435	5
chr5	100907287	100907779	5
chr5	100907981	100908176	5
chr5	100909514	100910282	5
chr5	100912744	100913430	5
chr5	100915050	100915579	5
chr5	100917588	100918767	5
chr5	100919725	100920684	5
chr5	100925754	100926447	5
chr5	100931328	100931685	5
chr5	100937634	100937913	5
chr5	100941904	100942287	5
chr5	100943035	100944314	5
chr5	100944315	100944727	5
chr5	100951486	100951738	5
chr5	100953770	100954199	5
chr5	100954200	100954267	5
chr5	100954731	100955582	5
chr5	100959355	100960048	5
chr5	100963327	100963469	5
chr5	100964364	100965312	5
chr5	100996813	100997143	5
chr5	101061769	101063146	5
chr5	101094968	101097206	5
chr5	101141763	101142278	5
chr5	102221170	102223141	5
chr5	102254621	102256218	5
chr5	102576770	102576943	5
chr5	103053479	103053567	5
chr5	119077727	119078812	5
chr5	119542611	119543217	5
chr5	125839362	125839616	5
chr5	135656513	135658167	5
chr6	46068215	46068411	5
chr6	61599662	61599692	5
chr6	94345340	94346063	5
chr6	120815493	120815732	5
chr7	85658033	85658066	5
chr8	19926383	19926538	5
chr8	87403910	87403940	5
chr9	3009619	3013071	5
chr9	35112585	35115064	5
chr9	75820100	75820128	5
chr9	120395819	120396028	5
chrX	126370203	126372038	5
chr1	34182074	34182491	4
chr1	39105661	39105814	4
chr1	51336399	51336543	4
chr1	55555504	55555617	4
chr1	130313177	130313670	4
chr10	6195368	6195634	4
chr10	19979878	19980213	4
chr10	20633337	20634969	4
chr10	78668480	78668539	4
chr10	79713106	79713367	4
chr10	81224670	81225615	4
chr11	3036847	3037791	4
chr11	23174571	23174798	4
chr11	39760452	39760912	4
chr11	44698902	44699021	4
chr11	66786391	66787122	4
chr12	80081355	80081928	4
chr13	60442208	60442286	4
chr13	99873024	99873460	4
chr13	112475579	112476927	4
chr14	25827599	25827715	4
chr14	26413506	26414530	4
chr14	60253973	60254768	4
chr14	89667674	89669085	4
chr14	103688844	103689344	4
chr15	31637713	31637757	4
chr15	51622023	51622848	4
chr15	80189236	80189379	4
chr15	85188951	85189442	4
chr15	98657501	98657639	4
chr15	101675639	101675706	4
chr16	33570933	33570977	4
chr16	35738196	35739555	4
chr16	72512097	72512522	4
chr17	84669099	84670865	4
chr18	26690172	26690638	4
chr18	52193992	52194719	4
chr18	55815494	55816297	4
chr19	15839181	15839427	4
chr19	23967135	23967908	4
chr19	46078393	46080123	4
chr2	25732692	25734415	4
chr2	91829088	91829183	4
chr2	179339040	179339864	4
chr3	35631222	35631968	4
chr3	44885148	44885367	4
chr3	100842826	100843611	4
chr3	113939972	113939997	4
chr4	41218186	41218330	4
chr4	46200926	46200995	4
chr4	46631950	46631972	4
chr4	82764405	82765356	4
chr5	5801057	5801305	4
chr5	21308973	21309619	4
chr5	53257516	53257745	4
chr5	65322200	65322679	4
chr5	79020626	79020879	4
chr5	80303968	80304353	4
chr5	87763695	87764436	4
chr5	92215811	92216186	4
chr5	92694687	92695941	4
chr5	92702943	92703108	4
chr5	93634630	93635042	4
chr5	96640041	96640843	4
chr5	96925461	96926049	4
chr5	97198445	97198716	4
chr5	98721512	98721623	4
chr5	99550581	99551273	4
chr5	99822037	99822406	4
chr5	99965301	99965522	4
chr5	100260285	100260329	4
chr5	100377477	100377841	4
chr5	100380382	100381895	4
chr5	100387778	100388768	4
chr5	100397778	100398669	4
chr5	100406268	100407441	4
chr5	100446652	100448562	4
chr5	100455719	100456922	4
chr5	100479044	100479642	4
chr5	100479643	100480149	4
chr5	100485718	100487249	4
chr5	100498361	100498888	4
chr5	100520049	100520890	4
chr5	100548441	100548745	4
chr5	100573046	100574048	4
chr5	100588338	100588591	4
chr5	100591902	100591920	4
chr5	100594862	100595972	4
chr5	100632425	100632652	4
chr5	100646420	100646700	4
chr5	100652120	100653534	4
chr5	100662696	100663699	4
chr5	100668131	100668739	4
chr5	100677180	100677466	4
chr5	100680702	100681245	4
chr5	100715333	100715867	4
chr5	100721131	100721695	4
chr5	100729873	100730754	4
chr5	100734886	100735497	4
chr5	100752544	100752838	4
chr5	100755915	100756167	4
chr5	100772802	100773069	4
chr5	100773388	100773636	4
chr5	100776167	100776572	4
chr5	100806889	100807118	4
chr5	100816698	100817730	4
chr5	100818042	100818244	4
chr5	100820283	100821069	4
chr5	100826438	100826839	4
chr5	100826840	100827609	4
chr5	100836938	100837111	4
chr5	100901425	100901583	4
chr5	100902096	100902165	4
chr5	100912013	100912286	4
chr5	100913531	100914468	4
chr5	100914469	100914844	4
chr5	100916271	100917281	4
chr5	100924645	100925753	4
chr5	100932474	100933257	4
chr5	100934461	100934798	4
chr5	100942288	100942554	4
chr5	100942869	100943029	4
chr5	100974130	100975489	4
chr5	100976137	100976355	4
chr5	100989487	100990604	4
chr5	100992945	100993038	4
chr5	100998294	100998791	4
chr5	100999487	101000639	4
chr5	101026302	101028108	4
chr5	101073197	101073994	4
chr5	101075547	101076670	4
chr5	101076671	101077271	4
chr5	101080089	101080391	4
chr5	101080960	101083211	4
chr5	101084822	101085248	4
chr5	101086635	101087003	4
chr5	101105957	101106199	4
chr5	101113101	101113649	4
chr5	101118515	101119480	4
chr5	101138990	101140206	4
chr5	101184359	101184886	4
chr5	101189784	101191860	4
chr5	101196535	101197600	4
chr5	101197785	101198560	4
chr5	101203699	101203975	4
chr5	101212994	101213512	4
chr5	101241430	101242649	4
chr5	101275624	101275935	4
chr5	101299253	101301036	4
chr5	101316285	101316639	4
chr5	101408665	101409662	4
chr5	101627546	101628886	4
chr5	101854770	101855843	4
chr5	101953690	101954077	4
chr5	102057476	102058493	4
chr5	104137784	104138161	4
chr5	108394605	108395108	4
chr5	119236858	119237508	4
chr5	125869341	125869671	4
chr5	126386842	126387418	4
chr5	130664115	130665536	4
chr5	136912960	136913196	4
chr5	137566617	137567077	4
chr5	139553924	139554998	4
chr5	140197693	140198038	4
chr5	142967929	142968404	4
chr5	149880301	149881076	4
chr6	6706806	6707031	4
chr6	52228670	52228889	4
chr6	54135748	54135949	4
chr7	32777870	32778093	4
chr7	53505742	53505771	4
chr7	57762942	57763105	4
chr7	57850318	57850482	4
chr7	152381775	152382185	4
chr8	19924422	19924625	4
chr8	81869858	81870994	4
chr8	88513263	88513410	4
chr8	90780644	90780804	4
chr8	93687549	93687882	4
chr8	96451620	96451864	4
chr8	110944547	110944917	4
chr8	127537065	127538700	4
chr9	3007434	3009618	4
chr9	3013072	3038679	4
chr9	57439539	57439935	4
chr9	58939920	58940206	4
chr9	87250651	87251340	4
chr9	114047876	114048134	4
chr9	114205722	114205980	4
chr9	114610190	114611264	4
chrX	21926230	21926292	4
chrX	96132480	96132539	4
chr1	26852932	26853007	3
chr1	36843183	36844287	3
chr1	37093546	37093873	3
chr1	37471905	37471957	3
chr1	72143527	72143816	3
chr1	83840745	83843639	3
chr1	146556335	146557143	3
chr1	152810605	152810663	3
chr1	171829314	171829372	3
chr1	172998696	172998743	3
chr1	173006329	173006376	3
chr1	177395819	177396428	3
chr1	181494187	181494624	3
chr1	181552328	181553999	3
chr1	181862111	181862250	3
chr1	184663961	184664352	3
chr1	193976215	193978229	3
chr10	10655227	10655422	3
chr10	12159929	12160321	3
chr10	24971820	24972280	3
chr10	38238484	38238640	3
chr10	40936928	40937455	3
chr10	42375369	42375472	3
chr10	51863668	51863705	3
chr10	56700700	56700760	3
chr10	58035831	58035876	3
chr10	58837088	58837430	3
chr10	60079832	60079895	3
chr10	60811442	60811630	3
chr10	76117765	76117823	3
chr10	78890470	78890594	3
chr10	80615707	80617309	3
chr10	82131179	82131491	3
chr10	88277945	88278708	3
chr10	112947705	112947922	3
chr10	113874764	113874808	3
chr10	117105600	117105746	3
chr10	118839680	118840080	3
chr11	3042018	3043075	3
chr11	3414554	3415790	3
chr11	9034970	9035087	3
chr11	17055329	17055969	3
chr11	23756606	23756907	3
chr11	32062451	32062905	3
chr11	48181678	48181777	3
chr11	51701107	51701338	3
chr11	58436405	58436571	3
chr11	59780030	59781139	3
chr11	64078020	64078109	3
chr11	99091371	99091404	3
chr11	104311564	104311710	3
chr11	107237446	107237741	3
chr11	113305177	113305343	3
chr11	113477785	113478295	3
chr11	114717773	114717902	3
chr11	115024421	115024592	3
chr11	115308883	115309351	3
chr11	118319044	118319518	3
chr11	119820771	119821112	3
chr12	13944806	13945544	3
chr12	26622152	26622897	3
chr12	58493356	58493760	3
chr12	70924956	70925503	3
chr12	86244917	86245099	3
chr12	88924726	88924944	3
chr12	92370201	92371576	3
chr12	98580078	98580369	3
chr12	106433002	106433027	3
chr12	107189617	107189820	3
chr12	117029283	117030202	3
chr13	7636782	7637428	3
chr13	20691024	20691046	3
chr13	24337555	24337595	3
chr13	32567617	32567647	3
chr13	37870344	37871034	3
chr13	54885653	54885979	3
chr13	58040877	58041552	3
chr13	64113976	64114563	3
chr13	67914047	67914511	3
chr13	110814260	110814355	3
chr13	111869310	111869693	3
chr13	119236695	119236780	3
chr14	47945069	47945164	3
chr14	54713530	54713832	3
chr14	57760129	57760508	3
chr14	66766330	66766359	3
chr14	79851472	79852202	3
chr14	100427471	100428511	3
chr14	121694416	121696026	3
chr15	13101210	13103672	3
chr15	22294821	22295097	3
chr15	39669932	39670973	3
chr15	75633548	75635113	3
chr15	76199679	76200260	3
chr15	78658354	78659563	3
chr15	79226576	79226742	3
chr15	79751642	79752149	3
chr15	84435407	84435820	3
chr15	84876600	84878773	3
chr15	85363767	85364208	3
chr15	98592321	98593287	3
chr16	3853811	3855004	3
chr16	4077358	4077956	3
chr16	33894026	33895670	3
chr16	54665339	54666175	3
chr16	62504526	62504743	3
chr16	65713019	65713276	3
chr16	77148724	77148847	3
chr16	91521160	91522133	3
chr17	25991996	25993428	3
chr17	26288175	26288548	3
chr17	27454812	27455431	3
chr17	29853423	29853813	3
chr17	30024337	30024825	3
chr17	56696004	56696070	3
chr17	71978019	71978084	3
chr17	72092302	72092335	3
chr17	77062379	77063456	3
chr17	84489328	84489424	3
chr17	88102630	88103182	3
chr18	23260323	23260548	3
chr18	44487543	44487704	3
chr18	56915761	56916224	3
chr18	70706596	70706699	3
chr18	72427938	72427980	3
chr19	24529439	24530216	3
chr19	42798720	42798781	3
chr19	47038388	47039162	3
chr2	15705134	15705299	3
chr2	18063868	18063905	3
chr2	19369532	19370353	3
chr2	31132480	31132693	3
chr2	32208346	32208515	3
chr2	51390109	51390258	3
chr2	71127255	71127385	3
chr2	74620989	74621084	3
chr2	91338499	91338523	3
chr2	91553582	91553791	3
chr2	103536857	103537113	3
chr2	104081393	104081609	3
chr2	130462017	130462473	3
chr2	131220335	131221634	3
chr2	138091706	138092553	3
chr2	142256272	142256313	3
chr2	143472595	143473060	3
chr2	154960728	154961976	3
chr2	156246696	156247907	3
chr2	157257263	157257430	3
chr2	165538304	165538345	3
chr2	169920552	169920919	3
chr2	172651454	172652959	3
chr2	174009912	174009935	3
chr2	174124799	174125244	3
chr3	6233802	6233910	3
chr3	10531489	10531669	3
chr3	13604896	13604964	3
chr3	38352774	38353597	3
chr3	57962477	57962889	3
chr3	60681743	60682644	3
chr3	64888373	64889025	3
chr3	89110313	89111375	3
chr3	90453387	90453680	3
chr3	96210835	96211468	3
chr3	97671850	97672040	3
chr3	99867260	99867387	3
chr3	102777911	102778061	3
chr4	20329674	20330282	3
chr4	32751964	32752904	3
chr4	47146660	47147983	3
chr4	49490225	49490291	3
chr4	54915162	54915268	3
chr4	139802336	139802658	3
chr4	150450549	150450678	3
chr4	155067836	155068075	3
chr4	155551234	155551438	3
chr5	5557878	5558345	3
chr5	8834479	8834628	3
chr5	9266512	9267099	3
chr5	14185914	14186854	3
chr5	14644040	14644201	3
chr5	23361067	23361884	3
chr5	23924622	23925538	3
chr5	23991377	23992114	3
chr5	24635953	24636448	3
chr5	24805387	24806345	3
chr5	24968801	24968856	3
chr5	28480221	28480410	3
chr5	31636649	31636909	3
chr5	33082370	33082513	3
chr5	34076944	34077306	3
chr5	37331384	37331915	3
chr5	37598136	37598335	3
chr5	44617425	44618327	3
chr5	47458863	47459750	3
chr5	53224110	53224189	3
chr5	54899288	54899736	3
chr5	61272826	61273537	3
chr5	64360902	64361295	3
chr5	64367984	64368874	3
chr5	64707924	64709836	3
chr5	66072930	66073358	3
chr5	72577209	72577569	3
chr5	73404365	73405133	3
chr5	74718458	74718743	3
chr5	74931525	74932802	3
chr5	77738483	77739727	3
chr5	78499919	78499944	3
chr5	88828051	88828079	3
chr5	90431723	90431777	3
chr5	90674541	90676057	3
chr5	90733361	90734580	3
chr5	90849748	90850274	3
chr5	93415748	93417957	3
chr5	93455076	93456647	3
chr5	97636536	97637356	3
chr5	97881413	97882411	3
chr5	98714383	98714610	3
chr5	99330338	99331939	3
chr5	99346741	99347738	3
chr5	99370410	99371194	3
chr5	99647652	99647960	3
chr5	99829425	99831301	3
chr5	99968992	99970658	3
chr5	100248414	100248864	3
chr5	100260058	100260102	3
chr5	100260551	100260595	3
chr5	100265442	100265840	3
chr5	100301056	100302787	3
chr5	100311533	100312531	3
chr5	100317616	100318083	3
chr5	100334246	100335353	3
chr5	100347428	100347639	3
chr5	100361717	100362080	3
chr5	100375572	100376674	3
chr5	100376688	100377052	3
chr5	100385733	100386634	3
chr5	100390701	100391630	3
chr5	100396362	100397777	3
chr5	100399143	100401206	3
chr5	100404059	100404414	3
chr5	100409630	100409946	3
chr5	100414150	100415590	3
chr5	100422082	100423525	3
chr5	100427729	100428115	3
chr5	100437033	100437938	3
chr5	100451296	100451829	3
chr5	100451830	100452258	3
chr5	100453482	100453636	3
chr5	100458148	100460150	3
chr5	100463957	100464101	3
chr5	100473746	100474686	3
chr5	100490987	100492702	3
chr5	100494527	100494682	3
chr5	100496451	100497431	3
chr5	100499051	100500282	3
chr5	100502148	100502656	3
chr5	100502821	100503353	3
chr5	100504870	100505271	3
chr5	100508310	100508881	3
chr5	100513382	100513690	3
chr5	100520899	100521250	3
chr5	100533653	100534863	3
chr5	100584642	100586198	3
chr5	100587494	100587577	3
chr5	100596845	100597309	3
chr5	100604941	100605762	3
chr5	100606485	100607643	3
chr5	100639306	100639962	3
chr5	100644164	100645137	3
chr5	100647936	100648289	3
chr5	100676913	100677179	3
chr5	100678659	100679150	3
chr5	100679151	100679535	3
chr5	100704464	100705103	3
chr5	100705279	100706725	3
chr5	100709802	100710387	3
chr5	100739624	100740151	3
chr5	100745065	100745502	3
chr5	100745804	100746224	3
chr5	100750700	100751304	3
chr5	100751779	100752132	3
chr5	100754485	100755435	3
chr5	100767884	100768170	3
chr5	100770027	100770515	3
chr5	100773226	100773387	3
chr5	100775774	100776166	3
chr5	100781893	100782010	3
chr5	100784201	100784426	3
chr5	100785120	100785458	3
chr5	100789008	100789747	3
chr5	100793070	100793218	3
chr5	100793933	100794951	3
chr5	100799778	100800273	3
chr5	100800815	100803352	3
chr5	100810122	100810350	3
chr5	100811204	100811411	3
chr5	100822284	100822535	3
chr5	100824504	100824887	3
chr5	100828441	100828619	3
chr5	100831283	100831979	3
chr5	100832030	100832359	3
chr5	100838716	100838829	3
chr5	100855075	100855105	3
chr5	100869449	100869603	3
chr5	100872693	100872977	3
chr5	100875162	100875290	3
chr5	100877818	100877857	3
chr5	100883709	100884064	3
chr5	100884796	100885109	3
chr5	100887734	100887813	3
chr5	100898164	100898364	3
chr5	100904777	100904919	3
chr5	100904920	100905333	3
chr5	100911195	100911822	3
chr5	100911823	100912012	3
chr5	100914845	100915049	3
chr5	100915580	100915811	3
chr5	100919130	100919724	3
chr5	100931686	100932473	3
chr5	100938613	100939679	3
chr5	100945934	100946204	3
chr5	100950107	100950661	3
chr5	100950662	100951485	3
chr5	100951739	100952681	3
chr5	100954268	100954453	3
chr5	100954454	100954730	3
chr5	100955826	100956436	3
chr5	100958033	100958517	3
chr5	100960611	100961820	3
chr5	100969954	100970324	3
chr5	100972919	100973379	3
chr5	100977149	100977533	3
chr5	100983114	100983455	3
chr5	100987400	100987499	3
chr5	100993039	100993937	3
chr5	101002906	101003471	3
chr5	101035106	101036278	3
chr5	101050230	101051012	3
chr5	101061101	101061768	3
chr5	101066276	101067268	3
chr5	101067311	101068655	3
chr5	101071699	101071933	3
chr5	101080748	101080959	3
chr5	101089458	101089739	3
chr5	101103136	101103836	3
chr5	101104132	101104210	3
chr5	101104211	101105185	3
chr5	101108954	101110048	3
chr5	101111461	101111776	3
chr5	101121752	101122539	3
chr5	101130078	101130436	3
chr5	101147817	101147833	3
chr5	101159460	101160033	3
chr5	101163568	101165455	3
chr5	101181370	101182617	3
chr5	101187446	101189279	3
chr5	101198587	101199312	3
chr5	101201158	101201724	3
chr5	101202286	101203182	3
chr5	101212364	101212746	3
chr5	101216193	101216529	3
chr5	101221833	101222219	3
chr5	101227863	101229113	3
chr5	101231411	101233375	3
chr5	101234094	101235342	3
chr5	101237315	101238142	3
chr5	101266334	101266682	3
chr5	101283108	101283619	3
chr5	101301974	101303985	3
chr5	101320067	101321813	3
chr5	101321814	101324436	3
chr5	101351063	101351700	3
chr5	101356913	101357189	3
chr5	101563338	101563660	3
chr5	101565829	101565970	3
chr5	101612073	101612543	3
chr5	101647005	101647477	3
chr5	101699918	101700068	3
chr5	101972547	101974270	3
chr5	102093480	102093700	3
chr5	102261340	102261790	3
chr5	102315748	102316255	3
chr5	103696408	103696967	3
chr5	103989957	103990377	3
chr5	104350732	104350799	3
chr5	104836030	104836060	3
chr5	104885465	104885635	3
chr5	105914077	105914223	3
chr5	108279860	108280311	3
chr5	108464356	108464876	3
chr5	108480230	108481045	3
chr5	108523640	108524025	3
chr5	109981317	109982615	3
chr5	110850300	110850543	3
chr5	111709503	111709951	3
chr5	113639719	113642560	3
chr5	114143375	114144146	3
chr5	114189518	114190795	3
chr5	115274366	115275014	3
chr5	115699314	115699365	3
chr5	116439228	116439889	3
chr5	116479623	116479936	3
chr5	116524970	116525495	3
chr5	118424719	118425546	3
chr5	119127462	119129998	3
chr5	120328133	120328156	3
chr5	121587749	121589581	3
chr5	121696338	121696830	3
chr5	123958122	123958585	3
chr5	124147090	124147768	3
chr5	124782601	124783677	3
chr5	125341704	125341757	3
chr5	125553811	125553939	3
chr5	125553940	125555272	3
chr5	126166607	126166808	3
chr5	127614158	127614808	3
chr5	127896501	127897115	3
chr5	128397037	128397255	3
chr5	128675208	128675334	3
chr5	129587359	129587942	3
chr5	129832915	129833340	3
chr5	130014951	130016365	3
chr5	130357146	130357637	3
chr5	131707087	131707301	3
chr5	132060014	132060090	3
chr5	132224278	132225049	3
chr5	132306501	132306610	3
chr5	133866723	133866913	3
chr5	134870344	134871574	3
chr5	134937816	134938305	3
chr5	135653835	135654255	3
chr5	138524007	138524472	3
chr5	139285654	139286303	3
chr5	139883219	139883835	3
chr5	140031150	140031694	3
chr5	140068630	140069239	3
chr5	140283623	140283929	3
chr5	140454288	140454917	3
chr5	140683731	140684362	3
chr5	143047153	143048242	3
chr5	143191917	143192369	3
chr5	143667193	143667984	3
chr5	143785333	143785865	3
chr5	144541929	144543137	3
chr5	145183866	145184502	3
chr5	145488044	145488297	3
chr5	145916220	145916321	3
chr5	146842608	146843301	3
chr5	148081980	148082515	3
chr5	150177284	150177788	3
chr5	151733126	151733872	3
chr6	17133313	17133513	3
chr6	37251869	37253073	3
chr6	53500329	53501799	3
chr6	55352905	55353670	3
chr6	71045243	71045468	3
chr6	75411663	75411762	3
chr6	79201405	79202448	3
chr6	80983537	80983718	3
chr6	83995081	83997568	3
chr6	85108693	85108791	3
chr6	86183141	86183219	3
chr6	88838492	88838916	3
chr6	99859272	99859388	3
chr6	119839389	119839778	3
chr6	134549241	134549489	3
chr6	136467639	136467989	3
chr6	145431345	145431581	3
chr7	3637427	3639406	3
chr7	16719513	16719767	3
chr7	16972407	16973020	3
chr7	25437171	25437207	3
chr7	29544503	29544644	3
chr7	30063852	30064058	3
chr7	37949895	37949930	3
chr7	50646500	50646635	3
chr7	56167877	56168333	3
chr7	79189045	79189093	3
chr7	90073195	90073247	3
chr7	96584749	96584792	3
chr7	109237017	109237133	3
chr7	133685532	133686210	3
chr7	134792854	134793402	3
chr7	150966664	150967978	3
chr7	151982193	151982238	3
chr8	3722370	3723783	3
chr8	13208409	13208640	3
chr8	19924218	19924421	3
chr8	19925660	19926070	3
chr8	25699571	25699712	3
chr8	26148392	26149047	3
chr8	45089928	45090419	3
chr8	64737595	64738135	3
chr8	71597272	71597296	3
chr8	72107859	72107900	3
chr8	96145179	96145278	3
chr8	96277483	96277905	3
chr8	107871998	107872108	3
chr8	123907686	123909199	3
chr8	125382584	125382745	3
chr9	17151874	17152670	3
chr9	21350946	21351593	3
chr9	26962374	26963243	3
chr9	36657367	36658374	3
chr9	38754617	38754725	3
chr9	44713229	44713452	3
chr9	64977734	64977914	3
chr9	78574400	78574450	3
chr9	82635071	82635260	3
chr9	93632993	93633425	3
chr9	95351596	95352130	3
chr9	98749182	98749286	3
chr9	99583527	99583710	3
chr9	106075087	106075707	3
chr9	117305389	117305733	3
chr9	121672297	121672758	3
chrX	69526580	69528123	3
chrX	96132540	96132651	3
chrX	132836516	132837019	3
chrX	147778740	147779369	3
chrY	367008	367331	3
chr1	5126731	5127303	2
chr1	7333998	7335156	2
chr1	9908852	9909030	2
chr1	12624410	12625389	2
chr1	12726718	12727151	2
chr1	16775079	16775755	2
chr1	17070434	17070583	2
chr1	21668478	21668645	2
chr1	24289033	24289105	2
chr1	24987008	24987157	2
chr1	28062426	28062543	2
chr1	28967363	28967544	2
chr1	30239284	30240240	2
chr1	30441493	30441994	2
chr1	36007004	36007184	2
chr1	46172176	46172258	2
chr1	51292421	51292455	2
chr1	52541545	52543206	2
chr1	52908631	52910581	2
chr1	53077985	53078383	2
chr1	53958252	53958794	2
chr1	57462920	57463776	2
chr1	58580176	58580602	2
chr1	58732560	58733331	2
chr1	59478713	59478894	2
chr1	64121546	64121615	2
chr1	66779721	66779875	2
chr1	71760230	71760633	2
chr1	74171436	74171494	2
chr1	74362648	74363867	2
chr1	75376516	75376692	2
chr1	77739721	77739852	2
chr1	80459027	80459463	2
chr1	82648126	82649198	2
chr1	83937840	83938022	2
chr1	84668757	84668817	2
chr1	87473384	87474353	2
chr1	87729317	87729795	2
chr1	87807659	87807687	2
chr1	93503375	93503421	2
chr1	94427839	94427977	2
chr1	99568915	99569003	2
chr1	107035715	107036557	2
chr1	122990911	122991032	2
chr1	126311880	126312457	2
chr1	129105139	129105531	2
chr1	129715806	129716047	2
chr1	131294742	131294801	2
chr1	133068165	133068238	2
chr1	133102714	133103418	2
chr1	134382892	134383749	2
chr1	134569471	134569762	2
chr1	135198422	135198851	2
chr1	135200578	135200767	2
chr1	135770163	135770249	2
chr1	136808257	136808494	2
chr1	137971440	137971534	2
chr1	138378366	138378793	2
chr1	145655643	145656481	2
chr1	150404509	150404534	2
chr1	153518106	153518277	2
chr1	154581244	154581532	2
chr1	155489443	155489860	2
chr1	155801033	155801100	2
chr1	156606270	156606301	2
chr1	156606606	156606637	2
chr1	159707121	159707223	2
chr1	162952714	162952800	2
chr1	173013931	173013978	2
chr1	174388830	174389982	2
chr1	176913098	176913667	2
chr1	179684322	179685152	2
chr1	180266226	180267595	2
chr1	180269854	180270211	2
chr1	182522577	182522623	2
chr1	182606868	182607086	2
chr1	182824088	182825275	2
chr1	183416943	183416973	2
chr1	183694801	183694983	2
chr1	183896816	183896996	2
chr1	184242517	184242703	2
chr1	184367383	184367628	2
chr1	186792883	186794096	2
chr1	187070540	187074475	2
chr1	188075944	188076505	2
chr1	191190793	191191098	2
chr1	192275152	192275290	2
chr1	192393333	192393541	2
chr1	193242054	193242314	2
chr1	193261943	193262249	2
chr1	193898360	193899112	2
chr1	196763581	196763653	2
chr10	3108474	3108751	2
chr10	6980193	6981387	2
chr10	7116256	7116604	2
chr10	10496510	10497004	2
chr10	11211165	11211967	2
chr10	11815195	11815273	2
chr10	12159274	12159928	2
chr10	14887528	14887676	2
chr10	15998742	15998828	2
chr10	17937777	17937838	2
chr10	19205419	19206065	2
chr10	20338641	20339728	2
chr10	22955366	22956171	2
chr10	24495055	24495095	2
chr10	24982512	24985097	2
chr10	31800392	31800471	2
chr10	36691512	36691941	2
chr10	37110092	37110840	2
chr10	38917887	38918768	2
chr10	39839719	39840364	2
chr10	40403656	40403864	2
chr10	42408233	42409552	2
chr10	43837649	43837672	2
chr10	44862547	44863187	2
chr10	52028176	52028507	2
chr10	57683469	57684275	2
chr10	58437859	58438428	2
chr10	60201457	60201713	2
chr10	60564503	60564580	2
chr10	60610207	60610926	2
chr10	60671990	60672291	2
chr10	61271216	61271412	2
chr10	62301673	62302014	2
chr10	62516250	62516844	2
chr10	65233972	65234746	2
chr10	65869531	65869561	2
chr10	67151380	67151517	2
chr10	67484404	67484859	2
chr10	69650730	69652118	2
chr10	70457604	70457798	2
chr10	71764631	71764788	2
chr10	74373561	74373625	2
chr10	74763160	74764448	2
chr10	78784764	78784854	2
chr10	79220833	79222167	2
chr10	80209100	80209190	2
chr10	80834785	80835396	2
chr10	81051085	81051197	2
chr10	81495414	81495450	2
chr10	83882643	83883061	2
chr10	84680207	84681055	2
chr10	86135675	86136017	2
chr10	87946402	87947638	2
chr10	90463303	90463328	2
chr10	95355422	95356034	2
chr10	97858509	97859235	2
chr10	97946691	97947039	2
chr10	108633176	108633317	2
chr10	110446515	110446605	2
chr10	111092225	111092276	2
chr10	113559214	113559568	2
chr10	116934337	116934660	2
chr10	117869732	117870236	2
chr10	119378371	119379017	2
chr10	120858220	120858734	2
chr10	121363203	121363228	2
chr10	122659262	122660028	2
chr10	126752251	126752819	2
chr10	127725030	127725084	2
chr10	127956773	127956820	2
chr10	128262178	128262753	2
chr10	129535668	129535697	2
chr11	3028432	3029406	2
chr11	3555183	3556831	2
chr11	5603667	5604338	2
chr11	8413644	8414237	2
chr11	9994809	9995464	2
chr11	15011672	15012184	2
chr11	18361631	18361701	2
chr11	19807341	19807396	2
chr11	20107924	20108479	2
chr11	20352258	20352513	2
chr11	23539603	23539689	2
chr11	23684528	23685279	2
chr11	24517015	24517712	2
chr11	25981443	25983055	2
chr11	26762284	26764123	2
chr11	28016804	28017473	2
chr11	31399607	31399721	2
chr11	32207280	32207737	2
chr11	32368761	32368803	2
chr11	33060367	33060674	2
chr11	37938735	37938809	2
chr11	38831928	38832375	2
chr11	39733297	39733597	2
chr11	48763136	48763295	2
chr11	48834978	48835137	2
chr11	49607397	49607727	2
chr11	49607728	49608807	2
chr11	51252790	51253173	2
chr11	57659977	57660150	2
chr11	59913231	59913265	2
chr11	59958483	59959588	2
chr11	60689223	60689280	2
chr11	61119280	61119329	2
chr11	62508821	62509019	2
chr11	63850655	63850685	2
chr11	65936786	65937427	2
chr11	67462347	67462504	2
chr11	68025948	68026587	2
chr11	69429318	69430800	2
chr11	71895989	71896057	2
chr11	72190803	72191511	2
chr11	73079035	73079266	2
chr11	75040448	75040642	2
chr11	75555496	75555995	2
chr11	76651065	76651562	2
chr11	77327772	77328196	2
chr11	77543931	77544230	2
chr11	78515284	78515420	2
chr11	78818179	78818380	2
chr11	79041019	79042294	2
chr11	79974359	79974470	2
chr11	83927545	83928003	2
chr11	86440255	86440314	2
chr11	87071456	87071615	2
chr11	87275531	87275806	2
chr11	88960697	88960966	2
chr11	90854880	90855086	2
chr11	90973142	90973182	2
chr11	91134020	91134119	2
chr11	97594743	97594768	2
chr11	101981582	101981674	2
chr11	102192665	102192984	2
chr11	102495703	102496638	2
chr11	102693984	102694642	2
chr11	104607418	104607525	2
chr11	106892972	106893215	2
chr11	108867732	108868095	2
chr11	109349235	109349834	2
chr11	111361163	111361267	2
chr11	113180189	113180392	2
chr11	114097204	114097297	2
chr11	116318045	116319034	2
chr11	118790824	118790855	2
chr11	119666361	119667019	2
chr11	119873210	119874042	2
chr11	119899615	119900768	2
chr11	119995364	119997126	2
chr11	120485583	120486050	2
chr12	3108894	3110715	2
chr12	3756379	3756493	2
chr12	8061357	8061659	2
chr12	8305288	8305329	2
chr12	8426800	8426979	2
chr12	19387984	19388070	2
chr12	20226530	20227390	2
chr12	20459604	20459677	2
chr12	20792530	20792878	2
chr12	25879748	25881197	2
chr12	29509971	29510736	2
chr12	33366025	33366401	2
chr12	34431126	34431466	2
chr12	35436001	35437165	2
chr12	36476140	36476314	2
chr12	36517949	36518123	2
chr12	37564372	37564446	2
chr12	40143094	40143626	2
chr12	41680939	41681478	2
chr12	43038310	43038371	2
chr12	44675027	44675460	2
chr12	44818659	44818937	2
chr12	52708527	52709758	2
chr12	55703339	55703615	2
chr12	57149348	57149495	2
chr12	57976801	57977149	2
chr12	58355379	58357343	2
chr12	59243213	59243575	2
chr12	60117203	60117520	2
chr12	65131339	65131373	2
chr12	66162361	66163102	2
chr12	67292052	67292082	2
chr12	69701979	69702062	2
chr12	72314186	72315235	2
chr12	73083703	73084241	2
chr12	73089947	73090954	2
chr12	74778803	74778911	2
chr12	74872802	74872872	2
chr12	75299428	75299664	2
chr12	85369385	85369782	2
chr12	85973016	85973632	2
chr12	86887348	86887387	2
chr12	87845228	87845460	2
chr12	93283133	93283158	2
chr12	93925591	93926490	2
chr12	100491973	100492083	2
chr12	101773578	101773740	2
chr12	102103871	102104287	2
chr12	102108926	102109167	2
chr12	103172768	103172900	2
chr12	104285784	104286246	2
chr12	106246934	106247152	2
chr12	107243583	107243679	2
chr12	109813557	109813983	2
chr12	110691054	110691245	2
chr12	113907735	113909013	2
chr12	114079977	114080126	2
chr12	115711182	115711286	2
chr13	4175512	4176990	2
chr13	6632880	6633329	2
chr13	8879246	8879408	2
chr13	9211669	9211731	2
chr13	10635945	10637190	2
chr13	12515483	12515559	2
chr13	14541311	14541381	2
chr13	15696493	15698160	2
chr13	18864439	18864569	2
chr13	19659537	19659906	2
chr13	21176403	21176563	2
chr13	23627502	23627537	2
chr13	23837144	23837179	2
chr13	27201239	27201505	2
chr13	27237289	27237555	2
chr13	32366265	32366328	2
chr13	33131430	33131955	2
chr13	33983291	33983390	2
chr13	35404921	35405218	2
chr13	43851319	43851376	2
chr13	45763939	45764147	2
chr13	46896682	46897783	2
chr13	48144182	48144288	2
chr13	48221734	48222143	2
chr13	48639924	48639949	2
chr13	49246793	49247130	2
chr13	49463013	49463736	2
chr13	50352010	50352166	2
chr13	51311092	51313231	2
chr13	52347337	52347391	2
chr13	52404254	52405956	2
chr13	54941514	54941983	2
chr13	57607708	57607781	2
chr13	57607782	57608707	2
chr13	59547883	59547913	2
chr13	60897271	60898075	2
chr13	63728707	63729174	2
chr13	71734399	71734455	2
chr13	74281830	74282167	2
chr13	84832456	84833363	2
chr13	91054290	91054410	2
chr13	93152840	93153010	2
chr13	96238808	96239068	2
chr13	97440412	97440772	2
chr13	100326278	100326836	2
chr13	100471806	100471985	2
chr13	101032683	101032958	2
chr13	105203052	105206436	2
chr13	105545264	105545316	2
chr13	105946002	105946771	2
chr13	112820106	112820449	2
chr14	5547556	5548702	2
chr14	6203251	6203440	2
chr14	6225054	6226200	2
chr14	7329688	7329774	2
chr14	10006069	10006171	2
chr14	13454732	13454980	2
chr14	14797930	14798150	2
chr14	15310590	15310653	2
chr14	18698642	18698685	2
chr14	21687074	21687168	2
chr14	21952684	21953040	2
chr14	21971739	21972108	2
chr14	28327079	28327692	2
chr14	29108615	29109001	2
chr14	32248866	32249001	2
chr14	43389552	43389918	2
chr14	44653471	44653667	2
chr14	44800565	44800750	2
chr14	44946657	44946741	2
chr14	46777049	46777072	2
chr14	47460771	47461399	2
chr14	49208309	49208334	2
chr14	50996332	50996894	2
chr14	51121048	51121100	2
chr14	52688954	52689588	2
chr14	54279797	54280260	2
chr14	55165741	55166150	2
chr14	56417068	56417280	2
chr14	56452094	56452353	2
chr14	57311913	57312760	2
chr14	57740405	57740587	2
chr14	58039135	58039333	2
chr14	58040671	58040808	2
chr14	61831744	61831839	2
chr14	68589268	68590713	2
chr14	69778899	69779096	2
chr14	70993063	70995400	2
chr14	75445187	75445311	2
chr14	77080510	77080535	2
chr14	78841231	78841809	2
chr14	79826193	79826876	2
chr14	84044147	84044291	2
chr14	87166536	87166794	2
chr14	88888028	88888102	2
chr14	101254899	101255083	2
chr14	102837077	102837256	2
chr14	105651615	105651853	2
chr14	106639300	106640597	2
chr14	108181799	108181988	2
chr14	112995834	112996728	2
chr14	113543050	113543449	2
chr14	116275360	116275425	2
chr14	118999159	118999939	2
chr14	121744149	121744923	2
chr14	121791975	121792078	2
chr14	123078253	123078628	2
chr15	6735049	6735156	2
chr15	8568076	8568525	2
chr15	10378601	10379093	2
chr15	10644085	10644538	2
chr15	10687705	10688015	2
chr15	19383241	19383402	2
chr15	22388269	22388748	2
chr15	25293679	25294908	2
chr15	30126931	30127211	2
chr15	34671012	34671805	2
chr15	35588805	35588857	2
chr15	42998801	42998857	2
chr15	44347731	44348744	2
chr15	46779052	46779176	2
chr15	54855102	54857030	2
chr15	55127096	55127850	2
chr15	56661119	56661140	2
chr15	69054897	69054936	2
chr15	74715260	74715304	2
chr15	76602408	76602432	2
chr15	76866908	76867427	2
chr15	78568506	78568556	2
chr15	79082034	79083159	2
chr15	79753860	79754779	2
chr15	82877004	82877121	2
chr15	83117938	83118194	2
chr15	84683556	84684746	2
chr15	84704112	84704206	2
chr15	85658002	85658370	2
chr15	86410832	86411077	2
chr15	88693009	88693170	2
chr15	88913780	88914325	2
chr15	97275644	97276538	2
chr15	98414488	98414513	2
chr15	98898716	98899166	2
chr15	98959216	98959515	2
chr15	99047993	99048192	2
chr15	100581659	100581736	2
chr15	100813889	100814297	2
chr15	102820430	102821172	2
chr16	4184195	4184266	2
chr16	5066484	5066629	2
chr16	7886980	7887082	2
chr16	8937905	8937991	2
chr16	10689025	10689297	2
chr16	10853059	10853765	2
chr16	11143440	11144404	2
chr16	12397215	12398561	2
chr16	14859832	14859993	2
chr16	16368612	16369349	2
chr16	16474577	16474730	2
chr16	17566651	17566885	2
chr16	17732298	17733707	2
chr16	19687159	19687258	2
chr16	22395093	22395830	2
chr16	22962107	22962137	2
chr16	26277983	26279388	2
chr16	29114252	29114701	2
chr16	29284940	29285077	2
chr16	30802570	30802897	2
chr16	31073454	31074146	2
chr16	32003385	32003522	2
chr16	33579631	33580040	2
chr16	34674105	34674964	2
chr16	34716792	34717321	2
chr16	36812917	36813702	2
chr16	38000822	38002175	2
chr16	39538524	39538673	2
chr16	39742503	39742694	2
chr16	46010085	46010171	2
chr16	55865883	55866037	2
chr16	61063490	61063978	2
chr16	64712311	64713341	2
chr16	83394042	83394578	2
chr16	85464485	85465195	2
chr16	87430221	87430338	2
chr16	87709666	87710500	2
chr16	88572524	88572841	2
chr16	90922730	90922768	2
chr16	92407012	92408104	2
chr16	93345796	93346124	2
chr16	94446126	94446331	2
chr16	94577896	94578006	2
chr16	94660471	94661268	2
chr16	94683361	94684706	2
chr16	95057435	95057522	2
chr16	96124809	96125255	2
chr17	7061947	7062415	2
chr17	8188731	8189781	2
chr17	9682618	9683034	2
chr17	13217223	13218569	2
chr17	18252031	18252593	2
chr17	20938094	20938375	2
chr17	22253300	22253414	2
chr17	22977943	22979703	2
chr17	24595342	24595531	2
chr17	24873599	24873936	2
chr17	25599556	25600383	2
chr17	25932415	25933472	2
chr17	27729188	27729213	2
chr17	27977078	27977968	2
chr17	31594144	31594565	2
chr17	34525986	34526362	2
chr17	35408477	35408726	2
chr17	36061508	36061658	2
chr17	36361613	36362195	2
chr17	39981010	39981439	2
chr17	39985141	39985954	2
chr17	43113605	43113704	2
chr17	45558419	45558473	2
chr17	46306105	46307300	2
chr17	46653113	46654242	2
chr17	46788611	46788916	2
chr17	46800905	46801180	2
chr17	46915046	46915325	2
chr17	47762751	47763160	2
chr17	57249764	57250380	2
chr17	66797945	66798077	2
chr17	67993649	67993700	2
chr17	74140693	74141040	2
chr17	75575744	75576361	2
chr17	78080646	78080668	2
chr17	79243178	79244226	2
chr17	82338370	82338570	2
chr17	83809821	83811359	2
chr17	84140699	84140756	2
chr17	85024777	85026196	2
chr17	91879152	91879222	2
chr17	93320344	93320873	2
chr17	94428009	94428431	2
chr18	3811247	3811415	2
chr18	3944838	3945613	2
chr18	9988554	9988862	2
chr18	13763338	13763427	2
chr18	14418962	14419399	2
chr18	15477347	15478255	2
chr18	15705136	15706440	2
chr18	16429673	16429737	2
chr18	19129887	19130288	2
chr18	22201880	22201904	2
chr18	24417221	24417904	2
chr18	29803184	29803266	2
chr18	32136247	32136342	2
chr18	36421722	36422219	2
chr18	42538010	42538266	2
chr18	42830321	42830574	2
chr18	42868941	42868964	2
chr18	46292835	46292863	2
chr18	48476037	48476086	2
chr18	50013718	50013772	2
chr18	55194359	55194460	2
chr18	60530131	60530230	2
chr18	62852426	62853056	2
chr18	64832775	64833244	2
chr18	65823909	65824352	2
chr18	67247499	67248302	2
chr18	67441584	67442130	2
chr18	67444975	67445315	2
chr18	67476826	67477011	2
chr18	67477012	67477393	2
chr18	70093420	70093525	2
chr18	73716634	73716728	2
chr18	74227412	74227864	2
chr18	75348708	75348869	2
chr18	76979146	76979370	2
chr18	77097676	77099590	2
chr18	82997997	82998029	2
chr18	83447056	83447391	2
chr18	83944705	83944754	2
chr18	84689248	84690957	2
chr18	85879874	85881343	2
chr18	89488899	89488951	2
chr19	3145096	3145131	2
chr19	4042192	4042339	2
chr19	5504962	5505316	2
chr19	5728808	5729175	2
chr19	6105943	6105981	2
chr19	7059272	7059697	2
chr19	8962777	8963176	2
chr19	9939298	9940363	2
chr19	15983048	15983277	2
chr19	16133460	16134589	2
chr19	18541648	18543173	2
chr19	24759487	24760110	2
chr19	24885948	24886121	2
chr19	26766632	26766903	2
chr19	26818918	26819027	2
chr19	26899144	26899792	2
chr19	27364196	27364398	2
chr19	38707287	38707889	2
chr19	39760720	39760959	2
chr19	41470334	41471121	2
chr19	42505982	42506805	2
chr19	42513640	42514090	2
chr19	42809600	42810608	2
chr19	44577842	44578118	2
chr19	45044694	45045029	2
chr19	45086102	45086260	2
chr19	46219519	46219572	2
chr19	49650152	49651156	2
chr19	52686894	52687114	2
chr19	53415408	53415736	2
chr19	53628679	53629390	2
chr19	56894376	56894430	2
chr19	58989114	58989710	2
chr19	60290215	60290328	2
chr19	60654882	60655630	2
chr2	5025634	5026121	2
chr2	5480991	5481433	2
chr2	5599427	5599569	2
chr2	6280573	6281649	2
chr2	11827905	11828778	2
chr2	11941652	11943448	2
chr2	14948504	14949056	2
chr2	25007382	25008358	2
chr2	26275244	26275500	2
chr2	26765830	26766843	2
chr2	27455037	27455611	2
chr2	29084218	29085640	2
chr2	29782949	29783171	2
chr2	29912913	29913145	2
chr2	32015635	32015954	2
chr2	33045101	33046558	2
chr2	35683598	35684661	2
chr2	37143023	37143296	2
chr2	37208511	37208997	2
chr2	39097198	39097446	2
chr2	50612544	50612872	2
chr2	51628569	51628628	2
chr2	54299266	54299352	2
chr2	57131176	57133721	2
chr2	60981719	60982426	2
chr2	69873280	69874390	2
chr2	74601591	74602845	2
chr2	75726051	75726482	2
chr2	83132856	83133089	2
chr2	84646591	84646716	2
chr2	84680112	84680160	2
chr2	85556377	85556794	2
chr2	87346196	87346569	2
chr2	90470828	90471582	2
chr2	90870762	90871197	2
chr2	91855009	91855046	2
chr2	91870879	91871113	2
chr2	92897927	92898306	2
chr2	93049795	93050202	2
chr2	97227290	97227527	2
chr2	97988523	97989743	2
chr2	104661450	104661810	2
chr2	108295274	108296491	2
chr2	111515129	111515231	2
chr2	112030937	112031013	2
chr2	115832857	115833381	2
chr2	116936102	116936149	2
chr2	118527175	118527286	2
chr2	119424297	119424322	2
chr2	125539004	125539467	2
chr2	125813301	125814674	2
chr2	127895862	127896775	2
chr2	129456850	129457140	2
chr2	130337397	130337511	2
chr2	130414404	130414612	2
chr2	130686281	130686427	2
chr2	130909733	130909772	2
chr2	132187858	132188018	2
chr2	132546087	132546112	2
chr2	142744148	142744279	2
chr2	144183296	144183460	2
chr2	146792823	146792866	2
chr2	148221412	148221834	2
chr2	151488413	151490111	2
chr2	153429632	153430451	2
chr2	156569014	156569123	2
chr2	156569124	156569159	2
chr2	157770916	157771278	2
chr2	158584570	158584722	2
chr2	159839294	159839379	2
chr2	164285968	164286922	2
chr2	164574759	164575166	2
chr2	165150193	165150298	2
chr2	165582395	165584554	2
chr2	165588604	165588694	2
chr2	166667884	166668040	2
chr2	167444111	167444898	2
chr2	168038320	168039309	2
chr2	168315132	168315891	2
chr2	170889014	170889368	2
chr2	174908140	174908657	2
chr2	175600625	175601140	2
chr2	176816773	176817101	2
chr2	177112855	177113259	2
chr2	177982544	177982986	2
chr2	181257670	181257931	2
chr3	4255378	4255885	2
chr3	4510652	4510755	2
chr3	7954850	7955088	2
chr3	8576327	8577443	2
chr3	9531881	9531955	2
chr3	10472400	10472610	2
chr3	10528801	10528846	2
chr3	13018623	13019008	2
chr3	13275621	13275696	2
chr3	16240353	16240423	2
chr3	21779874	21780109	2
chr3	30431065	30431129	2
chr3	34029988	34030633	2
chr3	34799381	34799425	2
chr3	49229837	49230238	2
chr3	52403674	52404585	2
chr3	52567419	52567613	2
chr3	56310520	56310587	2
chr3	57628119	57628671	2
chr3	58086547	58086826	2
chr3	58815741	58815977	2
chr3	63009739	63009764	2
chr3	66742897	66742921	2
chr3	68900142	68900789	2
chr3	73346494	73346520	2
chr3	79143052	79143243	2
chr3	81192652	81193041	2
chr3	81442804	81445568	2
chr3	82602528	82602633	2
chr3	86030727	86032140	2
chr3	87999743	88001320	2
chr3	88047900	88048665	2
chr3	89064892	89065369	2
chr3	89285568	89285602	2
chr3	90282631	90283300	2
chr3	95540565	95542137	2
chr3	99855855	99856113	2
chr3	102738946	102740075	2
chr3	102961806	102962886	2
chr3	107694526	107695246	2
chr3	107843493	107843528	2
chr3	108003611	108004166	2
chr3	108640745	108643995	2
chr3	113471157	113472196	2
chr3	114389887	114390051	2
chr3	116970722	116970822	2
chr3	119046683	119047727	2
chr3	122183079	122183170	2
chr3	126514512	126514713	2
chr3	127298801	127299678	2
chr3	129360733	129360915	2
chr3	130022739	130022776	2
chr3	134930199	134930237	2
chr3	138696573	138696780	2
chr3	139954791	139954838	2
chr3	142666027	142666050	2
chr3	145642258	145642284	2
chr3	153016310	153017132	2
chr3	154260347	154260904	2
chr4	4086238	4086387	2
chr4	7742675	7742979	2
chr4	9434009	9434838	2
chr4	10366700	10367240	2
chr4	12017100	12017144	2
chr4	12067978	12068022	2
chr4	15909034	15909487	2
chr4	16368842	16368992	2
chr4	16465024	16465063	2
chr4	24564504	24565039	2
chr4	27203364	27203734	2
chr4	27587487	27587589	2
chr4	32688194	32688543	2
chr4	33700640	33700679	2
chr4	41613884	41613998	2
chr4	45478687	45478730	2
chr4	47221154	47221895	2
chr4	53306473	53308918	2
chr4	54185412	54185576	2
chr4	54492633	54493037	2
chr4	55949469	55949615	2
chr4	62141286	62141620	2
chr4	73494842	73494901	2
chr4	73971238	73971541	2
chr4	73996901	73997404	2
chr4	74782610	74782710	2
chr4	79785652	79785965	2
chr4	83130022	83130109	2
chr4	89510843	89510965	2
chr4	91359480	91359897	2
chr4	92418874	92419196	2
chr4	94816664	94816872	2
chr4	95022500	95022655	2
chr4	96709261	96709585	2
chr4	102629618	102629675	2
chr4	103083558	103083870	2
chr4	104949186	104949280	2
chr4	105659504	105659529	2
chr4	106770369	106770399	2
chr4	106834376	106835754	2
chr4	106836743	106837469	2
chr4	107416368	107416919	2
chr4	118175536	118175730	2
chr4	119014384	119014656	2
chr4	119127801	119127861	2
chr4	120684803	120684877	2
chr4	125838416	125838454	2
chr4	126328425	126328543	2
chr4	126428504	126428799	2
chr4	128271564	128271605	2
chr4	128648749	128648799	2
chr4	129465802	129465832	2
chr4	130031796	130032394	2
chr4	130226623	130226663	2
chr4	132782305	132782577	2
chr4	133256885	133256994	2
chr4	134910504	134911002	2
chr4	135690603	135691943	2
chr4	136206693	136207510	2
chr4	137677787	137677992	2
chr4	138991019	138991798	2
chr4	141014217	141014382	2
chr4	144665111	144665366	2
chr4	144733038	144733810	2
chr4	145327030	145327066	2
chr4	148762382	148763136	2
chr4	149443233	149445030	2
chr4	150517265	150517323	2
chr4	151046627	151047740	2
chr4	151110693	151112823	2
chr4	151804447	151804547	2
chr5	3224119	3224504	2
chr5	3595858	3596038	2
chr5	3718697	3718738	2
chr5	7137592	7137857	2
chr5	8599879	8600028	2
chr5	8840300	8840668	2
chr5	9120692	9121331	2
chr5	10944642	10944830	2
chr5	11250605	11250698	2
chr5	12047835	12048437	2
chr5	15060623	15060835	2
chr5	17742848	17743211	2
chr5	20182721	20182807	2
chr5	20555251	20555735	2
chr5	20618020	20618150	2
chr5	21337048	21338811	2
chr5	22649172	22649742	2
chr5	23343143	23344488	2
chr5	23842396	23843558	2
chr5	23895739	23896191	2
chr5	23922911	23923000	2
chr5	24107536	24108027	2
chr5	24191661	24192200	2
chr5	24325054	24325441	2
chr5	27402029	27402248	2
chr5	27546148	27546341	2
chr5	28037501	28038115	2
chr5	28168472	28168993	2
chr5	28478754	28479893	2
chr5	30426847	30427938	2
chr5	31350553	31351149	2
chr5	32012351	32012573	2
chr5	32507984	32508039	2
chr5	32662270	32663257	2
chr5	32899990	32900177	2
chr5	32910405	32911265	2
chr5	33384702	33385614	2
chr5	35154426	35154616	2
chr5	36028553	36029463	2
chr5	36835082	36836756	2
chr5	36924020	36925076	2
chr5	36936983	36939038	2
chr5	37142280	37142914	2
chr5	37261115	37261594	2
chr5	37449188	37449291	2
chr5	37502443	37503055	2
chr5	38009501	38009556	2
chr5	38689197	38690451	2
chr5	38903623	38904447	2
chr5	38949229	38950400	2
chr5	39100372	39100676	2
chr5	41330117	41330647	2
chr5	41502881	41503387	2
chr5	41810673	41811551	2
chr5	43079494	43079643	2
chr5	44172441	44173642	2
chr5	44255443	44256177	2
chr5	45849808	45850142	2
chr5	46460985	46461087	2
chr5	47615158	47615810	2
chr5	50050069	50050133	2
chr5	50392450	50392621	2
chr5	52538236	52538809	2
chr5	52562781	52563022	2
chr5	52733437	52733816	2
chr5	53565010	53565033	2
chr5	53691237	53693202	2
chr5	55980395	55980910	2
chr5	58111461	58111779	2
chr5	58646360	58647182	2
chr5	59563397	59563830	2
chr5	61668066	61668109	2
chr5	61945892	61946705	2
chr5	64467511	64467838	2
chr5	64576298	64577134	2
chr5	64893563	64894114	2
chr5	65224567	65226103	2
chr5	65251370	65251822	2
chr5	65346284	65346824	2
chr5	65424995	65425949	2
chr5	65705545	65705577	2
chr5	65722008	65722896	2
chr5	65729832	65730454	2
chr5	65803675	65805749	2
chr5	65922286	65922653	2
chr5	66235125	66235503	2
chr5	66462453	66462647	2
chr5	66526644	66527524	2
chr5	66673712	66673799	2
chr5	66789547	66789746	2
chr5	66831264	66831625	2
chr5	68679554	68680031	2
chr5	70103009	70104671	2
chr5	71335348	71336977	2
chr5	72524054	72524876	2
chr5	72564226	72565220	2
chr5	73399064	73399660	2
chr5	73648362	73648883	2
chr5	73666773	73667159	2
chr5	73823097	73823133	2
chr5	74220471	74220985	2
chr5	74403441	74403996	2
chr5	75400688	75401340	2
chr5	75448074	75448666	2
[truncated: 16,003 more rows]

## Sheet: Ho1_BR1
chromosome	start	end	count
chr5	100847087	100847314	208
chr6	29685752	29686840	140
chr5	100847315	100847886	109
chr10	24598271	24599762	96
chr5	100845464	100846103	88
chr19	6294439	6294943	72
chr5	100844981	100845179	63
chr2	92467271	92469811	55
chr5	100860393	100860997	53
chr5	100845180	100845463	49
chr4	107356262	107356634	46
chr5	100860998	100862262	44
chr11	16870591	16870614	43
chr5	100843355	100844885	42
chr5	100863643	100865223	42
chr5	100865258	100866083	41
chr15	7750693	7753847	40
chr5	100866298	100867261	38
chr11	116274110	116275079	37
chr5	100873925	100874588	35
chr5	100467931	100468610	34
chr2	142595384	142596177	33
chr5	100880672	100883062	33
chr2	25562006	25563727	31
chr5	100860221	100860309	31
chr1	57463777	57463835	30
chr5	100862564	100863642	30
chr5	100867708	100868994	30
chr5	100873330	100873924	30
chr5	100844886	100844980	28
chr18	13131192	13132066	27
chr5	100856370	100857273	27
chr5	100870517	100872692	27
chr12	93086960	93087666	26
chr13	27001121	27002471	26
chr5	100862263	100862563	26
chr5	100846104	100846665	25
chr5	100838830	100839566	24
chr5	100839567	100840053	24
chr5	100878244	100879274	23
chr3	97672041	97672187	21
chr5	100822820	100824503	21
chr5	100840054	100843354	20
chr5	100869604	100870066	20
chr5	100893956	100894568	20
chr17	84668343	84668370	19
chr17	84668903	84668930	19
chr5	100466956	100467769	19
chr5	100875595	100876138	19
chr5	100927567	100928145	19
chr5	100786107	100786513	18
chr5	100889404	100890730	18
chr17	84668259	84668286	17
chr17	84668287	84668314	17
chr19	12591842	12591864	17
chr4	151652920	151654321	17
chr5	100799398	100799777	17
chr5	100832759	100833079	17
chr5	100887814	100888468	17
chr5	100891067	100891650	17
chr6	142069069	142069087	17
chr17	84668707	84668734	16
chr19	34299803	34299834	16
chr5	100860310	100860392	16
chr5	100867349	100867707	16
chr5	100876177	100876606	16
chr5	100920685	100921949	16
chr1	182571037	182571949	15
chr10	74481342	74481714	15
chr17	84668511	84668538	15
chr17	84668567	84668594	15
chr17	84668959	84668986	15
chr17	84669043	84669070	15
chr5	100866084	100866297	15
chr5	100877060	100877337	15
chr5	100886858	100887475	15
chr5	100887476	100887733	15
chr5	100915812	100916155	15
chr17	84668595	84668622	14
chr17	84668651	84668678	14
chr17	84668679	84668706	14
chr17	84668763	84668790	14
chr17	84668987	84669014	14
chr2	98506204	98508379	14
chr5	100846666	100847086	14
chr5	100946463	100947557	14
chr13	112475579	112476927	13
chr17	84668623	84668650	13
chr17	84668735	84668762	13
chr17	84668875	84668902	13
chr2	32208757	32208854	13
chr5	100558524	100559318	13
chr5	100759968	100760781	13
chr5	100783537	100784061	13
chr5	100820283	100821069	13
chr5	100826840	100827609	13
chr5	100860204	100860220	13
chr5	100867262	100867348	13
chr5	100870067	100870516	13
chr17	84668819	84668846	12
chr17	84668847	84668874	12
chr17	84668931	84668958	12
chr3	97671850	97672040	12
chr5	100465736	100466882	12
chr5	100757730	100759967	12
chr5	100772802	100773069	12
chr5	100776167	100776572	12
chr5	100812890	100813590	12
chr5	100834648	100835453	12
chr5	100851562	100851907	12
chr5	100875291	100875594	12
chr5	100880152	100880671	12
chr5	100943035	100944314	12
chr17	84668371	84668398	11
chr17	84668455	84668482	11
chr5	100751686	100751778	11
chr5	100762864	100763580	11
chr5	100828441	100828619	11
chr5	100874589	100874858	11
chr5	100894583	100896930	11
chr5	100925754	100926447	11
chr5	100950662	100951485	11
chr14	79851472	79852202	10
chr17	39981440	39983308	10
chr17	84668539	84668566	10
chr5	52824595	52825439	10
chr5	100746952	100747184	10
chr5	100798530	100799343	10
chr5	100831283	100831979	10
chr5	100834215	100834559	10
chr5	100877338	100877817	10
chr5	100889059	100889403	10
chr5	100903206	100904091	10
chr5	100919725	100920684	10
chr5	100926821	100927566	10
chr5	100931328	100931685	10
chr5	100931686	100932473	10
chr6	52773733	52774634	10
chr9	3013072	3038679	10
chr1	74830925	74831398	9
chr15	35583038	35583064	9
chr15	80189236	80189379	9
chr17	84668427	84668454	9
chr17	84669071	84669098	9
chr18	55194359	55194460	9
chr5	100407442	100409029	9
chr5	100411330	100412535	9
chr5	100713460	100714339	9
chr5	100767448	100767883	9
chr5	100789748	100790085	9
chr5	100793219	100793932	9
chr5	100810351	100810536	9
chr5	100826438	100826839	9
chr5	100836463	100836937	9
chr5	100869449	100869603	9
chr5	100879275	100879708	9
chr5	100902809	100903205	9
chr5	100905551	100907286	9
chr5	100933745	100934425	9
chr5	100934830	100937278	9
chr5	100937914	100938317	9
chr5	100979736	100980263	9
chr5	101091595	101091893	9
chr5	102903735	102905420	9
chr5	104289780	104290550	9
chr5	149558513	149560911	9
chr7	20556137	20556169	9
chr7	150966664	150967978	9
chrX	96132540	96132651	9
chr1	36843183	36844287	8
chr1	127457427	127458026	8
chr14	20642439	20643252	8
chr17	84668315	84668342	8
chr17	84668483	84668510	8
chr2	48804326	48806139	8
chr5	100363404	100363914	8
chr5	100406268	100407441	8
chr5	100423552	100423913	8
chr5	100467777	100467930	8
chr5	100499051	100500282	8
chr5	100500987	100501296	8
chr5	100508310	100508881	8
chr5	100713432	100713459	8
chr5	100745804	100746224	8
chr5	100766175	100766860	8
chr5	100779360	100781795	8
chr5	100789008	100789747	8
chr5	100790086	100791637	8
chr5	100821464	100821910	8
chr5	100821911	100822008	8
chr5	100833232	100834214	8
chr5	100836938	100837111	8
chr5	100869329	100869448	8
chr5	100883063	100883330	8
chr5	100884065	100884795	8
chr5	100898365	100899094	8
chr5	100901904	100902095	8
chr5	100907287	100907779	8
chr5	100923375	100923653	8
chr5	100944315	100944727	8
chr5	101101335	101103135	8
chr5	101103136	101103836	8
chr5	101196535	101197600	8
chr6	87393629	87394016	8
chr8	4241639	4241881	8
chr8	9315517	9315955	8
chr8	32383620	32383681	8
chr8	97432131	97432201	8
chr1	61175906	61175931	7
chr1	95640848	95640950	7
chr10	39263533	39264181	7
chr11	76715641	76716010	7
chr12	77794400	77794785	7
chr15	100813889	100814297	7
chr17	75429383	75429492	7
chr17	84668231	84668258	7
chr17	84668791	84668818	7
chr3	123458618	123458997	7
chr4	43972836	43972926	7
chr5	43624762	43626943	7
chr5	58453072	58453922	7
chr5	65092408	65093270	7
chr5	68350844	68351439	7
chr5	93193180	93194336	7
chr5	99681502	99681628	7
chr5	100363915	100364879	7
chr5	100380382	100381895	7
chr5	100476508	100477005	7
chr5	100565561	100566018	7
chr5	100729549	100729698	7
chr5	100750700	100751304	7
chr5	100782927	100783536	7
chr5	100785459	100786106	7
chr5	100792056	100792201	7
chr5	100796325	100797349	7
chr5	100809219	100809604	7
chr5	100815936	100816697	7
chr5	100816698	100817730	7
chr5	100830591	100830921	7
chr5	100832381	100832429	7
chr5	100837645	100838626	7
chr5	100838716	100838829	7
chr5	100868995	100869328	7
chr5	100879709	100880151	7
chr5	100892401	100893955	7
chr5	100897447	100898163	7
chr5	100900683	100901424	7
chr5	100908855	100909300	7
chr5	100916156	100916270	7
chr5	100923654	100924572	7
chr5	100933258	100933334	7
chr5	100938318	100938612	7
chr5	100942288	100942554	7
chr5	100947558	100948389	7
chr5	100949185	100950106	7
chr5	100954731	100955582	7
chr5	100981947	100982084	7
chr5	101168641	101169230	7
chr5	101176334	101177568	7
chr7	20273255	20274165	7
chr8	19706775	19706882	7
chr9	44985559	44985813	7
chr9	104218602	104219811	7
chr1	59092755	59092793	6
chr1	63252747	63252786	6
chr10	74793416	74793642	6
chr11	20012243	20015398	6
chr15	34752564	34752703	6
chr15	51919553	51919877	6
chr16	33022190	33022349	6
chr17	25932415	25933472	6
chr17	55556086	55556355	6
chr17	84668399	84668426	6
chr17	87806879	87806946	6
chr18	37303259	37303936	6
chr2	32208630	32208756	6
chr2	148221412	148221834	6
chr2	156246696	156247907	6
chr4	155551234	155551438	6
chr5	23195686	23195831	6
chr5	25090288	25090571	6
chr5	77881440	77882350	6
chr5	92207231	92207295	6
chr5	99283824	99284753	6
chr5	100354731	100355231	6
chr5	100404855	100406225	6
chr5	100409630	100409946	6
chr5	100465075	100465588	6
chr5	100468611	100471142	6
chr5	100472333	100473526	6
chr5	100473746	100474686	6
chr5	100497432	100498360	6
chr5	100502148	100502656	6
chr5	100532187	100532755	6
chr5	100600607	100601106	6
chr5	100674634	100675017	6
chr5	100729873	100730754	6
chr5	100734103	100734863	6
chr5	100761961	100762863	6
chr5	100784427	100784726	6
chr5	100793933	100794951	6
chr5	100808872	100809218	6
chr5	100811412	100811925	6
chr5	100813591	100814906	6
chr5	100814907	100815499	6
chr5	100821070	100821463	6
chr5	100822284	100822535	6
chr5	100825401	100826437	6
chr5	100827610	100828030	6
chr5	100828031	100828251	6
chr5	100829190	100830112	6
chr5	100830922	100831282	6
chr5	100832647	100832758	6
chr5	100835692	100836462	6
chr5	100847887	100848473	6
chr5	100855456	100856369	6
chr5	100865224	100865257	6
chr5	100877889	100878059	6
chr5	100883709	100884064	6
chr5	100899315	100900062	6
chr5	100904920	100905333	6
chr5	100907981	100908176	6
chr5	100908552	100908804	6
chr5	100910283	100910717	6
chr5	100911195	100911822	6
chr5	100913531	100914468	6
chr5	100917588	100918767	6
chr5	100928146	100928388	6
chr5	100951739	100952681	6
chr5	100953770	100954199	6
chr5	100958033	100958517	6
chr5	100963789	100964363	6
chr5	100998294	100998791	6
chr5	101066276	101067268	6
chr5	101075529	101075546	6
chr5	101108954	101110048	6
chr5	101115304	101116212	6
chr5	101182729	101183318	6
chr5	101187446	101189279	6
chr5	101262356	101262657	6
chr5	102217504	102218038	6
chr5	106478263	106478746	6
chr5	111052797	111053712	6
chr5	113254719	113256912	6
chr5	121113892	121114188	6
chr5	125967343	125967623	6
chr5	141083200	141083554	6
chr5	149690975	149692047	6
chr6	29095342	29095884	6
chr6	85181417	85181718	6
chr6	127870718	127870753	6
chr7	7066080	7066105	6
chr7	25619626	25619686	6
chr8	105514917	105515037	6
chr8	122520617	122520662	6
chr8	127537065	127538700	6
chr9	11512590	11512677	6
chr9	58187600	58187730	6
chr9	87624368	87624543	6
chr9	114609558	114610189	6
chrX	96132652	96133705	6
chr1	37979022	37979738	5
chr1	72143527	72143816	5
chr1	154627046	154627749	5
chr10	79378493	79378516	5
chr11	49607397	49607727	5
chr11	55177455	55177822	5
chr11	58968414	58968874	5
chr11	84701024	84701689	5
chr13	97440412	97440772	5
chr14	33841143	33842226	5
chr14	68589268	68590713	5
chr14	111856379	111856432	5
chr15	54855102	54857030	5
chr15	75933041	75933109	5
chr15	78658354	78659563	5
chr15	87234943	87235681	5
chr15	93816431	93816557	5
chr16	57391352	57391688	5
chr17	25991996	25993428	5
chr17	35271727	35272347	5
chr17	62018023	62018072	5
chr18	6082182	6082469	5
chr18	6446450	6446508	5
chr18	19129887	19130288	5
chr18	33312294	33313745	5
chr18	62852426	62853056	5
chr2	70461302	70461637	5
chr2	106170755	106170994	5
chr2	122846728	122846789	5
chr3	95690525	95690555	5
chr3	99039210	99039231	5
chr3	100277303	100278116	5
chr3	122680002	122680574	5
chr4	42742984	42743293	5
chr4	47221154	47221895	5
chr4	63078930	63079630	5
chr4	94829358	94829600	5
chr4	122947358	122947825	5
chr4	126598160	126598327	5
chr4	139677470	139677553	5
chr4	139802336	139802658	5
chr4	140202149	140202195	5
chr5	9160996	9161393	5
chr5	20188404	20189450	5
chr5	20542176	20542443	5
chr5	47615158	47615810	5
chr5	52912434	52912646	5
chr5	63614879	63615003	5
chr5	64596368	64596977	5
chr5	64596978	64597006	5
chr5	65768226	65768922	5
chr5	65910701	65910974	5
chr5	81241031	81241636	5
chr5	92641955	92642515	5
chr5	92932444	92932880	5
chr5	93377474	93379644	5
chr5	97074965	97075297	5
chr5	97130929	97131049	5
chr5	99393774	99394442	5
chr5	99405511	99405812	5
chr5	99822477	99823279	5
chr5	99968992	99970658	5
chr5	100287005	100287084	5
chr5	100370415	100370533	5
chr5	100446652	100448562	5
chr5	100586556	100586863	5
chr5	100601107	100601350	5
chr5	100607644	100608239	5
chr5	100608939	100609215	5
chr5	100636233	100638894	5
chr5	100652120	100653534	5
chr5	100668131	100668739	5
chr5	100685260	100685889	5
chr5	100687082	100687647	5
chr5	100701364	100702084	5
chr5	100708493	100708934	5
chr5	100714340	100714810	5
chr5	100728316	100729178	5
chr5	100734886	100735497	5
chr5	100744697	100745064	5
chr5	100746744	100746951	5
chr5	100760797	100761273	5
chr5	100768863	100769820	5
chr5	100773160	100773225	5
chr5	100774009	100774256	5
chr5	100782411	100782772	5
chr5	100792202	100793069	5
chr5	100807144	100808096	5
chr5	100810122	100810350	5
chr5	100818042	100818244	5
chr5	100818948	100819184	5
chr5	100824888	100825400	5
chr5	100832360	100832380	5
chr5	100854077	100854448	5
chr5	100854449	100855074	5
chr5	100855106	100855455	5
chr5	100874859	100875161	5
chr5	100888469	100889058	5
chr5	100890731	100890889	5
chr5	100900063	100900682	5
chr5	100904092	100904435	5
chr5	100908177	100908551	5
chr5	100909301	100909513	5
chr5	100909514	100910282	5
chr5	100911823	100912012	5
chr5	100915050	100915579	5
chr5	100926448	100926820	5
chr5	100933554	100933744	5
chr5	100939680	100940468	5
chr5	100941904	100942287	5
chr5	100948390	100949095	5
chr5	100949096	100949184	5
chr5	100959355	100960048	5
chr5	100974130	100975489	5
chr5	100979369	100979735	5
chr5	100982177	100982314	5
chr5	101002906	101003471	5
chr5	101077272	101078360	5
chr5	101094968	101097206	5
chr5	101111461	101111776	5
chr5	101137475	101137933	5
chr5	101161900	101162265	5
chr5	101197785	101198560	5
chr5	101226406	101227862	5
chr5	101229730	101229970	5
chr5	101330852	101331117	5
chr5	101597455	101597539	5
chr5	101698325	101698531	5
chr5	102272424	102273219	5
chr5	102403665	102404336	5
chr5	102447893	102449401	5
chr5	102555935	102556533	5
chr5	103336806	103337299	5
chr5	104420399	104420640	5
chr5	104448492	104449076	5
chr5	104885465	104885635	5
chr5	106468721	106468948	5
chr5	106774147	106775032	5
chr5	109312513	109312936	5
chr5	116587060	116587220	5
chr5	117863672	117864928	5
chr5	119879707	119879985	5
chr5	121918162	121918512	5
chr5	124251844	124251891	5
chr5	124264076	124264749	5
chr5	130687870	130688313	5
chr5	132122267	132122412	5
chr5	136508230	136508667	5
chr5	137431201	137431487	5
chr5	150156650	150157086	5
chr6	83656159	83656680	5
chr6	86425432	86426112	5
chr6	118965376	118966087	5
chr6	146350299	146352168	5
chr7	12359935	12359992	5
chr7	36432054	36432601	5
chr7	86179320	86179714	5
chr7	129672276	129672734	5
chr8	11305227	11305290	5
chr8	107813308	107813351	5
chr8	107813352	107814044	5
chr9	14359296	14360123	5
chr9	108390439	108390981	5
chrX	70172516	70175711	5
chr1	24620479	24621250	4
chr1	36567838	36570129	4
chr1	39105661	39105814	4
chr1	57462920	57463776	4
chr1	70739002	70740092	4
chr1	75194203	75194291	4
chr1	80459027	80459463	4
chr1	90128909	90129299	4
chr1	105069097	105069123	4
chr1	107886928	107888990	4
chr1	122137187	122138115	4
chr1	132121418	132121467	4
chr1	137653079	137653671	4
chr1	166990111	166991267	4
chr10	25488533	25488628	4
chr10	34668506	34669585	4
chr10	58610872	58611098	4
chr10	78169068	78169154	4
chr10	79948569	79949057	4
chr10	80828870	80830000	4
chr10	85063833	85063943	4
chr10	93771341	93772140	4
chr10	110627045	110628685	4
chr10	121850681	121850730	4
chr11	3414554	3415790	4
chr11	12898224	12898295	4
chr11	20101454	20103732	4
chr11	47504704	47504755	4
chr11	59913231	59913265	4
chr11	61119280	61119329	4
chr11	69864174	69864336	4
chr11	80397588	80397795	4
chr11	83872190	83872230	4
chr11	101423948	101424093	4
chr11	105981034	105981142	4
chr11	115253080	115253448	4
chr11	118947859	118947931	4
chr11	119133078	119133483	4
chr12	35436001	35437165	4
chr12	76913220	76913774	4
chr12	105727943	105728229	4
chr12	109572817	109573450	4
chr12	112753184	112753873	4
chr12	114410525	114410798	4
chr13	8552416	8552439	4
chr13	31899372	31900622	4
chr13	44721240	44721904	4
chr13	98360320	98360609	4
chr14	12555747	12556134	4
chr14	34350834	34351349	4
chr14	41709115	41709179	4
chr14	77080510	77080535	4
chr15	41015933	41016107	4
chr15	50677774	50678346	4
chr15	76199679	76200260	4
chr15	88723611	88725000	4
chr15	95096798	95096825	4
chr16	8969769	8970286	4
chr16	48410496	48410536	4
chr17	29853423	29853813	4
chr17	35108237	35108356	4
chr17	41055441	41055474	4
chr17	84084234	84084289	4
chr18	22857815	22858366	4
chr18	27274369	27274979	4
chr18	36859707	36859947	4
chr18	41385607	41385748	4
chr18	50013718	50013772	4
chr18	70299668	70299783	4
chr18	76291412	76291482	4
chr19	56760702	56760847	4
chr19	57500330	57500597	4
chr2	14613955	14614147	4
chr2	23292801	23292851	4
chr2	28494467	28494512	4
chr2	53281344	53281675	4
chr2	68243246	68243290	4
chr2	123426449	123427001	4
chr2	135187692	135187747	4
chr2	165017379	165017790	4
chr2	165927460	165927604	4
chr3	69436533	69437716	4
chr3	88302883	88302943	4
chr3	105253952	105254125	4
chr3	108457479	108458291	4
chr3	121413746	121414147	4
chr4	18724402	18724566	4
chr4	41586904	41587587	4
chr4	47142157	47142953	4
chr4	104823676	104824135	4
chr4	106321711	106323496	4
chr4	108363305	108363668	4
chr4	115748573	115749449	4
chr5	21043042	21044710	4
chr5	24011061	24011681	4
chr5	24298148	24298348	4
chr5	28118533	28118748	4
chr5	34617719	34618523	4
chr5	38243903	38244900	4
chr5	49139391	49139594	4
chr5	56098939	56099331	4
chr5	65193834	65194071	4
chr5	67765919	67765986	4
chr5	73404365	73405133	4
chr5	74728492	74728589	4
chr5	81983699	81984750	4
chr5	89137616	89137700	4
chr5	89141247	89141610	4
chr5	90794594	90795760	4
chr5	93886807	93887370	4
chr5	99705816	99707967	4
chr5	100059640	100060130	4
chr5	100164824	100165004	4
chr5	100182955	100183922	4
chr5	100227503	100227835	4
chr5	100300705	100301055	4
chr5	100367579	100368943	4
chr5	100374249	100375289	4
chr5	100377477	100377841	4
chr5	100422082	100423525	4
chr5	100428712	100428905	4
chr5	100428906	100429908	4
chr5	100436366	100436979	4
chr5	100441905	100442175	4
chr5	100457133	100458147	4
chr5	100458148	100460150	4
chr5	100485718	100487249	4
chr5	100494683	100495430	4
chr5	100495431	100496212	4
chr5	100496451	100497431	4
chr5	100520049	100520890	4
chr5	100540527	100541182	4
chr5	100580579	100582093	4
chr5	100594862	100595972	4
chr5	100606485	100607643	4
chr5	100635292	100635619	4
chr5	100640274	100640753	4
chr5	100645138	100646288	4
chr5	100654562	100655866	4
chr5	100677467	100677805	4
chr5	100677806	100678658	4
chr5	100681246	100681987	4
chr5	100682595	100684106	4
chr5	100716338	100716725	4
chr5	100723511	100723960	4
chr5	100752133	100752341	4
chr5	100767884	100768170	4
chr5	100786529	100787793	4
chr5	100787839	100788035	4
chr5	100788036	100788651	4
chr5	100791913	100792055	4
chr5	100795348	100795902	4
chr5	100799344	100799397	4
chr5	100803353	100804393	4
chr5	100805193	100805412	4
chr5	100810537	100811203	4
chr5	100811926	100812889	4
chr5	100815514	100815906	4
chr5	100818245	100818947	4
chr5	100822536	100822673	4
chr5	100824504	100824887	4
chr5	100849601	100850803	4
chr5	100852327	100854045	4
chr5	100872693	100872977	4
chr5	100875162	100875290	4
chr5	100883331	100883700	4
chr5	100884796	100885109	4
chr5	100885891	100885931	4
chr5	100886227	100886857	4
chr5	100896931	100897389	4
chr5	100902096	100902165	4
chr5	100905334	100905464	4
chr5	100910822	100911194	4
chr5	100912287	100912743	4
chr5	100924573	100924644	4
chr5	100932474	100933257	4
chr5	100937279	100937633	4
chr5	100937634	100937913	4
chr5	100940469	100941070	4
chr5	100942869	100943029	4
chr5	100944728	100945081	4
chr5	100946205	100946334	4
chr5	100950107	100950661	4
chr5	100960225	100960610	4
chr5	100966495	100968399	4
chr5	100969954	100970324	4
chr5	100971703	100972539	4
chr5	100972919	100973379	4
chr5	100980264	100981002	4
chr5	100981003	100981487	4
chr5	100981488	100981625	4
chr5	100986525	100987399	4
chr5	100999487	101000639	4
chr5	101022022	101022699	4
chr5	101024424	101026088	4
chr5	101026302	101028108	4
chr5	101056168	101057070	4
chr5	101066080	101066275	4
chr5	101073197	101073994	4
chr5	101089740	101091504	4
chr5	101148905	101149145	4
chr5	101183639	101183993	4
chr5	101198587	101199312	4
chr5	101207786	101208338	4
chr5	101217471	101219452	4
chr5	101301974	101303985	4
chr5	101340678	101340947	4
chr5	101341118	101342223	4
chr5	101351701	101351984	4
chr5	101366481	101367451	4
chr5	101447471	101447767	4
chr5	102194646	102195355	4
chr5	102248945	102250051	4
chr5	102265983	102266593	4
chr5	102280691	102280829	4
chr5	102286994	102287370	4
chr5	102313845	102314284	4
chr5	102370261	102370922	4
chr5	102392951	102393768	4
chr5	104382424	104382943	4
chr5	104731573	104731989	4
chr5	104731990	104732390	4
chr5	104953687	104954052	4
chr5	105231033	105231468	4
chr5	106038488	106039029	4
chr5	106129389	106131496	4
chr5	106253273	106253585	4
chr5	106279616	106281665	4
chr5	106771288	106771435	4
chr5	107232896	107233316	4
chr5	107932642	107932879	4
chr5	110562706	110563660	4
chr5	114771704	114772964	4
chr5	115915485	115915806	4
chr5	116305284	116305634	4
chr5	119228425	119228759	4
chr5	120191952	120192257	4
chr5	121076512	121077380	4
chr5	122985494	122986439	4
chr5	123215698	123216106	4
chr5	123502979	123503010	4
chr5	123811598	123813545	4
chr5	124994176	124995160	4
[truncated: 21,998 more rows]

## Sheet: Ho1_BR2
choromosome	start	end	count
[truncated: 20,570 more rows]

[truncated: 3 more sheets: He_Ho_high_confidence, sig_0.1_sites_genes, genes of chaged sites]
