# Supplementary material for: lncRNA 5430416N02Rik Promotes the Proliferation of Mouse Embryonic Stem Cells by Activating Mid1 Expression through 3D Chromatin Architecture
Source: Stem Cell Reports. 2020 Mar 10;14(3):493–505. doi: 10.1016/j.stemcr.2020.02.002 (PMC7066321; doi:10.1016/j.stemcr.2020.02.002)
Supplement: Table S3. Differentially Expressed Genes in Heterozygous and Homozygous ΔPG and ΔG ESCs, as well as RA Treated ESCs Identified by RNA-Seq — List of primers used in the study. [file mmc4.xlsx]

## Sheet: DeltaPG_ES
gene	baseMean	log2FoldChange	lfcSE	stat	pvalue	padj
5430416N02Rik	21.3431	-7.68105	1.20573	-6.37045	1.88478e-10	1.29579e-09
Eda2r	34.6655	-6.01392	0.859054	-7.00063	2.54806e-12	2.0838e-11
Trp53	108.946	-4.89119	0.344361	-14.2037	8.6946e-46	3.67373e-44
Rcsd1	4.55872	-4.44987	1.32123	-3.36797	0.000757248	0.00229519
Kremen2	1.74521	-4.09252	1.65193	-2.47742	0.0132337	0.0309928
Gm13067	1.75925	-4.07168	1.61911	-2.51477	0.011911	0.0281929
Gm10290	1.71864	-4.04726	1.68362	-2.4039	0.0162212	0.0371379
D630023F18Rik	3.39194	-4.00789	1.37965	-2.90501	0.00367238	0.00974883
Pvrl4	1.68006	-3.99237	1.68738	-2.36602	0.0179804	0.040706
Gm17638	1.52819	-3.8885	1.6956	-2.29328	0.0218317	0.0482103
Rpsa-ps11	1.52819	-3.8885	1.6956	-2.29328	0.0218317	0.0482103
Snx20	3.13131	-3.8835	1.39808	-2.77774	0.00547387	0.0140275
Pcdhb22	1.54524	-3.86685	1.71116	-2.25979	0.0238343	0.052146
Egfl8	1.54224	-3.86454	1.7119	-2.25746	0.0239796	0.0524236
Rpl7a-ps3	1.48158	-3.85434	1.73697	-2.219	0.0264868	0.0571392
Lnx1	1.47557	-3.84907	1.75197	-2.19699	0.0280209	0.0600097
Gm7995	1.49862	-3.83318	1.71878	-2.23018	0.0257356	0.0557473
Mir300	1.49862	-3.83318	1.71878	-2.23018	0.0257356	0.0557473
Lif	4.85724	-3.68092	1.14667	-3.2101	0.00132687	0.00385542
Arhgap22	4.76701	-3.66235	1.15625	-3.16744	0.00153787	0.00441519
Pdzd7	2.60705	-3.59594	1.44767	-2.48395	0.0129935	0.0304656
Vamp5	2.4767	-3.49409	1.49325	-2.33992	0.0192877	0.0433065
Nlrc3	4.76116	-3.4537	1.14767	-3.0093	0.00261847	0.00718067
Akr1cl	2.29022	-3.40865	1.49499	-2.28004	0.0226051	0.049779
Slc5a4b	2.2878	-3.40085	1.5203	-2.23696	0.0252891	0.0549647
Zfp365	2.12438	-3.2915	1.52472	-2.15875	0.0308693	0.0654497
RP23-428N8.1	2.17903	-3.28909	1.54383	-2.13047	0.0331328	0.06949
Hdhd3	3.96559	-3.27751	1.18876	-2.75707	0.00583213	0.0148225
Avil	2.06875	-3.26221	1.5395	-2.119	0.0340905	0.0712789
9530053A07Rik	1.93093	-3.15299	1.59678	-1.9746	0.0483139	0.0963767
Prr23a	1.94139	-3.13358	1.56469	-2.00269	0.0452109	0.0911603
Gm10566	2.08486	-3.11299	1.58427	-1.96494	0.0494213	0.0982681
Gm8225	9.66176	-3.03426	0.711044	-4.26734	1.97821e-05	7.80564e-05
Mgmt	9.43917	-3.02575	0.72481	-4.17454	2.98595e-05	0.000114324
Phlda3	55.1273	-2.92252	0.293666	-9.95184	2.47551e-23	4.09613e-22
Gm6433	3.2339	-2.89636	1.22941	-2.35588	0.0184787	0.041688
Vash2	2.83078	-2.86005	1.27328	-2.24622	0.0246901	0.0538193
Ccdc159	2.77458	-2.85943	1.3092	-2.1841	0.0289547	0.0617964
Bbc3	11.7544	-2.83651	0.633402	-4.47821	7.52709e-06	3.143e-05
Col6a3	2.739	-2.81868	1.30628	-2.15779	0.0309443	0.0655794
Cpt1c	32.4633	-2.77194	0.37041	-7.48345	7.23953e-14	6.68268e-13
Hmcn2	5.86972	-2.76156	0.894442	-3.08746	0.00201874	0.00568312
Gm600	3.81838	-2.74949	1.10975	-2.47757	0.0132282	0.0309851
Gm17354	2.93566	-2.72454	1.2747	-2.13739	0.0325659	0.0684642
Zbtb42	2.56415	-2.69859	1.30448	-2.06871	0.0385736	0.079355
Col5a3	10.6388	-2.58383	0.619073	-4.17371	2.99681e-05	0.000114709
Serpine2	5.91395	-2.5691	0.844545	-3.04199	0.00235021	0.00650535
Spnb5	3.70722	-2.53973	1.09805	-2.31295	0.0207253	0.0461548
Myo15b	6.7488	-2.41433	0.769099	-3.13917	0.00169425	0.00483095
Hist1h2bq	4.05557	-2.38681	1.01024	-2.36261	0.0181466	0.0410168
Pitpnm2	8.68794	-2.33262	0.661414	-3.52671	0.000420761	0.00133876
Ptpn7	3.32581	-2.32094	1.10138	-2.10729	0.0350925	0.0731261
Frmd5	9.0453	-2.27428	0.65525	-3.47086	0.000518799	0.00161948
Ppm1n	4.22023	-2.2659	0.960383	-2.35937	0.0183059	0.0413318
Mst1	10.4128	-2.21227	0.598141	-3.69857	0.000216815	0.000724436
1700029G01Rik	4.52352	-2.16646	0.899331	-2.40897	0.0159976	0.0366851
Ccng1	196.449	-2.16287	0.135671	-15.942	3.23974e-57	1.91644e-55
Tulp1	3.58597	-2.15903	1.08266	-1.99419	0.0461311	0.0926655
Col23a1	3.96716	-2.15811	0.995349	-2.16819	0.0301441	0.0640461
Sec1	7.26947	-2.15137	0.720868	-2.98442	0.0028412	0.00771254
Col5a2	24.7674	-2.14139	0.382226	-5.60243	2.11373e-08	1.19035e-07
RNaseP_nuc	15839.8	-2.14014	0.022125	-96.7293	0	0
Cul9	9.25459	-2.13966	0.628378	-3.40506	0.000661494	0.0020279
Speg	13.5021	-2.13542	0.51023	-4.18522	2.84887e-05	0.000109312
Wdr54	3.55048	-2.1286	1.02257	-2.08161	0.037378	0.0772761
Foxn4	4.52317	-2.11835	0.952995	-2.22283	0.0262272	0.056648
Phldb3	11.3348	-2.10405	0.566799	-3.71216	0.000205499	0.000689548
Ifi27l1	4.71563	-2.09095	0.88141	-2.37228	0.0176789	0.0400745
Mmrn2	36.0189	-2.07482	0.309627	-6.70102	2.06964e-11	1.56208e-10
Il4i1	6.73759	-2.06446	0.738262	-2.79638	0.00516785	0.0133275
Hist1h2br	4.22974	-2.05484	0.953257	-2.1556	0.031115	0.0658921
Klhl34	5.91276	-2.04394	0.774462	-2.63918	0.00831076	0.0204131
Znhit2-ps	12.2262	-2.04207	0.53091	-3.84636	0.000119886	0.000420877
4930558J22Rik	4.10444	-2.04094	0.954489	-2.13825	0.0324961	0.0683275
Btg2	29.538	-2.03625	0.347131	-5.86593	4.46631e-09	2.69363e-08
Col22a1	4.9161	-2.02009	0.85725	-2.35648	0.018449	0.0416275
Sdc1	43.8593	-2.01974	0.277332	-7.28277	3.27039e-13	2.8502e-12
Hipk4	9.42342	-2.0023	0.609204	-3.28675	0.00101352	0.00300457
Plk2	21.0294	-1.98005	0.430404	-4.60045	4.2157e-06	1.82303e-05
Six5	18.3365	-1.97192	0.424836	-4.6416	3.45724e-06	1.50976e-05
Psd4	12.2019	-1.96526	0.525024	-3.74319	0.000181698	0.000616385
Bst2	22.0415	-1.962	0.394421	-4.97439	6.54549e-07	3.11415e-06
Acrbp	4.87572	-1.93344	0.878026	-2.20203	0.0276631	0.0593612
Vax2	34.1629	-1.91736	0.30885	-6.20806	5.36422e-10	3.54708e-09
Pip5kl1	4.29516	-1.90818	0.907658	-2.10232	0.0355256	0.0738984
Gm17431	4.63965	-1.90274	0.927977	-2.05042	0.0403239	0.0824066
Rtkn	16.5171	-1.89195	0.450902	-4.19592	2.71761e-05	0.000104501
Cdc42bpg	207.186	-1.88608	0.127194	-14.8284	9.60171e-50	4.6524e-48
Rnf144b	4.18779	-1.87724	0.922424	-2.03511	0.0418394	0.0851116
6030429G01Rik	11.9086	-1.8506	0.538361	-3.43746	0.000587188	0.00181619
B230120H23Rik	11.1693	-1.83829	0.53849	-3.41379	0.000640664	0.00196915
Fbxo24	4.50667	-1.83824	0.874696	-2.10158	0.0355902	0.0740112
H2-K2	5.41172	-1.83192	0.816744	-2.24295	0.0248999	0.0541851
Gpr153	7.30786	-1.8134	0.669046	-2.71043	0.00671953	0.0168487
1700007L15Rik	6.91279	-1.80979	0.711608	-2.54325	0.0109828	0.0261922
Mdga1	6.96995	-1.80207	0.686784	-2.62393	0.00869218	0.0212837
Rab4b	4.66769	-1.7973	0.84442	-2.12844	0.0333003	0.0697601
Ak1	122.376	-1.7891	0.162472	-11.0117	3.35604e-28	7.24099e-27
Tuba3b	8.70075	-1.78286	0.614104	-2.90318	0.00369391	0.00979682
Tex19.2	7.57013	-1.76986	0.661733	-2.67458	0.00748223	0.0185611
Lrrc8b	4.39402	-1.76703	0.874303	-2.02107	0.0432724	0.0877501
Megf6	18.5714	-1.75937	0.427317	-4.11724	3.83441e-05	0.000144587
Spr-ps1	7.95964	-1.74125	0.659862	-2.63881	0.00831973	0.0204316
Chga	30.8814	-1.73336	0.31794	-5.45183	4.98542e-08	2.70455e-07
Fgfbp1	5.72909	-1.73138	0.778224	-2.22479	0.0260956	0.0564068
Sfn	22.5131	-1.72915	0.371768	-4.65117	3.3006e-06	1.44536e-05
BC018242	4.50785	-1.7259	0.863389	-1.99898	0.0456108	0.0918094
Chst3	7.28547	-1.72536	0.679862	-2.53781	0.0111549	0.0265581
Lmtk3	23.0745	-1.71987	0.380758	-4.51697	6.27301e-06	2.65053e-05
Def6	63.7568	-1.71843	0.219472	-7.82981	4.88606e-15	4.95128e-14
Gm11427	7.00116	-1.71232	0.677638	-2.52689	0.0115078	0.0273342
Inf2	12.8114	-1.71057	0.511778	-3.34241	0.000830551	0.002504
Mafa	14.3864	-1.69488	0.490302	-3.45681	0.000546607	0.00169993
2310047M10Rik	46.0276	-1.69469	0.259654	-6.52672	6.72269e-11	4.83496e-10
Got1l1	9.90666	-1.68792	0.561408	-3.00658	0.00264202	0.00723827
Fam83h	31.5674	-1.67982	0.320837	-5.23573	1.64332e-07	8.41943e-07
Spr	241.458	-1.67749	0.115127	-14.5707	4.3115e-48	1.94319e-46
Cdkn2d	12.6237	-1.67256	0.50798	-3.29256	0.000992782	0.00294741
Serpina3m	25.7961	-1.67084	0.356893	-4.68163	2.846e-06	1.25871e-05
Gm16869	65.1637	-1.66811	0.221809	-7.52051	5.45622e-14	5.10626e-13
Hivep2	6.72952	-1.66783	0.686656	-2.42892	0.0151439	0.0348965
Ube1y1	646.783	-1.65943	0.0717797	-23.1184	3.0253e-118	4.66849e-116
Ppp1r13l	9.91312	-1.65599	0.572786	-2.89111	0.00383885	0.0101471
Nrtn	11.9345	-1.65557	0.526738	-3.14307	0.00167188	0.00477483
Abca1	42.6086	-1.64445	0.277598	-5.92386	3.14465e-09	1.92849e-08
Psrc1	141.726	-1.63739	0.151901	-10.7793	4.31165e-27	8.7949e-26
Itga7	8.87579	-1.63471	0.600503	-2.72224	0.00648416	0.0163161
Scand1	28.4714	-1.62745	0.341444	-4.76636	1.87582e-06	8.50287e-06
Gm5828	4.96621	-1.62737	0.807197	-2.01607	0.0437927	0.0886911
Scn2b	9.90327	-1.62064	0.55362	-2.92734	0.00341872	0.00912154
H2-Q7	5.59044	-1.61959	0.778121	-2.08142	0.0373959	0.0773019
Spire2	50.3838	-1.61433	0.245397	-6.57844	4.75413e-11	3.47015e-10
Hhat	5.77231	-1.60769	0.760425	-2.1142	0.0344986	0.0720472
Pkp3	14.8503	-1.60424	0.476148	-3.3692	0.000753868	0.00228543
Zfp316	29.3949	-1.60384	0.327543	-4.89657	9.75215e-07	4.56182e-06
Dyrk3	73.4657	-1.59983	0.202511	-7.89993	2.79056e-15	2.87709e-14
Ephb6	19.9088	-1.59671	0.40141	-3.97776	6.95676e-05	0.000252467
Snord17	489.66	-1.59517	0.0827765	-19.2708	9.44084e-83	9.64257e-81
Gsn	20.7598	-1.59338	0.385658	-4.1316	3.60251e-05	0.000136277
Bin1	6.09021	-1.58675	0.717534	-2.21139	0.0270086	0.0581523
Sema3b	16.0092	-1.58359	0.459963	-3.44288	0.000575564	0.00178296
Kif7	90.544	-1.57075	0.184993	-8.49086	2.05108e-17	2.44289e-16
Acsf3	55.1841	-1.56836	0.233656	-6.71226	1.91631e-11	1.45176e-10
Gmip	11.5874	-1.56587	0.519624	-3.01347	0.00258277	0.00709013
H2-DMa	6.33793	-1.54248	0.702742	-2.19494	0.0281678	0.0602529
Gm7701	9.46364	-1.54002	0.562552	-2.73756	0.00618961	0.0156443
Spsb2	12.9569	-1.53755	0.477547	-3.21969	0.00128329	0.00373719
Col5a1	62.1977	-1.53558	0.219938	-6.9819	2.91222e-12	2.37069e-11
Dnajb13	11.6846	-1.53271	0.52489	-2.92006	0.00349966	0.00932345
BC055111	6.18549	-1.52906	0.725736	-2.10691	0.0351256	0.0731731
Ccdc106	16.9841	-1.52775	0.416307	-3.66977	0.000242773	0.000802667
Acad12	6.85246	-1.52765	0.670441	-2.27858	0.0226923	0.0499554
Mcam	33.2345	-1.52719	0.302637	-5.04629	4.50478e-07	2.18498e-06
Gm3839	5.56844	-1.51671	0.754897	-2.00917	0.0445193	0.0900117
Ankrd13b	9.76455	-1.51028	0.553093	-2.73061	0.00632174	0.015947
Map3k10	60.4981	-1.50733	0.224958	-6.7005	2.07709e-11	1.56687e-10
Atg16l2	20.7535	-1.50223	0.375219	-4.00361	6.23842e-05	0.000228383
Ushbp1	73.393	-1.49755	0.207088	-7.23146	4.77841e-13	4.11645e-12
Sdc4	124.933	-1.49052	0.156893	-9.50027	2.09342e-21	3.13837e-20
Ttc9	5.66474	-1.49012	0.750774	-1.98477	0.0471698	0.0944297
Col4a1	56.6079	-1.48095	0.238423	-6.21145	5.24982e-10	3.47467e-09
Ppp1r9b	254.946	-1.48007	0.109361	-13.5338	9.87683e-42	3.58622e-40
Tmcc2	42.3228	-1.47902	0.265927	-5.56175	2.67084e-08	1.48756e-07
Dcxr	11.011	-1.47494	0.530915	-2.77811	0.00546763	0.0140141
Rhod	21.7763	-1.47004	0.38802	-3.78857	0.000151517	0.000522235
Lpin1	23.8775	-1.46422	0.350579	-4.17657	2.95938e-05	0.00011343
Scml2	14.1719	-1.46324	0.459966	-3.18119	0.00146669	0.00422622
Wdr95	6.46499	-1.46255	0.686472	-2.13053	0.0331278	0.06949
Crocc	228.879	-1.4597	0.120365	-12.1273	7.5694e-34	2.06659e-32
C030006K11Rik	8.66379	-1.45749	0.613979	-2.37385	0.0176037	0.0399361
Ptms	292.602	-1.45668	0.101245	-14.3876	6.18629e-47	2.68583e-45
Tmem203	8.00485	-1.45418	0.622112	-2.3375	0.0194133	0.043561
Pkd2l1	10.6551	-1.44541	0.54891	-2.63323	0.00845765	0.0207524
Abhd8	52.8435	-1.44165	0.239542	-6.01836	1.76194e-09	1.10633e-08
Usp44	8.99412	-1.43725	0.572037	-2.5125	0.0119879	0.0283416
Pbxip1	106.717	-1.43498	0.166124	-8.63802	5.71949e-18	7.04246e-17
Il3ra	22.6611	-1.43445	0.36798	-3.89817	9.69228e-05	0.000345212
Gm9888	10.8958	-1.43223	0.535273	-2.67569	0.00745759	0.0185097
2010007H12Rik	93.1331	-1.43219	0.178976	-8.00214	1.22273e-15	1.2907e-14
Grb7	77.4963	-1.42968	0.193065	-7.40516	1.30996e-13	1.1823e-12
H2afj	67.8931	-1.42275	0.20864	-6.81915	9.15832e-12	7.15579e-11
Mir296	6.39295	-1.42206	0.710966	-2.00018	0.0454806	0.091626
Prkcdbp	12.4581	-1.41453	0.486128	-2.90978	0.00361681	0.0096103
Azi1	61.8275	-1.41435	0.21671	-6.52647	6.73384e-11	4.84052e-10
Tigd5	10.1825	-1.41403	0.539017	-2.62334	0.00870712	0.0213129
Extl1	19.735	-1.41155	0.393009	-3.59166	0.000328579	0.00106649
Zbtb7b	78.125	-1.41087	0.197098	-7.1582	8.1742e-13	6.9118e-12
Aldh1l1	192.592	-1.40703	0.122702	-11.467	1.93147e-30	4.555e-29
Fchsd1	28.0733	-1.40205	0.323996	-4.32736	1.50906e-05	6.04861e-05
Ier5	26.3083	-1.40133	0.34007	-4.12072	3.77697e-05	0.000142611
Wbp1	53.8569	-1.39698	0.239644	-5.82941	5.56238e-09	3.31664e-08
Capn10	123.24	-1.39263	0.153464	-9.07465	1.14045e-19	1.56133e-18
Col11a2	7.14028	-1.39203	0.67617	-2.05869	0.0395236	0.0810745
Grk5	10.0319	-1.38938	0.589455	-2.35706	0.0184201	0.0415689
Trf	16.7528	-1.38859	0.414782	-3.34776	0.000814672	0.00245961
Arap2	8.11514	-1.38641	0.600758	-2.30777	0.021012	0.0467053
Gm10800	11.3412	-1.38455	0.503503	-2.74984	0.00596252	0.015108
Col4a2	30.3736	-1.38271	0.31121	-4.44302	8.8707e-06	3.67378e-05
Efr3b	10.4684	-1.38263	0.533868	-2.58983	0.00960224	0.0232745
Egfl7	81.0317	-1.38182	0.195157	-7.08055	1.43579e-12	1.19694e-11
Plec	327.837	-1.37734	0.095494	-14.4233	3.69043e-47	1.60715e-45
Lrrn4cl	9.02624	-1.37555	0.570464	-2.41129	0.0158962	0.0364926
Atp13a2	198.801	-1.37453	0.121134	-11.3471	7.66532e-30	1.76377e-28
Tmc8	17.8384	-1.37394	0.401922	-3.41842	0.000629848	0.00193927
Ano8	39.5612	-1.37192	0.268486	-5.10982	3.22464e-07	1.59402e-06
Sema6b	18.1447	-1.3691	0.40528	-3.37817	0.000729703	0.00221975
Slc27a3	36.1982	-1.36899	0.280697	-4.87712	1.07648e-06	5.01739e-06
Cited4	6.71219	-1.36697	0.683675	-1.99945	0.0455597	0.0917333
Bok	18.8092	-1.36645	0.390646	-3.49793	0.000468888	0.0014783
Tmem132a	78.368	-1.36588	0.195096	-7.00106	2.54036e-12	2.0787e-11
Prosapip1	25.8769	-1.36167	0.332203	-4.09892	4.1509e-05	0.000155941
Eng	25.3025	-1.35997	0.342262	-3.97347	7.08335e-05	0.000256799
Adam11	10.2482	-1.35911	0.541227	-2.51116	0.0120335	0.0284307
Ptp4a3	30.4016	-1.35783	0.305797	-4.44029	8.98398e-06	3.71853e-05
B4galnt4	134.053	-1.35764	0.148215	-9.15992	5.19366e-20	7.20063e-19
Arhgef25	57.8533	-1.35717	0.222883	-6.08918	1.13488e-09	7.2674e-09
Myh14	65.9088	-1.35272	0.209789	-6.44801	1.13328e-10	7.9531e-10
Chrm4	11.5178	-1.35053	0.496916	-2.71782	0.00657131	0.0165181
Ube2l6	17.9334	-1.34366	0.406598	-3.30465	0.000950968	0.00283513
Spata5l1	16.0728	-1.34283	0.43043	-3.11974	0.00181009	0.00513034
Kifc2	8.69182	-1.34232	0.603177	-2.22541	0.0260537	0.0563419
Clip2	30.1504	-1.34045	0.318386	-4.21015	2.55199e-05	9.86135e-05
Pcsk1n	9.05843	-1.3386	0.571989	-2.34026	0.0192704	0.0432745
Megf8	325.392	-1.33786	0.101903	-13.1288	2.25277e-39	7.52531e-38
Plekho1	8.20443	-1.33651	0.597901	-2.23534	0.0253952	0.0551531
Mtap7d1	82.654	-1.33419	0.188457	-7.07953	1.44641e-12	1.20508e-11
Tcp11	23.7065	-1.33409	0.351482	-3.7956	0.000147284	0.00050851
Klc3	23.5511	-1.33252	0.352858	-3.77637	0.000159133	0.000545968
Esrra	127.949	-1.3311	0.236201	-5.63546	1.7459e-08	9.94642e-08
Rab11fip3	66.6819	-1.32807	0.207441	-6.40215	1.53201e-10	1.06097e-09
Cand2	147.523	-1.32553	0.139577	-9.49673	2.16588e-21	3.22994e-20
Coro1a	8.53125	-1.32543	0.620334	-2.13664	0.0326271	0.0685623
Mvp	85.5372	-1.32493	0.182929	-7.24286	4.39309e-13	3.80529e-12
Slc4a3	22.8811	-1.32304	0.352774	-3.75039	0.000176558	0.000600527
E130309D14Rik	29.6411	-1.32102	0.317539	-4.16019	3.17985e-05	0.000121128
Itprip	10.1835	-1.31721	0.552441	-2.38434	0.01711	0.038928
Hmha1	46.0356	-1.31069	0.250402	-5.23434	1.65574e-07	8.48e-07
Plekhh3	32.2211	-1.30285	0.296038	-4.40096	1.07775e-05	4.412e-05
Pelo	38.1202	-1.29962	0.283906	-4.57765	4.70222e-06	2.01989e-05
Fam129c	18.0186	-1.29875	0.402479	-3.22687	0.00125153	0.00365147
Tecpr1	150.056	-1.29522	0.140056	-9.24786	2.29028e-20	3.22891e-19
Capg	24.3821	-1.29421	0.347028	-3.7294	0.000191934	0.000647704
Mmp28	9.60651	-1.29421	0.549957	-2.35329	0.0186083	0.0419271
Gm15784	14.8162	-1.29081	0.442003	-2.92035	0.00349633	0.00931633
Gm962	12.263	-1.28937	0.491686	-2.62234	0.00873277	0.0213683
Col11a1	32.9472	-1.28899	0.293389	-4.39345	1.11565e-05	4.55925e-05
Tradd	83.8365	-1.28811	0.184804	-6.97013	3.16641e-12	2.56731e-11
Dffa	59.3382	-1.28757	0.217783	-5.91215	3.37664e-09	2.06186e-08
Tbkbp1	29.9763	-1.28533	0.312102	-4.11831	3.81657e-05	0.000143991
Adc	33.8821	-1.28504	0.296021	-4.34105	1.41802e-05	5.71596e-05
Ankrd56	10.5613	-1.28418	0.56888	-2.25739	0.0239839	0.0524249
2210011C24Rik	15.9063	-1.28256	0.422594	-3.03497	0.00240563	0.00664838
Gas6	17.2886	-1.28239	0.405293	-3.16411	0.00155559	0.00446245
2900092E17Rik	65.9522	-1.27852	0.20683	-6.18149	6.34977e-10	4.1735e-09
Unc13a	49.8516	-1.27589	0.238016	-5.36053	8.29768e-08	4.40546e-07
5133401N09Rik	31.5697	-1.27453	0.307919	-4.13918	3.48547e-05	0.000132025
9130017N09Rik	10.2768	-1.27199	0.546468	-2.32766	0.01993	0.0445725
Cyb5rl	10.3311	-1.26997	0.527843	-2.40596	0.0161302	0.0369474
Shc2	47.133	-1.26925	0.259854	-4.88447	1.03709e-06	4.8433e-06
Efna3	19.4312	-1.269	0.417315	-3.04086	0.00235904	0.00652852
Scrib	451.951	-1.26857	0.0812042	-15.622	5.15554e-55	2.82599e-53
Igsf9b	66.3623	-1.26738	0.216587	-5.85157	4.86944e-09	2.92806e-08
2810405K02Rik	31.7365	-1.26428	0.297267	-4.25302	2.10909e-05	8.2829e-05
Wfdc2	87.0251	-1.26425	0.180482	-7.00481	2.47314e-12	2.02954e-11
Nfkbil1	63.1201	-1.26289	0.21293	-5.931	3.01095e-09	1.8489e-08
Nagk	106.35	-1.2628	0.16219	-7.78592	6.9205e-15	6.92392e-14
Kifc3	106.806	-1.26261	0.166085	-7.60221	2.91119e-14	2.7757e-13
Slc9a3r1	282.665	-1.26141	0.101912	-12.3774	3.46353e-35	9.91366e-34
Sec14l2	27.4645	-1.25745	0.319569	-3.93482	8.32599e-05	0.000298948
Ccdc124	235.047	-1.25428	0.112496	-11.1495	7.20145e-29	1.59748e-27
Evc2	57.2852	-1.25231	0.221782	-5.64657	1.63679e-08	9.38055e-08
3830431G21Rik	64.674	-1.2515	0.214946	-5.82242	5.80008e-09	3.45401e-08
Zfp775	55.9317	-1.25129	0.235689	-5.30905	1.10201e-07	5.75811e-07
Hps1	107.188	-1.25001	0.172765	-7.2353	4.64496e-13	4.01366e-12
Rhbdf1	26.4749	-1.24933	0.329485	-3.79176	0.000149585	0.000515827
Gm5091	8.15303	-1.24635	0.588247	-2.11875	0.0341113	0.0713118
Htra2	90.4184	-1.24493	0.182938	-6.80523	1.00891e-11	7.85707e-11
Creld1	58.0844	-1.23923	0.222619	-5.56658	2.59782e-08	1.44916e-07
Repin1	57.9866	-1.23879	0.21977	-5.63678	1.73263e-08	9.87877e-08
Fam171a2	15.2672	-1.23527	0.427593	-2.8889	0.00386591	0.0102129
Trabd	144.595	-1.23426	0.139714	-8.83421	1.00812e-18	1.30944e-17
Nat9	46.4243	-1.23269	0.257668	-4.78402	1.71821e-06	7.83599e-06
Mlycd	27.5862	-1.23128	0.326144	-3.77527	0.000159837	0.000547986
Gpat2	215.11	-1.2294	0.114788	-10.7101	9.12195e-27	1.83434e-25
Mib2	296.597	-1.22707	0.100643	-12.1923	3.41747e-34	9.38449e-33
Dctn1	264.033	-1.22703	0.103883	-11.8116	3.39889e-32	8.69442e-31
Xlr3c	11.8861	-1.22434	0.487496	-2.51149	0.0120224	0.0284092
C330005M16Rik	7.86077	-1.22185	0.603539	-2.02448	0.0429204	0.0870937
Islr2	114.787	-1.22128	0.159248	-7.66902	1.7331e-14	1.67608e-13
Leng9	11.1282	-1.22057	0.517074	-2.36052	0.0182491	0.0412158
Dlgap3	236.07	-1.22039	0.111989	-10.8974	1.18559e-27	2.49361e-26
1110012J17Rik	316.922	-1.22034	0.0997257	-12.2369	1.97375e-34	5.48364e-33
Cep250	126.004	-1.21827	0.151673	-8.03226	9.5695e-16	1.0169e-14
Adck3	37.0604	-1.21811	0.27637	-4.40755	1.04547e-05	4.28604e-05
Acan	10.3984	-1.21766	0.530835	-2.29386	0.0217987	0.04816
U3	1352.07	-1.2175	0.049433	-24.6293	6.14118e-134	1.16249e-131
Arf5	287.406	-1.21711	0.102499	-11.8744	1.60873e-32	4.2061e-31
Hist1h2bp	412.989	-1.2167	0.0907333	-13.4097	5.30727e-41	1.86966e-39
Arhgef10	49.9417	-1.21618	0.236273	-5.14734	2.64209e-07	1.32123e-06
Kcnip3	20.7523	-1.21544	0.372926	-3.25921	0.00111721	0.00328251
Mid1	268.7	-1.21498	0.102638	-11.8376	2.49566e-32	6.4303e-31
B4galt7	56.6634	-1.21448	0.230611	-5.26636	1.39153e-07	7.17863e-07
Adamts10	31.4301	-1.21261	0.298121	-4.0675	4.75203e-05	0.000177119
Nckipsd	27.4951	-1.21107	0.320902	-3.77394	0.00016069	0.000550245
Zfp651	12.4151	-1.20959	0.481168	-2.51386	0.0119419	0.0282565
Nol3	7.95901	-1.20857	0.595777	-2.02857	0.0425024	0.0863489
Eml6	9.09478	-1.20566	0.55981	-2.1537	0.0312636	0.0661769
Fsd1	31.296	-1.2052	0.29745	-4.05177	5.08326e-05	0.000188524
Kcnh3	24.2346	-1.20397	0.340334	-3.5376	0.000403785	0.00129053
Ccdc85b	34.2724	-1.20387	0.284369	-4.23349	2.30095e-05	8.96694e-05
Padi2	25.7399	-1.20171	0.328423	-3.65903	0.000253167	0.000834119
Fbf1	46.3991	-1.20103	0.456232	-2.63249	0.0084761	0.0207905
BC021614	9.94824	-1.20097	0.546816	-2.1963	0.0280706	0.0600903
Spns3	17.0357	-1.2001	0.404639	-2.96585	0.00301852	0.00814582
Tnks1bp1	218.106	-1.1997	0.113923	-10.5308	6.23021e-26	1.19689e-24
Pigyl	57.8762	-1.19787	0.221177	-5.41587	6.09908e-08	3.28361e-07
Ftl2	3514.82	-1.19761	0.0324336	-36.9251	1.82925e-298	1.08208e-295
Cntrob	112.745	-1.19683	0.158462	-7.5528	4.25994e-14	4.0269e-13
AW555464	116.325	-1.19656	0.155388	-7.70044	1.35597e-14	1.3249e-13
Ube2o	242.945	-1.1946	0.110154	-10.8448	2.11117e-27	4.36278e-26
Arhgef1	86.3914	-1.19422	0.182458	-6.54522	5.94095e-11	4.29011e-10
Leprel2	10.937	-1.19365	0.509412	-2.34319	0.0191197	0.0429701
Phldb1	64.4924	-1.1915	0.323572	-3.68232	0.00023112	0.000768074
Grik5	11.998	-1.19114	0.488199	-2.43986	0.0146929	0.0339234
Gbgt1	10.5609	-1.19037	0.548221	-2.17133	0.0299063	0.063598
2900052L18Rik	8.25849	-1.18859	0.588148	-2.02091	0.0432896	0.0877724
Tnni3	13.5188	-1.18857	0.48162	-2.46785	0.0135927	0.0317395
Unc5b	130.148	-1.18791	0.147815	-8.03644	9.24846e-16	9.83524e-15
Ggt1	129.177	-1.18787	0.146591	-8.10327	5.35014e-16	5.79816e-15
Fbxo2	112.415	-1.1877	0.157485	-7.54162	4.64172e-14	4.37283e-13
Vps37d	8.19259	-1.18769	0.598734	-1.98367	0.0472929	0.0946325
Vars2	142.391	-1.18677	0.142467	-8.33016	8.07325e-17	9.2135e-16
Gm12260	116.621	-1.18662	0.157267	-7.54525	4.51426e-14	4.2584e-13
Chtf18	343.792	-1.18633	0.0940242	-12.6173	1.69614e-36	5.09093e-35
Ccdc85c	65.2478	-1.18616	0.215386	-5.50713	3.64731e-08	2.00779e-07
Acad10	37.1086	-1.18239	0.274108	-4.3136	1.6062e-05	6.41875e-05
Myo18a	391.9	-1.18096	0.0870141	-13.572	5.86661e-42	2.13559e-40
Slc4a8	43.7984	-1.17929	0.253466	-4.65263	3.27722e-06	1.4369e-05
Mfsd3	19.401	-1.1787	0.383783	-3.07127	0.0021315	0.00596274
Bcl9l	21.8136	-1.17779	0.369085	-3.19112	0.00141722	0.0040953
Mrm1	67.1481	-1.17734	0.211704	-5.56128	2.67806e-08	1.491e-07
Ccdc107	129.885	-1.17623	0.14699	-8.00214	1.22278e-15	1.2907e-14
Gm1070	9.27143	-1.17593	0.557683	-2.10859	0.0349797	0.0729339
Efs	9.21753	-1.17322	0.555549	-2.11182	0.0347021	0.0724188
Tysnd1	117.91	-1.17317	0.154836	-7.57689	3.53935e-14	3.35883e-13
AI428936	37.1203	-1.17187	0.274561	-4.26817	1.97083e-05	7.78084e-05
Triobp	158.481	-1.17001	0.13651	-8.57085	1.02721e-17	1.24643e-16
Evc	19.2832	-1.16926	0.381967	-3.06117	0.00220475	0.00614103
Ripk4	16.4166	-1.16911	0.419912	-2.78417	0.00536647	0.0137847
Wscd2	31.3632	-1.16817	0.314049	-3.7197	0.000199459	0.000671342
Dars2	172.266	-1.16542	0.129769	-8.98074	2.6895e-19	3.61237e-18
Hdac5	249.072	-1.16266	0.108291	-10.7364	6.86473e-27	1.3883e-25
Neil2	13.0916	-1.15984	0.458859	-2.52767	0.0114821	0.0272777
Zc3h12a	20.0659	-1.15966	0.382811	-3.02932	0.00245102	0.00676724
Fance	138.509	-1.15964	0.144737	-8.01208	1.12789e-15	1.19319e-14
Camta2	11.9595	-1.15894	0.490645	-2.36208	0.0181726	0.0410691
Aacs	141.527	-1.15829	0.142183	-8.14647	3.74711e-16	4.1147e-15
6430598A04Rik	93.4338	-1.1578	0.170648	-6.78469	1.16339e-11	9.01561e-11
Trpm4	120.417	-1.15772	0.155021	-7.46816	8.13256e-14	7.48269e-13
Gtpbp6	148.485	-1.15667	0.13762	-8.40481	4.28542e-17	5.01567e-16
B930041F14Rik	11.0314	-1.15626	0.502756	-2.29985	0.0214569	0.0475455
Ccdc61	105.919	-1.15606	0.16586	-6.97013	3.16639e-12	2.56731e-11
P4htm	21.5104	-1.15599	0.365635	-3.1616	0.00156903	0.00449649
Slc19a2	66.7407	-1.15554	0.205697	-5.61769	1.93524e-08	1.09417e-07
Fbxo10	60.0282	-1.15512	0.226337	-5.10354	3.33363e-07	1.64503e-06
Usp35	31.2351	-1.15347	0.296356	-3.89219	9.93438e-05	0.000353126
E430018J23Rik	13.7429	-1.15202	0.463012	-2.48809	0.0128431	0.0301477
Hdac11	27.1665	-1.1518	0.327103	-3.52123	0.000429547	0.00136538
Rab11fip5	329.567	-1.15043	0.0947992	-12.1354	6.85431e-34	1.87858e-32
2310003H01Rik	78.6829	-1.14988	0.189206	-6.0774	1.22144e-09	7.79362e-09
Arhgef19	19.3038	-1.14945	0.388867	-2.9559	0.00311754	0.0083857
Ghdc	42.6853	-1.14934	0.252002	-4.56082	5.09539e-06	2.17627e-05
Tbc1d2	38.4453	-1.14855	0.271133	-4.23611	2.27427e-05	8.86539e-05
Abca7	77.9221	-1.14612	0.188316	-6.08614	1.15665e-09	7.40347e-09
Tnk2	499.671	-1.14585	0.0783846	-14.6183	2.14613e-48	9.92464e-47
Wdr90	62.9144	-1.14565	0.215192	-5.32386	1.01589e-07	5.33974e-07
Acadvl	112.546	-1.14521	0.160344	-7.14221	9.1839e-13	7.73382e-12
Srcin1	36.7113	-1.14516	0.285644	-4.00904	6.09665e-05	0.000223712
Col13a1	36.225	-1.14431	0.283304	-4.03914	5.36478e-05	0.000198137
Fuk	211.396	-1.14298	0.119182	-9.59022	8.79003e-22	1.3361e-20
Pycr2	369.343	-1.14257	0.0909465	-12.5631	3.36894e-36	1.00481e-34
2210021J22Rik	54.9764	-1.14175	0.232796	-4.9045	9.36641e-07	4.38861e-06
N4bp3	302.966	-1.14053	0.0970683	-11.7497	7.083e-32	1.78293e-30
Cad	646.518	-1.13978	0.0678374	-16.8016	2.37635e-63	1.66192e-61
Slc38a10	725.665	-1.13975	0.065311	-17.4511	3.37914e-68	2.68009e-66
9830001H06Rik	43.6506	-1.1385	0.249487	-4.56335	5.03428e-06	2.15147e-05
Smcr7	104.867	-1.13829	0.168463	-6.75692	1.40959e-11	1.08056e-10
Amdhd2	162.988	-1.1374	0.131104	-8.6756	4.11388e-18	5.10531e-17
Kcnj4	10.8589	-1.13652	0.502439	-2.262	0.0236972	0.051894
Ccdc88c	214.942	-1.13458	0.114378	-9.91955	3.42299e-23	5.62456e-22
Obsl1	186.3	-1.13347	0.122097	-9.28335	1.64235e-20	2.33165e-19
Trim7	25.9413	-1.13273	0.331212	-3.41996	0.000626309	0.00192879
Mapk11	34.8048	-1.13226	0.286319	-3.95452	7.6687e-05	0.000276677
Adprhl2	246.519	-1.13157	0.107727	-10.504	8.27806e-26	1.5775e-24
5430407P10Rik	17.6357	-1.13071	0.406105	-2.78427	0.00536479	0.0137847
Eps8l2	37.6258	-1.1302	0.27254	-4.14691	3.3699e-05	0.000127887
Rasal1	46.5882	-1.12943	0.246205	-4.58734	4.48925e-06	1.9325e-05
Cdk5rap3	353.414	-1.12711	0.0917749	-12.2812	1.14277e-34	3.19997e-33
Palm3	138.336	-1.12681	0.144337	-7.80679	5.86646e-15	5.90682e-14
Tmem205	28.3063	-1.12506	0.315321	-3.56799	0.000359736	0.00116072
Nckap5l	29.2978	-1.12487	0.307053	-3.66345	0.000248844	0.000821207
Plxna1	295.629	-1.1245	0.097766	-11.5019	1.28982e-30	3.05703e-29
Slc29a4	13.7538	-1.12418	0.454335	-2.47433	0.0133485	0.0312513
Ppp1r3f	14.8905	-1.12338	0.438672	-2.56086	0.0104414	0.0250272
Gpc2	36.4912	-1.12234	0.290358	-3.86536	0.000110924	0.000391154
Robo4	11.5841	-1.12107	0.490445	-2.28582	0.0222648	0.0490981
Zfp212	124.477	-1.12076	0.152092	-7.36897	1.71957e-13	1.53635e-12
Abcc10	50.5516	-1.12034	0.235822	-4.75081	2.02606e-06	9.12562e-06
Pex6	105.342	-1.12024	0.165231	-6.7798	1.20341e-11	9.30544e-11
Pkn1	350.089	-1.11961	0.090439	-12.3797	3.36393e-35	9.66755e-34
Fbxl19	581.86	-1.11879	0.0721923	-15.4973	3.61601e-54	1.91554e-52
Cep164	144.242	-1.11876	0.140183	-7.98071	1.45496e-15	1.52781e-14
Athl1	60.3067	-1.11778	0.214564	-5.20957	1.89282e-07	9.63169e-07
Rapgef3	106.451	-1.1155	0.159727	-6.98378	2.8734e-12	2.34043e-11
Chchd6	46.31	-1.11545	0.241158	-4.6254	3.73876e-06	1.6257e-05
Mamdc4	15.8627	-1.11437	0.424671	-2.62409	0.00868816	0.0212775
Rbfa	112.973	-1.11354	0.16451	-6.76884	1.29818e-11	9.9947e-11
Msc	68.0065	-1.11334	0.201122	-5.53567	3.10048e-08	1.71474e-07
Rasa3	38.5022	-1.11317	0.273384	-4.0718	4.66519e-05	0.000174111
Hmg20b	141.76	-1.11314	0.139083	-8.00339	1.21039e-15	1.27952e-14
Gtpbp3	267.933	-1.1122	0.102347	-10.8669	1.65672e-27	3.4437e-26
Rltpr	15.1231	-1.11153	0.424127	-2.62075	0.00877356	0.0214549
Slc25a23	15.1047	-1.11109	0.435457	-2.55156	0.0107242	0.0256315
Ppcdc	50.7969	-1.11037	0.232535	-4.77506	1.79657e-06	8.16974e-06
Psmb10	29.2702	-1.10988	0.321612	-3.451	0.00055852	0.00173394
Rps6ka4	36.5381	-1.10973	0.28126	-3.94555	7.96185e-05	0.000286817
Col9a3	9.29854	-1.10887	0.554095	-2.00122	0.0453686	0.0914653
Mogs	82.6923	-1.10852	0.18188	-6.0948	1.09576e-09	7.02959e-09
Klhdc7a	107.763	-1.10737	0.16246	-6.81628	9.34251e-12	7.29168e-11
2810428I15Rik	314.397	-1.10644	0.0970086	-11.4056	3.92088e-30	9.12537e-29
Pgls	317.045	-1.10421	0.0963935	-11.4552	2.21408e-30	5.2042e-29
Aen	232.78	-1.10398	0.111545	-9.89723	4.27972e-23	6.9999e-22
Tbc1d17	130.327	-1.10344	0.147025	-7.5051	6.13838e-14	5.70704e-13
Lrrc68	192.274	-1.10092	0.124714	-8.82759	1.06956e-18	1.38545e-17
Lrrc45	47.6937	-1.10011	0.243156	-4.52431	6.05937e-06	2.56561e-05
Sgsm3	127.864	-1.09925	0.146151	-7.52132	5.4227e-14	5.07824e-13
Tmem160	101.795	-1.09911	0.166001	-6.62115	3.56419e-11	2.62998e-10
Lmnb2	489.704	-1.09894	0.0769276	-14.2854	2.69728e-46	1.1569e-44
Pik3r2	248.186	-1.09889	0.105797	-10.3867	2.84903e-25	5.28038e-24
Map3k6	18.8243	-1.09819	0.388392	-2.82754	0.00469078	0.0122058
Gtf3c1	504.747	-1.09795	0.0774943	-14.1682	1.44215e-45	6.03958e-44
E130012A19Rik	694.12	-1.09795	0.0681949	-16.1002	2.54457e-58	1.55044e-56
Dennd2a	76.5072	-1.09794	0.194726	-5.63836	1.71674e-08	9.79604e-08
Sh3tc1	247.024	-1.09765	0.108206	-10.1441	3.521e-24	6.14099e-23
Acbd4	57.1832	-1.09741	0.220555	-4.9757	6.50121e-07	3.09412e-06
Rtn2	39.1842	-1.09593	0.262591	-4.17352	2.99923e-05	0.000114771
Srcrb4d	19.9985	-1.0951	0.377748	-2.89903	0.00374318	0.00991453
Hist2h4	813.868	-1.09472	0.0614528	-17.814	5.50606e-71	4.68081e-69
Tmem63c	13.1109	-1.09166	0.456261	-2.39262	0.0167284	0.0381576
Mgat1	99.0398	-1.09107	0.168303	-6.48277	9.00552e-11	6.40217e-10
Slc9a3r2	59.6617	-1.09071	0.21424	-5.09108	3.56026e-07	1.75321e-06
Gnl1	222.19	-1.09051	0.11097	-9.82705	8.61035e-23	1.37814e-21
Zfp637	16.8065	-1.08998	0.414943	-2.62682	0.00861861	0.0211218
Adck2	15.1547	-1.08977	0.424362	-2.56802	0.0102282	0.0246076
SNORA25	60.1829	-1.08896	0.211919	-5.13858	2.76825e-07	1.38188e-06
Fhl3	20.0587	-1.08772	0.36882	-2.94919	0.0031861	0.00854744
Jak3	174.503	-1.08721	0.129006	-8.4276	3.52818e-17	4.14993e-16
Zfpm1	11.5003	-1.08718	0.492323	-2.20827	0.0272254	0.0585456
Fdxr	69.5091	-1.08632	0.202962	-5.35233	8.68269e-08	4.59784e-07
Plxnb1	27.3152	-1.08604	0.323284	-3.3594	0.000781122	0.00236351
Arrdc2	44.7544	-1.08537	0.245123	-4.42787	9.51691e-06	3.92196e-05
Asb13	11.5265	-1.08526	0.49786	-2.17985	0.0292688	0.0624293
Maged2	144.238	-1.08448	0.145313	-7.46304	8.45487e-14	7.76918e-13
Flna	2767.8	-1.08444	0.0369328	-29.3624	1.66051e-189	5.48238e-187
Wdr34	64.8354	-1.08366	0.206125	-5.25732	1.46172e-07	7.51613e-07
Dbn1	33.1344	-1.08319	0.293034	-3.69646	0.000218628	0.000729462
Mdfi	35.1203	-1.0822	0.281334	-3.84668	0.000119729	0.00042043
Cchcr1	87.3344	-1.08114	0.17771	-6.08371	1.17434e-09	7.50996e-09
Mon1b	27.5708	-1.08106	0.33689	-3.20895	0.00133222	0.00386794
St3gal2	62.8307	-1.08095	0.209784	-5.15267	2.56805e-07	1.28466e-06
Ppard	26.525	-1.07965	0.337632	-3.19772	0.0013852	0.00400605
Zfp839	48.9892	-1.07767	0.241704	-4.45865	8.24759e-06	3.42973e-05
Paox	85.9321	-1.07596	0.182834	-5.88493	3.98228e-09	2.41712e-08
Cspg5	23.6461	-1.07515	0.337599	-3.18469	0.00144912	0.00417982
Lzts2	211.355	-1.07504	0.114228	-9.41133	4.89918e-21	7.1337e-20
Ninl	163.272	-1.07501	0.129257	-8.31681	9.03602e-17	1.02957e-15
Sema6c	72.3541	-1.07291	0.196828	-5.45103	5.00794e-08	2.71573e-07
Inhbb	70.8943	-1.07188	0.204155	-5.25034	1.51823e-07	7.79539e-07
1190005I06Rik	10.5229	-1.0716	0.522004	-2.05285	0.0400871	0.0820052
Hoxc13	14.7358	-1.07071	0.434853	-2.46223	0.0138078	0.0321518
Notum	50.5618	-1.06937	0.23403	-4.56938	4.89168e-06	2.09663e-05
Pfkfb4	16.3704	-1.06803	0.414201	-2.57853	0.0099222	0.0239526
Foxo4	154.206	-1.06787	0.13641	-7.82837	4.94231e-15	5.00471e-14
Lrsam1	51.0637	-1.06766	0.240567	-4.43811	9.07528e-06	3.75085e-05
Adamts7	9.21536	-1.06652	0.544996	-1.95693	0.0503563	0.0999033
Psen2	34.6108	-1.06588	0.2804	-3.80128	0.000143952	0.00049846
2700094K13Rik	504.282	-1.06546	0.0757127	-14.0723	5.61721e-45	2.28503e-43
Pde1b	28.4506	-1.06364	0.309288	-3.43901	0.000583845	0.00180742
9130401M01Rik	227.106	-1.06293	0.112435	-9.45372	3.26986e-21	4.83061e-20
Slc25a42	18.9615	-1.06291	0.395993	-2.68417	0.00727096	0.0181161
Tmem223	62.7006	-1.06241	0.210135	-5.05584	4.28491e-07	2.08288e-06
1300018J18Rik	22.9867	-1.06217	0.353509	-3.00466	0.00265878	0.00727277
Ift122	48.6638	-1.06171	0.236087	-4.49712	6.88786e-06	2.89123e-05
Col18a1	569.034	-1.06131	0.0722142	-14.6967	6.76985e-49	3.16157e-47
Wnt5b	22.8954	-1.06116	0.346784	-3.06001	0.00221329	0.00616119
Gm10020	329.575	-1.06089	0.092665	-11.4487	2.38718e-30	5.60179e-29
Prodh	99.8446	-1.05978	0.16382	-6.46916	9.85509e-11	6.97124e-10
Arvcf	243.427	-1.05959	0.106643	-9.93586	2.90655e-23	4.79261e-22
Aldh16a1	480.013	-1.05885	0.0775152	-13.6599	1.7624e-42	6.53283e-41
Hist1h1a	4832.18	-1.05765	0.033128	-31.9262	1.15735e-223	4.21306e-221
Gipc1	713.372	-1.05687	0.0657305	-16.0788	3.5915e-58	2.16053e-56
Cox6b2	20.7033	-1.05536	0.376431	-2.80361	0.00505342	0.013068
Fam109a	56.0527	-1.05485	0.223224	-4.72551	2.2954e-06	1.02801e-05
Als2cl	95.9273	-1.0543	0.172957	-6.0957	1.08958e-09	7.00259e-09
Vash1	33.0314	-1.05213	0.284892	-3.6931	0.000221541	0.000738495
Unc45a	128.182	-1.0518	0.145302	-7.23874	4.52882e-13	3.92047e-12
Ankle1	68.5683	-1.05138	0.199303	-5.27527	1.3256e-07	6.86342e-07
Hspbp1	250.838	-1.05004	0.107785	-9.742	1.99587e-22	3.14139e-21
Yjefn3	15.1623	-1.04937	0.435198	-2.41124	0.0158982	0.0364926
Pim3	791.954	-1.04936	0.0632568	-16.5889	8.37785e-62	5.74591e-60
Wwc1	101.853	-1.04936	0.175119	-5.99227	2.06929e-09	1.29246e-08
Gm16517	94.9042	-1.04915	0.178454	-5.87912	4.12463e-09	2.49605e-08
Rhov	30.0254	-1.04841	0.301622	-3.4759	0.000509147	0.00159165
Acaa1a	156.52	-1.04825	0.133174	-7.87132	3.50909e-15	3.58923e-14
Tjp3	19.8438	-1.048	0.377839	-2.77366	0.00554293	0.0141815
Nudt1	109.032	-1.04772	0.157973	-6.63228	3.30548e-11	2.44926e-10
Gm8841	20.5188	-1.04755	0.363941	-2.87834	0.00399775	0.0105377
Gba2	48.7456	-1.04706	0.235082	-4.45401	8.42813e-06	3.50071e-05
Dact2	332.47	-1.04649	0.0982082	-10.6558	1.63767e-26	3.2472e-25
Isoc2a	107.064	-1.04622	0.158755	-6.59013	4.39435e-11	3.22079e-10
Efna4	56.6135	-1.04449	0.223873	-4.66554	3.0781e-06	1.35419e-05
Tert	33.3699	-1.04414	0.293691	-3.55523	0.000377643	0.00121408
Cbx8	20.1004	-1.04401	0.377382	-2.76644	0.00566713	0.0144498
Bahd1	60.8673	-1.04361	0.211955	-4.92375	8.49025e-07	3.98994e-06
Slc39a14	15.7399	-1.04276	0.418998	-2.48871	0.0128209	0.0301105
Sema4c	11.6518	-1.04244	0.484488	-2.15164	0.031426	0.066424
Snrnp70	1052.68	-1.04203	0.0590656	-17.6419	1.17399e-69	9.69021e-68
Hps6	44.9371	-1.0415	0.243383	-4.27925	1.87524e-05	7.43977e-05
Syt11	11.4744	-1.04081	0.488371	-2.1312	0.0330729	0.0694272
Prx	211.077	-1.03982	0.115815	-8.97823	2.75159e-19	3.68879e-18
Kptn	60.9844	-1.03938	0.217094	-4.78767	1.6873e-06	7.70244e-06
Mthfsd	60.028	-1.03919	0.222082	-4.67929	2.87874e-06	1.27161e-05
Fam176b	56.1633	-1.03903	0.232655	-4.46598	7.97039e-06	3.31932e-05
Itpkc	114.898	-1.03786	0.156742	-6.62142	3.55753e-11	2.62643e-10
Pigy	34.8391	-1.03654	0.284628	-3.64173	0.000270809	0.000888532
Jund	446.936	-1.03631	0.0832173	-12.453	1.34654e-35	3.9335e-34
Rsad1	14.3394	-1.03627	0.438971	-2.36067	0.0182419	0.0412127
Notch3	71.7909	-1.03552	0.195819	-5.28817	1.23547e-07	6.42492e-07
Sult4a1	137.232	-1.03447	0.143665	-7.20061	5.99434e-13	5.12043e-12
Ppp1r16a	121.494	-1.03444	0.15041	-6.87751	6.0909e-12	4.82547e-11
Tnrc18	212.616	-1.03431	0.114016	-9.07161	1.17273e-19	1.60243e-18
Itpka	106.886	-1.0336	0.161195	-6.4121	1.43524e-10	9.9639e-10
Cul7	291.246	-1.03282	0.0972946	-10.6154	2.52784e-26	4.9706e-25
Gcn1l1	1112.49	-1.03202	0.054164	-19.0536	6.1279e-81	6.17006e-79
Mmp14	36.0662	-1.03013	0.275753	-3.73571	0.000187186	0.000633036
Mmp15	24.634	-1.02973	0.330911	-3.11182	0.0018594	0.00525923
0610010K14Rik	118.013	-1.02961	0.151926	-6.77706	1.22642e-11	9.47306e-11
Tecpr2	93.5547	-1.0294	0.174646	-5.8942	3.76503e-09	2.29015e-08
Usp20	35.1995	-1.02831	0.274782	-3.74226	0.000182373	0.000618378
Mcm3ap	472.964	-1.02783	0.0777291	-13.2233	6.44018e-40	2.19787e-38
Scaf1	200.821	-1.02658	0.119132	-8.61712	6.8661e-18	8.41053e-17
Keap1	121.006	-1.02657	0.15613	-6.57511	4.86182e-11	3.54693e-10
Shq1	160.781	-1.02652	0.13378	-7.6732	1.67763e-14	1.62576e-13
Zfyve28	48.4892	-1.02616	0.235568	-4.35612	1.32387e-05	5.36232e-05
Ddx54	785.273	-1.02484	0.0627975	-16.3198	7.14257e-60	4.58838e-58
Nat6	11.9267	-1.02388	0.490569	-2.08714	0.0368758	0.0764159
Klhl21	46.6536	-1.02385	0.241909	-4.23239	2.31221e-05	9.00782e-05
Gm347	22.268	-1.0215	0.351438	-2.90663	0.00365347	0.00970226
Zfp688	23.1472	-1.02081	0.358453	-2.84782	0.00440194	0.0115171
Celsr3	37.5843	-1.02019	0.267667	-3.81141	0.000138174	0.000479856
Rab15	36.6806	-1.01969	0.273187	-3.73256	0.000189546	0.000639948
Dnd1	22.0263	-1.01896	0.363786	-2.801	0.0050945	0.0131647
Syde1	21.9491	-1.01737	0.351696	-2.89275	0.00381882	0.0100979
Nthl1	59.2486	-1.01736	0.213464	-4.76596	1.87956e-06	8.51438e-06
Fuz	26.0855	-1.01726	0.324907	-3.13092	0.00174262	0.00495592
Pcsk7	80.7213	-1.01705	0.181531	-5.60259	2.11175e-08	1.1897e-07
Engase	61.1775	-1.01593	0.215554	-4.71313	2.43946e-06	1.0884e-05
Gm9800	28.6378	-1.01588	0.316511	-3.20962	0.0013291	0.00386033
Rusc1	26.5711	-1.01577	0.329866	-3.07934	0.00207463	0.0058266
Cyp4f17	13.6989	-1.01524	0.448217	-2.26507	0.0235086	0.0515207
2900026A02Rik	26.6051	-1.01478	0.321438	-3.15699	0.00159409	0.00456367
Acvr2b	54.9217	-1.01472	0.232746	-4.3598	1.30181e-05	5.27601e-05
Slc4a11	17.4667	-1.01457	0.391976	-2.58835	0.00964358	0.0233675
Zc3h18	412.03	-1.01368	0.0837945	-12.0972	1.09221e-33	2.95919e-32
Trim11	130.382	-1.01343	0.148081	-6.84375	7.7148e-12	6.05791e-11
Zbtb48	63.2661	-1.01306	0.209046	-4.8461	1.25913e-06	5.82658e-06
Retsat	34.4603	-1.01296	0.286277	-3.53838	0.000402584	0.00128698
Lpin3	49.4762	-1.01252	0.237316	-4.26653	1.98538e-05	7.83174e-05
Ncln	277.603	-1.01231	0.0991835	-10.2064	1.85546e-24	3.28045e-23
Mon1a	15.6233	-1.0112	0.420267	-2.40608	0.0161247	0.0369407
Rad51l3	32.9906	-1.01096	0.28571	-3.53842	0.000402529	0.00128698
Zfp523	42.483	-1.01003	0.252405	-4.00161	6.29127e-05	0.000230139
Rundc1	46.6181	-1.00951	0.252834	-3.99278	6.53044e-05	0.000238336
Tmem43	66.1018	-1.00905	0.202372	-4.98613	6.16011e-07	2.94462e-06
Llgl2	835.011	-1.00851	0.0619842	-16.2704	1.60056e-59	1.01443e-57
Mvk	137.399	-1.0065	0.142257	-7.07522	1.4921e-12	1.24243e-11
Ddah2	346.925	-1.00563	0.0911691	-11.0303	2.7286e-28	5.9414e-27
Rusc2	70.0842	-1.00448	0.19939	-5.03777	4.70984e-07	2.2821e-06
Phf15	124.084	-1.00429	0.150674	-6.66531	2.64111e-11	1.9745e-10
Mapk8ip1	66.9791	-1.00335	0.207426	-4.83716	1.31708e-06	6.0828e-06
Rhpn1	16.3505	-1.00189	0.407559	-2.45827	0.0139607	0.0324651
Kank3	172.155	-1.00088	0.128983	-7.75979	8.50721e-15	8.41065e-14
Ndn	23.8819	-1.00064	0.355641	-2.81364	0.00489845	0.0126996
Wdr81	132.257	-0.999842	0.147119	-6.79616	1.07443e-11	8.34444e-11
Cenpm	161.415	-0.99915	0.130411	-7.66156	1.83688e-14	1.77282e-13
Acap1	69.6224	-0.999094	0.200248	-4.98928	6.06055e-07	2.89897e-06
Nek8	32.9826	-0.998366	0.28913	-3.453	0.000554379	0.00172184
Abcb6	133.379	-0.998127	0.144737	-6.89612	5.34418e-12	4.25288e-11
Ppp2r4	405.753	-0.997529	0.086972	-11.4695	1.87637e-30	4.43241e-29
Pvrl1	156.417	-0.997524	0.135218	-7.37717	1.61687e-13	1.45008e-12
Psmg3	75.4278	-0.997508	0.192296	-5.18736	2.13297e-07	1.07688e-06
Commd5	91.3605	-0.996113	0.17619	-5.65362	1.57099e-08	9.01873e-08
Dos	43.1938	-0.996037	0.248939	-4.00113	6.30406e-05	0.000230548
Fcho1	128.064	-0.995532	0.146613	-6.79018	1.11993e-11	8.69308e-11
Ighmbp2	87.9079	-0.99527	0.175433	-5.67322	1.40141e-08	8.07788e-08
Cecr5	199.779	-0.995161	0.117296	-8.48422	2.17176e-17	2.58229e-16
Ppp1r12c	322.955	-0.993975	0.0929831	-10.6899	1.13553e-26	2.27378e-25
Angel1	29.7327	-0.993788	0.307088	-3.23616	0.00121149	0.00354264
Gpn2	131.265	-0.993189	0.14488	-6.85523	7.11968e-12	5.5999e-11
Slc25a10	54.9741	-0.992789	0.220763	-4.49707	6.8895e-06	2.89123e-05
Chd5	34.8046	-0.991568	0.282806	-3.50618	0.000454586	0.00143736
Ptpn14	23.0241	-0.990868	0.344596	-2.87545	0.00403452	0.0106228
Romo1	56.2863	-0.990441	0.218579	-4.53126	5.86321e-06	2.48775e-05
Mpp2	15.5432	-0.989561	0.437301	-2.26288	0.0236428	0.0517989
Fbxw9	104.14	-0.989024	0.161131	-6.13802	8.35554e-10	5.43397e-09
Zswim4	160.277	-0.988073	0.137845	-7.16801	7.60983e-13	6.44995e-12
2010317E24Rik	115.235	-0.987273	0.155135	-6.36395	1.96627e-10	1.34921e-09
Exoc3l	55.2134	-0.98712	0.225154	-4.38419	1.16416e-05	4.74658e-05
F630110N24Rik	210.014	-0.986061	0.115818	-8.51386	1.68235e-17	2.01216e-16
Mllt1	94.5356	-0.986012	0.289709	-3.40345	0.0006654	0.002039
Tmem143	52.8557	-0.985208	0.232051	-4.24566	2.17954e-05	8.53126e-05
Fgfrl1	18.9623	-0.98516	0.379122	-2.59853	0.00936231	0.0227519
Dusp9	635.683	-0.984724	0.0678241	-14.5188	9.21019e-48	4.12483e-46
Hoxc12	16.5163	-0.984368	0.425699	-2.31235	0.0207582	0.0462135
Slc4a2	123.061	-0.984041	0.149454	-6.58424	4.57217e-11	3.34895e-10
Ints1	429.391	-0.983594	0.0818672	-12.0145	2.98141e-33	7.98623e-32
Cc2d1b	298.653	-0.983003	0.0975	-10.0821	6.63074e-24	1.13418e-22
Ttc38	18.6663	-0.98295	0.390292	-2.5185	0.0117857	0.0279289
Mtap6	22.5678	-0.982251	0.348554	-2.81808	0.00483122	0.0125391
SCARNA21	17.7058	-0.981871	0.38901	-2.52402	0.011602	0.0275395
Rab43	69.0485	-0.980742	0.197024	-4.97778	6.43167e-07	3.06617e-06
Rab1b	516.495	-0.979977	0.0745659	-13.1424	1.88104e-39	6.29839e-38
Ppfia3	40.6026	-0.979129	0.256848	-3.81209	0.000137795	0.000478892
Gigyf1	247.267	-0.979116	0.105209	-9.3064	1.32235e-20	1.88678e-19
Kifc5b	119.241	-0.979086	0.149174	-6.5634	5.25946e-11	3.81936e-10
Gm13331	63.4163	-0.978656	0.342379	-2.8584	0.00425779	0.0111672
Ogfod2	15.3894	-0.978639	0.437214	-2.23835	0.0251982	0.0547839
Bcam	482.512	-0.977993	0.0816941	-11.9714	5.01717e-33	1.33637e-31
Vps18	141.033	-0.976762	0.140894	-6.93259	4.13197e-12	3.31609e-11
Smad6	25.503	-0.976064	0.325021	-3.00308	0.00267265	0.00730388
Tsen54	209.117	-0.975997	0.114327	-8.53687	1.37902e-17	1.65915e-16
Hap1	477.956	-0.975865	0.07721	-12.6391	1.28523e-36	3.88221e-35
Rbm19	329.05	-0.975702	0.0947379	-10.299	7.12268e-25	1.28652e-23
Emid2	20.6243	-0.975593	0.35792	-2.72573	0.00641603	0.0161619
Hist4h4	1860.39	-0.973063	0.0420328	-23.1501	1.45175e-118	2.26489e-116
Nfatc4	81.4023	-0.972655	0.186366	-5.21906	1.79833e-07	9.18049e-07
Ankrd24	31.6194	-0.972001	0.294972	-3.29524	0.000983387	0.0029238
Pex16	56.0075	-0.971014	0.225683	-4.30256	1.68839e-05	6.7294e-05
Sema4f	12.521	-0.969967	0.491368	-1.97401	0.0483803	0.096482
Efnb3	15.5541	-0.96995	0.433177	-2.23915	0.0251459	0.0546954
Celsr2	14.5006	-0.96977	0.434243	-2.23324	0.0255332	0.0554103
Baat1	102.305	-0.968708	0.165825	-5.84175	5.16564e-09	3.09829e-08
Tmem40	12.7497	-0.968639	0.468591	-2.06713	0.0387216	0.0796248
Arhgef40	33.3241	-0.968598	0.289785	-3.34247	0.000830371	0.00250399
Tspan15	17.3253	-0.968321	0.394061	-2.45729	0.013999	0.032533
Fam110a	15.4934	-0.967009	0.439275	-2.20138	0.0277093	0.0594231
Trim45	26.4513	-0.966871	0.319608	-3.02518	0.00248484	0.00685527
Slc41a3	26.209	-0.966286	0.31953	-3.02409	0.00249385	0.00687613
Ppfia4	63.1484	-0.966039	0.213621	-4.52222	6.11951e-06	2.58876e-05
Fbxo31	104.918	-0.966008	0.161148	-5.99456	2.0404e-09	1.2761e-08
Fzd9	16.1931	-0.96533	0.404726	-2.38515	0.0170724	0.0388548
Rbck1	188.692	-0.964772	0.118892	-8.11472	4.86893e-16	5.30094e-15
Mtap1s	227.095	-0.963582	0.113427	-8.49519	1.97606e-17	2.35595e-16
B4galnt3	112.655	-0.963196	0.153901	-6.25855	3.88579e-10	2.60097e-09
Bola2	230.988	-0.963139	0.110891	-8.68542	3.7734e-18	4.69509e-17
Socs3	535.533	-0.96312	0.0724985	-13.2847	2.84043e-40	9.76408e-39
Tyk2	191.147	-0.962704	0.127007	-7.57991	3.45808e-14	3.2839e-13
Irf2bp1	131.407	-0.962178	0.143915	-6.68576	2.29729e-11	1.73022e-10
Scap	115.836	-0.961988	0.158072	-6.08575	1.15944e-09	7.418e-09
Zfp444	110.623	-0.961463	0.166991	-5.75758	8.5326e-09	5.00361e-08
Lrrfip1	35.1733	-0.960108	0.274085	-3.50296	0.00046012	0.00145292
Plekhb1	14.1447	-0.959694	0.451855	-2.1239	0.0336787	0.0704696
Rnpepl1	17.8729	-0.959313	0.385124	-2.49092	0.0127412	0.0299382
Ficd	19.3819	-0.959181	0.380423	-2.52135	0.0116905	0.0277311
Spock2	14.7365	-0.95904	0.431311	-2.22355	0.0261789	0.0565609
Nfkb2	29.8032	-0.958253	0.306197	-3.12953	0.00175088	0.00497642
Fam53a	91.8781	-0.957716	0.169218	-5.65967	1.51664e-08	8.72084e-08
Sertad1	79.0677	-0.957359	0.186564	-5.13153	2.87393e-07	1.43313e-06
Slc12a4	138.529	-0.957209	0.140807	-6.79802	1.06068e-11	8.24667e-11
Tubb3	249.06	-0.957173	0.106189	-9.01384	1.98966e-19	2.68254e-18
Fhod1	27.7563	-0.956914	0.313007	-3.05717	0.00223439	0.00621505
Haus4	149.401	-0.956468	0.136004	-7.03264	2.02662e-12	1.67181e-11
Junb	144.262	-0.955816	0.138518	-6.9003	5.18911e-12	4.13411e-11
Skiv2l	191.541	-0.955506	0.125344	-7.62307	2.47711e-14	2.36818e-13
Gm14150	31.8816	-0.955486	0.29305	-3.26049	0.00111219	0.00326979
Ydjc	48.1738	-0.954831	0.238084	-4.01048	6.05965e-05	0.000222412
Sergef	31.9798	-0.954447	0.29521	-3.23311	0.0012245	0.00357848
Wfs1	35.8428	-0.953712	0.274052	-3.48004	0.000501331	0.00157013
Cdkn2a	14.9255	-0.953311	0.437628	-2.17836	0.0293793	0.0626462
Ptgfrn	361.629	-0.952241	0.0879588	-10.826	2.5926e-27	5.32665e-26
Tssc4	136.703	-0.951987	0.144079	-6.60741	3.91094e-11	2.87687e-10
Card10	28.542	-0.951636	0.481876	-1.97486	0.0482845	0.0963316
Calcoco1	153.431	-0.951162	0.13597	-6.99537	2.64562e-12	2.1611e-11
Gm5506	1376	-0.950942	0.0478866	-19.8582	9.36041e-88	1.03015e-85
Sh3bp5l	205.121	-0.950473	0.116252	-8.17598	2.93474e-16	3.24742e-15
Adck5	67.2668	-0.949804	0.200601	-4.73479	2.19277e-06	9.83595e-06
C330006K01Rik	84.8234	-0.948855	0.180011	-5.2711	1.35606e-07	7.00835e-07
Ddx23	576.191	-0.948784	0.0718111	-13.2122	7.45885e-40	2.53941e-38
Plekhm2	49.9705	-0.948004	0.236291	-4.01201	6.02032e-05	0.000221025
Abcb8	131.068	-0.947007	0.144601	-6.54911	5.78795e-11	4.18602e-10
Tlx2	31.6279	-0.946952	0.292357	-3.23903	0.00119937	0.00351226
Ldlrap1	61.775	-0.94665	0.208408	-4.54228	5.56484e-06	2.3661e-05
Notch4	105.464	-0.946438	0.158699	-5.96373	2.46539e-09	1.5251e-08
Ephx1	14.1531	-0.946059	0.446782	-2.1175	0.0342178	0.0715239
Myo9b	545.967	-0.945999	0.0724698	-13.0537	6.05349e-39	2.00798e-37
Kctd17	35.1557	-0.945778	0.27887	-3.39147	0.000695197	0.00212252
Nr2f6	105.724	-0.945697	0.162222	-5.82964	5.55459e-09	3.31338e-08
Wibg	281.302	-0.945056	0.103481	-9.13262	6.68633e-20	9.24302e-19
Sbf1	462.455	-0.94453	0.0797066	-11.8501	2.14983e-32	5.5594e-31
Zbtb7a	184.43	-0.94419	0.122779	-7.69015	1.46968e-14	1.43403e-13
Fkbp4	3625.8	-0.944013	0.0329763	-28.627	3.10191e-180	9.78617e-178
Tapbp	128.274	-0.943602	0.145036	-6.506	7.7178e-11	5.50601e-10
SNORA46	17.3566	-0.943148	0.392159	-2.40501	0.0161719	0.037037
Telo2	129.576	-0.942953	0.143864	-6.55448	5.5836e-11	4.04235e-10
Ngfr	94.0869	-0.942782	0.169889	-5.54938	2.86679e-08	1.59108e-07
Rpusd3	56.0044	-0.942605	0.220061	-4.28338	1.84077e-05	7.31209e-05
Spnb1	21.1475	-0.942211	0.359866	-2.61822	0.00883888	0.0215945
Chpf2	78.9765	-0.942073	0.183538	-5.13284	2.85401e-07	1.4242e-06
Flnc	24.135	-0.94187	0.341549	-2.75764	0.00582199	0.0147994
Zfp746	76.7462	-0.941664	0.18625	-5.05592	4.28326e-07	2.08288e-06
Mesdc1	212.456	-0.940696	0.112113	-8.39058	4.83749e-17	5.62012e-16
Bola1	56.0789	-0.940012	0.217806	-4.31581	1.59015e-05	6.35926e-05
E130303B06Rik	54.0941	-0.939462	0.220263	-4.26518	1.9974e-05	7.86821e-05
Pmvk	136.255	-0.938399	0.141002	-6.6552	2.82919e-11	2.10845e-10
1500002O20Rik	44.2101	-0.937618	0.253273	-3.702	0.000213905	0.000715892
Mtfp1	43.1615	-0.93751	0.253465	-3.69878	0.000216638	0.000724013
Atp2a3	229.815	-0.937334	0.111329	-8.41951	3.7806e-17	4.43982e-16
Esyt1	297.411	-0.937004	0.0963764	-9.72234	2.42144e-22	3.807e-21
Oas1a	95.0564	-0.936615	0.174905	-5.35501	8.5554e-08	4.53551e-07
Serpine1	22.4845	-0.936224	0.344703	-2.71603	0.00660698	0.0165958
Drap1	181.912	-0.935419	0.121754	-7.68284	1.55597e-14	1.51198e-13
Cdkn1a	185.155	-0.934915	0.120077	-7.78595	6.91889e-15	6.92392e-14
Kctd15	37.3273	-0.93429	0.280043	-3.33624	0.000849194	0.0025564
Sbk1	305.756	-0.933692	0.0963503	-9.6906	3.30584e-22	5.11811e-21
Rilpl2	15.4697	-0.933425	0.425517	-2.19362	0.0282624	0.0604279
Sphk2	149.665	-0.933139	0.132946	-7.01894	2.2355e-12	1.83772e-11
Jakmip1	107.602	-0.932678	0.158375	-5.88905	3.88415e-09	2.35957e-08
Frmd8	186.643	-0.931734	0.126407	-7.37088	1.69505e-13	1.51828e-12
Recql5	129.424	-0.93136	0.154546	-6.02641	1.67643e-09	1.05498e-08
Ccdc28a	15.894	-0.931229	0.41045	-2.2688	0.0232806	0.051108
H2-Bl	29.4388	-0.930407	0.310194	-2.99944	0.00270476	0.0073816
Dhx16	501.057	-0.930345	0.0822245	-11.3147	1.10989e-29	2.54968e-28
Guk1	186.115	-0.929652	0.12378	-7.51053	5.88878e-14	5.49297e-13
Kcp	15.2738	-0.929614	0.419582	-2.21557	0.0267208	0.0576178
Etv4	153.643	-0.929178	0.132758	-6.99906	2.57691e-12	2.10618e-11
Ephb4	293.659	-0.928451	0.0966859	-9.60276	7.78339e-22	1.18818e-20
Arid5a	20.0012	-0.92813	0.363367	-2.55425	0.0106417	0.0254601
Iqsec1	35.0979	-0.928113	0.281609	-3.29575	0.000981597	0.00291909
Rgl2	196.888	-0.927812	0.117164	-7.91895	2.39533e-15	2.48586e-14
Apba3	180.68	-0.927673	0.123967	-7.48323	7.25191e-14	6.68975e-13
Pold1	622.42	-0.927458	0.067543	-13.7314	6.58654e-43	2.48035e-41
Elmod3	18.533	-0.927384	0.383648	-2.41728	0.015637	0.0359279
Atp9a	223.342	-0.927208	0.112556	-8.23771	1.75531e-16	1.96841e-15
Pdzd4	58.2279	-0.926728	0.216718	-4.27619	1.90121e-05	7.5311e-05
Ftl1	4434.38	-0.926314	0.0295164	-31.383	3.44714e-216	1.22348e-213
Myo1g	15.6633	-0.925526	0.41225	-2.24506	0.0247642	0.053933
Scrn2	34.8398	-0.925348	0.280332	-3.3009	0.000963762	0.00287086
Rfx1	48.0666	-0.925167	0.234618	-3.94328	8.03734e-05	0.000289389
2510012J08Rik	173.193	-0.924952	0.126187	-7.33	2.30145e-13	2.03068e-12
Tppp3	18.5836	-0.924573	0.379738	-2.43477	0.0149013	0.0343544
Btbd6	29.0347	-0.924245	0.313276	-2.95026	0.00317512	0.00852057
Ppm1j	31.3926	-0.924182	0.301878	-3.06144	0.00220272	0.00613779
Bax	427.039	-0.923626	0.0845797	-10.9202	9.23019e-28	1.96169e-26
Neurl4	303.798	-0.923367	0.0952656	-9.69256	3.24299e-22	5.03729e-21
Lrrc20	17.3276	-0.923328	0.393593	-2.3459	0.0189813	0.0426727
Suox	16.567	-0.923027	0.406989	-2.26794	0.0233329	0.051191
Brms1	141.281	-0.922828	0.140418	-6.57203	4.96348e-11	3.61367e-10
Snx21	21.8117	-0.922713	0.360149	-2.56203	0.0104062	0.024947
Chmp6	170.515	-0.921677	0.128861	-7.15246	8.52359e-13	7.19865e-12
Krba1	167.809	-0.921269	0.127375	-7.23273	4.73394e-13	4.0831e-12
Safb	268.858	-0.92125	0.101885	-9.04205	1.53757e-19	2.09289e-18
Nle1	190.509	-0.921031	0.119856	-7.68449	1.53613e-14	1.49438e-13
Myh9	1084.32	-0.920398	0.0527071	-17.4625	2.76637e-68	2.20642e-66
Rpl15-ps2	505.224	-0.919186	0.0759823	-12.0974	1.09047e-33	2.95919e-32
Zfp395	24.071	-0.919086	0.331214	-2.7749	0.00552182	0.0141427
Dact3	52.5238	-0.917294	0.224099	-4.09326	4.25359e-05	0.000159504
Mea1	118.186	-0.916441	0.158153	-5.79463	6.84717e-09	4.05271e-08
Glipr2	87.9996	-0.916439	0.178762	-5.1266	2.95024e-07	1.46706e-06
Ddrgk1	124.236	-0.916002	0.148824	-6.15494	7.51052e-10	4.90464e-09
BC003266	143.833	-0.915142	0.144498	-6.33327	2.40019e-10	1.63197e-09
Pde4c	18.5406	-0.91487	0.377675	-2.42237	0.0154196	0.0354898
Arrdc1	16.2875	-0.914605	0.426252	-2.14569	0.0318977	0.0672585
Klc4	115.655	-0.914287	0.152523	-5.99444	2.04185e-09	1.27645e-08
Palm	84.4742	-0.913752	0.180764	-5.05493	4.3054e-07	2.09184e-06
Gmppb	108.308	-0.913655	0.160889	-5.67881	1.35639e-08	7.82472e-08
Metrn	64.3161	-0.912905	0.213482	-4.27627	1.90054e-05	7.53054e-05
Man2a2	86.9593	-0.912865	0.173513	-5.26106	1.43224e-07	7.37255e-07
Sipa1	51.6441	-0.912783	0.234003	-3.90073	9.59043e-05	0.000341755
Lemd2	136.541	-0.911893	0.140763	-6.47822	9.28129e-11	6.58833e-10
Clpb	251.21	-0.911865	0.106113	-8.59335	8.44717e-18	1.03205e-16
Rpia	35.2667	-0.911706	0.276454	-3.29786	0.000974253	0.00290029
Arap1	145.199	-0.911126	0.135885	-6.70514	2.01209e-11	1.52107e-10
Nuak1	26.4218	-0.91096	0.321526	-2.83324	0.00460785	0.0120121
Fbxo46	51.6799	-0.910941	0.224839	-4.05153	5.08837e-05	0.000188665
Cenpb	506.343	-0.910223	0.077144	-11.799	3.94928e-32	1.0048e-30
Abcc1	128.806	-0.909053	0.151846	-5.98666	2.14188e-09	1.33487e-08
Limd2	30.3254	-0.908989	0.295163	-3.07962	0.00207263	0.00582213
Nrxn2	26.481	-0.908031	0.320874	-2.82987	0.00465669	0.0121238
Zfp428	225.209	-0.907923	0.109219	-8.31288	9.34068e-17	1.06258e-15
Ccs	69.6608	-0.907873	0.1954	-4.64623	3.38051e-06	1.47899e-05
Dhx38	334.709	-0.906651	0.0979267	-9.25846	2.07403e-20	2.9357e-19
Hist1h2bh	356.642	-0.906183	0.15497	-5.84747	4.99112e-09	2.99741e-08
Cbr1	83.3125	-0.905623	0.177497	-5.10218	3.35764e-07	1.6563e-06
Dgkz	266.046	-0.905126	0.104358	-8.67326	4.19933e-18	5.2068e-17
Inpp5e	39.282	-0.905072	0.266293	-3.39878	0.000676865	0.00207148
Cbr3	42.6505	-0.905071	0.248046	-3.64881	0.00026346	0.000865419
Pik3c2b	20.9763	-0.904909	0.356514	-2.53821	0.011142	0.0265318
2310021P13Rik	110.605	-0.904469	0.16142	-5.60322	2.10406e-08	1.18584e-07
Map4k1	58.4024	-0.904338	0.212387	-4.25798	2.06282e-05	8.11243e-05
Alox12	19.5276	-0.904229	0.369924	-2.44436	0.0145109	0.0335577
Armc5	55.542	-0.903651	0.219432	-4.11815	3.81931e-05	0.000144056
Ccdc64	38.7149	-0.903553	0.266534	-3.39001	0.000698889	0.00213333
Ahdc1	157.28	-0.90351	0.133273	-6.77939	1.20681e-11	9.32668e-11
Rrp36	127.564	-0.902823	0.144145	-6.26328	3.76954e-10	2.52673e-09
Gpatch3	59.2214	-0.90217	0.21283	-4.23893	2.24592e-05	8.76694e-05
A730011L01Rik	47.9589	-0.902036	0.238451	-3.78289	0.000155016	0.00053326
Poll	79.1666	-0.901776	0.189948	-4.74749	2.05957e-06	9.25893e-06
Rnaseh2a	649.566	-0.901185	0.0659672	-13.6611	1.7333e-42	6.44179e-41
Dohh	437.513	-0.901006	0.0804775	-11.1958	4.27718e-29	9.59292e-28
Fkbp10	23.0501	-0.90082	0.340668	-2.64427	0.00818666	0.0201387
Pcx	189.517	-0.900173	0.120731	-7.45604	8.91632e-14	8.17205e-13
Xpc	165.489	-0.898463	0.140457	-6.39672	1.58747e-10	1.09777e-09
Bai1	19.5649	-0.898309	0.376386	-2.38667	0.0170018	0.0387189
Dennd4b	56.1075	-0.897247	0.220408	-4.07085	4.68417e-05	0.000174773
Ccdc134	34.3445	-0.897123	0.283683	-3.16241	0.00156468	0.00448518
Snord83b	25.4819	-0.896932	0.33596	-2.66976	0.00759064	0.0188037
Dpp3	917.822	-0.896748	0.0585647	-15.3121	6.34828e-53	3.25366e-51
Solh	62.8373	-0.896457	0.212764	-4.21338	2.51575e-05	9.73175e-05
Cdc42ep4	194.093	-0.896236	0.122578	-7.31154	2.64108e-13	2.32026e-12
Rasgrp2	77.2463	-0.895881	0.185562	-4.82793	1.37957e-06	6.35903e-06
Caskin2	84.8717	-0.895624	0.184217	-4.8618	1.16324e-06	5.40575e-06
Lpar2	20.9357	-0.895622	0.357037	-2.50848	0.0121251	0.0286185
Myh7b	106.745	-0.895395	0.159096	-5.62801	1.82299e-08	1.03524e-07
Pip5k1c	209.512	-0.89381	0.120534	-7.41541	1.21246e-13	1.09709e-12
Prrt3	50.8912	-0.892802	0.234758	-3.80307	0.000142914	0.000495227
Slc43a2	25.6528	-0.891942	0.330981	-2.69485	0.00704211	0.017583
Gpc1	27.8505	-0.89153	0.31415	-2.83791	0.00454098	0.011855
Pqlc1	23.2484	-0.891266	0.335517	-2.65639	0.00789814	0.0194704
Lmna	145.97	-0.890812	0.138341	-6.43922	1.20086e-10	8.40244e-10
2700081O15Rik	198.263	-0.89069	0.118913	-7.49026	6.8736e-14	6.35315e-13
Dak	57.7053	-0.89059	0.232623	-3.82847	0.000128943	0.000450553
Gprc5b	32.5731	-0.890471	0.291078	-3.05922	0.00221918	0.00617515
Dedd2	91.6126	-0.890363	0.172551	-5.15999	2.46968e-07	1.23588e-06
Cic	210.04	-0.889995	0.114096	-7.80038	6.17191e-15	6.20556e-14
Acot2	14.845	-0.889879	0.424878	-2.09444	0.0362212	0.0752022
Sympk	400.026	-0.889497	0.0892013	-9.9718	2.02519e-23	3.37064e-22
9930013L23Rik	52.2708	-0.889301	0.22863	-3.8897	0.00010037	0.000356507
Cd320	113.721	-0.889283	0.153932	-5.77712	7.59894e-09	4.48202e-08
Mtap1a	34.7942	-0.889242	0.277365	-3.20603	0.00134578	0.00390238
Amz1	16.4218	-0.888176	0.412776	-2.15171	0.03142	0.066424
Xylt2	220.225	-0.887617	0.116032	-7.64975	2.01364e-14	1.93552e-13
Nes	223.24	-0.887598	0.113211	-7.8402	4.49846e-15	4.57155e-14
Aamp	977.372	-0.887549	0.0562894	-15.7676	5.19886e-56	2.95233e-54
Nlgn2	28.2651	-0.887232	0.307052	-2.88952	0.0038583	0.0101947
Adck4	60.5582	-0.886572	0.210389	-4.21396	2.50935e-05	9.70981e-05
Klhdc8b	14.5006	-0.886294	0.435071	-2.03713	0.0416375	0.0847981
Isy1	193.762	-0.885377	0.119381	-7.4164	1.2035e-13	1.08967e-12
Spnb4	48.0686	-0.885189	0.234975	-3.76715	0.000165119	0.00056476
Aplf	59.1068	-0.885	0.215698	-4.10295	4.07914e-05	0.000153327
Fan1	31.3109	-0.88446	0.293416	-3.01436	0.00257524	0.00707307
Fam83g	17.469	-0.88413	0.38973	-2.26857	0.0232945	0.0511226
Wdr46	259.369	-0.88396	0.10499	-8.4195	3.7809e-17	4.43982e-16
Tprn	65.2731	-0.883852	0.203243	-4.34875	1.36914e-05	5.52994e-05
Ppm1m	103.688	-0.883757	0.164275	-5.37975	7.4588e-08	3.97794e-07
Srebf1	375.435	-0.883259	0.0860052	-10.2698	9.63632e-25	1.72736e-23
Man1c1	23.0378	-0.883259	0.358998	-2.46034	0.0138804	0.0322997
Adcy3	56.6787	-0.882205	0.226004	-3.9035	9.48111e-05	0.000338284
Cuedc1	31.7963	-0.881592	0.297158	-2.96674	0.00300973	0.0081265
Rnf113a1	21.8188	-0.881314	0.351065	-2.5104	0.0120595	0.0284826
Ranbp3	518.89	-0.880473	0.0764048	-11.5238	1.00106e-30	2.3926e-29
Kif1c	172.396	-0.880421	0.128348	-6.85965	6.90283e-12	5.44441e-11
1110014N23Rik	86.3314	-0.879928	0.175715	-5.00771	5.50822e-07	2.64637e-06
Klhl26	102.792	-0.879556	0.159809	-5.50381	3.71669e-08	2.04281e-07
Cdk20	20.988	-0.879259	0.37071	-2.37182	0.0177007	0.0401112
Zfp239	27.0401	-0.878788	0.320621	-2.74089	0.00612722	0.0155031
Snx8	197.047	-0.878231	0.122964	-7.14221	9.18449e-13	7.73382e-12
Ccdc9	129.95	-0.877706	0.14652	-5.99035	2.0939e-09	1.30726e-08
2610301G19Rik	222.842	-0.877704	0.111193	-7.89349	2.93842e-15	3.02077e-14
D17H6S53E	26.3669	-0.877609	0.31336	-2.80064	0.00510015	0.0131745
Irf3	119.617	-0.877272	0.149652	-5.86206	4.57153e-09	2.75475e-08
6430527G18Rik	378.58	-0.877145	0.087206	-10.0583	8.4429e-24	1.4355e-22
Hip1r	58.7509	-0.876671	0.214084	-4.09498	4.22208e-05	0.00015849
Fam73b	142.871	-0.876499	0.144353	-6.07193	1.26379e-09	8.04577e-09
Klhl18	33.1707	-0.875874	0.293078	-2.98854	0.00280316	0.00761654
Capn5	81.4077	-0.874924	0.181086	-4.83153	1.35488e-06	6.24927e-06
Tctn1	21.2175	-0.874525	0.355131	-2.46255	0.0137955	0.0321283
6030419C18Rik	15.0126	-0.874416	0.423146	-2.06646	0.0387849	0.0797435
Aars2	330.836	-0.873969	0.0909219	-9.6123	7.0944e-22	1.08651e-20
Pygb	131.561	-0.873734	0.144151	-6.06123	1.35087e-09	8.58089e-09
Wdr91	95.3106	-0.873543	0.171986	-5.07916	3.79103e-07	1.85975e-06
Invs	25.8329	-0.872873	0.326478	-2.6736	0.00750408	0.0186104
Taf6l	150.022	-0.872832	0.134152	-6.50628	7.70348e-11	5.49855e-10
Nprl3	38.0482	-0.872809	0.266295	-3.2776	0.00104694	0.00309524
Dbp	13.8994	-0.872222	0.43679	-1.99689	0.0458373	0.0921615
Pcnt	859.114	-0.8721	0.059692	-14.61	2.42569e-48	1.11448e-46
Abcb10	94.0522	-0.871962	0.170013	-5.1288	2.91594e-07	1.45153e-06
Zmat3	61.8906	-0.869241	0.205123	-4.23766	2.25857e-05	8.81146e-05
Bcr	67.9303	-0.868829	0.196866	-4.41331	1.01802e-05	4.17833e-05
Amotl1	51.1923	-0.868744	0.226633	-3.83327	0.00012645	0.000442279
Gm17709	164.526	-0.868195	0.133732	-6.49207	8.46673e-11	6.02517e-10
Ppp2r5b	92.5294	-0.868031	0.169866	-5.11008	3.22021e-07	1.59238e-06
Pop5	126.611	-0.867138	0.144695	-5.99289	2.0615e-09	1.28817e-08
Il34	57.7216	-0.866802	0.221539	-3.91264	9.12919e-05	0.000326056
Exoc8	187.841	-0.866549	0.119506	-7.25109	4.13429e-13	3.5855e-12
Agrn	1255.32	-0.865479	0.0485334	-17.8326	3.94328e-71	3.37245e-69
Gripap1	52.8729	-0.865471	0.227893	-3.79771	0.000146038	0.000504821
Fmn2	29.1099	-0.864688	0.304004	-2.84433	0.00445047	0.011636
Rgs3	30.8183	-0.864621	0.297897	-2.90241	0.00370301	0.00981912
Sun2	203.194	-0.863442	0.116279	-7.4256	1.12273e-13	1.0198e-12
Mpnd	355.228	-0.863397	0.0892845	-9.67018	4.03676e-22	6.22933e-21
Ptpn1	139.763	-0.862222	0.147749	-5.83572	5.35603e-09	3.20436e-08
Abtb1	147.146	-0.862188	0.134076	-6.43058	1.27115e-10	8.86997e-10
Krt42	36.7617	-0.862167	0.27022	-3.19061	0.00141973	0.00410173
Fbxw5	52.4399	-0.860057	0.22762	-3.77848	0.000157789	0.000542012
Rec8	26.7414	-0.859746	0.320856	-2.67954	0.0073723	0.0183429
Grin1	53.3548	-0.859501	0.229674	-3.74226	0.000182369	0.000618378
Ogfr	160.183	-0.859451	0.1346	-6.38522	1.71156e-10	1.17957e-09
Egln2	297.373	-0.858863	0.0963161	-8.91713	4.78525e-19	6.33143e-18
Tbc1d16	101.177	-0.857571	0.163106	-5.25776	1.45818e-07	7.50065e-07
Gas2l1	146.676	-0.857012	0.137826	-6.21807	5.03315e-10	3.33593e-09
Zbtb17	230.238	-0.856887	0.11011	-7.7821	7.13299e-15	7.12146e-14
Cnn2	106.239	-0.856428	0.160211	-5.34561	9.01125e-08	4.76117e-07
Polrmt	180.4	-0.856273	0.121524	-7.04614	1.8395e-12	1.51922e-11
1810063B07Rik	21.0414	-0.856063	0.362836	-2.35936	0.0183063	0.0413318
Inppl1	240.209	-0.855814	0.110003	-7.77994	7.25601e-15	7.22903e-14
Mri1	82.7574	-0.855741	0.178597	-4.79146	1.6557e-06	7.56551e-06
Mapk7	89.6424	-0.855455	0.187502	-4.56239	5.05753e-06	2.16075e-05
Fkbp5	505.829	-0.854437	0.0742521	-11.5073	1.21278e-30	2.88891e-29
Wdr6	966.487	-0.854397	0.0581773	-14.6861	7.915e-49	3.6722e-47
Zfp213	59.1387	-0.853531	0.209257	-4.07887	4.52552e-05	0.00016912
Vasp	643.505	-0.853407	0.067389	-12.6639	9.37356e-37	2.8496e-35
Haghl	19.2849	-0.85307	0.377069	-2.26237	0.0236744	0.0518602
2310039H08Rik	14.9309	-0.852755	0.428408	-1.99052	0.0465334	0.0933688
Ovca2	88.8022	-0.852686	0.175371	-4.86218	1.16098e-06	5.39698e-06
Aup1	134.776	-0.85252	0.150551	-5.66266	1.49041e-08	8.57697e-08
Lrp1	231.001	-0.851924	0.120495	-7.07017	1.54739e-12	1.28394e-11
Slc25a26	51.3782	-0.851817	0.229386	-3.71347	0.000204434	0.000686298
Ryr1	47.5354	-0.851515	0.246093	-3.46014	0.000539904	0.00168166
Acads	344.067	-0.851335	0.0903375	-9.42393	4.34513e-21	6.35303e-20
Rnh1	407.839	-0.8509	0.133764	-6.36122	2.00161e-10	1.3728e-09
Fam43a	109.195	-0.850729	0.165999	-5.12491	2.97675e-07	1.47921e-06
Eml3	73.7334	-0.850715	0.192283	-4.42428	9.67634e-06	3.9865e-05
Ninj1	26.6809	-0.850503	0.330316	-2.57481	0.0100294	0.024195
Rccd1	37.9619	-0.850175	0.266711	-3.18762	0.00143447	0.00414011
Pcolce	329.249	-0.850041	0.0904006	-9.40304	5.30084e-21	7.71066e-20
Cant1	105.564	-0.849808	0.160214	-5.3042	1.1317e-07	5.90257e-07
Gm5134	42.2618	-0.848918	0.248376	-3.41788	0.000631102	0.0019427
Arhgef10l	450.387	-0.848469	0.0803945	-10.5538	4.87743e-26	9.43391e-25
Id1	104.618	-0.848411	0.157849	-5.37482	7.66605e-08	4.07927e-07
Pnpla7	19.8445	-0.848382	0.369141	-2.29826	0.0215469	0.0477074
Anks1	169.429	-0.847756	0.130882	-6.47724	9.34166e-11	6.62455e-10
Rhbdd3	84.8102	-0.847592	0.177366	-4.77879	1.76354e-06	8.03238e-06
Fam193b	125.861	-0.847321	0.147982	-5.72584	1.02922e-08	5.99338e-08
2610002J02Rik	35.0526	-0.84705	0.282767	-2.99557	0.00273931	0.00746163
Kdm5d	45.5001	-0.846628	0.250244	-3.38322	0.000716422	0.00218263
Fastk	205.864	-0.845877	0.113868	-7.42855	1.09794e-13	9.97919e-13
Cabp1	75.8084	-0.845822	0.199305	-4.24386	2.19703e-05	8.59499e-05
Trappc6a	95.5361	-0.845386	0.167363	-5.05121	4.39026e-07	2.13089e-06
Zfp219	435.075	-0.845363	0.0814324	-10.3812	3.02105e-25	5.58462e-24
Wdr35	61.8518	-0.845219	0.215598	-3.92034	8.8423e-05	0.000316526
Oaz1	1141.92	-0.845161	0.0532271	-15.8784	8.94405e-57	5.18281e-55
Agfg2	158.14	-0.844694	0.129997	-6.49779	8.15065e-11	5.80606e-10
Map3k11	122.753	-0.844518	0.148604	-5.68301	1.32344e-08	7.64398e-08
Pcsk6	210.945	-0.844459	0.114056	-7.40389	1.32257e-13	1.19292e-12
Isyna1	195.3	-0.84269	0.122485	-6.87993	5.98826e-12	4.75212e-11
Polr3h	103.791	-0.842686	0.16203	-5.20081	1.98418e-07	1.00605e-06
Hip1	270.679	-0.841716	0.169503	-4.9658	6.84174e-07	3.2464e-06
Armc6	162.168	-0.841489	0.130358	-6.4552	1.08074e-10	7.60321e-10
Impdh1	110.353	-0.841272	0.155876	-5.39705	6.7744e-08	3.63203e-07
Ppp6r1	278.553	-0.84124	0.0992082	-8.47954	2.26082e-17	2.68368e-16
Foxp4	112.589	-0.84096	0.156903	-5.35976	8.33324e-08	4.42104e-07
Zbtb12	46.0638	-0.840955	0.246993	-3.40477	0.000662194	0.00202961
Bmf	47.2473	-0.838065	0.248056	-3.37853	0.000728752	0.00221781
Myh3	17.8904	-0.83754	0.393234	-2.12988	0.0331817	0.069563
Numbl	70.1112	-0.836577	0.195646	-4.27597	1.90303e-05	7.53621e-05
Actn3	26.0867	-0.836527	0.318298	-2.62813	0.0085856	0.0210445
Ubxn1	781.48	-0.835738	0.0606403	-13.7819	3.27529e-43	1.23998e-41
Pex26	78.2913	-0.835127	0.184893	-4.51681	6.27776e-06	2.65175e-05
Setd4	42.8475	-0.834768	0.260387	-3.20587	0.00134655	0.00390301
Ccdc12	165.198	-0.834113	0.129235	-6.45424	1.08762e-10	7.64785e-10
Iffo1	57.5518	-0.833886	0.213268	-3.91004	9.22811e-05	0.000329506
Rbp1	32.9982	-0.833216	0.289396	-2.87915	0.00398748	0.0105145
Zfp251	63.0561	-0.833162	0.21294	-3.91266	9.12845e-05	0.000326056
Slc39a3	42.9198	-0.833102	0.25918	-3.21438	0.00130727	0.00380157
Cgn	21.568	-0.832769	0.350908	-2.37319	0.0176354	0.0399952
Gli1	17.6823	-0.831277	0.388735	-2.13842	0.032483	0.0683101
Arrb2	58.9749	-0.830459	0.21537	-3.85597	0.000115271	0.000405477
2310014H01Rik	103.996	-0.830319	0.159498	-5.20582	1.93144e-07	9.80008e-07
Vav2	56.4477	-0.829971	0.222276	-3.73396	0.000188494	0.000637004
St14	310.708	-0.829336	0.0989772	-8.37906	5.33511e-17	6.18306e-16
Ccdc102a	55.9079	-0.82894	0.218752	-3.78941	0.000151004	0.000520593
Arhgef17	73.9999	-0.828338	0.187414	-4.41984	9.87758e-06	4.06234e-05
Prex1	55.6453	-0.828325	0.218955	-3.78308	0.000154898	0.000532981
Gga1	113.315	-0.828108	0.157275	-5.26534	1.39928e-07	7.21075e-07
Adam23	94.8575	-0.827676	0.164936	-5.01817	5.21666e-07	2.51224e-06
Ifrd2	271.668	-0.826825	0.101937	-8.11118	5.01317e-16	5.45379e-15
Nudt8	16.3113	-0.826713	0.404435	-2.04412	0.0409419	0.0835372
Lonp1	1146.22	-0.826624	0.050692	-16.3068	8.83064e-60	5.64723e-58
Rgp1	72.2147	-0.826206	0.190432	-4.3386	1.43395e-05	5.77363e-05
Espl1	623.635	-0.826086	0.0676901	-12.2039	2.9611e-34	8.16285e-33
Arfgap3	54.4983	-0.826018	0.22254	-3.71177	0.000205814	0.00069044
Mast3	65.8907	-0.825451	0.199326	-4.14122	3.4546e-05	0.000130961
Zfp276	70.601	-0.825062	0.196713	-4.19424	2.73782e-05	0.000105222
Ptrf	229.358	-0.824947	0.110043	-7.49656	6.5514e-14	6.0791e-13
Aim1l	31.5576	-0.824561	0.298764	-2.75991	0.00578176	0.0147077
AC113316.1	147.059	-0.824058	0.137832	-5.97869	2.24937e-09	1.39879e-08
Mgat5b	28.6501	-0.824011	0.304447	-2.70659	0.0067979	0.0170181
Arl4d	53.7574	-0.823191	0.220477	-3.73368	0.000188704	0.00063756
Plekhg3	235.522	-0.82303	0.105791	-7.77978	7.26489e-15	7.23279e-14
Rnf215	32.6255	-0.82298	0.281648	-2.92202	0.0034777	0.00927017
Epn1	134.449	-0.822896	0.139616	-5.894	3.76948e-09	2.29188e-08
Spsb3	119.198	-0.82261	0.147532	-5.5758	2.46398e-08	1.37884e-07
4933426M11Rik	87.8175	-0.822291	0.172247	-4.77391	1.80684e-06	8.2138e-06
Rrnad1	48.8787	-0.822117	0.23568	-3.48828	0.000486136	0.00152658
Nudt22	50.8179	-0.821949	0.22797	-3.60551	0.000311535	0.00101442
Rgs12	33.2136	-0.821736	0.28645	-2.86869	0.00412177	0.0108324
Mum1	371.306	-0.821726	0.0861419	-9.53921	1.43919e-21	2.16443e-20
Mical3	215.749	-0.821571	0.111187	-7.38908	1.47849e-13	1.32933e-12
Ankrd54	70.7492	-0.82149	0.203182	-4.04313	5.27421e-05	0.000194995
Becn1	300.925	-0.821428	0.100033	-8.21158	2.18299e-16	2.43839e-15
Ppm1d	76.7713	-0.821398	0.187404	-4.38303	1.17038e-05	4.77056e-05
Crmp1	16.4404	-0.820896	0.418292	-1.9625	0.0497048	0.0987212
Lrfn4	71.0477	-0.820229	0.19622	-4.18014	2.91326e-05	0.000111752
D130058E05Rik	16.8321	-0.819178	0.408521	-2.00523	0.0449386	0.0906885
Pcnxl3	206.302	-0.818848	0.113171	-7.23548	4.63869e-13	4.01069e-12
Tonsl	137.209	-0.818668	0.140411	-5.83051	5.5259e-09	3.29904e-08
Trim27	453.203	-0.818195	0.0786574	-10.402	2.42769e-25	4.51124e-24
Fam195b	53.4877	-0.818088	0.222211	-3.68158	0.000231794	0.000770132
Zfyve27	134.344	-0.81759	0.144833	-5.64507	1.6511e-08	9.45188e-08
Rap2b	21.9987	-0.81752	0.362103	-2.2577	0.0239643	0.0523982
Itgb7	61.2648	-0.817305	0.210781	-3.87751	0.00010553	0.000373433
Pwwp2b	19.0253	-0.816963	0.372015	-2.19605	0.0280884	0.0601192
Ccdc94	43.4876	-0.816317	0.243976	-3.34589	0.000820188	0.00247433
Ctu2	140.749	-0.816211	0.142435	-5.7304	1.00193e-08	5.84642e-08
Traf4	147.802	-0.816075	0.135008	-6.04464	1.49743e-09	9.48218e-09
Tsc22d4	87.3475	-0.816022	0.173661	-4.69895	2.61505e-06	1.16346e-05
Igsf8	77.5636	-0.815934	0.182626	-4.46779	7.90319e-06	3.2923e-05
Pck2	237.195	-0.815332	0.106271	-7.67221	1.69063e-14	1.63724e-13
E2f2	61.5371	-0.815296	0.206011	-3.95754	7.57263e-05	0.00027335
Abca3	44.0441	-0.8152	0.242771	-3.3579	0.000785383	0.00237539
Eras	58.41	-0.814872	0.224321	-3.63262	0.000280556	0.000919448
Panx1	32.1143	-0.814775	0.287109	-2.83786	0.00454177	0.011855
1810019J16Rik	17.1286	-0.814242	0.399429	-2.03851	0.0414986	0.084588
Zfp771	43.6999	-0.813398	0.2457	-3.31053	0.000931203	0.00278088
Polr3d	129.778	-0.813073	0.142166	-5.71917	1.07044e-08	6.21304e-08
Ttc39c	23.9175	-0.812886	0.339463	-2.39463	0.0166373	0.0379742
Chpf	112.031	-0.81211	0.153591	-5.28749	1.24008e-07	6.44653e-07
Nadsyn1	35.3887	-0.811769	0.271554	-2.98934	0.00279579	0.00760089
Emilin1	33.5997	-0.811104	0.281852	-2.87776	0.00400505	0.010553
Rftn1	16.0267	-0.810635	0.405726	-1.99799	0.0457183	0.0919612
Il17rc	20.9924	-0.810486	0.358466	-2.26098	0.0237604	0.0520085
Tln1	1013.32	-0.810447	0.0536759	-15.0989	1.64643e-51	8.20151e-50
Pus1	191.343	-0.810297	0.117831	-6.87678	6.12203e-12	4.84743e-11
Cc2d1a	153.164	-0.809639	0.13179	-6.14339	8.07764e-10	5.26047e-09
Pmf1	276.338	-0.809091	0.102402	-7.90112	2.76399e-15	2.85178e-14
Fam129b	337.187	-0.808708	0.0916012	-8.82857	1.06019e-18	1.37582e-17
Crlf2	62.0818	-0.808617	0.221193	-3.6557	0.00025648	0.00084425
Chmp7	222.179	-0.808242	0.109872	-7.35619	1.89238e-13	1.68334e-12
Tgm1	72.4455	-0.807982	0.190176	-4.24859	2.15116e-05	8.4318e-05
Wbscr16	151.285	-0.807648	0.135155	-5.97572	2.29082e-09	1.42145e-08
Zbtb4	28.9807	-0.807627	0.303021	-2.66525	0.00769313	0.0190278
Osbpl7	51.3145	-0.80702	0.224993	-3.58686	0.000334678	0.00108529
Fam203a	59.683	-0.806925	0.211233	-3.82007	0.000133414	0.000464917
Mier2	196.525	-0.806848	0.117977	-6.83901	7.97397e-12	6.24759e-11
Asap3	74.7083	-0.806613	0.191293	-4.21663	2.47982e-05	9.60337e-05
Zfp513	116.971	-0.805882	0.153802	-5.23973	1.60809e-07	8.24783e-07
Mink1	93.3965	-0.805828	0.166967	-4.82626	1.3912e-06	6.41052e-06
9130019O22Rik	30.5249	-0.805777	0.292024	-2.75929	0.00579279	0.0147331
Macrod1	20.0911	-0.805701	0.383944	-2.09849	0.0358622	0.0745116
Endog	38.9196	-0.805321	0.259622	-3.10189	0.00192287	0.00543046
Cd276	21.5678	-0.804865	0.354671	-2.26933	0.0232483	0.0510448
Spns1	316.92	-0.804685	0.093302	-8.62452	6.43636e-18	7.89093e-17
Eml2	171.937	-0.804592	0.125271	-6.42282	1.33772e-10	9.30964e-10
Lepre1	187.052	-0.804374	0.120755	-6.66123	2.71549e-11	2.02691e-10
Hps4	90.8532	-0.803742	0.172478	-4.65997	3.16257e-06	1.38963e-05
AC027184.1	70326.2	-0.803721	0.0230316	-34.8964	8.43357e-267	4.12867e-264
C330006A16Rik	61.431	-0.803448	0.206846	-3.88428	0.000102632	0.000363902
Kank1	66.522	-0.803358	0.200605	-4.00467	6.21038e-05	0.000227423
Pacsin3	42.0815	-0.803124	0.251228	-3.19679	0.00138968	0.00401818
Exosc5	372.25	-0.802864	0.0861523	-9.31912	1.17307e-20	1.67546e-19
Nab2	105.517	-0.802446	0.159408	-5.03391	4.80567e-07	2.32615e-06
Fam108a	186.042	-0.801512	0.123056	-6.51339	7.3475e-11	5.26299e-10
Dip2a	90.7007	-0.801391	0.177178	-4.52307	6.09486e-06	2.5791e-05
Bahcc1	54.3558	-0.800903	0.22363	-3.58137	0.000341797	0.00110686
Mthfr	228.112	-0.800824	0.109952	-7.28341	3.25493e-13	2.83847e-12
Cbx2	98.6522	-0.800628	0.165487	-4.83802	1.31142e-06	6.06062e-06
1110034A24Rik	96.6355	-0.800427	0.166608	-4.80426	1.55322e-06	7.12244e-06
Ier2	451.806	-0.800103	0.0787896	-10.1549	3.15048e-24	5.50829e-23
Rundc3a	104.251	-0.799874	0.161915	-4.94009	7.80875e-07	3.68308e-06
Dhx34	70.4177	-0.799695	0.201516	-3.9684	7.23564e-05	0.000262052
Hdgfrp2	357.896	-0.799321	0.0896939	-8.91165	5.02802e-19	6.63409e-18
3110056O03Rik	46.6365	-0.799067	0.251424	-3.17816	0.00148211	0.00426545
Ddx55	95.0505	-0.798987	0.16761	-4.76694	1.87046e-06	8.484e-06
Gprc5c	22.0432	-0.798859	0.346795	-2.30355	0.0212481	0.0471417
Rpa1	1372.65	-0.798767	0.0496558	-16.0861	3.19389e-58	1.93776e-56
Flywch1	79.6979	-0.798615	0.179548	-4.44792	8.67052e-06	3.59508e-05
Lamb2	272.424	-0.79843	0.102041	-7.82463	5.09146e-15	5.15207e-14
Gtf2h4	193.37	-0.797476	0.119522	-6.6722	2.51991e-11	1.88787e-10
Zfp282	95.4278	-0.797291	0.165026	-4.83131	1.35638e-06	6.25417e-06
Rangap1	952.169	-0.797197	0.056906	-14.009	1.37297e-44	5.52183e-43
Daglb	23.6394	-0.797176	0.362135	-2.20133	0.0277129	0.0594231
Rcc2	2164.01	-0.796441	0.0404076	-19.7102	1.76274e-86	1.91035e-84
Rnf40	446.646	-0.796368	0.0793674	-10.0339	1.08118e-23	1.82732e-22
Cyp4f16	56.5323	-0.796017	0.218673	-3.64022	0.000272406	0.000893357
Llgl1	448.503	-0.795985	0.0806784	-9.86614	5.83688e-23	9.43805e-22
Ap1g2	41.485	-0.795816	0.258012	-3.08441	0.00203955	0.00573716
Fbxl18	137.722	-0.795533	0.140577	-5.65906	1.52206e-08	8.74847e-08
Cux2	18.7932	-0.795333	0.380881	-2.08814	0.0367849	0.0762499
Rxrb	149.776	-0.795228	0.135041	-5.88877	3.89077e-09	2.36259e-08
Sft2d2	50.6315	-0.795129	0.230352	-3.4518	0.000556854	0.00172915
Dbnl	417.834	-0.79424	0.0839182	-9.46446	2.95077e-21	4.37743e-20
Map2k2	316.775	-0.793359	0.0930402	-8.52705	1.50129e-17	1.80168e-16
Sart1	283.152	-0.792824	0.0983729	-8.05937	7.66892e-16	8.20454e-15
Nagpa	111.931	-0.791967	0.156091	-5.07375	3.90043e-07	1.90814e-06
Pnpo	81.5766	-0.791535	0.181068	-4.37149	1.23404e-05	5.01421e-05
2410004A20Rik	72.632	-0.791475	0.191301	-4.13734	3.51358e-05	0.000133019
Rnmtl1	44.5382	-0.791311	0.252696	-3.13147	0.00173933	0.00494756
Numa1	665.765	-0.791203	0.0684484	-11.5591	6.63955e-31	1.61407e-29
Pgp	114.246	-0.79116	0.153246	-5.16268	2.43435e-07	1.21949e-06
Rinl	128.249	-0.790974	0.14662	-5.39473	6.86283e-08	3.67805e-07
Josd2	19.2033	-0.790229	0.386545	-2.04434	0.0409201	0.0835047
Fahd2a	23.8367	-0.7895	0.33523	-2.3551	0.0185178	0.0417563
Dnalc4	38.5936	-0.788988	0.260232	-3.03187	0.00243047	0.0067144
H2-M6-ps	106.497	-0.788945	0.160026	-4.9301	8.21866e-07	3.86615e-06
Tmub2	68.2384	-0.788892	0.198258	-3.97912	6.91714e-05	0.000251157
Mapkapk3	61.3914	-0.78852	0.207415	-3.80165	0.000143738	0.000497839
Src	356.593	-0.787879	0.0879758	-8.95564	3.37774e-19	4.5027e-18
2310046O06Rik	56.5263	-0.787833	0.213326	-3.69309	0.000221543	0.000738495
Kifc1	351.01	-0.786784	0.0880538	-8.93526	4.06229e-19	5.40003e-18
Pvrl2	573.191	-0.78667	0.0713002	-11.0332	2.64243e-28	5.76261e-27
Taf1c	95.499	-0.78665	0.165431	-4.75515	1.98302e-06	8.94026e-06
Lamtor2	103.452	-0.786597	0.158562	-4.96082	7.01971e-07	3.32529e-06
Lsm4	580.834	-0.786285	0.0724111	-10.8586	1.81438e-27	3.76589e-26
Sbno2	235.445	-0.786169	0.106643	-7.37195	1.68147e-13	1.50706e-12
Ccdc157	24.7334	-0.786048	0.334273	-2.35152	0.0186971	0.0420937
Tbc1d10b	386.56	-0.785962	0.0861923	-9.11871	7.60239e-20	1.04889e-18
Usp5	910.635	-0.785789	0.056242	-13.9716	2.32467e-44	9.24462e-43
Myo5c	49.5114	-0.785353	0.238621	-3.29122	0.000997547	0.00296094
Cd37	34.7281	-0.784974	0.275826	-2.8459	0.00442857	0.011583
Dusp27	335.309	-0.78494	0.0975439	-8.04705	8.48165e-16	9.04688e-15
Cpxm1	67.2613	-0.78469	0.205447	-3.81943	0.000133763	0.00046597
Naa10	85.7524	-0.784518	0.17609	-4.4552	8.38133e-06	3.48228e-05
AI846148	121.85	-0.784467	0.146716	-5.34683	8.95062e-08	4.73266e-07
5430437P03Rik	226.957	-0.784427	0.111043	-7.06415	1.616e-12	1.33931e-11
Sepw1	280.547	-0.784358	0.0993188	-7.89738	2.84827e-15	2.93234e-14
Dhodh	184.138	-0.783768	0.125867	-6.22696	4.75579e-10	3.16243e-09
Steap3	83.4548	-0.783321	0.180157	-4.348	1.37382e-05	5.54568e-05
Akt1	171.839	-0.782833	0.127782	-6.12629	8.99496e-10	5.82049e-09
Ehmt2	609.397	-0.781918	0.0678212	-11.5291	9.41155e-31	2.25702e-29
Bcl2l1	213.686	-0.781883	0.111675	-7.0014	2.53422e-12	2.07487e-11
Arhgap27	19.858	-0.780505	0.362328	-2.15414	0.0312293	0.0661242
Mettl11a	119.173	-0.779837	0.149057	-5.2318	1.67864e-07	8.58798e-07
Ccdc120	35.4973	-0.77933	0.289593	-2.69112	0.00712127	0.017765
Hcn2	19.4124	-0.778587	0.393532	-1.97846	0.0478767	0.0956794
Tuba3a	272.021	-0.778421	0.0999284	-7.78979	6.71204e-15	6.73434e-14
Pgs1	186.917	-0.778321	0.125118	-6.2207	4.94949e-10	3.28508e-09
8030474K03Rik	36.6415	-0.778122	0.277135	-2.80773	0.00498913	0.0129135
Arhgap9	30.3758	-0.77802	0.291618	-2.66794	0.00763176	0.0188957
Lama5	800.633	-0.778011	0.0605029	-12.8591	7.64825e-38	2.42913e-36
Trmt2a	170.654	-0.777596	0.123802	-6.28095	3.36519e-10	2.26425e-09
Abcf2	1101.28	-0.777184	0.0558916	-13.9052	5.88995e-44	2.30994e-42
Rrp9	559.455	-0.776823	0.07249	-10.7163	8.53762e-27	1.71927e-25
Pycard	148.674	-0.775721	0.132583	-5.85082	4.89168e-09	2.94018e-08
Tcf3	453.992	-0.774615	0.0784523	-9.87371	5.41234e-23	8.7816e-22
Tmem101	93.4691	-0.77456	0.169349	-4.57374	4.79089e-06	2.05612e-05
Sart3	574.629	-0.774388	0.0735842	-10.5238	6.70834e-26	1.28353e-24
Slc27a1	114.125	-0.774239	0.152547	-5.07542	3.86644e-07	1.89249e-06
Klf16	85.6624	-0.774218	0.178806	-4.32993	1.4916e-05	5.98707e-05
Rabepk	68.9972	-0.77387	0.199931	-3.87068	0.000108533	0.000383407
Hist1h4i	1517.21	-0.773568	0.0504265	-15.3405	4.10062e-53	2.11696e-51
Mmp17	67.9092	-0.773335	0.199925	-3.86813	0.000109674	0.000387324
Trim41	312.834	-0.772949	0.0983107	-7.86231	3.77109e-15	3.85167e-14
Vars	854.661	-0.772815	0.0597537	-12.9333	2.91855e-38	9.39563e-37
Phc2	99.3781	-0.772569	0.161871	-4.77276	1.81722e-06	8.2557e-06
Dok1	26.0805	-0.772344	0.332807	-2.3207	0.0203031	0.0453141
Sac3d1	67.7325	-0.772134	0.205015	-3.76624	0.000165727	0.000566537
Edc4	415.023	-0.771863	0.0817265	-9.44447	3.57215e-21	5.25531e-20
Tbl3	489.286	-0.771681	0.0749258	-10.2993	7.09967e-25	1.284e-23
D17Wsu104e	259.913	-0.771431	0.103376	-7.46236	8.49886e-14	7.80455e-13
Rabac1	314.063	-0.77087	0.100012	-7.70774	1.28064e-14	1.25301e-13
Hectd3	153.858	-0.770554	0.132915	-5.79734	6.73762e-09	3.9939e-08
Trpc4ap	335.949	-0.770214	0.0906649	-8.49517	1.97643e-17	2.35595e-16
Acap3	48.2841	-0.770026	0.23118	-3.33085	0.000865819	0.00259874
Acacb	97.9608	-0.769629	0.162004	-4.75068	2.02729e-06	9.12828e-06
Phgdh	734.975	-0.769323	0.0621823	-12.3721	3.70142e-35	1.05309e-33
Tmco6	43.9895	-0.76923	0.245823	-3.1292	0.00175281	0.0049799
Myo1c	420.842	-0.768592	0.0812016	-9.46523	2.92924e-21	4.35004e-20
Slc27a4	214.668	-0.767322	0.113663	-6.75085	1.46986e-11	1.12494e-10
Nop2	904.024	-0.767228	0.0567103	-13.5289	1.05595e-41	3.81459e-40
Entpd6	50.7099	-0.767112	0.227453	-3.37261	0.000744591	0.00225972
Zc3h4	226.644	-0.767103	0.108456	-7.07293	1.51699e-12	1.25946e-11
Camsap3	32.8685	-0.767021	0.287204	-2.67065	0.00757043	0.0187602
Col9a2	235.454	-0.766961	0.106879	-7.17601	7.17749e-13	6.09443e-12
Alad	81.6695	-0.76638	0.19125	-4.00722	6.14377e-05	0.000225208
Mgat4b	53.7164	-0.766211	0.221561	-3.45824	0.000543712	0.00169241
Igfbp2	1769.06	-0.765617	0.0420036	-18.2274	3.12741e-74	2.81012e-72
Fads6	35.9742	-0.765019	0.268038	-2.85415	0.00431521	0.0113073
Pcbp4	231.423	-0.764491	0.106311	-7.19107	6.42859e-13	5.47162e-12
Fam100a	57.33	-0.764255	0.211325	-3.6165	0.000298619	0.000975045
Mocos	22.1812	-0.76393	0.347041	-2.20126	0.0277174	0.0594237
Dpf1	41.6642	-0.763692	0.248447	-3.07387	0.00211304	0.00592035
Haus5	141.604	-0.763387	0.13877	-5.50108	3.77474e-08	2.07391e-07
Stoml1	112.398	-0.763326	0.155353	-4.91349	8.947e-07	4.19625e-06
Stk40	166.078	-0.76176	0.126831	-6.00611	1.90026e-09	1.19003e-08
Hist1h1d	4898.11	-0.761565	0.0289092	-26.3433	6.12532e-153	1.42559e-150
Rabep2	127.977	-0.761492	0.144879	-5.25606	1.47176e-07	7.56503e-07
Fcgrt	20.1478	-0.761365	0.384412	-1.9806	0.0476366	0.0952664
Rnf220	599.927	-0.760894	0.0702094	-10.8375	2.28656e-27	4.7115e-26
Apoe	4598.16	-0.76086	0.0323839	-23.495	4.58625e-122	7.39897e-120
4632415K11Rik	40.7146	-0.760801	0.253207	-3.00466	0.00265877	0.00727277
Ric8	208.802	-0.760375	0.112921	-6.73368	1.65426e-11	1.25793e-10
Tex19.1	277.726	-0.760217	0.100993	-7.52742	5.17544e-14	4.85951e-13
Comtd1	88.0531	-0.759858	0.174055	-4.36563	1.2676e-05	5.14467e-05
Trip6	103.16	-0.759843	0.159749	-4.75648	1.97002e-06	8.88731e-06
Rapgef1	434.16	-0.759767	0.0806014	-9.42622	4.25123e-21	6.22213e-20
Arl10	53.7092	-0.759593	0.22261	-3.41221	0.00064439	0.00197889
Tpbg	82.8102	-0.759406	0.196664	-3.86145	0.000112716	0.000397079
Ntrk3	19.0205	-0.758954	0.383549	-1.97877	0.0478421	0.0956236
Rap1gap2	52.0285	-0.7588	0.222529	-3.40989	0.000649884	0.0019949
Fam178b	91.6586	-0.75726	0.168901	-4.48345	7.34459e-06	3.0686e-05
Cdx1	617.751	-0.756913	0.06917	-10.9428	7.19407e-28	1.54281e-26
Mxd3	37.5159	-0.756909	0.265527	-2.85059	0.00436383	0.0114242
Ybey	28.7249	-0.75642	0.312319	-2.42195	0.0154375	0.0355213
Zmat5	65.6318	-0.756098	0.201011	-3.76147	0.000168917	0.000576746
Ankrd9	27.1374	-0.756029	0.30687	-2.46368	0.0137519	0.0320479
Crip2	24.9904	-0.755346	0.323097	-2.33783	0.0193962	0.0435296
Hook2	273.17	-0.754892	0.10633	-7.09953	1.25185e-12	1.04544e-11
Usp19	373.166	-0.754771	0.0874276	-8.6331	5.97092e-18	7.33298e-17
Kif26a	35.2738	-0.754567	0.269415	-2.80076	0.00509826	0.013172
Atxn7l3	491.738	-0.754374	0.0757873	-9.95383	2.42666e-23	4.01998e-22
Chd3	43.7564	-0.754315	0.256279	-2.94334	0.00324692	0.00870075
Cdc42bpb	234.905	-0.754132	0.109707	-6.87406	6.23999e-12	4.93533e-11
Pkm2	23620.5	-0.75364	0.021616	-34.865	2.52378e-266	1.19434e-263
Des	25.854	-0.753558	0.320342	-2.35236	0.0186549	0.0420121
Arhgef2	150.132	-0.753292	0.133157	-5.65716	1.53902e-08	8.84237e-08
Apbb3	61.2212	-0.75315	0.209778	-3.59022	0.000330403	0.00107192
Ptk7	307.395	-0.75302	0.0952522	-7.90554	2.66768e-15	2.75641e-14
Edem2	99.7211	-0.75298	0.164333	-4.58205	4.60445e-06	1.98089e-05
D2Wsu81e	209.774	-0.751921	0.113073	-6.64989	2.93318e-11	2.18137e-10
Polr2l	79.5626	-0.751652	0.18249	-4.11886	3.8075e-05	0.000143687
Nbeal2	34.8768	-0.751611	0.284988	-2.63735	0.00835574	0.0205129
Ppm1l	37.6062	-0.751531	0.271426	-2.76883	0.00562585	0.0143703
Ncdn	123.963	-0.750475	0.144977	-5.17651	2.26074e-07	1.13976e-06
Nudc	992.296	-0.750111	0.0540957	-13.8664	1.01257e-43	3.89579e-42
Foxred1	154.346	-0.749238	0.133888	-5.596	2.1935e-08	1.23429e-07
D11Wsu47e	152.835	-0.748799	0.130542	-5.73608	9.68943e-09	5.65628e-08
C77080	189.636	-0.748476	0.124354	-6.0189	1.75609e-09	1.10315e-08
Radil	20.7273	-0.748311	0.371564	-2.01395	0.0440146	0.0890644
Stard10	24.3645	-0.74802	0.357516	-2.09227	0.0364147	0.0755817
Gabarapl1	60.6579	-0.747451	0.213265	-3.5048	0.00045695	0.00144387
Ier5l	88.1794	-0.747305	0.170932	-4.37193	1.2315e-05	5.00821e-05
Timm13	246.37	-0.74717	0.103284	-7.23411	4.68591e-13	4.04412e-12
Map3k12	111.133	-0.746989	0.156989	-4.75821	1.95315e-06	8.81472e-06
Axin1	283.643	-0.746937	0.0966607	-7.72742	1.09748e-14	1.07976e-13
Klc2	92.463	-0.746505	0.170619	-4.37529	1.21273e-05	4.9361e-05
Ehd1	565.006	-0.746137	0.0704785	-10.5867	3.43376e-26	6.68711e-25
Wdr4	250.265	-0.745974	0.105349	-7.081	1.43113e-12	1.19376e-11
Hist1h2al	835.199	-0.745744	0.0661834	-11.2678	1.89143e-29	4.29642e-28
Sdf2l1	59.7678	-0.745719	0.207583	-3.59239	0.000327657	0.00106398
Stx6	96.6558	-0.74565	0.16469	-4.5276	5.96566e-06	2.52819e-05
Stx4a	61.4935	-0.74565	0.208728	-3.57235	0.000353788	0.00114231
Smurf1	149.492	-0.745288	0.140413	-5.30783	1.10939e-07	5.79257e-07
Qprt	32.6433	-0.745074	0.286377	-2.60173	0.00927561	0.0225683
Fbxw8	411.913	-0.744699	0.0824061	-9.03694	1.61124e-19	2.18271e-18
Tyro3	469.45	-0.744371	0.0778749	-9.55855	1.19421e-21	1.79981e-20
Lrdd	26.3908	-0.744271	0.3135	-2.37407	0.0175933	0.0399315
Vsig10	71.9522	-0.743994	0.194383	-3.82747	0.000129469	0.000452057
Amotl2	498.554	-0.743234	0.076683	-9.69228	3.25183e-22	5.04548e-21
Ccdc8	19.3402	-0.74317	0.376889	-1.97185	0.0486262	0.0968851
Atp8b2	476.971	-0.742956	0.0770306	-9.64494	5.16418e-22	7.94321e-21
Galnt6	53.1481	-0.742701	0.225996	-3.28635	0.00101494	0.00300677
Klhl17	48.5037	-0.742536	0.234557	-3.16569	0.00154715	0.00444004
Nol6	235.497	-0.742467	0.105565	-7.0333	2.01711e-12	1.66494e-11
Snrnp25	95.6604	-0.74211	0.166769	-4.44992	8.59006e-06	3.56484e-05
Nefm	40.8233	-0.741819	0.263002	-2.82059	0.0047936	0.0124574
Zdhhc8	52.2342	-0.741191	0.224182	-3.3062	0.000945711	0.00282124
Nptx2	72.9402	-0.740675	0.187814	-3.94366	8.02488e-05	0.000289014
Bin2	53.3949	-0.740293	0.222713	-3.32397	0.000887442	0.00265634
Fam82a2	203.466	-0.740292	0.114718	-6.45317	1.09536e-10	7.69842e-10
Foxd3	86.3204	-0.739937	0.193102	-3.83185	0.000127182	0.00044473
Snx11	68.9257	-0.739497	0.197699	-3.74052	0.000183638	0.000622222
Zfp865	41.8894	-0.739156	0.255241	-2.89591	0.00378056	0.0100042
Itga5	418.051	-0.7388	0.0829534	-8.9062	5.28098e-19	6.94848e-18
Mrps26	139.369	-0.73827	0.147033	-5.02112	5.13712e-07	2.4754e-06
Syne2	58.9238	-0.737868	0.214313	-3.44295	0.000575398	0.00178283
Cndp2	217.566	-0.737405	0.115752	-6.37057	1.88326e-10	1.29538e-09
Fem1a	207.086	-0.737256	0.114267	-6.45207	1.10334e-10	7.75067e-10
Flot2	167.368	-0.736938	0.127573	-5.77662	7.62159e-09	4.49351e-08
Thop1	501.247	-0.736923	0.076694	-9.60861	7.35337e-22	1.12495e-20
Pofut2	155.55	-0.736375	0.131079	-5.61779	1.93412e-08	1.09397e-07
Taok2	389.565	-0.736032	0.0857215	-8.58632	8.9797e-18	1.09429e-16
Rasip1	32.5912	-0.735682	0.28966	-2.53981	0.0110912	0.0264198
Dpysl2	30.9835	-0.735662	0.292044	-2.51901	0.0117684	0.0278925
1110065P20Rik	25.2351	-0.735601	0.327469	-2.24632	0.0246833	0.0538129
Ube2g2	88.7551	-0.735542	0.172543	-4.26295	2.01745e-05	7.94059e-05
Sh3glb2	134.759	-0.735263	0.138353	-5.31442	1.06999e-07	5.60333e-07
Plcb3	607.734	-0.734568	0.067435	-10.893	1.24514e-27	2.61111e-26
Plekhg2	26.9769	-0.73448	0.314302	-2.33686	0.0194464	0.0436283
Gm53	60.8486	-0.734466	0.206946	-3.54907	0.000386591	0.00123948
Shank3	23.3117	-0.734328	0.339035	-2.16593	0.0303163	0.0643637
Rdbp	179.119	-0.734288	0.122322	-6.00291	1.93808e-09	1.21318e-08
Heatr7a	198.003	-0.734246	0.119334	-6.15288	7.60906e-10	4.9667e-09
Arc	42.7631	-0.734106	0.26148	-2.80751	0.00499261	0.0129202
Orai3	53.8887	-0.734045	0.232439	-3.15801	0.00158851	0.00454862
Ankrd39	23.0127	-0.733931	0.339692	-2.16058	0.030728	0.0651795
Csrnp1	229.697	-0.73359	0.110443	-6.64225	3.08928e-11	2.29266e-10
Zbtb49	42.2196	-0.733497	0.245974	-2.98201	0.00286364	0.00776304
Lysmd1	26.2302	-0.73306	0.329248	-2.22647	0.0259827	0.056214
Gpd1l	124.69	-0.732397	0.146514	-4.99883	5.76797e-07	2.76472e-06
Ercc2	173.801	-0.731782	0.122454	-5.97597	2.28728e-09	1.41987e-08
Coro7	64.2815	-0.73139	0.204448	-3.57739	0.000347048	0.00112208
Gaa	139.815	-0.730165	0.137299	-5.31808	1.04868e-07	5.49988e-07
Creld2	252.736	-0.729606	0.104044	-7.0125	2.34092e-12	1.92215e-11
Klhl25	73.1073	-0.729228	0.189385	-3.85051	0.000117874	0.000414118
Znrf1	53.2728	-0.729123	0.220851	-3.30142	0.000961963	0.0028661
Homer3	77.7876	-0.728977	0.18525	-3.93511	8.31601e-05	0.000298665
1110031I02Rik	29.3565	-0.728656	0.317054	-2.2982	0.0215502	0.0477074
Neurl1a	36.7883	-0.72844	0.266914	-2.72912	0.00635043	0.0160108
Hdac10	27.6145	-0.728347	0.32371	-2.25	0.0244491	0.0533481
Dyrk1b	25.0131	-0.727629	0.338155	-2.15176	0.0314163	0.066424
Pkd1	132.032	-0.727302	0.140759	-5.16702	2.3786e-07	1.19283e-06
Tmem51	132.566	-0.727156	0.14071	-5.16777	2.36902e-07	1.18844e-06
Nefl	324.533	-0.726054	0.0933177	-7.78045	7.22646e-15	7.20464e-14
Fdps	527.748	-0.726014	0.073069	-9.936	2.90257e-23	4.7916e-22
Fbrs	24.4601	-0.72596	0.329673	-2.20206	0.0276607	0.0593612
Surf6	321.576	-0.725884	0.0925669	-7.84172	4.44403e-15	4.51948e-14
Ccnf	740.032	-0.725839	0.0635854	-11.4152	3.5114e-30	8.18578e-29
Thap7	55.5934	-0.725687	0.222432	-3.2625	0.00110433	0.00324936
Pcyt2	122.673	-0.725621	0.151477	-4.7903	1.66536e-06	7.60717e-06
Cdc20	825.36	-0.725386	0.0592256	-12.2478	1.72532e-34	4.82173e-33
Pex5	220.583	-0.72537	0.113525	-6.3895	1.66424e-10	1.14751e-09
Snf8	141.956	-0.725311	0.139404	-5.20294	1.96165e-07	9.94983e-07
Lrfn1	37.0135	-0.725146	0.265164	-2.7347	0.00624367	0.0157669
Hexim2	39.8057	-0.724961	0.265386	-2.73172	0.00630037	0.0158959
Spryd3	81.8906	-0.724633	0.183344	-3.95232	7.73981e-05	0.000278959
Upf1	484.628	-0.723299	0.0812086	-8.90668	5.2584e-19	6.92519e-18
Rhobtb2	88.9353	-0.723048	0.173397	-4.16989	3.04747e-05	0.000116429
Eif2d	324.792	-0.722925	0.0910586	-7.93912	2.03623e-15	2.12405e-14
Mpi	151.958	-0.72291	0.137281	-5.26592	1.39485e-07	7.19054e-07
Lmf1	50.4443	-0.722864	0.228894	-3.15807	0.00158816	0.00454854
Plxna3	19.6362	-0.722554	0.361745	-1.99741	0.0457804	0.0920731
Hspg2	357.528	-0.722025	0.0884633	-8.16186	3.29916e-16	3.63933e-15
Bak1	292.2	-0.722019	0.0963391	-7.49456	6.65221e-14	6.16458e-13
Dnlz	63.1206	-0.721828	0.211801	-3.40805	0.000654292	0.00200713
Rhbdf2	34.5539	-0.721147	0.284651	-2.53344	0.0112948	0.0268732
Med11	74.2979	-0.721055	0.188061	-3.83416	0.000125992	0.000440787
Arhgap23	79.8537	-0.720423	0.183396	-3.92824	8.55694e-05	0.00030693
Plin3	630.683	-0.720412	0.0667059	-10.7998	3.44859e-27	7.0547e-26
Trafd1	35.4885	-0.720162	0.269826	-2.66899	0.00760797	0.0188434
Ssna1	103.307	-0.720034	0.1626	-4.42824	9.50045e-06	3.91632e-05
Fam125a	209.807	-0.719229	0.116795	-6.15803	7.3655e-10	4.81437e-09
Sirt7	53.6129	-0.719105	0.232069	-3.09867	0.00194392	0.00548663
Pomgnt1	188.586	-0.719101	0.118958	-6.04502	1.49395e-09	9.46437e-09
Rogdi	65.0012	-0.718821	0.203008	-3.54085	0.000398846	0.00127589
Map4k2	50.6621	-0.71845	0.228422	-3.14528	0.00165927	0.00474071
Ralgds	71.6815	-0.718293	0.193307	-3.71581	0.000202552	0.000680944
Mapk4	68.3262	-0.718209	0.201639	-3.56186	0.000368241	0.00118601
Ogdhl	348.312	-0.717432	0.0876136	-8.1886	2.64285e-16	2.93358e-15
Plekhg5	158.213	-0.717424	0.128062	-5.60218	2.11671e-08	1.19155e-07
Tpra1	60.866	-0.716871	0.205013	-3.4967	0.000471045	0.00148445
Haus8	199.693	-0.716554	0.114973	-6.23238	4.59388e-10	3.05764e-09
Calcoco2	198.41	-0.716549	0.116387	-6.1566	7.43252e-10	4.85594e-09
Mex3a	302.841	-0.716251	0.100833	-7.10331	1.21802e-12	1.01779e-11
Mcrs1	508.636	-0.716129	0.0740029	-9.67705	3.77467e-22	5.83123e-21
Naprt1	45.3833	-0.716029	0.242342	-2.95463	0.00313047	0.00841729
Sigirr	53.172	-0.71591	0.222278	-3.22079	0.0012784	0.00372371
Phlpp2	25.9593	-0.715876	0.343136	-2.08627	0.0369539	0.0765555
Adam15	74.0629	-0.71584	0.188369	-3.8002	0.000144576	0.000500378
Hyou1	915.533	-0.715795	0.0570055	-12.5566	3.65734e-36	1.08854e-34
Pik3cd	31.661	-0.715754	0.291487	-2.45553	0.0140679	0.0326769
Slc1a1	33.861	-0.714381	0.276946	-2.5795	0.00989447	0.0238938
Zfyve19	71.5457	-0.714303	0.19505	-3.66216	0.000250099	0.000824965
Smarcd3	39.9085	-0.714141	0.256316	-2.78618	0.00533336	0.013712
AI462493	72.5659	-0.713983	0.192603	-3.70703	0.000209708	0.000702342
Cxxc1	178.182	-0.713961	0.125077	-5.70818	1.14193e-08	6.61445e-08
Kank2	649.933	-0.713629	0.0684665	-10.423	1.94646e-25	3.64563e-24
Ttc7	53.9917	-0.713542	0.218513	-3.26544	0.00109295	0.00321856
Bcdin3d	24.9116	-0.713499	0.321063	-2.2223	0.0262628	0.0567163
Itm2c	118.209	-0.71328	0.150872	-4.72771	2.27062e-06	1.01723e-05
Pi4k2a	189.111	-0.713101	0.120575	-5.91416	3.33575e-09	2.03864e-08
Mllt6	1019.28	-0.71302	0.0555611	-12.8331	1.07016e-37	3.37623e-36
Mosc2	194.659	-0.712653	0.117157	-6.08291	1.18017e-09	7.54047e-09
Rhoc	120.071	-0.712637	0.145988	-4.88147	1.05296e-06	4.91578e-06
Rbm15b	337.523	-0.712346	0.0923688	-7.71198	1.23884e-14	1.21379e-13
Ift172	113.28	-0.712249	0.156379	-4.55464	5.24742e-06	2.23784e-05
Calm3	1242.38	-0.712189	0.0523278	-13.6101	3.48575e-42	1.28205e-40
Aars	3146.66	-0.711928	0.0326387	-21.8124	1.77063e-105	2.51377e-103
Rnf31	97.8501	-0.711395	0.169299	-4.202	2.64568e-05	0.000101929
Vps37c	46.7716	-0.71134	0.236737	-3.00478	0.00265777	0.00727277
Parp1	3000.71	-0.711231	0.0702464	-10.1248	4.2884e-24	7.45195e-23
Shkbp1	93.9738	-0.711172	0.168639	-4.21712	2.47442e-05	9.5877e-05
Dph1	96.5811	-0.711116	0.165975	-4.28446	1.8318e-05	7.28051e-05
Szt2	86.7608	-0.7111	0.179215	-3.96785	7.25237e-05	0.000262591
Cyhr1	147.497	-0.711067	0.136924	-5.19316	2.06753e-07	1.04645e-06
Hist1h3c	1488.37	-0.710476	0.138038	-5.14697	2.64733e-07	1.32338e-06
Tbc1d10a	135.685	-0.710358	0.142963	-4.96882	6.73621e-07	3.2006e-06
Steap1	23.3379	-0.709601	0.337702	-2.10126	0.0356179	0.074047
Mapkapk2	118.241	-0.709137	0.147987	-4.79188	1.65225e-06	7.55458e-06
Irs2	39.3286	-0.708294	0.259034	-2.73437	0.00625002	0.0157801
Cry2	60.318	-0.707695	0.206171	-3.43256	0.000597922	0.00184818
Kctd2	56.3645	-0.707489	0.213924	-3.3072	0.000942341	0.00281296
Rptor	236.062	-0.707425	0.108495	-6.52033	7.01549e-11	5.03025e-10
Mcm2	2316.55	-0.707334	0.0383398	-18.4491	5.30149e-76	5.01768e-74
Ctif	27.3832	-0.706393	0.319508	-2.21088	0.0270444	0.0582094
H6pd	103.288	-0.70611	0.170979	-4.12981	3.6307e-05	0.00013727
Coasy	72.584	-0.706034	0.307758	-2.29412	0.0217837	0.0481342
Slc39a11	145.903	-0.705608	0.132782	-5.31405	1.07217e-07	5.61059e-07
Fbxw4	40.2138	-0.705572	0.260609	-2.7074	0.00678128	0.0169915
Zfp598	327.365	-0.705527	0.0923008	-7.64378	2.10941e-14	2.0262e-13
Dab2ip	268.508	-0.705358	0.103122	-6.84005	7.91672e-12	6.20617e-11
Inpp5d	349.845	-0.70531	0.0886296	-7.95794	1.7492e-15	1.83002e-14
Mgat5	29.3349	-0.705012	0.303813	-2.32055	0.0203113	0.0453253
Frmd4b	41.3432	-0.704966	0.248997	-2.83123	0.00463701	0.0120792
Ppox	55.1561	-0.704937	0.218978	-3.21922	0.0012854	0.00374258
Diap1	276.429	-0.704399	0.0978296	-7.20027	6.00952e-13	5.12723e-12
Gna15	34.6017	-0.704356	0.273851	-2.57204	0.0101101	0.0243606
Def8	197.64	-0.703281	0.12039	-5.84167	5.16806e-09	3.09844e-08
Nudt14	21.6543	-0.703225	0.350189	-2.00813	0.0446292	0.0901794
Ethe1	32.355	-0.703208	0.284578	-2.47105	0.0134716	0.0314878
Dgcr6	39.4597	-0.702971	0.258758	-2.71671	0.00659347	0.0165648
Tns3	682.569	-0.702761	0.0637545	-11.0229	2.96306e-28	6.4322e-27
Kdm4a	363.081	-0.702561	0.0874183	-8.03677	9.22354e-16	9.81608e-15
Arfip2	119.829	-0.702494	0.147396	-4.76603	1.87892e-06	8.51423e-06
Tinagl1	237.558	-0.701991	0.110427	-6.35703	2.05693e-10	1.40869e-09
Erbb2	48.1112	-0.701981	0.234132	-2.99822	0.00271561	0.00740843
B4galt2	22.3066	-0.701624	0.342123	-2.05079	0.0402872	0.0823433
Tnip1	135.462	-0.701497	0.144073	-4.86905	1.12139e-06	5.21971e-06
Agap3	157.552	-0.701467	0.132224	-5.30516	1.12577e-07	5.87378e-07
Hist1h1c	5463.04	-0.701219	0.0558014	-12.5663	3.23383e-36	9.66542e-35
Smg5	1052.47	-0.70107	0.0532017	-13.1776	1.18094e-39	3.98238e-38
Pafah2	47.397	-0.701	0.236896	-2.95911	0.00308529	0.00831313
Tmed9	291.38	-0.700774	0.096311	-7.27615	3.43476e-13	2.98977e-12
Grk6	260.251	-0.700485	0.100647	-6.95985	3.40644e-12	2.75388e-11
Itgb5	260.596	-0.700428	0.100745	-6.95245	3.58987e-12	2.89247e-11
Wbscr27	35.3451	-0.699885	0.270121	-2.591	0.00956966	0.0232082
Wdr24	101.251	-0.699603	0.159135	-4.39629	1.10118e-05	4.50141e-05
Lrp4	46.8858	-0.699349	0.233953	-2.98926	0.00279651	0.00760138
Qpctl	22.5522	-0.699234	0.337849	-2.06966	0.038484	0.0791888
6330407J23Rik	30.7204	-0.698169	0.289721	-2.4098	0.0159613	0.0366138
Zfp593	89.0856	-0.69791	0.174799	-3.99265	6.53384e-05	0.000238399
Tob2	34.9979	-0.697397	0.281267	-2.47949	0.0131571	0.0308237
Actr1b	337.594	-0.697351	0.0896988	-7.77437	7.58263e-15	7.52276e-14
Klf15	194.371	-0.697234	0.116636	-5.97784	2.26113e-09	1.40487e-08
Brsk1	80.1961	-0.697141	0.188552	-3.69734	0.000217871	0.000727277
B4galt5	453.104	-0.697057	0.0815197	-8.55078	1.22254e-17	1.47338e-16
Hes6	33.9662	-0.696913	0.273937	-2.54406	0.0109572	0.0261356
Uchl1	152.322	-0.696899	0.130728	-5.33089	9.77321e-08	5.14652e-07
Atxn7l2	30.938	-0.696745	0.303635	-2.29468	0.0217513	0.0480778
Cldn4	477.022	-0.696667	0.0777876	-8.95602	3.36605e-19	4.49134e-18
Rcor2	305.57	-0.696623	0.0953143	-7.30869	2.69753e-13	2.36839e-12
Tchp	45.4372	-0.696611	0.237032	-2.93889	0.00329394	0.00881674
Gale	112.593	-0.696214	0.159196	-4.37332	1.22368e-05	4.97784e-05
Wdr8	96.8143	-0.696038	0.163515	-4.25673	2.07442e-05	8.15351e-05
Bscl2	80.8316	-0.695804	0.180076	-3.86394	0.000111573	0.000393346
Arnt2	22.5817	-0.695672	0.352814	-1.97178	0.0486348	0.0968851
4931414P19Rik	33.4642	-0.695165	0.282537	-2.46044	0.0138768	0.0322997
Pex10	60.8395	-0.695124	0.205766	-3.37822	0.000729562	0.00221975
Samd4b	150.566	-0.695103	0.134409	-5.17157	2.3214e-07	1.16662e-06
Tead2	346.392	-0.694631	0.088282	-7.86832	3.59425e-15	3.67369e-14
Nr1h2	147.276	-0.693861	0.133067	-5.21438	1.84434e-07	9.40182e-07
Tpst2	171.483	-0.693824	0.12344	-5.62074	1.90139e-08	1.07718e-07
Thap3	24.5199	-0.69374	0.332988	-2.08338	0.0372168	0.0769881
Dhx30	626.974	-0.693639	0.0714585	-9.70688	2.81836e-22	4.40179e-21
Klc1	184.654	-0.693446	0.118046	-5.87439	4.24405e-09	2.56613e-08
Ctsd	1274.78	-0.693396	0.0501971	-13.8135	2.11408e-43	8.06817e-42
Pcif1	144.534	-0.692898	0.135062	-5.13022	2.89404e-07	1.44214e-06
Rnaseh2c	56.1298	-0.69277	0.220919	-3.13586	0.00171351	0.00488195
Stmn3	113.056	-0.692719	0.152228	-4.55055	5.35057e-06	2.28046e-05
Trmt61a	123.612	-0.69223	0.14762	-4.68926	2.74201e-06	1.21537e-05
Hapln3	33.3285	-0.692218	0.281403	-2.45988	0.0138985	0.0323364
Mad1l1	302.616	-0.691889	0.0940658	-7.35538	1.90388e-13	1.69145e-12
Arl6ip4	117.108	-0.691441	0.151395	-4.56714	4.94414e-06	2.11613e-05
Zfp787	64.6907	-0.69108	0.199899	-3.45714	0.000545939	0.00169822
Tfpt	67.7951	-0.690587	0.210021	-3.28818	0.00100836	0.00299097
Th1l	279.716	-0.69	0.0996543	-6.92394	4.39266e-12	3.52132e-11
Ogg1	77.2692	-0.689973	0.189356	-3.64378	0.000268663	0.000882102
Snrpb	1059.75	-0.689788	0.0536106	-12.8666	6.93528e-38	2.20763e-36
Polg	609.492	-0.689468	0.070977	-9.71395	2.62934e-22	4.12472e-21
Bcl9	31.3276	-0.689381	0.28756	-2.39735	0.0165141	0.0377173
Prmt7	852.863	-0.688892	0.0584482	-11.7864	4.58877e-32	1.16126e-30
Nomo1	300.517	-0.688489	0.0967335	-7.11738	1.09997e-12	9.23489e-12
Pnpla6	402.899	-0.688292	0.0819751	-8.39635	4.60567e-17	5.35957e-16
Ddx49	510.307	-0.687642	0.0769757	-8.93323	4.1373e-19	5.48433e-18
2410002I01Rik	77.9382	-0.687229	0.195938	-3.50737	0.000452559	0.00143159
Asb6	170.126	-0.68645	0.131023	-5.23917	1.61305e-07	8.2673e-07
Rab11fip4	274.283	-0.68634	0.104937	-6.54047	6.13272e-11	4.4241e-10
Rnf41	132.481	-0.686312	0.145367	-4.72123	2.34423e-06	1.04822e-05
Mccc2	90.0525	-0.685891	0.170595	-4.02058	5.80559e-05	0.000213473
Dtd1	34.6983	-0.685562	0.274272	-2.49957	0.0124343	0.0292741
5930416I19Rik	71.8307	-0.685529	0.187657	-3.65309	0.000259099	0.000852475
Pak4	406.177	-0.684984	0.0841482	-8.1402	3.94624e-16	4.32958e-15
Rxra	52.8566	-0.684699	0.230028	-2.97659	0.00291473	0.00788949
Tmed3	25.3942	-0.684682	0.321285	-2.13107	0.033083	0.0694381
Mfsd5	177.781	-0.684407	0.126626	-5.40496	6.4822e-08	3.48326e-07
Gss	345.639	-0.684249	0.0890075	-7.68754	1.4999e-14	1.4625e-13
Sfswap	150.168	-0.684237	0.134511	-5.08685	3.64055e-07	1.78903e-06
Rnd2	57.8401	-0.684227	0.21822	-3.13549	0.00171567	0.00488613
Tubb2c	2790.78	-0.684164	0.0380515	-17.9799	2.79819e-72	2.43717e-70
Tmem2	220.431	-0.683741	0.111554	-6.12927	8.82859e-10	5.73112e-09
Creb3	71.4558	-0.683283	0.190724	-3.58257	0.000340233	0.00110205
Dlgap4	77.316	-0.683281	0.184547	-3.70248	0.000213499	0.000714702
Wrnip1	186.171	-0.682125	0.125074	-5.45376	4.93153e-08	2.67838e-07
2310067B10Rik	94.0887	-0.682042	0.177113	-3.85088	0.000117695	0.000413694
Prmt6	226.55	-0.681819	0.10738	-6.34961	2.15864e-10	1.47621e-09
Kank4	45.3217	-0.681701	0.246236	-2.76849	0.00563163	0.0143773
Dguok	29.4913	-0.681029	0.292662	-2.32702	0.0199644	0.0446213
Asl	128.706	-0.680949	0.149712	-4.5484	5.40562e-06	2.30185e-05
Cdc42ep5	71.6775	-0.6806	0.194128	-3.50593	0.000455016	0.0014384
Usf1	231.795	-0.680385	0.113041	-6.01891	1.75592e-09	1.10315e-08
Nradd	40.9902	-0.679752	0.253931	-2.67692	0.00743026	0.0184612
Swap70	339.317	-0.679455	0.0898384	-7.56308	3.9363e-14	3.73055e-13
Kti12	123.719	-0.679375	0.144916	-4.68808	2.75785e-06	1.22201e-05
Prpf19	1006.88	-0.679014	0.0537959	-12.622	1.59641e-36	4.80175e-35
SNORD94	48.0495	-0.678994	0.23597	-2.87745	0.004009	0.0105595
Arl8a	53.7141	-0.678866	0.224925	-3.01819	0.00254292	0.00699106
Tmem115	129.167	-0.678769	0.142432	-4.76558	1.88314e-06	8.52791e-06
Fam38a	171.244	-0.678203	0.122726	-5.52615	3.27325e-08	1.80819e-07
Fasn	1743.22	-0.678109	0.0418356	-16.2089	4.36258e-59	2.75269e-57
Slc35e4	22.0669	-0.677326	0.340703	-1.98802	0.046809	0.0937964
Dzip1l	51.5189	-0.677153	0.229034	-2.95657	0.00311083	0.00837241
Rexo1	209.587	-0.676388	0.113386	-5.96536	2.44102e-09	1.51068e-08
Fbxl15	26.5335	-0.676354	0.316994	-2.13365	0.0328717	0.0690353
Maz	362.979	-0.675679	0.0868739	-7.7777	7.38541e-15	7.34248e-14
Daxx	255.755	-0.675543	0.10317	-6.54787	5.83629e-11	4.21883e-10
Neu1	109.437	-0.674973	0.152572	-4.42397	9.69052e-06	3.99119e-05
Mboat7	94.6499	-0.674865	0.164981	-4.09055	4.30351e-05	0.000161291
Mlf2	1003.01	-0.674793	0.0560185	-12.0459	2.03866e-33	5.48159e-32
Clic1	231.762	-0.674483	0.107333	-6.28404	3.29889e-10	2.22174e-09
Timeless	461.549	-0.67437	0.0773877	-8.71418	2.9288e-18	3.67316e-17
1700037H04Rik	141.187	-0.674141	0.135407	-4.97862	6.40399e-07	3.05502e-06
Cbx4	31.8722	-0.673896	0.306592	-2.19802	0.0279476	0.0598812
Trh	1319.85	-0.673629	0.0521842	-12.9087	4.02161e-38	1.28882e-36
Cbs	41.0011	-0.673069	0.249303	-2.6998	0.00693811	0.0173416
March9	24.5162	-0.67302	0.324403	-2.07464	0.0380196	0.0783288
Zfhx2	93.9919	-0.672299	0.17755	-3.78653	0.000152766	0.000526285
Hk2	1009.62	-0.67206	0.0531291	-12.6495	1.12522e-36	3.41342e-35
Aarsd1	303.74	-0.671764	0.0935011	-7.18456	6.74243e-13	5.73531e-12
Gabarapl2	911.181	-0.671633	0.0568566	-11.8128	3.35398e-32	8.59504e-31
D4Ertd22e	406.146	-0.671353	0.0828804	-8.10026	5.48419e-16	5.9389e-15
Rwdd2b	30.0034	-0.670232	0.291867	-2.29636	0.0216552	0.0478951
Rrp1	745.103	-0.670129	0.0611014	-10.9675	5.47742e-28	1.17644e-26
Tfip11	153.169	-0.669894	0.130584	-5.12999	2.89759e-07	1.4434e-06
Tubgcp6	209.106	-0.669793	0.112803	-5.93775	2.88964e-09	1.77748e-08
2310011J03Rik	91.3739	-0.669489	0.170002	-3.93812	8.21212e-05	0.000295383
Ttyh3	44.4229	-0.668848	0.241979	-2.76408	0.00570843	0.014542
Zfp692	33.7302	-0.668179	0.283062	-2.36054	0.0182485	0.0412158
Nucb1	246.381	-0.667719	0.103959	-6.42292	1.33686e-10	9.30816e-10
Fpgs	273.297	-0.667564	0.101871	-6.55304	5.63791e-11	4.07958e-10
Aldh4a1	219.14	-0.666859	0.113576	-5.87146	4.31963e-09	2.60961e-08
Cyb561	53.2493	-0.666503	0.227414	-2.93079	0.00338097	0.00903437
Atg4d	245.524	-0.665986	0.106604	-6.2473	4.176e-10	2.78602e-09
Fkbp8	1295.18	-0.665785	0.0473607	-14.0577	6.90521e-45	2.78504e-43
Btbd2	143.715	-0.665711	0.138697	-4.79974	1.58874e-06	7.2759e-06
Psmd3	582.521	-0.665667	0.068952	-9.65406	4.72479e-22	7.27525e-21
Vat1	939.021	-0.665154	0.056744	-11.722	9.83108e-32	2.46593e-30
Epha2	383.835	-0.664748	0.0833173	-7.97852	1.48099e-15	1.554e-14
Dvl1	168.298	-0.664675	0.127601	-5.209	1.89866e-07	9.65791e-07
Ncaph2	1139.61	-0.664565	0.0536315	-12.3913	2.91225e-35	8.4035e-34
Psmd13	670.429	-0.664346	0.066947	-9.92346	3.29143e-23	5.41464e-22
Trp53i11	33.4007	-0.664226	0.280416	-2.36871	0.01785	0.0404238
Snx29	38.2662	-0.663812	0.257948	-2.57343	0.0100696	0.0242796
Mocs3	59.2941	-0.663688	0.207023	-3.20587	0.00134654	0.00390301
Adap2	23.8359	-0.663607	0.328709	-2.01883	0.0435053	0.0881847
2410001C21Rik	208.214	-0.663604	0.115884	-5.72645	1.02555e-08	5.97691e-08
Cuedc2	209.34	-0.663547	0.115589	-5.74059	9.43478e-09	5.5099e-08
Urm1	197.265	-0.663023	0.11673	-5.67997	1.34721e-08	7.77496e-08
D10Jhu81e	130.569	-0.662987	0.140905	-4.70519	2.53629e-06	1.12948e-05
Map4k4	499.317	-0.662968	0.0760677	-8.7155	2.89488e-18	3.63705e-17
Tubb2a	231.342	-0.662795	0.109536	-6.05093	1.44016e-09	9.13584e-09
Uhrf1bp1	301.46	-0.662755	0.0952649	-6.95697	3.47663e-12	2.80442e-11
Nhej1	23.7639	-0.662444	0.337299	-1.96397	0.0495341	0.0984505
H2-D1	87.1284	-0.661544	0.172321	-3.83902	0.000123526	0.000432799
Cnpy3	176.942	-0.661284	0.124178	-5.3253	1.00788e-07	5.30351e-07
C2cd2l	34.8049	-0.661053	0.275515	-2.39934	0.0164247	0.0375615
Dock6	270.837	-0.660301	0.0981198	-6.72954	1.702e-11	1.29284e-10
Flot1	76.6387	-0.660022	0.186774	-3.53381	0.000409617	0.0013077
Arhgap30	104.842	-0.659949	0.162776	-4.05433	5.02773e-05	0.000186613
Cobra1	327.187	-0.659896	0.0908168	-7.26624	3.6964e-13	3.21358e-12
Irgq	56.0986	-0.659855	0.21542	-3.0631	0.00219054	0.00610863
Tesk2	46.1357	-0.659798	0.244064	-2.70338	0.00686372	0.0171678
Maf1	268.589	-0.659726	0.099868	-6.60598	3.94906e-11	2.9019e-10
Gorasp1	71.7035	-0.659466	0.190644	-3.45914	0.000541895	0.00168749
Rnf187	405.282	-0.659315	0.0847389	-7.78054	7.22129e-15	7.20454e-14
Mtmr14	268.847	-0.658723	0.100046	-6.58418	4.57394e-11	3.34895e-10
Ahi1	39.0924	-0.658553	0.267957	-2.45768	0.0139839	0.0325031
Fbxo44	41.954	-0.65786	0.2508	-2.62305	0.00871469	0.0213278
Padi4	26.5256	-0.657629	0.325982	-2.01738	0.0436562	0.0884652
P2rx4	37.0318	-0.657228	0.264249	-2.48715	0.0128769	0.0302222
Sept1	1040.17	-0.657211	0.0526279	-12.4879	8.69399e-36	2.55546e-34
BC048355	89.0103	-0.657179	0.170877	-3.84593	0.000120098	0.000421412
Cdr2l	55.981	-0.657129	0.213958	-3.0713	0.00213126	0.00596274
Rps6kc1	193.782	-0.656942	0.117414	-5.59511	2.20481e-08	1.23967e-07
Gon4l	270.164	-0.656295	0.103303	-6.35313	2.10974e-10	1.44416e-09
Coq4	60.7937	-0.656235	0.203872	-3.21886	0.00128702	0.00374652
Zfyve21	96.6579	-0.656107	0.163341	-4.01679	5.89952e-05	0.000216871
Cadm4	59.3657	-0.655942	0.208153	-3.15124	0.00162578	0.00465085
Ncapd2	719.88	-0.655838	0.0637001	-10.2957	7.36707e-25	1.32729e-23
Frs3	32.9693	-0.655661	0.281672	-2.32775	0.0199254	0.0445692
Nr4a1	57.4963	-0.655262	0.218465	-2.99939	0.00270525	0.0073816
C130039O16Rik	108.308	-0.655224	0.153729	-4.26219	2.02429e-05	7.96531e-05
Rpap1	282.253	-0.655088	0.0974354	-6.72331	1.77645e-11	1.34868e-10
BC024978	28.2698	-0.654651	0.319009	-2.05214	0.0401564	0.0821233
Trub2	288.033	-0.6546	0.100696	-6.50077	7.99096e-11	5.69803e-10
Ssbp4	281.715	-0.654202	0.102259	-6.39748	1.57957e-10	1.09285e-09
1700021K19Rik	111.638	-0.653585	0.160245	-4.07866	4.52954e-05	0.000169226
Gm17296	86.6648	-0.653329	0.177255	-3.68581	0.000227979	0.000758169
Atp5d	440.018	-0.652952	0.0803314	-8.12823	4.3559e-16	4.76064e-15
Trnau1ap	116.682	-0.652902	0.151733	-4.30297	1.68524e-05	6.72059e-05
Fscn1	1450.28	-0.652829	0.0469259	-13.9119	5.36188e-44	2.10866e-42
Get4	259.826	-0.652325	0.105612	-6.1766	6.5495e-10	4.29484e-09
Nfe2l1	1104.74	-0.652144	0.0540894	-12.0568	1.78653e-33	4.81279e-32
Pfas	1171.5	-0.65214	0.0498807	-13.074	4.63678e-39	1.54165e-37
Cope	516.336	-0.651634	0.0740035	-8.80545	1.30329e-18	1.67447e-17
Marcksl1	632.605	-0.651216	0.0695099	-9.36868	7.34444e-21	1.06288e-19
Hist1h2bb	1372.81	-0.651206	0.0478099	-13.6207	3.01597e-42	1.11215e-40
Bspry	23.3774	-0.651155	0.329389	-1.97686	0.0480577	0.0959464
Lmnb1	1107.34	-0.650425	0.051036	-12.7444	3.34814e-37	1.03785e-35
Tcof1	484.347	-0.650393	0.0760092	-8.55676	1.1608e-17	1.40373e-16
Vamp8	76.9526	-0.649566	0.184534	-3.52003	0.0004315	0.00137047
Ubtd1	30.6765	-0.649232	0.29973	-2.16605	0.0303071	0.0643539
Fxr2	694.567	-0.649107	0.064085	-10.1288	4.11502e-24	7.15942e-23
Apitd1	45.5517	-0.648643	0.249001	-2.60499	0.00918778	0.0223814
Gadd45gip1	224.053	-0.64846	0.112953	-5.74099	9.41247e-09	5.49913e-08
Ltbp4	229.17	-0.648431	0.107716	-6.01983	1.74595e-09	1.09781e-08
Pask	216.094	-0.647821	0.113237	-5.72094	1.05934e-08	6.1612e-08
Exosc7	182.357	-0.647686	0.118942	-5.4454	5.16883e-08	2.79763e-07
Reep1	59.4403	-0.647373	0.206046	-3.14188	0.00167866	0.00479035
Rcc1	548.943	-0.647358	0.0730735	-8.85899	8.07409e-19	1.0526e-17
Bai2	40.7378	-0.647219	0.25082	-2.58042	0.00986814	0.0238383
5031439G07Rik	171.777	-0.647039	0.122798	-5.26914	1.37061e-07	7.08097e-07
Zfp653	33.8939	-0.64681	0.291358	-2.21998	0.02642	0.057021
Ndufb7	470.624	-0.646786	0.0820052	-7.88714	3.092e-15	3.17635e-14
Pigv	26.9424	-0.646269	0.307071	-2.10462	0.035324	0.0735222
Ubxn11	50.1061	-0.645528	0.248132	-2.60155	0.00928026	0.0225718
Tcirg1	48.7611	-0.645448	0.228949	-2.81917	0.00481476	0.0125032
Pabpn1	45.2091	-0.645417	0.23853	-2.70581	0.00681379	0.0170549
H2afy	605.453	-0.64515	0.0683847	-9.43414	3.94221e-21	5.78775e-20
Slc30a2	167.119	-0.644448	0.124603	-5.172	2.316e-07	1.16431e-06
Lypla2	95.21	-0.644279	0.167855	-3.83831	0.000123882	0.000433832
Ak2	790.662	-0.644113	0.0646952	-9.95612	2.37146e-23	3.93773e-22
Use1	529.832	-0.643261	0.0718965	-8.94704	3.65141e-19	4.8584e-18
Phf1	27.9648	-0.642834	0.309767	-2.07522	0.0379663	0.0782304
Tln2	268.275	-0.642724	0.0993146	-6.4716	9.69728e-11	6.86987e-10
Trib3	117.767	-0.642661	0.149231	-4.30647	1.65881e-05	6.62077e-05
Trp53i13	27.2078	-0.642475	0.317259	-2.02508	0.0428588	0.0869984
0610007P22Rik	136.639	-0.642403	0.139458	-4.60643	4.09645e-06	1.77471e-05
Tmc6	131.466	-0.642328	0.146003	-4.3994	1.08549e-05	4.44113e-05
March8	92.1624	-0.642154	0.177632	-3.61507	0.000300264	0.000979514
Rdm1	201.802	-0.641701	0.113555	-5.65104	1.59482e-08	9.14815e-08
Ubxn6	201.452	-0.641693	0.114026	-5.62763	1.82704e-08	1.03712e-07
Sidt2	85.5526	-0.641645	0.177311	-3.61876	0.00029602	0.000967003
Epb4.9	244.483	-0.641381	0.105234	-6.09483	1.09552e-09	7.02959e-09
4933439F18Rik	162.351	-0.641326	0.126429	-5.07261	3.92391e-07	1.91831e-06
Pwp2	564	-0.641221	0.0715925	-8.95653	3.35047e-19	4.47475e-18
Ikbkb	81.1163	-0.640999	0.176305	-3.63573	0.000277195	0.000908643
Zer1	26.3458	-0.640518	0.310817	-2.06075	0.0393264	0.0807517
Rfxank	62.2906	-0.639556	0.212698	-3.00688	0.00263947	0.00723269
Rps6ka1	273.171	-0.639521	0.0979595	-6.52842	6.64671e-11	4.78758e-10
Flad1	81.4934	-0.639326	0.179579	-3.56013	0.000370668	0.00119301
Slc31a2	32.3296	-0.639315	0.286571	-2.23091	0.0256872	0.055685
Lrwd1	455.489	-0.639231	0.078464	-8.14681	3.73656e-16	4.11224e-15
Khnyn	145.422	-0.639036	0.138998	-4.59745	4.27691e-06	1.84838e-05
Tomm40	608.899	-0.638843	0.0681684	-9.37154	7.14835e-21	1.03556e-19
Hras1	184.874	-0.638728	0.121139	-5.2727	1.3443e-07	6.95265e-07
Tubb6	252.784	-0.638228	0.103278	-6.17971	6.42197e-10	4.21901e-09
Samd1	351.19	-0.638224	0.0902196	-7.07412	1.50399e-12	1.25086e-11
Usf2	226.908	-0.638201	0.112918	-5.65188	1.587e-08	9.10697e-08
Srf	160.577	-0.637475	0.126665	-5.03278	4.83424e-07	2.33919e-06
1810027O10Rik	190.163	-0.637182	0.117017	-5.44521	5.17437e-08	2.79849e-07
Rilpl1	30.9089	-0.636342	0.294824	-2.15838	0.0308983	0.0654917
Sgsm2	40.5202	-0.63577	0.255661	-2.48677	0.012891	0.0302502
Tab1	79.6913	-0.63569	0.180533	-3.52119	0.000429609	0.00136538
Samm50	777.973	-0.635533	0.0608437	-10.4453	1.53905e-25	2.90944e-24
Stard3	99.5553	-0.635214	0.163591	-3.88294	0.000103201	0.000365645
Cdk10	77.4543	-0.634716	0.182534	-3.47725	0.000506578	0.00158482
Lats2	30.3177	-0.63455	0.29105	-2.18021	0.0292421	0.0623817
1300001I01Rik	366.253	-0.634164	0.0877524	-7.22674	4.94723e-13	4.25672e-12
Mapkbp1	45.9526	-0.634161	0.235225	-2.69597	0.00701841	0.01753
Aldh1b1	81.5181	-0.633737	0.178351	-3.55331	0.000380413	0.00122188
Chmp1a	371.07	-0.633424	0.0861407	-7.35336	1.9328e-13	1.71392e-12
Plekha7	491.346	-0.63261	0.0797106	-7.93634	2.0823e-15	2.17052e-14
Znf512b	84.9665	-0.632607	0.176808	-3.57793	0.000346331	0.00112001
Ccdc123	92.9639	-0.632362	0.168571	-3.75131	0.000175913	0.000598761
Dpm3	47.3221	-0.632329	0.236693	-2.67152	0.0075509	0.0187151
Plxnb2	401.828	-0.632283	0.0864673	-7.31239	2.62433e-13	2.30697e-12
Anxa6	238.391	-0.632244	0.110507	-5.72131	1.05708e-08	6.15058e-08
Actn4	878.981	-0.632212	0.0573364	-11.0264	2.85164e-28	6.1998e-27
Mob3a	41.1068	-0.632176	0.247971	-2.5494	0.010791	0.0257695
Slc12a9	44.3537	-0.632049	0.243836	-2.59211	0.00953906	0.0231379
2310033P09Rik	50.4328	-0.63173	0.223309	-2.82895	0.00467003	0.0121563
Dnase2a	333.342	-0.631607	0.0907511	-6.95978	3.40816e-12	2.75388e-11
Bop1	536.34	-0.631233	0.0716286	-8.81258	1.22298e-18	1.57842e-17
Urb1	315.967	-0.631099	0.0925524	-6.81883	9.17857e-12	7.16766e-11
Tbc1d2b	74.6346	-0.631055	0.191318	-3.29847	0.000972138	0.0028946
Bag6	797.085	-0.630529	0.0631358	-9.98687	1.73985e-23	2.89913e-22
Hira	258.43	-0.629825	0.102824	-6.12526	9.05344e-10	5.85566e-09
Rps6ka2	153.23	-0.6296	0.133341	-4.72173	2.33852e-06	1.046e-05
Pdcd11	784.345	-0.629333	0.0607759	-10.355	3.97262e-25	7.29615e-24
R3hcc1	199.391	-0.629271	0.118415	-5.31412	1.07176e-07	5.61052e-07
Scly	65.4951	-0.62885	0.19882	-3.16291	0.00156199	0.004479
Erf	781.283	-0.62862	0.06312	-9.95912	2.30096e-23	3.82514e-22
Hgs	152.58	-0.628501	0.138323	-4.54373	5.52672e-06	2.3513e-05
Ptprf	317.339	-0.628461	0.0939056	-6.69248	2.19422e-11	1.65347e-10
Nxn	130.312	-0.628358	0.144616	-4.345	1.39276e-05	5.61895e-05
E4f1	99.3595	-0.628207	0.164619	-3.81612	0.000135566	0.000471839
Sf3b5	311.695	-0.627627	0.0941548	-6.6659	2.63046e-11	1.96758e-10
Ankrd52	65.1979	-0.6274	0.209117	-3.00024	0.00269766	0.00736514
Usp36	144.719	-0.627361	0.133513	-4.69888	2.61588e-06	1.16346e-05
Nipal3	75.4028	-0.627019	0.184484	-3.39878	0.000676874	0.00207148
Coq2	115.277	-0.626826	0.156783	-3.99803	6.38708e-05	0.000233344
Gm7325	129.786	-0.626793	0.141881	-4.41775	9.97323e-06	4.09931e-05
Pnma2	52.1032	-0.626143	0.220772	-2.83615	0.00456603	0.0119074
Scamp4	71.2163	-0.625833	0.205664	-3.04298	0.00234245	0.00648512
Hspb1	1299.29	-0.625827	0.049633	-12.6091	1.88147e-36	5.63527e-35
Rhob	160.632	-0.625638	0.130714	-4.78632	1.69869e-06	7.75196e-06
Dus1l	376.59	-0.625142	0.0849427	-7.35957	1.84501e-13	1.64327e-12
Unc119	51.4859	-0.625005	0.222418	-2.81005	0.00495337	0.0128303
Zfp13	95.6722	-0.624597	0.163871	-3.81152	0.000138114	0.000479767
Leng1	29.4963	-0.624443	0.298464	-2.09219	0.0364214	0.0755847
Gm9786	80.357	-0.624324	0.179698	-3.47431	0.000512178	0.00159951
Alkbh7	88.5248	-0.624171	0.172247	-3.6237	0.000290413	0.00094978
Rdh13	219.529	-0.623976	0.109642	-5.69104	1.26268e-08	7.30195e-08
Mpv17l2	78.0117	-0.62382	0.18121	-3.44252	0.000576311	0.00178449
Pink1	116.942	-0.62337	0.153254	-4.06756	4.75078e-05	0.000177119
Rnf10	644.067	-0.623216	0.065618	-9.49764	2.14695e-21	3.20735e-20
Stk10	76.6462	-0.623208	0.186284	-3.34548	0.0008214	0.00247746
Wdr33	594.921	-0.623054	0.0689897	-9.03111	1.69932e-19	2.29545e-18
Slc35c2	153.549	-0.622706	0.139456	-4.46524	7.99791e-06	3.3298e-05
Adad2	28.6309	-0.622448	0.307419	-2.02475	0.0428929	0.0870551
Acbd6	98.0755	-0.62216	0.166192	-3.74362	0.000181391	0.000615785
Sema5b	51.2384	-0.621833	0.223073	-2.78758	0.00531028	0.0136601
Lrig1	151.848	-0.621223	0.131089	-4.73894	2.14837e-06	9.65202e-06
Zfp516	265.397	-0.620676	0.102131	-6.07728	1.22236e-09	7.79597e-09
Pacsin1	32.9203	-0.620672	0.277524	-2.23646	0.0253217	0.055027
Slc16a3	805.152	-0.620352	0.0612889	-10.1218	4.4239e-24	7.67801e-23
Mrpl55	66.911	-0.620305	0.197003	-3.14871	0.00163993	0.00469019
Kif3c	52.8155	-0.620251	0.221694	-2.79778	0.00514558	0.0132773
Prdx5	189.376	-0.620249	0.11859	-5.2302	1.69323e-07	8.6595e-07
Rgs19	36.4873	-0.619595	0.267918	-2.31263	0.0207431	0.0461872
Fmnl3	79.4462	-0.619228	0.186312	-3.32361	0.000888599	0.00265924
Man2c1	204.878	-0.618013	0.114734	-5.38649	7.18467e-08	3.84184e-07
Safb2	106.624	-0.617573	0.160894	-3.83839	0.000123842	0.000433798
Fbrsl1	95.825	-0.617473	0.162768	-3.79359	0.000148484	0.000512405
Ndufa8	154.595	-0.617135	0.130521	-4.72823	2.26481e-06	1.01495e-05
Slc45a3	35.8183	-0.616384	0.27385	-2.25081	0.0243976	0.0532718
Unc119b	337.391	-0.616053	0.0888141	-6.93643	4.02134e-12	3.23095e-11
Cdyl2	284.319	-0.616034	0.0963886	-6.39115	1.64639e-10	1.13631e-09
Kdm5c	764.413	-0.615959	0.0618712	-9.95551	2.38594e-23	3.95715e-22
Wdr31	31.7309	-0.615877	0.283901	-2.16934	0.0300572	0.063871
Fam98c	70.829	-0.61554	0.200856	-3.06458	0.00217978	0.00608342
Mycl1	106.611	-0.615076	0.156155	-3.93887	8.18653e-05	0.000294611
Tars2	287.417	-0.614721	0.098195	-6.26021	3.84471e-10	2.5759e-09
Dgkq	91.7218	-0.614604	0.168186	-3.65431	0.000257873	0.000848638
Pnkp	107.463	-0.614552	0.160176	-3.83673	0.000124684	0.000436319
Serhl	32.5895	-0.614172	0.295572	-2.07791	0.0377177	0.0778311
Srebf2	644.529	-0.614161	0.0654281	-9.38681	6.18461e-21	8.97781e-20
Itga9	61.4495	-0.614045	0.205085	-2.9941	0.0027526	0.00749495
Prpf40b	113.835	-0.61397	0.150345	-4.08374	4.43168e-05	0.000165832
Cdc34	771.641	-0.613951	0.0614153	-9.99672	1.57531e-23	2.63424e-22
Cdk9	211.47	-0.613888	0.110461	-5.55753	2.73627e-08	1.52221e-07
Eif6	745.845	-0.6137	0.0640814	-9.57689	1.00015e-21	1.51538e-20
1700019E19Rik	29.5795	-0.613105	0.297116	-2.06352	0.039063	0.0802572
Atf5	108.908	-0.612971	0.155724	-3.93626	8.2762e-05	0.00029748
Tspo	75.8918	-0.612849	0.184022	-3.3303	0.000867539	0.0026028
5830415F09Rik	84.2268	-0.612821	0.17435	-3.51488	0.00043995	0.00139419
Abl1	501.041	-0.612796	0.0734663	-8.34119	7.35462e-17	8.41366e-16
Itpr1	167.715	-0.612754	0.126161	-4.85691	1.1923e-06	5.52992e-06
Mnt	50.0748	-0.612167	0.225497	-2.71474	0.00663274	0.0166428
Shroom3	69.9346	-0.612026	0.190872	-3.20647	0.00134376	0.00389733
Dnmbp	98.0127	-0.611727	0.163213	-3.74803	0.000178231	0.000605927
Zdhhc12	85.4005	-0.61145	0.174768	-3.49864	0.00046764	0.0014747
Pigo	122.231	-0.610189	0.143807	-4.2431	2.20455e-05	8.61492e-05
Pisd-ps1	124.638	-0.609926	0.154898	-3.93761	8.22977e-05	0.000295942
D8Ertd738e	304.296	-0.609713	0.0936215	-6.51254	7.38925e-11	5.28756e-10
Cwc25	121.233	-0.609522	0.150767	-4.0428	5.28175e-05	0.000195223
Trim8	280.144	-0.609514	0.101806	-5.987	2.13742e-09	1.33316e-08
Cog8	261.353	-0.609389	0.102933	-5.92024	3.21482e-09	1.96727e-08
Tspan9	133.907	-0.609316	0.138359	-4.40388	1.06334e-05	4.35425e-05
Osbpl10	116.397	-0.609068	0.150831	-4.03809	5.3888e-05	0.00019892
Kcnh2	28.0047	-0.609006	0.309603	-1.96706	0.0491768	0.0978093
Sash1	137.883	-0.607974	0.137266	-4.42918	9.45919e-06	3.90044e-05
Brd9	150.412	-0.607759	0.137396	-4.42341	9.71554e-06	4.00034e-05
Setd6	165.234	-0.606924	0.124982	-4.85609	1.19724e-06	5.55103e-06
Rrp12	381.814	-0.606841	0.0836772	-7.25217	4.10146e-13	3.5592e-12
Krt8	131.916	-0.606647	0.144798	-4.1896	2.7945e-05	0.000107313
Dus3l	212.829	-0.606404	0.112037	-5.41256	6.21297e-08	3.34238e-07
Fam53c	124.12	-0.605991	0.146051	-4.14917	3.33682e-05	0.000126767
Tns1	154.183	-0.605743	0.130865	-4.62876	3.67855e-06	1.6005e-05
Ralb	309.813	-0.605712	0.095848	-6.31951	2.624e-10	1.77819e-09
2310046K01Rik	40.6914	-0.605475	0.25117	-2.41061	0.0159257	0.036544
B3gnt7	198.24	-0.605181	0.117	-5.17249	2.30991e-07	1.16167e-06
Crat	55.4677	-0.604873	0.219592	-2.75454	0.00587755	0.0149193
Smad7	429.149	-0.604154	0.0823846	-7.33333	2.24498e-13	1.98333e-12
Fn3krp	43.8506	-0.604073	0.246788	-2.44773	0.0143758	0.0332778
Maff	48.0123	-0.603869	0.235411	-2.56517	0.0103125	0.0247769
Tom1l2	36.9509	-0.603816	0.263802	-2.2889	0.0220851	0.0487168
Rpa2	474.49	-0.603238	0.0761592	-7.92075	2.36073e-15	2.45174e-14
Tbcd	601.203	-0.602894	0.0705715	-8.54302	1.30754e-17	1.57448e-16
Spry4	99.92	-0.602378	0.15951	-3.77643	0.000159093	0.000545968
Fanca	191.669	-0.602254	0.117425	-5.12884	2.91529e-07	1.45153e-06
2510039O18Rik	369.863	-0.602201	0.0856322	-7.03241	2.03003e-12	1.67366e-11
Tead4	145.627	-0.601984	0.133233	-4.51829	6.23407e-06	2.63565e-05
Hist1h4f	1442.79	-0.601929	0.046186	-13.0327	7.97168e-39	2.63809e-37
Gltscr2	1089.98	-0.601765	0.0523151	-11.5027	1.27842e-30	3.03508e-29
Gart	1463.55	-0.601671	0.0457353	-13.1555	1.58197e-39	5.3095e-38
Nespas	60.2826	-0.601379	0.210534	-2.85644	0.00428418	0.0112322
Ptov1	243.066	-0.601105	0.10598	-5.67187	1.4125e-08	8.13852e-08
Zscan20	86.1146	-0.6006	0.174686	-3.43817	0.00058567	0.00181228
Copg	809.881	-0.60012	0.0607284	-9.88204	4.98109e-23	8.10041e-22
Hist3h2ba	110.101	-0.59994	0.154679	-3.87861	0.000105053	0.00037193
Xrcc1	243.472	-0.59967	0.108003	-5.55233	2.81888e-08	1.56571e-07
Slc24a6	189.082	-0.599483	0.117573	-5.0988	3.41813e-07	1.68556e-06
Cabin1	141.058	-0.599436	0.138245	-4.33606	1.45061e-05	5.83408e-05
Camk1	35.9276	-0.598855	0.272526	-2.19742	0.0279902	0.0599633
Tada3	158.755	-0.598792	0.129592	-4.62058	3.82671e-06	1.66191e-05
Fam134a	110.525	-0.59848	0.156474	-3.82478	0.000130888	0.00045679
Arfgap1	234.351	-0.598386	0.10565	-5.66387	1.47997e-08	8.52031e-08
Kcnj12	63.1281	-0.598052	0.210859	-2.83626	0.00456448	0.0119056
Cgnl1	129.306	-0.598022	0.143335	-4.1722	3.01674e-05	0.000115348
Wdtc1	294.972	-0.597496	0.0938803	-6.36444	1.95998e-10	1.34554e-09
Nup210	543.917	-0.597027	0.0725382	-8.23052	1.86395e-16	2.08531e-15
Fam83d	130.219	-0.596713	0.140594	-4.24423	2.19347e-05	8.58342e-05
Limk2	342.902	-0.596239	0.0879979	-6.7756	1.23887e-11	9.55881e-11
Cdc25b	88.572	-0.595993	0.168897	-3.52874	0.00041755	0.00133063
Psmb5	468.629	-0.595926	0.0767879	-7.76067	8.44819e-15	8.35812e-14
CT025673.1	383.892	-0.595915	0.0876365	-6.79985	1.04727e-11	8.1469e-11
Mvd	114.241	-0.595779	0.148881	-4.00171	6.28854e-05	0.000230099
Aldh18a1	423.234	-0.59568	0.0816982	-7.29123	3.07133e-13	2.68496e-12
Ndufaf3	59.2112	-0.595554	0.207383	-2.87176	0.00408196	0.0107357
0610011L14Rik	157.49	-0.595074	0.132364	-4.49573	6.93324e-06	2.90872e-05
Acad8	117.188	-0.595047	0.1488	-3.99897	6.36189e-05	0.000232483
A830007P12Rik	45.8302	-0.594848	0.240532	-2.47305	0.0133966	0.0313486
A430005L14Rik	145.043	-0.594415	0.135395	-4.39021	1.13239e-05	4.625e-05
Gtpbp2	67.7251	-0.594151	0.196436	-3.02466	0.0024891	0.00686571
4930572J05Rik	38.9624	-0.59356	0.255884	-2.31964	0.0203601	0.0454271
Spg7	265.803	-0.593554	0.100874	-5.88411	4.00203e-09	2.42807e-08
Cbx6	140.611	-0.593317	0.13625	-4.35461	1.33306e-05	5.39647e-05
Nck2	56.2043	-0.593176	0.212221	-2.79508	0.00518863	0.0133787
Fam113b	145.201	-0.593023	0.135451	-4.37814	1.19696e-05	4.87473e-05
Atg2a	201.618	-0.592758	0.115778	-5.11977	3.05912e-07	1.51801e-06
Lphn1	488.795	-0.592647	0.07477	-7.92627	2.25823e-15	2.34701e-14
Tinf2	162.836	-0.592615	0.127627	-4.64335	3.42805e-06	1.49794e-05
Capn1	181.295	-0.592007	0.119999	-4.93343	8.07981e-07	3.80335e-06
Nsun5	118.286	-0.591849	0.146278	-4.04607	5.20857e-05	0.000192719
Pdia5	68.1256	-0.591836	0.198769	-2.97751	0.002906	0.00787037
Sesn2	267.449	-0.591421	0.103284	-5.72616	1.02727e-08	5.98446e-08
Ank2	41.7123	-0.591417	0.249606	-2.3694	0.017817	0.0403619
Lrrc33	29.8518	-0.591282	0.295847	-1.99861	0.0456505	0.0918639
Dgcr14	151.222	-0.590648	0.131419	-4.49439	6.97686e-06	2.92443e-05
Men1	251.076	-0.590188	0.104618	-5.64139	1.68686e-08	9.64102e-08
Rasa4	172.577	-0.59017	0.126072	-4.6812	2.852e-06	1.26097e-05
Tatdn2	212.117	-0.590077	0.110219	-5.35368	8.61818e-08	4.56538e-07
Rab40c	75.989	-0.589268	0.19114	-3.08292	0.00204983	0.00576266
Suv420h2	193.098	-0.588864	0.125689	-4.6851	2.79823e-06	1.23874e-05
Jub	235.539	-0.588729	0.115095	-5.11517	3.13466e-07	1.55173e-06
Kazn	127.844	-0.588529	0.141663	-4.15443	3.26094e-05	0.000124017
Tcfeb	310.615	-0.588486	0.0964758	-6.09983	1.06184e-09	6.82743e-09
Smyd5	360.136	-0.588436	0.0922558	-6.37831	1.79051e-10	1.23338e-09
Atf6b	174.534	-0.588015	0.123546	-4.7595	1.94072e-06	8.76349e-06
Akap1	890.842	-0.587652	0.0565925	-10.3839	2.93479e-25	5.43223e-24
Gprasp2	68.1664	-0.587472	0.196071	-2.99622	0.00273351	0.00744725
Tsta3	192.748	-0.5865	0.115815	-5.06412	4.103e-07	1.9983e-06
Mprip	498.948	-0.586382	0.0736198	-7.96501	1.6521e-15	1.72971e-14
Gm10060	38.9889	-0.586374	0.25408	-2.30783	0.0210086	0.0467051
Mfn2	71.2342	-0.585748	0.190837	-3.06937	0.00214511	0.00599728
Galnt10	67.6572	-0.585498	0.196278	-2.98301	0.00285431	0.00773923
Prpsap1	107.51	-0.585394	0.156236	-3.74687	0.000179056	0.000608437
Tbc1d9b	132.686	-0.585199	0.140888	-4.15363	3.27238e-05	0.00012441
Csnk1g2	450.036	-0.585148	0.079623	-7.34899	1.99716e-13	1.76879e-12
Trip10	213.607	-0.585064	0.109586	-5.33885	9.35396e-08	4.93124e-07
Oraov1	36.3846	-0.585005	0.272427	-2.14738	0.0317629	0.067044
Chd4	1628.12	-0.584969	0.0426843	-13.7045	9.53875e-43	3.58118e-41
Fdx1l	71.4835	-0.584612	0.190692	-3.06574	0.00217132	0.00606219
Man1b1	332.398	-0.583979	0.0918356	-6.35896	2.03121e-10	1.39242e-09
E2f1	119.468	-0.583888	0.147345	-3.96273	7.40988e-05	0.000268021
AU040320	53.269	-0.583615	0.230525	-2.53168	0.0113518	0.0269908
Mybl2	1954.84	-0.583586	0.0403774	-14.4533	2.38967e-47	1.05035e-45
Zscan29	34.4552	-0.583397	0.280375	-2.08077	0.0374548	0.07739
1700017B05Rik	40.3363	-0.583216	0.251974	-2.31459	0.0206355	0.0459764
2210016L21Rik	83.6044	-0.583128	0.176553	-3.30284	0.000957096	0.0028522
Mecr	91.5386	-0.582968	0.172662	-3.37636	0.000734516	0.00223296
Lasp1	883.456	-0.582853	0.0564977	-10.3164	5.94068e-25	1.07851e-23
4930455C21Rik	77.1557	-0.582681	0.184253	-3.16239	0.00156477	0.00448518
Mrps27	250.015	-0.582678	0.10233	-5.6941	1.24022e-08	7.17497e-08
Clasrp	105.867	-0.582637	0.158307	-3.68043	0.00023284	0.000773429
Dcaf5	105.39	-0.582591	0.160502	-3.62981	0.000283633	0.00092889
Hemk1	95.9181	-0.582435	0.166377	-3.50069	0.000464052	0.00146403
Pou5f1	4527.19	-0.582225	0.0301413	-19.3165	3.90003e-83	4.01223e-81
Ube2s	956.204	-0.582132	0.0562909	-10.3415	4.57355e-25	8.36735e-24
Hist2h2ac	318.931	-0.581998	0.0962996	-6.04361	1.50701e-09	9.53008e-09
Adsl	440.987	-0.581918	0.0805924	-7.2205	5.17949e-13	4.44578e-12
Amt	611.529	-0.581896	0.0665557	-8.74299	2.27017e-18	2.86996e-17
BC002230	171.343	-0.581864	0.122334	-4.75636	1.97115e-06	8.88958e-06
Nynrin	253.792	-0.581822	0.101723	-5.71966	1.06739e-08	6.20321e-08
Mrpl34	174.809	-0.581679	0.126595	-4.5948	4.33158e-06	1.8703e-05
Ccbl1	33.3319	-0.581577	0.280934	-2.07016	0.0384378	0.0791215
Lrp5	132.054	-0.581542	0.140872	-4.12817	3.65664e-05	0.000138214
Epb4.1l1	234.023	-0.581535	0.105636	-5.50511	3.68931e-08	2.02855e-07
D6Wsu116e	735.14	-0.581464	0.0621294	-9.35892	8.0557e-21	1.15991e-19
Ppp6r2	69.2388	-0.581443	0.192615	-3.01869	0.00253872	0.00698357
Baiap2	59.4897	-0.581145	0.213828	-2.71782	0.0065714	0.0165181
Anapc2	208.733	-0.581051	0.114412	-5.07858	3.8027e-07	1.86419e-06
Pomt2	108.117	-0.580961	0.157392	-3.69117	0.000223225	0.000743925
Lama1	401.084	-0.580917	0.0816828	-7.11187	1.14484e-12	9.58895e-12
Lrp10	100.457	-0.580234	0.168359	-3.4464	0.000568102	0.00176215
Zc3h10	119.247	-0.580116	0.145626	-3.98359	6.7881e-05	0.000246971
Clcn2	206.04	-0.580084	0.121913	-4.7582	1.95331e-06	8.81472e-06
Wdr25	39.4142	-0.580005	0.263472	-2.20139	0.0277081	0.0594231
Pla2g6	61.5942	-0.579804	0.201994	-2.8704	0.00409948	0.0107798
Cotl1	94.5508	-0.579603	0.164485	-3.52373	0.000425511	0.00135327
Eif4g1	3023.5	-0.579171	0.0343951	-16.8388	1.26867e-63	8.91647e-62
Dstyk	96.2655	-0.579094	0.165121	-3.50709	0.000453035	0.00143278
Rai1	62.1097	-0.578993	0.201014	-2.88036	0.00397224	0.0104782
Stk25	220.147	-0.578851	0.109383	-5.29199	1.20996e-07	6.29683e-07
Msto1	278.102	-0.578824	0.0976464	-5.92775	3.07113e-09	1.88503e-08
Nat10	381.828	-0.578632	0.0921559	-6.27884	3.41119e-10	2.29302e-09
Map3k9	52.167	-0.578621	0.226298	-2.55689	0.0105611	0.0252844
Nckap1l	113.431	-0.57831	0.157643	-3.66849	0.00024399	0.000806126
Fkbp11	51.2564	-0.577854	0.230548	-2.50644	0.0121955	0.028775
Vill	78.2401	-0.577773	0.182377	-3.16802	0.00153482	0.00440912
Cnp	114.319	-0.5776	0.15052	-3.83737	0.00012436	0.00043529
Zdhhc7	74.4719	-0.577575	0.187531	-3.07989	0.00207075	0.00581801
Rara	155.275	-0.577408	0.134028	-4.30811	1.64657e-05	6.57377e-05
Por	192.774	-0.577372	0.124269	-4.64614	3.38202e-06	1.47919e-05
Gm9825	128.523	-0.577271	0.143808	-4.01419	5.96515e-05	0.000219113
Ppfia1	316.594	-0.577203	0.0922102	-6.25964	3.85862e-10	2.584e-09
Golga2	220.037	-0.576854	0.1101	-5.23936	1.61135e-07	8.26159e-07
Ormdl3	132.155	-0.576827	0.139186	-4.14428	3.40889e-05	0.000129298
Yars	968.285	-0.576808	0.0561712	-10.2687	9.74608e-25	1.74483e-23
Tubb2b	1942.92	-0.576753	0.0437597	-13.18	1.14364e-39	3.86578e-38
Tmco4	96.3163	-0.576551	0.163895	-3.51781	0.00043512	0.00138104
Fam160b2	55.6304	-0.575977	0.214849	-2.68085	0.00734362	0.0182811
Letm1	170.484	-0.575766	0.123605	-4.65812	3.19103e-06	1.40041e-05
Atf4	1172.24	-0.57558	0.0526305	-10.9362	7.73464e-28	1.65624e-26
Unc13b	183.588	-0.57503	0.119848	-4.79799	1.60263e-06	7.33481e-06
Sox4	83.6014	-0.574682	0.176609	-3.25397	0.00113803	0.0033402
Fzr1	349.939	-0.5738	0.0891253	-6.43812	1.20962e-10	8.45957e-10
Pip4k2c	295.885	-0.573236	0.0942998	-6.07887	1.21033e-09	7.72965e-09
Nfic	29.8921	-0.573096	0.290097	-1.97554	0.0482073	0.0961911
Dvl3	33.1838	-0.572797	0.278796	-2.05454	0.0399238	0.0817537
Erbb3	125.111	-0.572644	0.152191	-3.76266	0.000168117	0.000574153
Nphp1	33.0641	-0.572452	0.288144	-1.98669	0.0469573	0.0940537
Tmco7	183.19	-0.572373	0.12039	-4.75434	1.99099e-06	8.97337e-06
Aasdh	39.7033	-0.572219	0.256349	-2.23218	0.0256028	0.0555444
Atp5e	368.639	-0.572027	0.0899613	-6.35859	2.03612e-10	1.39511e-09
Socs7	174.346	-0.571864	0.120921	-4.72922	2.25383e-06	1.01035e-05
Eno3	60.1745	-0.57178	0.214592	-2.6645	0.00771027	0.0190635
Stk11ip	141.852	-0.571574	0.136233	-4.19556	2.72199e-05	0.000104641
Ankrd11	555.454	-0.57089	0.0742918	-7.68443	1.5368e-14	1.49438e-13
Lrrc14	74.1066	-0.570744	0.18491	-3.0866	0.00202461	0.00569741
Tpd52l2	503.72	-0.570639	0.0754334	-7.5648	3.88467e-14	3.68408e-13
Slc39a4	153.991	-0.570564	0.133563	-4.27186	1.93853e-05	7.66398e-05
Tut1	193.259	-0.570506	0.115083	-4.95734	7.14662e-07	3.38314e-06
Trmt1	552.361	-0.570256	0.073329	-7.77667	7.44575e-15	7.39729e-14
Stag3	284.327	-0.570182	0.102413	-5.56746	2.58483e-08	1.44249e-07
Itpr3	367.378	-0.570153	0.0852948	-6.68449	2.31726e-11	1.74341e-10
Ruvbl2	827.604	-0.569722	0.0599833	-9.49801	2.13937e-21	3.20379e-20
Ung	391.7	-0.569374	0.0843925	-6.74673	1.51212e-11	1.15417e-10
B3gat3	102.728	-0.568439	0.170863	-3.32688	0.000878242	0.00263269
Fkrp	67.2638	-0.568432	0.1938	-2.93308	0.00335613	0.0089697
Csrp1	346.846	-0.568417	0.0907156	-6.26593	3.70607e-10	2.48653e-09
Pdxk	164.99	-0.568324	0.127666	-4.45167	8.5207e-06	3.53812e-05
Pick1	146.921	-0.568301	0.133345	-4.26187	2.02724e-05	7.97471e-05
1500032L24Rik	190.268	-0.567895	0.118122	-4.8077	1.52679e-06	7.00575e-06
L3mbtl2	634.219	-0.567604	0.06748	-8.41143	4.0504e-17	4.75236e-16
1200014J11Rik	339.817	-0.567423	0.0887984	-6.39001	1.6587e-10	1.14425e-09
Gnai2	719.843	-0.567157	0.0653285	-8.68162	3.90173e-18	4.84627e-17
Otud3	39.3597	-0.566864	0.256509	-2.20992	0.027111	0.0583352
Mob2	74.0583	-0.566547	0.185973	-3.04639	0.00231605	0.00641954
Hexdc	39.2694	-0.566534	0.25652	-2.20854	0.0272067	0.0585144
Maged1	724.447	-0.566421	0.0625008	-9.06263	1.27341e-19	1.73832e-18
Rbm38	73.3742	-0.566258	0.185376	-3.05464	0.0022533	0.00626153
Stub1	334.162	-0.566242	0.0905645	-6.25236	4.04289e-10	2.70103e-09
Recql4	111.595	-0.565865	0.152013	-3.72248	0.000197278	0.000664721
Srrd	34.946	-0.565106	0.270695	-2.08761	0.0368331	0.0763385
Wdr18	402.753	-0.564967	0.0829913	-6.80755	9.92781e-12	7.73998e-11
Ap1s1	193.377	-0.564795	0.115749	-4.87947	1.06372e-06	4.96273e-06
Zfp710	406.788	-0.564751	0.0898512	-6.28541	3.26991e-10	2.20432e-09
Ikbkg	106.69	-0.56448	0.161534	-3.4945	0.000474956	0.00149544
Phrf1	383.107	-0.564066	0.084757	-6.65509	2.83124e-11	2.10887e-10
Trim71	791.485	-0.563836	0.0619289	-9.10456	8.66165e-20	1.18926e-18
Tef	81.1148	-0.563805	0.178014	-3.16719	0.00153922	0.00441818
Nacc1	871.032	-0.563705	0.0588754	-9.57453	1.02322e-21	1.54703e-20
Relb	52.8247	-0.563341	0.225755	-2.49536	0.0125828	0.0295954
Uap1l1	351.705	-0.563185	0.0878604	-6.41	1.4552e-10	1.00975e-09
Pih1d1	173.096	-0.56316	0.122676	-4.59063	4.41907e-06	1.90576e-05
Xab2	452.977	-0.562708	0.0779244	-7.22121	5.15261e-13	4.42538e-12
Med25	176.592	-0.56245	0.122048	-4.60843	4.05719e-06	1.75824e-05
Ift140	134.848	-0.561956	0.141332	-3.97613	7.00444e-05	0.000254068
Hmgxb3	185.483	-0.56144	0.12098	-4.64075	3.47147e-06	1.51505e-05
Dph2	85.2971	-0.561265	0.174907	-3.20894	0.00133227	0.00386794
Als2	369.951	-0.560773	0.0871678	-6.43326	1.24895e-10	8.72606e-10
Fam54b	153.281	-0.56065	0.129973	-4.31357	1.60638e-05	6.41875e-05
Acd	143.889	-0.560608	0.138108	-4.0592	4.92422e-05	0.000183104
Stk16	93.1405	-0.560547	0.166009	-3.3766	0.000733876	0.00223197
Chmp2a	278.443	-0.560498	0.0969223	-5.78296	7.33955e-09	4.33803e-08
2400001E08Rik	287.574	-0.560355	0.10022	-5.59123	2.25471e-08	1.26472e-07
F11r	106.036	-0.56025	0.15503	-3.61382	0.000301713	0.000983789
Ndufv1	888.362	-0.559757	0.0572076	-9.78466	1.31041e-22	2.07632e-21
[truncated: 5,159 more rows]

## Sheet: DeltaG_ES
gene	baseMean	log2FoldChange	lfcSE	stat	pvalue	padj
5430416N02Rik	36.3196	-8.67594	1.19557	-7.25673	3.96563e-13	5.14721e-11
Tmem92-ps	8.30273	-2.2067	0.660424	-3.34134	0.000833741	0.0170053
Setbp1	11.5586	-2.05954	0.542388	-3.79718	0.00014635	0.00409708
Sema3e	10.4027	-1.86856	0.55636	-3.35854	0.000783545	0.0163121
Gm4840	7.54983	-1.83883	0.661126	-2.78137	0.00541308	0.0697048
A2m	186.475	-1.74051	0.135345	-12.8598	7.57952e-38	4.32866e-35
Slain1	8.42576	-1.73281	0.62533	-2.77104	0.00558773	0.0713106
Zscan4d	18.7818	-1.70053	0.399011	-4.26188	2.02717e-05	0.000751765
Rnf217	8.28876	-1.68885	0.618825	-2.72913	0.00635018	0.0777403
Prom1	43.8663	-1.67249	0.265663	-6.29553	3.06348e-10	2.89182e-08
Sfi1	9.097	-1.67185	0.604544	-2.76548	0.005684	0.071817
Prmt8	12.8772	-1.63239	0.48523	-3.36417	0.000767752	0.01612
Pdzrn3	8.68762	-1.63139	0.597927	-2.7284	0.00636414	0.0778279
Epb4.1l3	21.5513	-1.6135	0.393198	-4.10352	4.06907e-05	0.00134716
Krt19	13.4963	-1.57027	0.471541	-3.33007	0.000868241	0.0175834
Gm13119	9.26461	-1.54552	0.580377	-2.66297	0.00774554	0.0891198
Mid1ip1	24.7679	-1.52731	0.347007	-4.40137	1.07569e-05	0.000432624
Pygl	33.3301	-1.5125	0.298071	-5.07429	3.88939e-07	2.18841e-05
Gm8300	11.599	-1.49202	0.533485	-2.79675	0.00516198	0.0672084
Pxdn	18.4538	-1.48749	0.407369	-3.65144	0.000260771	0.00669332
Amhr2	18.9916	-1.48132	0.396659	-3.7345	0.000188089	0.00507884
Greb1l	15.8274	-1.45732	0.466495	-3.12398	0.0017842	0.0308775
Gm8994	10.142	-1.44979	0.538875	-2.69041	0.00713641	0.0844685
Ndrg1	121.552	-1.44965	0.154825	-9.36317	7.73821e-21	1.80379e-18
Gm2016	11.9927	-1.43985	0.507054	-2.83965	0.00451637	0.0611208
Fbxl2	14.615	-1.41866	0.454324	-3.12256	0.00179284	0.0309333
P4ha2	49.0796	-1.41863	0.248281	-5.71381	1.10474e-08	8.24731e-07
Gad1	13.8631	-1.4029	0.473208	-2.96465	0.00303024	0.0460029
Med12l	11.956	-1.39568	0.494389	-2.82305	0.00475688	0.063178
Stk39	11.5705	-1.38744	0.507195	-2.73551	0.00622831	0.0768248
App	31.7664	-1.366	0.298356	-4.57842	4.68501e-06	0.000202698
Gpr114	12.9727	-1.34147	0.474185	-2.829	0.00466938	0.0624517
Loxl2	186.277	-1.33591	0.125139	-10.6754	1.32655e-26	4.20886e-24
Ndufa4l2	58.1641	-1.33549	0.226724	-5.89037	3.85321e-09	3.23613e-07
Egln3	53.7166	-1.33103	0.230891	-5.76478	8.17667e-09	6.26805e-07
Stc2	104.028	-1.32886	0.170466	-7.79546	6.41749e-15	1.04715e-12
Vldlr	43.6047	-1.32696	0.254778	-5.20828	1.90595e-07	1.12216e-05
Tjp3	13.1385	-1.30965	0.459766	-2.84852	0.00439228	0.0599386
Myl7	19.9916	-1.30363	0.379478	-3.43533	0.000591823	0.0131155
Ppp1r3b	12.1312	-1.30246	0.496125	-2.62527	0.00865791	0.0960689
4930502E18Rik	12.8502	-1.28981	0.484145	-2.6641	0.00771936	0.0890611
Dap	22.0984	-1.28912	0.356691	-3.61413	0.000301364	0.00743264
Gpr133	27.0689	-1.27659	0.32207	-3.9637	7.37954e-05	0.00224771
Ahr	21.307	-1.2677	0.370353	-3.42295	0.000619463	0.013633
Aire	40.1568	-1.26304	0.268937	-4.69642	2.64764e-06	0.000122434
Xlr	13.0962	-1.22266	0.460714	-2.65384	0.00795809	0.0906341
Jag2	18.6642	-1.21875	0.393235	-3.0993	0.00193981	0.032922
Ltbp3	20.7146	-1.21742	0.387142	-3.14463	0.00166297	0.0292046
Vwf	22.4647	-1.21213	0.350215	-3.46111	0.000537945	0.0121671
Id2	13.3466	-1.20782	0.457979	-2.63729	0.0083572	0.0939527
Fam125b	15.4388	-1.19521	0.429979	-2.7797	0.00544098	0.0699065
Zscan4c	16.5028	-1.18835	0.408518	-2.90894	0.00362661	0.0522453
B4galnt2	18.1355	-1.1769	0.400762	-2.93666	0.00331763	0.0493412
Slc1a3	25.905	-1.17334	0.325219	-3.60785	0.000308745	0.00753522
Gm5662	23.2291	-1.16349	0.343792	-3.38428	0.000713647	0.0153798
Ddit4	142.986	-1.16126	0.143548	-8.08974	5.9793e-16	1.1196e-13
Rundc3b	19.056	-1.14741	0.3906	-2.93756	0.00330802	0.0493412
Crtac1	25.5217	-1.13805	0.325223	-3.49931	0.000466469	0.0107419
Ttc39c	25.4068	-1.1286	0.334678	-3.37219	0.000745718	0.0157442
Bai1	18.1579	-1.12048	0.390239	-2.87127	0.00408827	0.0568773
Vwa5a	48.3271	-1.1037	0.235991	-4.67685	2.91311e-06	0.000133629
5430417L22Rik	25.2431	-1.08814	0.327456	-3.323	0.000890539	0.0179396
Mtfp1	29.8426	-1.08527	0.299471	-3.62394	0.000290147	0.00720447
Mttp	23.39	-1.08518	0.346686	-3.13014	0.00174722	0.0303294
Mobp	41.6664	-1.07673	0.254135	-4.23684	2.26692e-05	0.000814238
Fhad1	29.4015	-1.05508	0.305634	-3.45209	0.000556259	0.012484
Sema7a	22.334	-1.03241	0.353179	-2.92318	0.00346474	0.050898
Robo1	60.6066	-1.02512	0.210902	-4.86063	1.17015e-06	5.71175e-05
Syne1	36.9029	-1.0235	0.268033	-3.81854	0.000134241	0.00379531
Lsr	42.8427	-1.02052	0.251865	-4.05184	5.08168e-05	0.00163042
Atp7b	20.2382	-1.01617	0.372306	-2.7294	0.00634491	0.0777403
9830001H06Rik	27.4918	-1.00123	0.316762	-3.16084	0.00157313	0.0279881
Farp1	46.9198	-0.998449	0.241622	-4.13229	3.59173e-05	0.00121017
BC048403	23.6087	-0.992117	0.335357	-2.95839	0.00309252	0.0467232
Camk2b	25.4708	-0.991558	0.322039	-3.079	0.00207694	0.034531
Cercam	28.2398	-0.991158	0.312741	-3.16926	0.00152825	0.0273634
Parp16	23.8835	-0.98983	0.335203	-2.95292	0.00314779	0.047315
Armcx2	84.553	-0.976378	0.180624	-5.40559	6.45961e-08	4.21609e-06
Pfkfb3	47.5804	-0.967911	0.239578	-4.04007	5.34347e-05	0.00170483
Kctd12	23.4971	-0.961982	0.33511	-2.87064	0.00409635	0.0569204
Spata13	29.3819	-0.957539	0.30205	-3.17013	0.00152368	0.0273634
Cyp2s1	43.1389	-0.957027	0.257585	-3.71539	0.000202894	0.00542729
Epdr1	25.3596	-0.947089	0.33264	-2.84718	0.00441077	0.0600279
Kif21a	22.8278	-0.937234	0.339625	-2.75962	0.00578689	0.0726349
Tspan5	60.4341	-0.929984	0.210286	-4.42247	9.75798e-06	0.000398056
Ephb2	58.5103	-0.928813	0.215187	-4.31632	1.58655e-05	0.000608106
Gpsm1	23.2527	-0.914547	0.336326	-2.71923	0.00654347	0.0794256
Lonrf3	26.2439	-0.913263	0.343791	-2.65645	0.00789688	0.0903777
Galnt7	54.566	-0.912275	0.237237	-3.84542	0.000120348	0.00346252
Ddit3	45.7021	-0.907761	0.254242	-3.57045	0.000356365	0.00856928
Rnf157	22.8076	-0.906654	0.341846	-2.65223	0.00799621	0.0909134
Bnip3	590.409	-0.902346	0.0733304	-12.3052	8.49096e-35	4.21669e-32
Cfh	68.8235	-0.902311	0.212241	-4.25135	2.1249e-05	0.000783964
Sec14l2	25.3432	-0.895009	0.323847	-2.76368	0.00571533	0.0721188
Ablim1	26.1619	-0.891483	0.319436	-2.79081	0.00525766	0.0680873
Pgm2	267.857	-0.882762	0.103979	-8.4898	2.0699e-17	4.14778e-15
Emp2	36.9961	-0.877074	0.270649	-3.24064	0.00119262	0.0225159
Slmo2	163.767	-0.87547	0.129059	-6.78351	1.17294e-11	1.29963e-09
Cd47	25.1677	-0.874821	0.322026	-2.71661	0.00659536	0.0796324
Ltbp1	32.2402	-0.866709	0.291024	-2.97814	0.00290006	0.0443433
Prkca	28.5823	-0.865277	0.305828	-2.82929	0.00466518	0.0624517
Tesk1	28.8007	-0.860278	0.30915	-2.78272	0.00539055	0.0694931
Grin1	45.3459	-0.85843	0.240971	-3.56238	0.000367506	0.00880012
Fyn	42.8805	-0.842968	0.267837	-3.14732	0.00164775	0.0289994
Hip1r	42.5664	-0.8283	0.246461	-3.36078	0.000777221	0.0162469
Lrrfip1	30.2299	-0.828251	0.304753	-2.71778	0.00657217	0.0795114
Neil3	28.9086	-0.821133	0.305359	-2.68907	0.00716513	0.0845456
Bhlhe40	166.614	-0.818072	0.126915	-6.44584	1.1496e-10	1.1418e-08
Kank1	43.027	-0.817955	0.245222	-3.33558	0.00085123	0.0173311
Cpe	76.9856	-0.817735	0.186258	-4.39034	1.13172e-05	0.000450399
Ndrg2	114.896	-0.817508	0.153776	-5.31624	1.05934e-07	6.61192e-06
Ccdc107	85.0698	-0.816708	0.181735	-4.49395	6.99143e-06	0.000295763
Prelid2	88.3018	-0.807389	0.180152	-4.48171	7.40465e-06	0.000310941
Zmat5	50.3675	-0.804015	0.235282	-3.41724	0.000632599	0.0138686
Parp12	29.8237	-0.802711	0.295385	-2.7175	0.00657766	0.0795114
Eif4g3	33.9697	-0.800404	0.286942	-2.78943	0.00528007	0.0683
Smtn	44.3468	-0.793763	0.244902	-3.24115	0.0011905	0.0225131
G6pc3	35.7245	-0.793056	0.274839	-2.88554	0.00390748	0.0551684
Pmaip1	38.8687	-0.783439	0.274089	-2.85834	0.00425867	0.0586761
Tcn2	135.263	-0.783339	0.139286	-5.62394	1.86646e-08	1.30789e-06
Pkp2	50.1208	-0.779953	0.231112	-3.37478	0.000738743	0.0156548
Serpinh1	302.103	-0.779527	0.100577	-7.75056	9.14863e-15	1.45133e-12
Dcp1b	31.2518	-0.770126	0.294483	-2.61518	0.00891805	0.0978625
AY036118	1643.17	-0.765882	0.0440545	-17.3849	1.0741e-67	3.06709e-64
Unc13a	38.7733	-0.764809	0.257998	-2.9644	0.00303276	0.0460029
St8sia6	44.6535	-0.762451	0.247507	-3.08053	0.00206634	0.0344227
Galnt10	58.1138	-0.753903	0.217647	-3.46388	0.000532454	0.0120908
Qrich1	607.569	-0.751718	0.0686723	-10.9465	6.91013e-28	2.39085e-25
Kremen1	53.2573	-0.751584	0.223653	-3.36048	0.000778063	0.0162469
Gpc3	231.939	-0.738369	0.107899	-6.84316	7.74637e-12	8.8479e-10
Lrp1	199.228	-0.730317	0.11776	-6.20175	5.58375e-10	5.14335e-08
E330009J07Rik	41.7364	-0.725963	0.252086	-2.87982	0.00397897	0.0558482
Decr1	79.2638	-0.724739	0.181913	-3.98398	6.77694e-05	0.00209206
P4ha1	312.876	-0.718188	0.0949871	-7.5609	4.00285e-14	6.01586e-12
Kank3	116.764	-0.698274	0.151642	-4.60475	4.12959e-06	0.000180533
Zfy1	62.0673	-0.694776	0.206346	-3.36705	0.000759773	0.0159818
Aldh1l2	47.7994	-0.694539	0.233467	-2.97488	0.00293099	0.0446965
Eif2s3y	306.801	-0.691177	0.0966788	-7.14921	8.7279e-13	1.07194e-10
Herc3	51.7993	-0.686762	0.226231	-3.03567	0.0024	0.0382326
Cnpy1	134.05	-0.684901	0.150703	-4.5447	5.50145e-06	0.000235347
Aldoc	81.1264	-0.676719	0.191528	-3.53325	0.000410478	0.00966697
Mid1	265.2	-0.675028	0.103601	-6.51567	7.23657e-11	7.51419e-09
Acp5	94.1019	-0.67121	0.175497	-3.82462	0.000130976	0.00371217
Dtx1	46.6972	-0.661003	0.234023	-2.82452	0.00473514	0.0629625
2410006H16Rik	374.807	-0.660642	0.0854927	-7.72747	1.09708e-14	1.69336e-12
Mtmr3	365.129	-0.658647	0.0874484	-7.53184	5.00289e-14	7.32603e-12
Col4a1	46.2415	-0.658495	0.235448	-2.79677	0.00516155	0.0672084
Ncam1	211.336	-0.652113	0.116996	-5.57381	2.49228e-08	1.70489e-06
Scamp1	55.6878	-0.648587	0.219462	-2.95535	0.00312314	0.047105
Odz3	135.017	-0.647492	0.140601	-4.60517	4.12137e-06	0.000180533
Pbx3	42.4151	-0.646758	0.247153	-2.61684	0.00887483	0.0975633
Egln1	74.7112	-0.644723	0.191975	-3.35837	0.000784044	0.0163121
2610008E11Rik	55.2385	-0.636739	0.224575	-2.8353	0.00457823	0.061776
Rhbdd3	64.7801	-0.635009	0.200742	-3.1633	0.00155989	0.0277958
Dhcr7	62.9734	-0.633019	0.203884	-3.1048	0.0019041	0.0326067
Casp3	79.3258	-0.632237	0.183148	-3.45206	0.000556324	0.012484
Chid1	73.9707	-0.626408	0.193916	-3.23031	0.00123657	0.0231334
Jag1	45.4509	-0.617837	0.237085	-2.60597	0.00916144	0.0997541
Gse1	59.6706	-0.617696	0.213341	-2.89535	0.00378742	0.05394
Epcam	90.1789	-0.614289	0.175021	-3.5098	0.000448445	0.0104109
Dapk1	71.6327	-0.613034	0.193	-3.17634	0.00149147	0.0270405
Tulp4	107.09	-0.612079	0.155074	-3.94702	7.91285e-05	0.00237754
Chd7	92.5486	-0.611809	0.172239	-3.55209	0.000382184	0.00907549
Ldlrad3	67.6572	-0.611586	0.197923	-3.09001	0.00200147	0.0337677
Sil1	51.0027	-0.611158	0.227599	-2.68525	0.00724766	0.0852552
Plch1	50.8467	-0.610361	0.226911	-2.68987	0.00714798	0.0845178
Skil	391.853	-0.606131	0.0828406	-7.31684	2.5388e-13	3.37188e-11
Dsp	110.062	-0.605092	0.161768	-3.74049	0.00018366	0.00497101
Slc16a3	548.518	-0.60359	0.0749433	-8.05395	8.01667e-16	1.45343e-13
C2cd2	50.3011	-0.602071	0.22687	-2.65381	0.00795885	0.0906341
Fhod3	120.543	-0.601249	0.154852	-3.88274	0.000103287	0.00300189
Slc2a1	1181.57	-0.598461	0.0491677	-12.1718	4.39174e-34	1.92932e-31
Fam115a	55.3408	-0.593743	0.222972	-2.66286	0.00774785	0.0891198
Pfkp	2085.05	-0.592426	0.0367501	-16.1204	1.83415e-58	2.99281e-55
Nr3c1	54.0239	-0.591025	0.218734	-2.70203	0.0068917	0.0820823
Cxadr	155.116	-0.586963	0.133602	-4.39339	1.11598e-05	0.000445688
Vegfa	196.199	-0.577231	0.119717	-4.82162	1.42397e-06	6.89178e-05
Soat1	74.0771	-0.57546	0.188595	-3.05129	0.00227857	0.0369161
Ddx26b	63.3741	-0.573784	0.216919	-2.64515	0.0081655	0.0923429
Stk17b	61.779	-0.570693	0.207269	-2.7534	0.00589805	0.0736257
Pycr1	71.9624	-0.568053	0.190428	-2.98303	0.00285406	0.0438581
4732418C07Rik	147.536	-0.563234	0.138124	-4.07774	4.54759e-05	0.00147267
Rap1gds1	99.9845	-0.561548	0.163477	-3.43502	0.000592505	0.0131155
Atp8a1	80.557	-0.555211	0.180639	-3.07359	0.00211503	0.0349308
Galk1	215.205	-0.551935	0.110985	-4.97305	6.5907e-07	3.39094e-05
Smc1b	68.259	-0.548252	0.19791	-2.7702	0.00560212	0.0714145
Tspan13	94.3716	-0.546391	0.167353	-3.2649	0.00109502	0.0210561
Psrc1	62.319	-0.544881	0.203111	-2.68268	0.00730338	0.0858223
Arl4a	87.6185	-0.543941	0.178889	-3.04067	0.00236052	0.0379176
Thoc5	257.472	-0.543941	0.103788	-5.24088	1.59817e-07	9.50742e-06
Fut9	113.581	-0.541676	0.155737	-3.47814	0.000504901	0.0115109
Ggt1	65.1441	-0.540029	0.198036	-2.72692	0.00639286	0.0779357
Pfkl	1691.2	-0.528705	0.0431446	-12.2542	1.59426e-34	7.58734e-32
Npc1	146.342	-0.527928	0.133686	-3.94902	7.84731e-05	0.00236496
Anxa2	264.798	-0.527027	0.0999054	-5.27526	1.32569e-07	8.09733e-06
Ccng2	68.7515	-0.525741	0.197936	-2.65611	0.00790469	0.0903777
Kdelr3	78.0765	-0.522227	0.188351	-2.77263	0.00556057	0.0711231
Ap1b1	372.446	-0.521258	0.0858245	-6.07354	1.25122e-09	1.10787e-07
Gas2l1	131.357	-0.517728	0.143435	-3.6095	0.000306784	0.00750339
Trio	70.8013	-0.515279	0.191076	-2.69673	0.00700246	0.0831414
Rps16	1446.34	-0.514645	0.0450619	-11.4208	3.29046e-30	1.25279e-27
Ptpn6	89.8049	-0.512207	0.170652	-3.00146	0.00268686	0.041811
Ephx2	470.468	-0.511227	0.0753343	-6.78611	1.152e-11	1.29001e-09
Rpl22	2007.11	-0.50611	0.0386411	-13.0977	3.39296e-39	2.15302e-36
Asrgl1	96.2414	-0.505719	0.165423	-3.05712	0.00223474	0.0364645
Eid1	72.8522	-0.501957	0.188484	-2.66313	0.00774166	0.0891198
Jak3	109.52	-0.500685	0.154757	-3.2353	0.00121514	0.0228655
Usp11	97.9521	-0.499516	0.163081	-3.06298	0.00219143	0.0358603
Higd1a	305.206	-0.498716	0.093233	-5.34914	8.83731e-08	5.60776e-06
Gm10925	852.381	-0.495652	0.0602168	-8.23112	1.85472e-16	3.59061e-14
Fat1	326.564	-0.49527	0.0917349	-5.39892	6.7042e-08	4.35087e-06
Mll5	70.9248	-0.494696	0.189239	-2.61414	0.00894528	0.0978733
Adrbk2	119.041	-0.49305	0.147478	-3.3432	0.000828175	0.0170053
BC004004	88.2482	-0.490083	0.170079	-2.8815	0.00395786	0.0556732
Lama1	369.138	-0.484802	0.0860589	-5.63337	1.76722e-08	1.25373e-06
Drg1	652.888	-0.483648	0.0645268	-7.49531	6.61413e-14	9.56287e-12
Cachd1	109.388	-0.481607	0.154884	-3.10948	0.00187417	0.0321907
Rev1	94.8506	-0.476899	0.168755	-2.82598	0.00471356	0.0627486
Fez2	82.5498	-0.475106	0.178678	-2.659	0.00783719	0.0898759
Fam129a	169.288	-0.474578	0.124307	-3.8178	0.000134647	0.00379737
Zfand1	143.601	-0.474017	0.134638	-3.52069	0.000430431	0.0100652
0610007C21Rik	89.9954	-0.472249	0.176762	-2.67166	0.00754776	0.0877907
Aldh1l1	106.043	-0.470972	0.154524	-3.04789	0.00230456	0.0372842
Celsr1	136.418	-0.470751	0.141817	-3.31943	0.000902027	0.0180358
Slc39a11	113.716	-0.468293	0.15479	-3.02534	0.0024835	0.0391803
Ppp1r9a	98.3495	-0.464782	0.164882	-2.81887	0.00481931	0.0637847
Sec61a2	109.516	-0.46346	0.157424	-2.94403	0.00323968	0.0484976
Polrmt	93.246	-0.462198	0.169496	-2.72689	0.00639343	0.0779357
Fads1	208.479	-0.461993	0.11164	-4.13824	3.49979e-05	0.00118619
Tiparp	235.339	-0.460775	0.108751	-4.23698	2.26547e-05	0.000814238
Rnf185	212.192	-0.460217	0.111699	-4.12017	3.78589e-05	0.0012644
Fam199x	83.6059	-0.459476	0.174324	-2.63575	0.00839513	0.0941936
Pipox	134.287	-0.45822	0.146928	-3.11867	0.00181672	0.0312509
Dock7	186.118	-0.455521	0.126056	-3.61363	0.000301939	0.00743264
Lhpp	101.656	-0.454144	0.163095	-2.78454	0.00536033	0.0692599
Wdfy1	208.115	-0.452387	0.120205	-3.76345	0.000167583	0.00459025
Upp1	2264.99	-0.451879	0.037141	-12.1666	4.68229e-34	1.98078e-31
Dock1	233.961	-0.449001	0.110636	-4.05838	4.9414e-05	0.00158988
Nipsnap1	426.224	-0.446628	0.0794856	-5.61898	1.92091e-08	1.33784e-06
Ephb4	231.498	-0.446464	0.108982	-4.09668	4.19118e-05	0.00137168
Arhgap32	145.932	-0.446009	0.138384	-3.22297	0.00126867	0.0236005
Nf2	798.241	-0.444414	0.0589674	-7.53661	4.82355e-14	7.15514e-12
Igsf3	146.741	-0.443579	0.132709	-3.34249	0.000830292	0.0170053
Ptprs	304.787	-0.44242	0.095458	-4.63471	3.57442e-06	0.00015886
Lamb2	225.494	-0.441583	0.107995	-4.08893	4.33375e-05	0.00141429
Zfp518b	514.867	-0.440265	0.0738504	-5.96158	2.49806e-09	2.16158e-07
Map3k4	207.354	-0.438293	0.116306	-3.76844	0.000164273	0.0045104
Plekha2	333.954	-0.436688	0.0892951	-4.8904	1.00633e-06	4.97591e-05
Sc4mol	559.634	-0.436603	0.0690987	-6.31854	2.64044e-10	2.53438e-08
Txnip	606.128	-0.436304	0.0670637	-6.50582	7.72705e-11	7.95121e-09
SNORA12	110.054	-0.434228	0.152596	-2.8456	0.00443277	0.0602035
Uqcr10	529.959	-0.433793	0.0709657	-6.11271	9.7952e-10	8.80951e-08
Ptch1	112.54	-0.433263	0.152081	-2.84889	0.00438715	0.0599386
Dst	1660.47	-0.432004	0.0410851	-10.5149	7.37824e-26	2.16088e-23
Cyp51	319.544	-0.430244	0.0981735	-4.38249	1.17331e-05	0.000462121
Gm8292	456.87	-0.428826	0.129202	-3.31904	0.000903267	0.0180358
Sertad2	101.766	-0.426196	0.162192	-2.62773	0.00859572	0.0956923
Plod1	152.466	-0.424473	0.129969	-3.26596	0.00109095	0.0210132
Rhoc	110.886	-0.42133	0.15688	-2.68567	0.00723838	0.0852338
Zfp827	103.591	-0.42125	0.160638	-2.62235	0.00873251	0.0966499
Gpi1	1962.15	-0.4163	0.0380399	-10.9438	7.11686e-28	2.39085e-25
Narf	164.268	-0.416055	0.127258	-3.26939	0.00107779	0.0207949
mt-Nd6	121.032	-0.415835	0.146839	-2.83191	0.00462714	0.0621048
Lamp2	501.029	-0.415064	0.0732654	-5.66521	1.46841e-08	1.06153e-06
Itfg1	285.207	-0.414884	0.0983847	-4.21695	2.47623e-05	0.000875652
Marcks	206.813	-0.408698	0.112736	-3.62527	0.000288655	0.00718304
mt-Nd5	1611.57	-0.407214	0.0419974	-9.69617	3.13022e-22	7.77248e-20
Lrig1	148.117	-0.405948	0.141382	-2.87129	0.00408799	0.0568773
Tug1	920.92	-0.403491	0.0559178	-7.21579	5.3623e-13	6.80535e-11
Pgk1	5416.64	-0.401213	0.0256149	-15.6633	2.69699e-55	3.0805e-52
Tnrc6b	276.388	-0.400762	0.0977657	-4.09921	4.14566e-05	0.0013656
Stx3	128.66	-0.400694	0.144841	-2.76645	0.00566711	0.0717624
Cdkn1b	217.584	-0.39709	0.111841	-3.55048	0.000384526	0.00909564
B3gnt7	183.667	-0.396647	0.119711	-3.31338	0.000921746	0.0182781
Dpp4	179.183	-0.39636	0.125465	-3.15913	0.00158242	0.0281095
Jam2	2058.11	-0.395573	0.0388087	-10.1929	2.13306e-24	5.8009e-22
Cdyl	155.67	-0.3953	0.135285	-2.92198	0.00347814	0.0509284
Ero1l	546.845	-0.389597	0.0718228	-5.42442	5.81427e-08	3.83876e-06
Ncoa2	133.115	-0.387959	0.142269	-2.72693	0.00639262	0.0779357
Tdgf1	3965.35	-0.387219	0.029412	-13.1653	1.38929e-39	9.33441e-37
Cask	127.346	-0.386251	0.14268	-2.70711	0.00678723	0.0813471
Scarna13	337.688	-0.384493	0.0905826	-4.24467	2.18915e-05	0.000796322
Sf3a1	533.465	-0.381119	0.0715134	-5.32934	9.85697e-08	6.18606e-06
Tead1	345.211	-0.379654	0.0886452	-4.28284	1.84519e-05	0.000697872
Rab31	149.562	-0.379426	0.136832	-2.77293	0.00555547	0.0711231
Uty	211.162	-0.379351	0.112483	-3.37253	0.000744821	0.0157442
Dock6	238.543	-0.379206	0.105412	-3.59738	0.000321436	0.007795
Zkscan3	132.181	-0.378663	0.145077	-2.61008	0.00905217	0.0986583
Gns	176.294	-0.378445	0.121164	-3.12341	0.0017877	0.0308912
Lrrc31	142.526	-0.376883	0.13444	-2.80335	0.00505754	0.0662468
Patz1	324.412	-0.376876	0.0943356	-3.99505	6.46801e-05	0.00202941
Ucp2	173.812	-0.374008	0.12537	-2.98322	0.00285228	0.0438581
Pes1	954.13	-0.372594	0.0548331	-6.79505	1.08273e-11	1.22445e-09
Ldlr	347.837	-0.37157	0.0876971	-4.23698	2.26551e-05	0.000814238
Esyt1	234.147	-0.370102	0.113185	-3.26988	0.00107594	0.0207942
Atp6ap1	376.376	-0.369016	0.0841186	-4.38685	1.15003e-05	0.000454521
Lars2	206.783	-0.366606	0.118439	-3.09533	0.00196596	0.033306
Elf3	367.535	-0.366249	0.0866703	-4.22577	2.38123e-05	0.000847303
Rnf19a	172.594	-0.36505	0.123355	-2.95935	0.00308289	0.0466395
Aldh18a1	361.033	-0.364901	0.085242	-4.28076	1.86257e-05	0.000702121
Fn1	3166.25	-0.364139	0.0305441	-11.9217	9.11881e-33	3.71982e-30
Igf2r	832.684	-0.362493	0.0585425	-6.19197	5.94162e-10	5.42921e-08
Gm2a	176.701	-0.362154	0.122309	-2.96097	0.00306676	0.0464569
mt-Atp8	227.946	-0.360298	0.116857	-3.08325	0.00204754	0.0343422
Slc35e2	158.141	-0.360059	0.130313	-2.76303	0.00572682	0.0721188
Ivns1abp	627.026	-0.359018	0.0707225	-5.07643	3.84597e-07	2.17469e-05
Zmym3	239.276	-0.358728	0.106834	-3.35782	0.000785596	0.0163147
Foxo3	313.958	-0.358193	0.0945928	-3.78669	0.00015267	0.00423251
Tm9sf4	189.787	-0.357903	0.117102	-3.05633	0.00224068	0.0364951
Taf6	261.526	-0.355597	0.101454	-3.50499	0.00045662	0.0105577
Alkbh5	519.857	-0.354062	0.0711886	-4.97358	6.57276e-07	3.39094e-05
Mfge8	647.819	-0.350958	0.064678	-5.42624	5.75544e-08	3.82202e-06
Nek1	211.612	-0.34883	0.112426	-3.10276	0.00191726	0.0327339
Sulf2	766.123	-0.347956	0.0595336	-5.8447	5.07472e-09	4.05339e-07
Nt5dc2	179.346	-0.347738	0.121771	-2.85567	0.00429462	0.0590047
Mll3	399.696	-0.347355	0.0839674	-4.13678	3.52211e-05	0.00119022
Vps8	215.5	-0.345509	0.110108	-3.13793	0.00170148	0.0297181
Pvrl3	167.81	-0.343464	0.123391	-2.78355	0.00537668	0.0693925
Plec	206.846	-0.343171	0.113519	-3.02301	0.00250272	0.0393748
Tmem181a	162.091	-0.342239	0.126064	-2.7148	0.00663167	0.0799018
Hist1h1c	3715.55	-0.340967	0.0331215	-10.2944	7.46679e-25	2.13214e-22
Morc2a	400.286	-0.340602	0.0822241	-4.14236	3.43745e-05	0.00116853
Tpi1	2493.52	-0.339544	0.0349256	-9.72192	2.43145e-22	6.17156e-20
Dppa4	233.26	-0.338751	0.106923	-3.16818	0.00153396	0.0274192
mt-Rnr2	658722	-0.336645	0.0312889	-10.7592	5.36069e-27	1.74942e-24
Hk2	760.56	-0.332583	0.0635734	-5.23148	1.68158e-07	9.9518e-06
Ildr1	230.566	-0.332126	0.108733	-3.05451	0.00225425	0.036626
Pdk1	593.104	-0.331869	0.0676673	-4.90442	9.37042e-07	4.67376e-05
Aldoa	8857.9	-0.331193	0.0208176	-15.9093	5.46132e-57	6.93102e-54
Lima1	274.581	-0.326482	0.099459	-3.28258	0.00102863	0.0199473
Ly6e	285.729	-0.325927	0.0996175	-3.27178	0.00106871	0.0206896
mt-Rnr1	55101.7	-0.323922	0.0165366	-19.5882	1.94848e-85	2.22555e-81
Akap9	292.896	-0.323148	0.0949231	-3.40431	0.00066331	0.0143763
Phf10	204.388	-0.3217	0.113122	-2.84382	0.00445756	0.0604682
Jmjd6	209.704	-0.32028	0.1109	-2.88802	0.00387677	0.0548457
Klf6	308.4	-0.319621	0.0935693	-3.41587	0.00063578	0.0139116
Map3k1	304.339	-0.315585	0.095604	-3.30096	0.000963562	0.0188456
Tpd52	401.622	-0.315489	0.0805116	-3.91855	8.9082e-05	0.00262167
D4Wsu53e	422.282	-0.313758	0.0795031	-3.94649	7.93068e-05	0.00237754
Atl3	190.525	-0.312654	0.11882	-2.63131	0.00850553	0.0950589
Asah1	690.399	-0.312226	0.0651385	-4.79327	1.64089e-06	7.84192e-05
Sbf2	204.518	-0.311388	0.114282	-2.72474	0.0064353	0.078279
Gm12191	223.669	-0.311008	0.109244	-2.84691	0.00441459	0.0600279
Atg12	220.972	-0.308692	0.110343	-2.79757	0.00514887	0.0672084
Limk2	355.375	-0.306508	0.085819	-3.57156	0.000354858	0.00855103
Snora74a	429.697	-0.301603	0.0811647	-3.71594	0.000202449	0.00542729
Utrn	346.389	-0.301122	0.0891432	-3.37795	0.000730275	0.015533
Scpep1	782.829	-0.300051	0.0610264	-4.91675	8.79948e-07	4.42765e-05
1500012F01Rik	273.714	-0.298997	0.0990521	-3.01859	0.00253957	0.0398447
Sec16a	370.27	-0.298381	0.0923197	-3.23204	0.00122911	0.0230904
Ldha	4811.95	-0.297249	0.0257375	-11.5493	7.44589e-31	2.93265e-28
Fblim1	494.534	-0.296806	0.0753277	-3.94019	8.14162e-05	0.00242803
Itgb1	683.038	-0.296793	0.0628666	-4.721	2.34691e-06	0.000110314
Insig1	399.909	-0.296615	0.082131	-3.61148	0.000304449	0.00747832
Srebf2	483.896	-0.295961	0.0770172	-3.84279	0.000121645	0.00348227
Dlc1	301.504	-0.294877	0.0939636	-3.1382	0.00169988	0.0297181
Cox7a2l	540.809	-0.293306	0.0699664	-4.1921	2.76387e-05	0.000971324
Eef2	14958.8	-0.292797	0.0165265	-17.7168	3.11076e-70	1.18437e-66
Plod2	297.246	-0.291457	0.0987028	-2.95288	0.00314826	0.047315
Ndufv3	304.083	-0.289756	0.0934445	-3.10083	0.00192978	0.0328006
U4	265.553	-0.288719	0.109349	-2.64033	0.00828255	0.0934815
Fbxo15	980.335	-0.286274	0.0542882	-5.27322	1.34052e-07	8.14438e-06
Lifr	484.701	-0.283375	0.0747589	-3.79052	0.000150333	0.00417788
C230096C10Rik	349.202	-0.280839	0.0880089	-3.19102	0.00141769	0.025826
Fam73a	311.478	-0.280576	0.0914899	-3.06675	0.00216401	0.0356157
Ppt1	237.47	-0.280119	0.104009	-2.69323	0.00707632	0.0839312
Pecam1	575.674	-0.279836	0.0728022	-3.84378	0.000121152	0.00347687
Snhg1	376.008	-0.278866	0.0866185	-3.21947	0.00128429	0.0238136
Hmgcr	584.877	-0.27804	0.0709647	-3.918	8.92864e-05	0.00262167
Ddx3y	557.354	-0.275957	0.0712354	-3.87388	0.000107117	0.0031053
Mycbp2	324.17	-0.275442	0.0905976	-3.04027	0.00236362	0.0379176
Vcan	262.126	-0.274092	0.100846	-2.71792	0.00656943	0.0795114
Slc2a3	8389.28	-0.273351	0.0215411	-12.6897	6.74015e-37	3.666e-34
Peg3	410.541	-0.272676	0.0848229	-3.21464	0.00130606	0.024061
mt-Co3	22556.1	-0.272214	0.016916	-16.0921	2.89832e-58	4.13807e-55
Gtf2a1	323.132	-0.272147	0.0937133	-2.90404	0.00368381	0.0528982
Plxnb2	336.602	-0.271158	0.0905691	-2.99393	0.00275405	0.0427984
Hist1h2be	830.201	-0.270879	0.0628487	-4.31002	1.63242e-05	0.000623597
Ino80	279.42	-0.268791	0.0984525	-2.73016	0.00633043	0.0777403
Nampt	736.905	-0.267768	0.0611621	-4.378	1.19772e-05	0.000470116
Fam114a2	285.011	-0.266676	0.0962968	-2.76932	0.00561741	0.0714723
Chd2	588.187	-0.26398	0.0682138	-3.86989	0.000108885	0.00314857
Map4k4	436.271	-0.263543	0.0780128	-3.3782	0.000729621	0.015533
Tmem131	306.087	-0.263494	0.0947877	-2.77983	0.00543866	0.0699065
Prkdc	329.165	-0.26299	0.0903596	-2.91048	0.00360875	0.0521102
Hist1h4d	2504.81	-0.261839	0.0352634	-7.42524	1.12574e-13	1.54918e-11
Bsg	1649.13	-0.261427	0.0460627	-5.67546	1.38314e-08	1.01271e-06
Tm7sf3	630.538	-0.260307	0.0653142	-3.98546	6.73492e-05	0.00209206
Dag1	401.81	-0.259838	0.0828061	-3.13791	0.0017016	0.0297181
Spag9	290.5	-0.259544	0.0958151	-2.70879	0.00675282	0.0811048
Rpl26	3897.49	-0.258632	0.0293164	-8.82209	1.1234e-18	2.46758e-16
Lefty1	288.418	-0.25786	0.0968629	-2.66212	0.0077651	0.0892284
Klf10	488.579	-0.257271	0.0765078	-3.36268	0.000771895	0.0161772
Atr	485.506	-0.25673	0.075272	-3.4107	0.000647954	0.014097
Itpr3	295.305	-0.254598	0.0956565	-2.66159	0.00777735	0.0892793
Zfp655	643.475	-0.253407	0.064576	-3.92416	8.70317e-05	0.00257533
Il6st	422.935	-0.250734	0.0786955	-3.18613	0.00144189	0.026225
Glg1	573.447	-0.249868	0.0692871	-3.60627	0.000310629	0.00756505
Maged1	624.948	-0.24966	0.0664407	-3.75764	0.000171522	0.00468689
Pvrl2	401.664	-0.243357	0.0805553	-3.02099	0.00251947	0.0395837
mt-Co2	13407.1	-0.240987	0.0175902	-13.7	1.01497e-42	8.91766e-40
Setd3	333.56	-0.240588	0.0899398	-2.67499	0.00747324	0.0874421
Hist1h1a	2809.34	-0.239832	0.0323956	-7.40321	1.32927e-13	1.80749e-11
Rpl18a	5645.49	-0.237136	0.0235437	-10.0722	7.33467e-24	1.90401e-21
Rpl31	3528.64	-0.234456	0.0293237	-7.99546	1.29091e-15	2.30386e-13
Tra2a	962.356	-0.23259	0.0543575	-4.27891	1.87813e-05	0.000705659
Fnip1	531.493	-0.231908	0.071935	-3.22385	0.00126478	0.0235666
Klhl24	373.506	-0.228839	0.086286	-2.6521	0.0079993	0.0909134
Nup210	417.76	-0.228796	0.0803139	-2.84877	0.00438889	0.0599386
Seh1l	615.672	-0.228718	0.0665333	-3.43765	0.000586787	0.0130395
Rpl5	6722.62	-0.228238	0.0224901	-10.1484	3.3689e-24	8.94873e-22
Rpn2	906.477	-0.227721	0.0552013	-4.12527	3.70295e-05	0.00124033
Rps18	5492.09	-0.226867	0.02409	-9.41747	4.6207e-21	1.12293e-18
Kdm4c	416.151	-0.22606	0.0798091	-2.83251	0.00461839	0.0620603
Sqle	438.301	-0.225838	0.0815843	-2.76815	0.00563751	0.0716178
Riok3	424.474	-0.225785	0.0825192	-2.73616	0.00621612	0.0768248
Prrc2b	518.315	-0.224849	0.074264	-3.02769	0.0024643	0.0389851
Rpn1	885.84	-0.221921	0.0557514	-3.98055	6.87555e-05	0.00211678
Clk1	375.815	-0.221921	0.0850178	-2.61029	0.0090466	0.0986583
Copg2	378.114	-0.22033	0.0840624	-2.62103	0.00876655	0.0968082
Plp2	446.376	-0.218144	0.0763966	-2.85542	0.00429801	0.0590047
Rps15a	3307.39	-0.217919	0.0296856	-7.34089	2.12185e-13	2.85127e-11
7SK	45711	-0.217918	0.0161235	-13.5155	1.26616e-41	1.03301e-38
Myo1b	477.782	-0.215934	0.0780283	-2.76738	0.00565095	0.0716373
Tmem209	463.241	-0.215551	0.0783715	-2.75037	0.00595282	0.0742283
mt-Co1	66382.7	-0.214087	0.0173487	-12.3402	5.50108e-35	2.85606e-32
Nid2	1607.36	-0.211785	0.0425302	-4.97963	6.3707e-07	3.34016e-05
Gnb2l1	8753.16	-0.209969	0.0196807	-10.6687	1.42538e-26	4.40018e-24
Rps3a	2296.84	-0.209486	0.035308	-5.9331	2.97273e-09	2.55297e-07
Sorl1	604.099	-0.209103	0.0679513	-3.07725	0.00208918	0.0346841
Rps14	3826	-0.20723	0.0292936	-7.07423	1.50286e-12	1.82613e-10
Rlim	699.803	-0.204843	0.0629277	-3.25522	0.00113306	0.021717
Msn	589.268	-0.204714	0.0685406	-2.98676	0.00281951	0.0436966
Rpl34	543.533	-0.203139	0.0724754	-2.80286	0.0050651	0.0662698
Laptm4a	469.951	-0.202616	0.0758116	-2.67263	0.00752592	0.0877572
Agfg1	522.559	-0.200468	0.0723917	-2.76921	0.00561917	0.0714723
Rps7	4510.57	-0.199477	0.0267867	-7.44689	9.55681e-14	1.34763e-11
Rpl17	4530.54	-0.198863	0.025721	-7.73157	1.06232e-14	1.66217e-12
Gm9000	1943.6	-0.198048	0.0399417	-4.95844	7.10627e-07	3.62356e-05
Rps6	3634.48	-0.195995	0.0292811	-6.69358	2.17778e-11	2.34666e-09
Rps15	3139.37	-0.194425	0.0308597	-6.30029	2.97087e-10	2.82778e-08
Atp11b	732.935	-0.19032	0.0600526	-3.16923	0.00152844	0.0273634
Rpl23	4794.88	-0.189348	0.0270018	-7.01244	2.34197e-12	2.78646e-10
Phgdh	623.287	-0.188477	0.0659638	-2.85729	0.0042728	0.0588
AC099934.1	9826.59	-0.187508	0.061161	-3.06581	0.00217082	0.0356252
Odf2	728.455	-0.185627	0.0610009	-3.04302	0.00234215	0.0377853
Clcn3	783.305	-0.184579	0.0607725	-3.03722	0.00238773	0.0380903
Scd2	2987.91	-0.182255	0.0312538	-5.83146	5.49461e-09	4.35496e-07
Vim	973.069	-0.181324	0.0557619	-3.25176	0.00114694	0.0218704
Rpl10a	3363.37	-0.178926	0.0316475	-5.65372	1.57008e-08	1.12084e-06
AU018091	698.697	-0.176737	0.0613237	-2.88203	0.00395118	0.0556478
Fstl1	823.846	-0.176402	0.0606425	-2.90888	0.00362726	0.0522453
Huwe1	2077.14	-0.17566	0.0393861	-4.45995	8.19772e-06	0.000342983
Scarna10	689.279	-0.173661	0.0625398	-2.77681	0.00548949	0.0703715
Rps3	8334.43	-0.173624	0.0199087	-8.72103	2.75686e-18	5.72525e-16
Rps10	2900.83	-0.171393	0.0326685	-5.24642	1.55079e-07	9.30939e-06
mt-Cytb	3807.55	-0.170857	0.0295509	-5.78177	7.39172e-09	5.74342e-07
Sun1	861.314	-0.170837	0.0557916	-3.06206	0.00219821	0.0359199
Gm10119	1430.83	-0.168339	0.0454767	-3.70166	0.000214197	0.00566332
Ewsr1	1932.22	-0.166581	0.037958	-4.38856	1.14103e-05	0.000452528
Pkm2	15373.9	-0.163204	0.0182676	-8.93405	4.10688e-19	9.19779e-17
Lbr	892.464	-0.162421	0.0576367	-2.81801	0.00483222	0.0638815
Ppp1cb	799.199	-0.162063	0.0589711	-2.74818	0.00599273	0.0745631
Rpl12	7329.56	-0.161049	0.0216624	-7.43447	1.04984e-13	1.46235e-11
Dars	1019.88	-0.160598	0.0517903	-3.10092	0.00192918	0.0328006
Rpl36	1980.07	-0.160192	0.0396274	-4.04246	5.28939e-05	0.00169231
Rpl34-ps1	778.472	-0.15824	0.05937	-2.66532	0.00769148	0.0890092
Rpl3	7180.6	-0.158007	0.0211958	-7.45467	9.00961e-14	1.28635e-11
Tet1	1508.09	-0.157909	0.0425594	-3.71033	0.000206989	0.00548544
Rpl35	2142.66	-0.156493	0.0363462	-4.30562	1.66519e-05	0.000633995
Rps17	3847.02	-0.155114	0.0289654	-5.35516	8.5483e-08	5.45468e-06
Cpt1a	817.099	-0.154502	0.0571036	-2.70565	0.00681704	0.081478
Ubr5	3133.97	-0.153031	0.0306248	-4.99697	5.82387e-07	3.10842e-05
Rpl23a	5800.7	-0.152802	0.0240396	-6.35628	2.06693e-10	2.01782e-08
Rpl13a	9714.75	-0.15255	0.0200554	-7.60645	2.81735e-14	4.29064e-12
Atp5g2	947.349	-0.152214	0.0534466	-2.84796	0.00440001	0.0599725
Cd97	1060.23	-0.152144	0.0512769	-2.96711	0.00300609	0.0457198
Hist1h2bb	940.202	-0.151838	0.0557006	-2.72597	0.0064113	0.0780702
Canx	3449.81	-0.150911	0.030147	-5.00585	5.56156e-07	2.98431e-05
Hist1h4f	1077.63	-0.149356	0.054375	-2.74678	0.00601832	0.0747187
Ubr4	1352.16	-0.148051	0.0496534	-2.98169	0.00286661	0.0438906
mt-Nd4	1539.34	-0.1477	0.0435203	-3.39381	0.000689267	0.0148824
Hist1h1d	3483.02	-0.146496	0.0319639	-4.58317	4.5798e-06	0.000198899
Rpl36a	2000.44	-0.145749	0.0417107	-3.49428	0.000475346	0.0109243
Rps4x	6964.35	-0.145549	0.0221678	-6.5658	5.17558e-11	5.42344e-09
Dync1h1	2300.01	-0.145226	0.0371082	-3.91358	9.09361e-05	0.00266326
Rps23	4408.47	-0.144582	0.02688	-5.3788	7.4983e-08	4.81155e-06
Rpl28	1900.09	-0.144106	0.0385965	-3.73366	0.000188718	0.0050838
Rpl14	4849.1	-0.143949	0.0255599	-5.63182	1.78314e-08	1.25722e-06
Fau	1774.56	-0.143609	0.0398817	-3.60088	0.000317145	0.00770731
Copa	1183.8	-0.142013	0.0482549	-2.94298	0.00325069	0.0485986
Kdm5b	1541.1	-0.140379	0.0425557	-3.2987	0.00097133	0.0189326
Lamp1	2005.58	-0.14	0.0382801	-3.65725	0.000254934	0.00655823
Rps5	4572.26	-0.139294	0.0274694	-5.07087	3.9601e-07	2.20645e-05
Sox2	1166.74	-0.139168	0.0492035	-2.82842	0.00467785	0.0624917
Rps27	2413.54	-0.138673	0.0347166	-3.99442	6.48517e-05	0.00202941
Rps27a	3600.24	-0.13839	0.0291484	-4.74775	2.05688e-06	9.70813e-05
Rps24	5588.5	-0.136231	0.0273633	-4.97861	6.40426e-07	3.34016e-05
Rpl18	4159.49	-0.135601	0.0270893	-5.00573	5.56522e-07	2.98431e-05
Nedd4	4500.86	-0.131967	0.0260525	-5.06541	4.07532e-07	2.25962e-05
Usp9x	3658.81	-0.131937	0.0297994	-4.42751	9.53286e-06	0.000390267
Tfrc	4266.45	-0.131745	0.0266808	-4.93784	7.89939e-07	4.01008e-05
Rpl35a	2176.18	-0.124819	0.0369005	-3.38258	0.000718078	0.0154171
Nid1	1660.3	-0.12296	0.0411956	-2.98479	0.00283775	0.0438581
Rpl7	6429.34	-0.121413	0.0228519	-5.31306	1.07797e-07	6.69159e-06
AC027184.1	41961.3	-0.121306	0.0138001	-8.79024	1.49243e-18	3.21633e-16
Rpl32	4102.04	-0.119731	0.0271989	-4.40205	1.07232e-05	0.000432624
Atp1a1	2040.9	-0.11972	0.0369997	-3.23569	0.00121349	0.0228655
Rps26	2710.1	-0.119682	0.0361708	-3.3088	0.000936956	0.018446
Eno1	4973.03	-0.118105	0.0262055	-4.50687	6.57904e-06	0.000280395
Rps19	3701.04	-0.118007	0.0284213	-4.15206	3.29489e-05	0.00112677
Rpl21	3455.28	-0.117347	0.0309331	-3.79358	0.000148493	0.0041469
Rpl11	2334.42	-0.114256	0.0351108	-3.25416	0.00113729	0.0217227
Rpl19	4413.1	-0.110656	0.0270738	-4.08718	4.3664e-05	0.00142088
Tcfcp2l1	5310.39	-0.109078	0.0246272	-4.42918	9.45907e-06	0.000388638
Pgam1	2043.94	-0.108443	0.0376715	-2.87864	0.00399397	0.0559058
H3f3b	2528.1	-0.106298	0.0340171	-3.12484	0.00177903	0.0308347
Rpl4	13415.6	-0.0970621	0.0168676	-5.75434	8.69787e-09	6.62314e-07
Cnot1	3844.48	-0.0941829	0.029157	-3.2302	0.00123704	0.0231334
RNaseP_nuc	4550.59	-0.0873309	0.0260741	-3.34934	0.000810056	0.0167617
Rpl8	8261.24	-0.0841476	0.0204868	-4.1074	4.00138e-05	0.0013286
mt-Nd1	9527.65	-0.0825473	0.0222228	-3.71454	0.000203575	0.00543278
Gapdh	10604.1	-0.0785401	0.0184917	-4.24731	2.16349e-05	0.000789501
Rpsa	10951.7	-0.0686554	0.0195468	-3.51237	0.000444131	0.0103528
Npm1	11457.6	0.0577735	0.021355	2.70539	0.00682246	0.081478
Rps20	4992.41	0.0753059	0.0248553	3.02977	0.00244742	0.0387718
Atp5a1	4080.22	0.0863439	0.0273474	3.1573	0.00159236	0.0282304
Eef1a1	52341.2	0.0898472	0.0142814	6.2912	3.15014e-10	2.94925e-08
Kpnb1	3396.92	0.09009	0.0302099	2.98214	0.00286241	0.0438851
Ftl1	3206.69	0.0959453	0.0303916	3.15697	0.00159417	0.0282304
Spna2	2337.24	0.101382	0.0366573	2.76567	0.00568064	0.071817
Trim28	3925.88	0.101939	0.0286333	3.56015	0.000370638	0.00885655
Abce1	2803.04	0.105388	0.0339358	3.1055	0.00189957	0.0325779
Asns	3422.9	0.107554	0.0297071	3.62048	0.000294057	0.00726995
Hmgb2	1815.69	0.108434	0.0409518	2.64786	0.00810036	0.0918256
Tpr	1978.12	0.110697	0.0415509	2.66412	0.00771892	0.0890611
Ybx1	3630.26	0.110742	0.0300028	3.69105	0.000223334	0.0058642
Ddb1	3564.28	0.11185	0.0289715	3.86068	0.000113071	0.00326136
Ppia	3805.09	0.1128	0.0284263	3.96817	7.24257e-05	0.00221189
Set	4885.44	0.114976	0.0263801	4.35843	1.31001e-05	0.000510679
Ctnna1	1711.14	0.115824	0.040639	2.85007	0.00437094	0.0598819
Mki67	1655.13	0.117007	0.0406736	2.87673	0.00401821	0.0561763
Ftl2	2250.32	0.119792	0.0360296	3.32483	0.000884735	0.0178541
Cdk4	2016.14	0.1201	0.0398251	3.01569	0.00256398	0.0401218
Chd4	1373.65	0.120933	0.0452219	2.67422	0.0074904	0.0874799
Rad21	1440.74	0.121059	0.0454263	2.66494	0.00770012	0.089019
Nars	2120.88	0.121686	0.0365289	3.33122	0.000864672	0.0175422
Hnrnpab	1558.02	0.123146	0.0453163	2.71747	0.00657838	0.0795114
Lap3	2257.54	0.12508	0.0359891	3.47549	0.000509922	0.0116022
Zfp42	2519.98	0.125123	0.0343392	3.64374	0.000268704	0.00686608
Cct3	2052.33	0.126797	0.0374915	3.38203	0.000719524	0.0154191
Pdha1	1486.82	0.126853	0.0431896	2.93711	0.00331281	0.0493412
Parp1	2305.41	0.127312	0.0359162	3.5447	0.000393067	0.00927607
Fgf4	1114.21	0.132745	0.0507604	2.61514	0.00891918	0.0978625
Cct6a	1927.33	0.133426	0.0385441	3.46166	0.000536854	0.0121666
Hsp90b1	1921.36	0.133757	0.0384438	3.47928	0.000502772	0.0114853
Dhx15	1226.81	0.136096	0.0470998	2.88951	0.00385837	0.0546779
Mcm2	1625.16	0.136166	0.0422849	3.2202	0.00128101	0.0237914
Hspa4	3010.08	0.136734	0.0327468	4.17549	2.97344e-05	0.0010323
Atp5o	985.032	0.138719	0.0524034	2.64714	0.0081176	0.0918922
Rbbp4	1392.85	0.13896	0.0440948	3.15139	0.00162495	0.0286865
Ranbp2	1988.08	0.14058	0.0394607	3.56254	0.000367279	0.00880012
Vdac1	1411.05	0.14244	0.0461927	3.08359	0.00204517	0.0343422
Snrnp200	2165.87	0.142445	0.037748	3.77358	0.00016092	0.00442898
Sf3b3	1210.08	0.144002	0.0476139	3.02437	0.00249154	0.0392529
Gart	1069.05	0.145266	0.0520147	2.79278	0.00522566	0.0678267
Rpl7a	5686.94	0.145414	0.0243101	5.98162	2.20931e-09	1.92632e-07
Kif5b	1734.58	0.145465	0.0400757	3.62975	0.000283698	0.0071144
Iqgap1	1426.46	0.146098	0.044888	3.25473	0.00113499	0.021717
Ptbp1	1859.08	0.146999	0.0401668	3.65971	0.000252499	0.00651025
Rif1	3162.89	0.147449	0.0313817	4.69858	2.61976e-06	0.000121638
Etf1	1561.28	0.148915	0.0434352	3.42845	0.000607035	0.0133852
Actr3	873.216	0.150152	0.0556036	2.70039	0.00692574	0.0823161
Sept1	854.898	0.150412	0.0564001	2.66687	0.00765617	0.0888707
Rhoa	1095.27	0.150651	0.0515694	2.92132	0.00348552	0.0509284
Mybbp1a	1633.49	0.153522	0.0423019	3.6292	0.000284304	0.0071144
Ssr2	975.266	0.154149	0.0558259	2.76125	0.00575809	0.072353
Hnrnph1	937.59	0.154948	0.0538764	2.876	0.00402755	0.0562379
Gsta4	1169.63	0.155963	0.0515461	3.02569	0.00248063	0.0391803
Rcc2	1563.96	0.158377	0.0417629	3.79228	0.000149269	0.00415842
Rrm2	753.159	0.159021	0.0608788	2.61209	0.00899906	0.0982923
Dnaja2	913.796	0.159494	0.055732	2.8618	0.00421239	0.0582493
Ywhaq	1450.85	0.160346	0.0441427	3.63244	0.000280749	0.00711024
Ddx1	884.189	0.161316	0.0563458	2.86297	0.0041969	0.0581054
Tubb2b	1479.01	0.161771	0.0471172	3.43337	0.000596134	0.0131703
Shmt2	709.239	0.162559	0.0616707	2.63592	0.00839083	0.0941936
Pdia3	856.849	0.162696	0.055758	2.91789	0.00352405	0.051276
Bcat1	3119.04	0.162917	0.0318282	5.11864	3.07743e-07	1.77527e-05
Hist1h4a	1832.89	0.163218	0.0395068	4.13139	3.6058e-05	0.00121134
Mlf2	875.108	0.166267	0.0567225	2.93124	0.0033761	0.0500803
Kif20a	902.25	0.166556	0.05584	2.98274	0.0028568	0.0438581
Myl6	1160.96	0.167092	0.0494223	3.3809	0.000722477	0.0154245
Atp5g1	705.299	0.168269	0.0622583	2.70275	0.00687677	0.08199
D6Wsu116e	657.72	0.169734	0.0648052	2.61914	0.00881519	0.0971883
Srsf1	2258.84	0.170107	0.0361048	4.71148	2.45928e-06	0.000115122
H2afz	2538.34	0.171131	0.0359025	4.76655	1.87404e-06	8.91888e-05
Mlec	1786.89	0.172085	0.0404962	4.24941	2.14331e-05	0.000787166
Fubp1	616.774	0.172532	0.0656024	2.62997	0.00853916	0.0953414
D19Bwg1357e	593.121	0.176078	0.0674113	2.612	0.00900138	0.0982923
Ube2s	752.454	0.17637	0.0604428	2.91797	0.00352321	0.051276
Atp5g3	800.499	0.176998	0.0609537	2.90381	0.00368648	0.0528982
Xpo1	2280.67	0.177134	0.0356366	4.97057	6.67566e-07	3.41925e-05
Wdr6	679.175	0.177619	0.0672253	2.64215	0.00823814	0.0930722
Calr	2624.74	0.178179	0.0339665	5.24572	1.55673e-07	9.30939e-06
Cfl1	2126.93	0.17854	0.0362819	4.92091	8.61413e-07	4.35357e-05
Ranbp1	971.687	0.17859	0.0567969	3.14436	0.00166452	0.0292046
Impad1	617.989	0.179057	0.0671577	2.66621	0.0076711	0.0889536
Snrnp70	651.84	0.179246	0.06601	2.71543	0.0066189	0.0798322
Chchd2	929.501	0.179327	0.0565806	3.16941	0.00152749	0.0273634
Dppa5a	4866.83	0.179847	0.0267173	6.73148	1.67951e-11	1.82699e-09
Atp6v1b2	1178.6	0.179953	0.0487805	3.68903	0.000225113	0.00589735
Stmn1	580.147	0.181404	0.0675304	2.68626	0.00722561	0.0851712
Eif4ebp1	1008.22	0.181807	0.0526251	3.45476	0.00055079	0.0124085
Taf7	597.734	0.183153	0.067514	2.71282	0.00667128	0.0802899
Llgl2	535.188	0.183373	0.070146	2.61416	0.00894461	0.0978733
Vcp	1488.58	0.18427	0.0444329	4.14715	3.3664e-05	0.00114779
Pcna	1232.8	0.184914	0.0471428	3.92243	8.76611e-05	0.00258725
Arih2	1006.81	0.185355	0.0549138	3.37539	0.000737121	0.0156494
Mapre1	763.362	0.186312	0.0610094	3.05383	0.00225942	0.0366579
Oaz1	873.608	0.187056	0.0564482	3.31376	0.000920518	0.0182781
Ran	2741.56	0.187343	0.0330288	5.67212	1.41045e-08	1.02612e-06
Rbm3	887.116	0.18737	0.0564319	3.32029	0.000899246	0.0180358
Hnrnpa2b1	2038.88	0.187822	0.03824	4.91166	9.03104e-07	4.52424e-05
Nop2	638.294	0.188703	0.0653455	2.88777	0.00387982	0.0548457
Smarcad1	800.186	0.190151	0.0606079	3.1374	0.00170453	0.0297239
L1td1	1734.03	0.190342	0.0408881	4.6552	3.23673e-06	0.000146126
Vps54	529.746	0.19078	0.0724708	2.6325	0.0084758	0.0948194
Cd2ap	552.106	0.191283	0.0711216	2.68952	0.00715558	0.0845202
Hcfc1	822.546	0.191406	0.0572791	3.34164	0.000832852	0.0170053
Psmb3	591.379	0.191749	0.070109	2.73501	0.00623789	0.07686
Taok1	988.812	0.192658	0.0530901	3.62888	0.000284651	0.0071144
Pfas	822.741	0.194017	0.0573554	3.38272	0.000717708	0.0154171
Pdcd11	593.636	0.195509	0.0674822	2.89719	0.00376527	0.0536915
Eif5a	2453.68	0.196603	0.0371563	5.29124	1.21491e-07	7.46062e-06
Hnrnpa1	1263.41	0.196942	0.0463279	4.25105	2.12772e-05	0.000783964
Nfe2l2	517.506	0.197214	0.0752493	2.62081	0.00877223	0.0968082
Rdx	843.207	0.197345	0.05734	3.44166	0.000578157	0.0129231
Idh1	674.677	0.19751	0.067253	2.93682	0.00331598	0.0493412
Phb	736.182	0.198153	0.0608819	3.25471	0.00113509	0.021717
Tuba1b	2491.36	0.199057	0.0339378	5.86535	4.48177e-09	3.63553e-07
Got2	937.305	0.199149	0.0549969	3.62109	0.00029336	0.00726847
Cul5	585.198	0.199267	0.0734626	2.71249	0.00667794	0.0802899
Spp1	3671.23	0.199832	0.0298885	6.68593	2.29469e-11	2.44953e-09
Nhp2l1	576.187	0.20009	0.0687044	2.91233	0.00358741	0.0518676
Nolc1	528.611	0.200736	0.0715795	2.80439	0.00504127	0.0661333
Tbrg1	616.493	0.201219	0.0690755	2.91303	0.00357941	0.0518175
Rfwd3	683.061	0.201643	0.0662963	3.04154	0.0023537	0.0379176
Pim3	539.49	0.202277	0.0702414	2.87974	0.00398008	0.0558482
Ywhaz	1832.57	0.20295	0.0400209	5.0711	3.95515e-07	2.20645e-05
Atp2a2	2063.67	0.204352	0.037491	5.4507	5.01722e-08	3.37098e-06
Lrrc59	773.783	0.204891	0.0595673	3.43967	0.000582432	0.0129679
Nup93	548.096	0.20519	0.0749087	2.7392	0.00615884	0.0762975
Tyms	434.692	0.205213	0.0783965	2.61763	0.00885435	0.0974591
Actg1	1705.83	0.205242	0.0411579	4.9867	6.14183e-07	3.24778e-05
Tuba1c	1197.48	0.20532	0.049289	4.16564	3.10486e-05	0.00107466
Topors	655.83	0.205359	0.0638629	3.21562	0.00130164	0.0240183
Hspd1	2838.66	0.207013	0.0320202	6.46507	1.01252e-10	1.02345e-08
Ppat	614.836	0.208069	0.0678648	3.06594	0.00216987	0.0356252
Fignl1	527.818	0.208375	0.0713317	2.92121	0.00348678	0.0509284
G3bp2	1504.59	0.208884	0.0447062	4.67238	2.97732e-06	0.000136028
Ddx39b	863.894	0.209162	0.0559149	3.74073	0.000183489	0.00497101
Got1	678.042	0.209249	0.0631698	3.31248	0.000924728	0.0182954
Cth	540.907	0.209299	0.070122	2.98478	0.00283785	0.0438581
Kpna3	458.04	0.209623	0.0783723	2.6747	0.00747951	0.0874421
Mtpn	553.532	0.209715	0.0696223	3.01219	0.00259374	0.0404723
Trim24	650.638	0.209802	0.0655977	3.19831	0.00138234	0.025303
Prdx1	3558.58	0.210523	0.0305362	6.89423	5.41588e-12	6.31226e-10
Stag1	539.036	0.210936	0.071944	2.93194	0.00336848	0.0500323
Prpf31	428.425	0.210984	0.0804906	2.62122	0.00876161	0.0968082
Actb	10425.6	0.211162	0.0186968	11.294	1.40423e-29	5.17392e-27
C330027C09Rik	509.308	0.211369	0.0728466	2.90156	0.00371313	0.0531471
Dlgap5	576.474	0.211529	0.069603	3.03908	0.00237306	0.0379623
Pbrm1	521.052	0.211672	0.0724161	2.92299	0.00346688	0.050898
Acin1	554.768	0.211995	0.0698847	3.03349	0.00241741	0.0384563
Hdac1	676.736	0.212162	0.063941	3.31808	0.00090637	0.0180358
Ddx39	1402.68	0.212322	0.0453652	4.68029	2.86467e-06	0.000131936
Ubfd1	502.003	0.213549	0.0736204	2.90067	0.00372363	0.0531781
Psmd12	581.304	0.213724	0.0673631	3.17271	0.00151024	0.0272511
Ywhab	467.667	0.21391	0.0761795	2.80797	0.00498544	0.0656034
Hnrnpu	3103.26	0.213944	0.0322801	6.62773	3.40897e-11	3.6053e-09
Utp20	935.532	0.214017	0.0541069	3.95544	7.6394e-05	0.00231452
Pcnt	667.037	0.214045	0.06446	3.32058	0.000898296	0.0180358
Heatr3	411.674	0.214667	0.0816888	2.62787	0.00859225	0.0956923
Ahsa1	769.444	0.216718	0.0591072	3.66653	0.000245869	0.00635364
Tcf20	995.455	0.21725	0.0522772	4.15573	3.24247e-05	0.00111218
Etnk1	778.999	0.217831	0.0599855	3.63139	0.000281901	0.0071144
Vcl	427.798	0.218191	0.078177	2.79099	0.00525476	0.0680873
Adss	721.449	0.219026	0.0615558	3.55817	0.000373447	0.00890504
Prpf19	707.975	0.219609	0.0625357	3.51174	0.000445183	0.0103562
Eif4g1	2534.96	0.220097	0.0338821	6.49596	8.25078e-11	8.41433e-09
2810407C02Rik	447.287	0.220308	0.0767659	2.86987	0.00410639	0.0569905
Cox6b1	794.075	0.220442	0.0620892	3.55041	0.000384626	0.00909564
Bzw1	1517.03	0.220666	0.0438809	5.02876	4.93673e-07	2.67239e-05
Lmnb1	857.001	0.221108	0.0585303	3.77768	0.000158298	0.00436735
Psmd13	463.28	0.221402	0.0785027	2.82031	0.00479769	0.0635722
Snrnp40	425.143	0.223278	0.0807993	2.76336	0.00572091	0.0721188
Cirh1a	592.002	0.22395	0.0680034	3.29322	0.000990468	0.0192728
Usp14	419.93	0.223958	0.0810983	2.76156	0.00575268	0.072353
Hspa5	1923.58	0.22423	0.0419685	5.34281	9.15149e-08	5.77505e-06
Trpm1	436.32	0.224607	0.0830285	2.70518	0.00682669	0.081478
Tns3	544.301	0.224806	0.0696921	3.22571	0.00125661	0.0234527
Nudc	698.154	0.224995	0.0639121	3.52039	0.000430912	0.0100652
Bod1l	534.972	0.225442	0.0712596	3.16367	0.00155793	0.0277958
Ubc	413.943	0.226118	0.0848336	2.66543	0.00768889	0.0890092
Swi5	430.848	0.226675	0.0797864	2.84102	0.00449699	0.0609307
Ccar1	547.252	0.227123	0.0708289	3.20664	0.00134297	0.0246218
Txn1	909.196	0.227893	0.0543806	4.19071	2.7808e-05	0.000971324
Ddx49	390.671	0.228655	0.0832135	2.74781	0.00599944	0.0745655
Tet2	1857.93	0.229022	0.0388117	5.90085	3.6164e-09	3.05974e-07
Psma3	695.429	0.229168	0.0631388	3.62959	0.000283875	0.0071144
Wdr1	525.164	0.230793	0.0717627	3.21605	0.00129966	0.0240183
Atrx	1243.43	0.231371	0.0500953	4.61861	3.86315e-06	0.000170366
Snx5	1460.06	0.232058	0.0465279	4.9875	6.11653e-07	3.24778e-05
Lasp1	742.837	0.232099	0.0617856	3.75653	0.000172288	0.0046966
Cnn3	1951.58	0.234777	0.0397815	5.90166	3.59873e-09	3.05974e-07
Atf4	1118.09	0.234835	0.0498876	4.70728	2.51044e-06	0.000117038
Rabggtb	427.887	0.234891	0.0805443	2.9163	0.00354214	0.0514083
Zfp706	372.349	0.235062	0.0868464	2.70664	0.00679678	0.0813761
Tpm3	1378.41	0.236007	0.0449728	5.24776	1.53957e-07	9.30421e-06
Ap2m1	546.462	0.236304	0.0731568	3.2301	0.00123748	0.0231334
Adprh	377.089	0.237573	0.090436	2.62698	0.00861467	0.0957167
2900073G15Rik	353.984	0.238144	0.0897262	2.65411	0.00795172	0.0906341
Ccnb1	1260.91	0.239072	0.0468714	5.10059	3.38593e-07	1.94342e-05
Odc1	1552.81	0.23954	0.0432585	5.5374	3.07002e-08	2.08725e-06
Hif1a	648.547	0.240415	0.0647864	3.71088	0.00020654	0.00548544
Zbtb44	432.805	0.244845	0.0788828	3.10391	0.0019098	0.0326553
Cks2	373.263	0.244916	0.0836324	2.92849	0.00340617	0.0504608
Pno1	428.812	0.247129	0.0788513	3.13411	0.00172374	0.030013
Suds3	342.362	0.24716	0.0897359	2.7543	0.00588175	0.073583
Mrfap1	1062.94	0.248277	0.0571835	4.34175	1.41352e-05	0.000547296
Cox5a	621.114	0.248565	0.0721194	3.44658	0.000567738	0.0127151
Rrp1b	348.012	0.248775	0.0886133	2.80742	0.00499394	0.0656396
Plagl1	458.716	0.248867	0.0806247	3.08673	0.00202371	0.0340927
Mcm7	1478.47	0.248967	0.0437484	5.69088	1.26385e-08	9.36985e-07
Cox7a2	397.783	0.249224	0.087184	2.85859	0.00425523	0.0586761
Bcam	330.728	0.249359	0.0904511	2.75684	0.00583629	0.0731746
Hist1h2bf	387.03	0.250248	0.0829829	3.01565	0.00256425	0.0401218
Apex1	532.58	0.250875	0.0757534	3.31174	0.000927187	0.0182954
Atp5l	412.482	0.252662	0.0821797	3.07451	0.00210847	0.0349028
Hist1h4b	390.724	0.252871	0.083088	3.04341	0.00233916	0.0377853
Cops6	293.515	0.253442	0.0964759	2.627	0.00861424	0.0957167
Arpp19	400.675	0.254424	0.0825077	3.08364	0.00204488	0.0343422
Prpf4	339.197	0.254819	0.088079	2.89308	0.00381485	0.0542631
Cnot10	371.513	0.254854	0.0848541	3.00344	0.00266944	0.0415966
Thop1	349.113	0.254874	0.0905238	2.81554	0.00486947	0.0642253
Ehd1	442.075	0.254923	0.07712	3.30554	0.000947949	0.018572
Atp1b3	373.586	0.255604	0.0876753	2.91535	0.00355288	0.0514988
Ccna2	814.425	0.255791	0.0581821	4.39639	1.10068e-05	0.000441122
Acad9	286.221	0.256202	0.0970507	2.63988	0.00829348	0.0935125
Atg16l1	281.853	0.257674	0.0964305	2.67212	0.00753732	0.0877587
Hist1h2bc	766.179	0.25771	0.0625673	4.11892	3.80644e-05	0.00126756
D14Ertd668e	320.903	0.257739	0.0911541	2.8275	0.00469127	0.0625247
9630033F20Rik	316.447	0.258022	0.0911737	2.83001	0.00465467	0.062401
Tln1	798.106	0.259677	0.0576608	4.50353	6.68341e-06	0.000283784
Snora73b	454.491	0.260496	0.078749	3.30792	0.000939902	0.018446
Tomm22	348.639	0.261511	0.0913927	2.8614	0.00421774	0.0582527
Dnajc21	368.323	0.262182	0.0865268	3.03007	0.00244499	0.0387718
Lsm4	400.349	0.262256	0.0845584	3.10148	0.00192556	0.0328006
Prdx6	671.747	0.263473	0.0628644	4.19114	2.77559e-05	0.000971324
Zfp553	372.885	0.265762	0.0842481	3.15452	0.00160763	0.0284246
Pfn1	1028.01	0.265963	0.0528398	5.03339	4.81885e-07	2.6462e-05
Shmt1	441.096	0.266084	0.08043	3.30827	0.000938729	0.018446
Mme	976.414	0.26679	0.0530178	5.0321	4.85146e-07	2.65136e-05
Polr2e	493.768	0.268212	0.0729471	3.67679	0.000236184	0.00613111
Fen1	397.455	0.270047	0.0818468	3.29942	0.000968852	0.0189166
Eif2b5	1764.06	0.2713	0.0400017	6.78223	1.18334e-11	1.29963e-09
Erh	656.705	0.271663	0.064387	4.21922	2.4515e-05	0.000869597
Rnaseh2a	420.186	0.271789	0.0796816	3.41093	0.000647406	0.014097
Naa35	270.258	0.272649	0.101863	2.67663	0.00743666	0.0872089
Dcp2	1184.2	0.274519	0.0507497	5.40928	6.32784e-08	4.15383e-06
Cmtm7	320.095	0.274714	0.093896	2.92572	0.00343656	0.0507075
Ostf1	336.378	0.275265	0.094206	2.92195	0.00347847	0.0509284
Ccdc43	319.654	0.276186	0.0908578	3.03977	0.00236763	0.0379285
Tex10	575.256	0.276191	0.0679321	4.0657	4.78894e-05	0.00154518
Pa2g4	1203.59	0.276408	0.0485792	5.68985	1.27152e-08	9.36985e-07
B4galt6	404.82	0.278077	0.0808151	3.4409	0.000579772	0.0129339
Klhl22	683.19	0.279328	0.063196	4.42002	9.86899e-06	0.000401152
Acaa2	312.265	0.279813	0.0922671	3.03264	0.00242423	0.0385111
Ckb	2484.8	0.281662	0.0340739	8.26623	1.38265e-16	2.72287e-14
Ipo11	662.358	0.282749	0.0652556	4.33295	1.47126e-05	0.000567728
Atic	697.766	0.284197	0.0624176	4.55316	5.2846e-06	0.000227776
Eaf1	260.587	0.284644	0.100484	2.83274	0.00461503	0.0620603
Poglut1	379.511	0.284894	0.0858596	3.31813	0.000906215	0.0180358
Capzb	285.16	0.286419	0.0986153	2.90441	0.00367946	0.0528982
Ngfrap1	544.52	0.287341	0.0700996	4.09904	4.14869e-05	0.0013656
Sumo2	512.89	0.289026	0.0725434	3.98418	6.77126e-05	0.00209206
Agtrap	313.458	0.289593	0.0936952	3.0908	0.00199617	0.0337281
Hsp90aa1	12397.3	0.290114	0.0174974	16.5805	9.64786e-62	1.83663e-58
Aprt	238.822	0.290897	0.104053	2.79567	0.00517928	0.0673012
Tomm40	437.845	0.291228	0.0802671	3.62824	0.000285358	0.0071165
Stoml2	564.018	0.2935	0.070474	4.16465	3.11826e-05	0.00107604
2310036O22Rik	404.934	0.295521	0.0888517	3.326	0.000881016	0.0178106
Sod2	964.749	0.295963	0.0550153	5.37964	7.46335e-08	4.81155e-06
Cat	336.253	0.296126	0.0922249	3.21091	0.00132314	0.0243363
Cstb	456.763	0.297628	0.0776496	3.83297	0.000126608	0.00360627
Nsf	343.974	0.298504	0.0918571	3.24965	0.00115546	0.0219962
Fig4	558.194	0.298678	0.0700154	4.26589	1.99109e-05	0.000742737
Tuba4a	482.194	0.299139	0.0744848	4.01611	5.91661e-05	0.00187201
Fip1l1	270.081	0.299412	0.106954	2.79945	0.00511891	0.0668972
Slc25a4	1179.63	0.299657	0.0509417	5.88234	4.04502e-09	3.37243e-07
Eef1d	1015.88	0.300894	0.0531562	5.66057	1.50871e-08	1.0838e-06
Actn4	726.702	0.301228	0.0626508	4.80805	1.5241e-06	7.31439e-05
Psmb2	398.673	0.301889	0.0830215	3.63627	0.000276615	0.00702111
Pcbp1	247.365	0.302083	0.103262	2.92541	0.00344001	0.0507075
Bex1	535.997	0.302744	0.0712717	4.24775	2.15931e-05	0.000789501
Clta	693.038	0.304209	0.0654367	4.64891	3.33695e-06	0.000150058
1110057K04Rik	190.673	0.304961	0.116507	2.61753	0.00885682	0.0974591
Pim1	321.664	0.305401	0.0920229	3.31876	0.000904197	0.0180358
Ide	357.124	0.306739	0.0944501	3.24763	0.0011637	0.0221161
Tubb2c	2186.98	0.307334	0.0359201	8.55606	1.16792e-17	2.38215e-15
Ipo4	240.663	0.30741	0.107864	2.84997	0.00437239	0.0598819
Atp5e	317.012	0.309414	0.0910547	3.39811	0.000678527	0.0146783
Umps	493.32	0.309586	0.0775435	3.99241	6.54045e-05	0.00204112
Cdo1	200.684	0.310174	0.117148	2.64772	0.00810368	0.0918256
Hmga2	351.955	0.310234	0.088416	3.5088	0.000450139	0.010429
Sfr1	481.508	0.311006	0.0816027	3.81122	0.000138283	0.00389031
Fancm	523.536	0.311228	0.0729539	4.26609	1.98926e-05	0.000742737
Fabp3	594.21	0.311592	0.067676	4.60417	4.1411e-06	0.000180533
Hspa8	6625.17	0.312753	0.0226193	13.8268	1.75682e-43	1.6722e-40
Pnma5	293.494	0.315241	0.0971064	3.24635	0.00116894	0.022142
Pak2	262.267	0.315289	0.102342	3.08074	0.00206486	0.0344227
Rell1	239.743	0.316391	0.105029	3.0124	0.00259189	0.0404723
6430527G18Rik	304.643	0.31947	0.0972679	3.28443	0.00102189	0.0198504
Ctsc	315.373	0.319506	0.092352	3.45965	0.00054088	0.0122093
Wbp2	191.23	0.320432	0.117393	2.72956	0.00634187	0.0777403
Tcl1	550.266	0.320992	0.070559	4.54928	5.38301e-06	0.000231146
Wdr3	425.5	0.321527	0.0809353	3.97265	7.10789e-05	0.00217658
Cetn3	184.777	0.323286	0.120087	2.6921	0.00710033	0.0841286
Cnot6	209.892	0.32436	0.111775	2.90191	0.00370901	0.0531471
Ttn	962.055	0.324686	0.0542221	5.98808	2.12331e-09	1.86557e-07
Crxos1	192.51	0.325306	0.11814	2.75357	0.00589489	0.0736257
Gm15459	3762.05	0.326771	0.029407	11.112	1.0966e-28	3.91417e-26
Rnf7	565.491	0.326909	0.0704521	4.64015	3.48156e-06	0.000155338
Serpinb6a	197.742	0.327268	0.117028	2.79648	0.00516626	0.0672084
Col9a2	172.558	0.328405	0.122684	2.67684	0.00743192	0.0872089
Rab11fip4	222.08	0.328942	0.116035	2.83485	0.00458468	0.061776
Gas5	384.892	0.330019	0.0838989	3.93353	8.3708e-05	0.00248341
Mylpf	716.557	0.330172	0.0622565	5.30341	1.13658e-07	7.01728e-06
Nfatc2ip	321.902	0.331643	0.0900592	3.6825	0.00023096	0.00602288
Rab11fip5	221.002	0.33324	0.108343	3.07579	0.00209944	0.0348037
Gpx1	997.324	0.333755	0.0526186	6.34291	2.25461e-10	2.18239e-08
Mthfd1	971.936	0.333774	0.0532884	6.26355	3.76321e-10	3.49459e-08
Psmd3	436.377	0.334227	0.0783595	4.2653	1.99633e-05	0.000742737
Cmpk1	188.603	0.335253	0.123257	2.71996	0.00652904	0.0793348
Slc25a20	332.154	0.336102	0.0898365	3.74126	0.000183101	0.00497101
Hist1h3h	548.902	0.337368	0.110395	3.05601	0.002243	0.0364951
SNORA32	183.911	0.33773	0.12286	2.74891	0.00597935	0.0744778
Tubb6	210.53	0.339801	0.117589	2.88974	0.00385563	0.0546779
Zfp141	259.718	0.341192	0.11024	3.09498	0.00196827	0.033306
Tdh	1664.61	0.34159	0.0428439	7.9729	1.54998e-15	2.72367e-13
Echdc2	278.504	0.344804	0.0976251	3.53192	0.000412558	0.00969596
Uqcr11	310.485	0.344833	0.0927359	3.71844	0.00020046	0.00538742
Gabarapl2	767.039	0.34492	0.0600693	5.74204	9.35421e-09	7.07574e-07
Fam63a	325.838	0.345491	0.090719	3.80836	0.00013989	0.00392585
Cdc20	571.772	0.346027	0.068568	5.04648	4.50022e-07	2.48316e-05
Snrpf	212.524	0.346381	0.117216	2.95506	0.00312604	0.047105
Pop4	224.528	0.348961	0.109929	3.17443	0.00150129	0.0271755
Dcun1d5	150.125	0.349212	0.13158	2.65398	0.0079549	0.0906341
Srm	344.26	0.349896	0.0913581	3.82994	0.000128175	0.00364184
Dgkz	193.088	0.350415	0.117463	2.98318	0.00285271	0.0438581
Aqp3	1190.52	0.350476	0.0483181	7.25352	4.06083e-13	5.21155e-11
Ndufa6	329.678	0.35297	0.0893321	3.95122	7.77544e-05	0.0023495
Hmgn1	1623.21	0.353791	0.0431773	8.19393	2.52841e-16	4.81324e-14
Rps6ka1	219.941	0.353983	0.112461	3.1476	0.00164618	0.0289994
Impa1	260.33	0.355885	0.102278	3.47958	0.000502198	0.0114853
Rrm1	756.405	0.357216	0.0610017	5.85584	4.7461e-09	3.81761e-07
Apoe	3799.55	0.358082	0.0292942	12.2236	2.3245e-34	1.06202e-31
B2m	144.881	0.360835	0.135846	2.65621	0.00790253	0.0903777
Sh3tc1	203.831	0.361727	0.121896	2.96751	0.00300223	0.0457198
C77370	214.451	0.364013	0.114687	3.17397	0.00150369	0.0271758
Nop10	288.755	0.367472	0.100003	3.67461	0.000238214	0.00616979
Eif2s2	3962.15	0.36851	0.0282486	13.0453	6.76295e-39	4.0656e-36
Bcl2l1	167.127	0.368824	0.12494	2.95201	0.00315718	0.0473867
Pomgnt1	146.716	0.369881	0.131899	2.80427	0.00504308	0.0661333
Txnl1	367.435	0.373042	0.0896598	4.16064	3.17363e-05	0.00109184
Hspb1	1078.19	0.37391	0.0514005	7.27444	3.47866e-13	4.56705e-11
Tmem184c	129.834	0.374704	0.142025	2.63829	0.00833259	0.0938608
Ccnd3	607.394	0.376158	0.067487	5.57378	2.4927e-08	1.70489e-06
Myl12b	458.58	0.376305	0.0771587	4.87703	1.07697e-06	5.27948e-05
Sh3bgrl3	136.88	0.376437	0.142708	2.63782	0.00834409	0.0938977
Cox17	213.712	0.379161	0.113427	3.34278	0.000829427	0.0170053
Usp46	191.231	0.379473	0.117974	3.21659	0.00129722	0.0240143
Spc25	219.189	0.381905	0.111888	3.41328	0.000641852	0.0140177
Cdx1	405.458	0.383413	0.0822461	4.66177	3.13498e-06	0.00014266
Rc3h2	395.211	0.384646	0.0884809	4.34723	1.3787e-05	0.000535631
Lpcat1	184.001	0.384665	0.124818	3.08181	0.00205744	0.0344227
Pros1	507.322	0.385303	0.0773869	4.97892	6.39393e-07	3.34016e-05
Malat1	6829.97	0.38653	0.0231247	16.715	1.01886e-62	2.32749e-59
Abcb1a	122.871	0.388716	0.148079	2.62507	0.00866319	0.0960689
Pramef8	225.002	0.388839	0.111085	3.50037	0.000464621	0.010721
Kdm2b	229.95	0.390385	0.108147	3.60976	0.000306479	0.00750339
Gm949	190.556	0.390894	0.122288	3.19651	0.00139099	0.0254206
Arpc5	302.442	0.391337	0.0936051	4.18073	2.90579e-05	0.00101189
Mrpl34	127.49	0.392922	0.142627	2.75489	0.00587125	0.0735323
Stag3	246.76	0.394415	0.108157	3.64669	0.000265637	0.00680292
Pik3r2	157.705	0.396006	0.13537	2.92536	0.00344058	0.0507075
Myo1c	341.533	0.39723	0.0891969	4.45341	8.45174e-06	0.000351039
Slc7a6	138.265	0.39783	0.140677	2.82796	0.00468451	0.0625076
Amotl2	427.922	0.398211	0.0812207	4.90283	9.4468e-07	4.69136e-05
Cks1b	261.5	0.398432	0.100582	3.96126	7.45565e-05	0.00226485
Ak4	1053.43	0.399479	0.0511086	7.81628	5.44058e-15	9.00613e-13
Dut	443.645	0.408297	0.0841206	4.85371	1.21175e-06	5.88964e-05
Ccdc124	134.646	0.408425	0.145216	2.81254	0.00491522	0.0647539
Ahnak	3216.71	0.409857	0.0310918	13.1822	1.11164e-39	7.93575e-37
F2r	246.93	0.411131	0.104418	3.93737	8.23793e-05	0.00245035
2310079F23Rik	129.718	0.414891	0.151667	2.73555	0.00622766	0.0768248
Jub	216.193	0.415384	0.112448	3.69402	0.000220733	0.00580926
Snrpg	342.134	0.418377	0.0898654	4.65559	3.23047e-06	0.000146126
Tex19.1	220.633	0.418902	0.109162	3.83744	0.000124322	0.00355002
Atox1	196.178	0.427005	0.11613	3.67696	0.000236026	0.00613111
Pop1	229.049	0.428013	0.106683	4.01199	6.02091e-05	0.00189975
Zc3h13	114.93	0.429406	0.154923	2.77174	0.00557578	0.0712378
Nudt5	217.244	0.430985	0.110683	3.89388	9.86517e-05	0.00287449
Rpp25	308.839	0.432	0.0979064	4.41237	1.02245e-05	0.000414127
Pphln1	96.6156	0.438018	0.1639	2.67247	0.00752951	0.0877572
Klhl7	104.166	0.441689	0.161542	2.7342	0.00625313	0.0769648
Hccs	120.174	0.442992	0.156081	2.83821	0.00453675	0.061324
Ddx51	148.462	0.444915	0.134348	3.31167	0.000927423	0.0182954
Rcc1	362.504	0.44583	0.0869274	5.12876	2.91659e-07	1.69103e-05
Gm16589	100.491	0.451895	0.168944	2.67482	0.00747697	0.0874421
Ccng1	89.4155	0.455062	0.173081	2.62918	0.00855908	0.0954705
Fam25c	375.11	0.455074	0.0893142	5.0952	3.48368e-07	1.98953e-05
Lsm6	160.372	0.460431	0.128385	3.58633	0.000335369	0.00809849
Telomerase-vert	416.628	0.466876	0.146268	3.19193	0.00141325	0.0257861
BC067074	103.642	0.469256	0.156913	2.99055	0.00278473	0.0432162
Car2	135.056	0.473369	0.141539	3.34443	0.000824507	0.0169991
Tubb3	191.956	0.475235	0.119437	3.97896	6.92162e-05	0.00212524
Rpl39l	280.67	0.475668	0.097443	4.8815	1.05281e-06	5.18327e-05
Plcd1	127.81	0.477924	0.142628	3.35084	0.000805664	0.0167011
Nefl	393.738	0.487795	0.0831687	5.86513	4.48792e-09	3.63553e-07
Nckap1l	133.059	0.488382	0.144438	3.38126	0.000721535	0.0154245
Ndnl2	171.41	0.491116	0.124637	3.94038	8.13515e-05	0.00242803
Calcoco1	106.748	0.494541	0.158458	3.12096	0.00180264	0.0310555
Atg2a	180.839	0.494759	0.121337	4.07755	4.55133e-05	0.00147267
Ap1s2	92.6979	0.494841	0.169036	2.92743	0.00341777	0.050567
Hexa	525.052	0.501322	0.0725497	6.91004	4.84505e-12	5.70517e-10
Znhit3	85.756	0.505991	0.176111	2.87314	0.00406419	0.0566804
Manf	194.341	0.507591	0.118512	4.28303	1.84368e-05	0.000697872
Islr2	71.7161	0.509547	0.191046	2.66714	0.00764987	0.0888707
Spopl	73.4961	0.512318	0.187241	2.73614	0.00621646	0.0768248
Ccbl2	85.2166	0.512985	0.181832	2.82121	0.0047843	0.0634684
Rpl10l	448.81	0.515812	0.0798558	6.4593	1.05191e-10	1.05394e-08
Foxd3	69.178	0.52432	0.193643	2.70766	0.00677586	0.0812961
Basp1	116.238	0.527303	0.1543	3.4174	0.000632229	0.0138686
Peg10	505.871	0.527708	0.0768693	6.86501	6.64862e-12	7.67076e-10
Stmn3	81.2743	0.531703	0.178253	2.98285	0.00285581	0.0438581
Rab12	69.1697	0.533287	0.192674	2.76783	0.00564314	0.0716178
Dcaf12l1	104.027	0.540132	0.160214	3.37131	0.000748127	0.0157659
Mrps12	77.9423	0.545521	0.183278	2.97646	0.00291595	0.0445267
Col18a1	304.813	0.547788	0.0932682	5.87326	4.27311e-09	3.51132e-07
Arhgef1	58.6052	0.550233	0.209661	2.62439	0.00868045	0.0961669
2700094K13Rik	364.587	0.555162	0.086473	6.42006	1.36218e-10	1.34127e-08
D1Pas1	85.7823	0.558903	0.17627	3.17072	0.0015206	0.0273634
Zfp953	62.0581	0.561976	0.212188	2.64849	0.00808524	0.0917988
Clasrp	75.3562	0.569539	0.185312	3.07341	0.00211628	0.0349308
Mrps21	83.5433	0.570232	0.179248	3.18125	0.00146642	0.0266288
Nup62cl	200.202	0.595768	0.117101	5.08765	3.62527e-07	2.06009e-05
Fsd1l	100.415	0.59764	0.161688	3.69626	0.000218802	0.00577173
2210409E12Rik	49.7592	0.602488	0.228726	2.6341	0.00843605	0.0944672
Amt	437.395	0.612451	0.0781095	7.84093	4.4722e-15	7.51198e-13
Hist1h2an	62.8009	0.61264	0.211212	2.90059	0.00372461	0.0531781
Akt2	348.431	0.618108	0.087693	7.04854	1.808e-12	2.17379e-10
E130012A19Rik	464.606	0.648385	0.130332	4.97487	6.52922e-07	3.38985e-05
Hck	97.5711	0.650616	0.163264	3.98506	6.74631e-05	0.00209206
Eno3	46.2874	0.658062	0.240748	2.73341	0.00626825	0.0770678
Slc46a1	53.6181	0.674565	0.234332	2.87867	0.00399359	0.0559058
Zfp185	65.0624	0.677386	0.203159	3.33426	0.00085527	0.0173824
Arvcf	159.654	0.682182	0.131533	5.1864	2.14403e-07	1.24945e-05
Meis2	112.792	0.682496	0.153149	4.45642	8.33404e-06	0.000347414
She	62.2394	0.682667	0.204296	3.34155	0.000833111	0.0170053
Ankrd45	93.9339	0.699128	0.166467	4.1998	2.67156e-05	0.000941806
Npr3	67.4208	0.705135	0.202221	3.48695	0.000488557	0.0112054
Ly6a	96.4701	0.70873	0.16735	4.235	2.28547e-05	0.000818328
Wdr45	135.832	0.711192	0.141371	5.03068	4.88756e-07	2.65837e-05
Nab2	70.4302	0.711825	0.198411	3.58763	0.000333694	0.00807512
2310043M15Rik	123.114	0.714493	0.148603	4.80807	1.52398e-06	7.31439e-05
Bard1	105.006	0.715879	0.163911	4.36748	1.25691e-05	0.000491657
Aspa	42.6776	0.727781	0.247183	2.9443	0.00323687	0.0484976
Oas1a	99.3658	0.72861	0.16875	4.3177	1.57666e-05	0.000606351
Mfsd7c	46.7021	0.732288	0.237727	3.08037	0.00206741	0.0344227
Prex2	202.204	0.739391	0.121274	6.09687	1.08163e-09	9.6519e-08
Msc	41.0648	0.746478	0.255808	2.91812	0.00352152	0.051276
Klhl13	940.034	0.747648	0.0555286	13.4642	2.5407e-41	1.93466e-38
mmu-mir-2134-4	34.9475	0.760159	0.288558	2.63434	0.00843012	0.0944672
Fam176b	34.9867	0.770922	0.277465	2.77845	0.00546196	0.0700972
2210010C17Rik	36.8187	0.772737	0.286133	2.70062	0.00692102	0.0823161
Nqo1	90.6373	0.78215	0.257234	3.04061	0.00236097	0.0379176
Dusp14	41.6048	0.788558	0.255994	3.08038	0.00206735	0.0344227
Lats2	34.0205	0.791981	0.281257	2.81586	0.0048647	0.0642253
Ccdc141	89.3738	0.810483	0.182184	4.44872	8.63854e-06	0.000357286
Tcte2	34.1808	0.812514	0.27861	2.91631	0.00354198	0.0514083
2410004A20Rik	49.5279	0.821621	0.241074	3.40817	0.000653995	0.0142014
Rasgrp2	52.7752	0.822858	0.233348	3.52631	0.000421393	0.00988326
1500032L24Rik	206.924	0.823706	0.114256	7.2093	5.62384e-13	7.05885e-11
Cyp2b23	92.2918	0.824798	0.17322	4.76157	1.92088e-06	9.10386e-05
Reep1	83.6885	0.842274	0.181277	4.64635	3.37864e-06	0.000151336
Gss	264.594	0.843606	0.104567	8.06762	7.16815e-16	1.32056e-13
Gm3395	46.8158	0.873434	0.240674	3.62912	0.000284386	0.0071144
Steap3	63.191	0.882471	0.207939	4.24389	2.19675e-05	0.000796547
Iffo1	30.796	0.89449	0.294374	3.03862	0.00237664	0.0379664
Etv4	111.837	0.904565	0.1566	5.77629	7.63664e-09	5.89363e-07
snoZ40	99.816	0.914254	0.168312	5.43191	5.57541e-08	3.72411e-06
Oas1g	34.2017	0.914481	0.285045	3.20819	0.00133572	0.0245283
Cbr3	40.7583	0.931821	0.262161	3.55438	0.000378868	0.00901548
Lrrc33	30.024	0.936786	0.323982	2.89148	0.00383434	0.0544725
Vax2	25.9943	0.96367	0.32955	2.9242	0.00345345	0.0508316
Calcoco2	184.768	0.974977	0.122685	7.94702	1.91048e-15	3.3063e-13
D130040H23Rik	26.3571	0.995461	0.317896	3.1314	0.00173975	0.0302457
Aass	29.5418	1.00359	0.299982	3.34549	0.000821366	0.016965
Xlr3b	42.5739	1.02233	0.262332	3.89706	9.73665e-05	0.0028443
Tgm1	53.261	1.03043	0.231658	4.44807	8.6647e-06	0.000357286
9930013L23Rik	68.1249	1.04099	0.199961	5.20595	1.93008e-07	1.13053e-05
Eif2b3	98.8581	1.04468	0.169074	6.1788	6.45887e-10	5.85502e-08
Kdm5d	82.6556	1.08292	0.189411	5.71734	1.08206e-08	8.13114e-07
Pou2f3	38.4555	1.0965	0.267599	4.09754	4.17571e-05	0.00137054
Ryr3	24.3566	1.09849	0.338361	3.2465	0.00116835	0.022142
Rpl22l1	550.512	1.14421	0.0731021	15.6522	3.20992e-55	3.33306e-52
Nefm	61.7423	1.16877	0.211943	5.51454	3.49688e-08	2.36339e-06
Nxf3	68.5971	1.17096	0.201222	5.81926	5.91076e-09	4.62415e-07
Slc15a2	29.37	1.18029	0.312373	3.77848	0.000157787	0.00436379
Ube2l6	32.8885	1.18963	0.295565	4.02495	5.69872e-05	0.00181312
Stk33	15.9169	1.19451	0.435123	2.74522	0.00604706	0.074994
Ptch2	15.2705	1.25203	0.436625	2.86753	0.00413696	0.0573451
S100a13	58.5977	1.27418	0.218539	5.83043	5.52854e-09	4.35496e-07
Pramel6	61.6735	1.31573	0.223819	5.87855	4.13886e-09	3.42565e-07
Gm364	125.268	1.3173	0.150841	8.73305	2.4789e-18	5.24334e-16
Gm14136	51.9745	1.32233	0.235418	5.61695	1.94361e-08	1.34545e-06
Slc11a1	14.8666	1.33735	0.435764	3.06898	0.0021479	0.0354016
Prr5l	21.7127	1.35057	0.363698	3.71345	0.000204452	0.00544349
Htra1	12.8798	1.35214	0.476992	2.83473	0.00458642	0.061776
Slfn3	11.2189	1.37312	0.52527	2.61412	0.00894587	0.0978733
Apol6	11.6223	1.49995	0.520286	2.88294	0.00393984	0.0555566
Wnk3-ps	113.51	1.51103	0.162849	9.27868	1.7159e-20	3.9198e-18
AI662270	27.7026	1.51407	0.327627	4.62133	3.8129e-06	0.000168802
Smtnl1	21.1168	1.57393	0.393818	3.99658	6.42635e-05	0.00202209
D630013G24Rik	16.2368	1.59792	0.433852	3.6831	0.000230413	0.00602239
Xlr3a	64.727	1.75545	0.222019	7.90674	2.6421e-15	4.5042e-13
Dmbx1	8.66218	1.88264	0.614466	3.06386	0.00218501	0.0358066
Cox7b2	14.4048	1.89856	0.471958	4.02274	5.75254e-05	0.00182515
Gm11427	11.3979	1.98525	0.545748	3.63767	0.000275112	0.0069985
Chd5	87.7938	2.04561	0.199905	10.2329	1.41204e-24	3.93375e-22
Efhc2	90.0918	2.08721	0.196887	10.6011	2.94604e-26	8.85517e-24
Xlr5a	9.53588	2.2507	0.618586	3.63846	0.000274271	0.00699267
Xlr4a	12.6698	2.27956	0.538393	4.234	2.29573e-05	0.000819433
Xlr4b	10.6182	2.98272	0.664774	4.48682	7.22932e-06	0.000304699
Xlr3c	44.0929	3.41895	0.363894	9.39547	5.69637e-21	1.3555e-18
Rnf187	177.3	4.22183	0.220024	19.1881	4.65605e-82	2.65907e-78
Hist3h2ba	51.0399	6.62113	0.851549	7.7754	7.52118e-15	1.20996e-12
Gm12+A936:A1049260	35.4889	8.55923	1.19596	7.15677	8.26025e-13	1.02553e-10

## Sheet: DeltaPG_RA
gene	baseMean	log2FoldChange	lfcSE	stat	pvalue	padj
5430416N02Rik	14.9292	-6.23315	1.13808	-5.4769	4.32841e-08	2.26917e-06
Eda2r	106.863	-5.95455	0.436813	-13.6318	2.59082e-42	1.35824e-39
D630023F18Rik	8.75929	-5.4617	1.16256	-4.69799	2.62731e-06	0.000105951
Inpp5d	38.2111	-4.86788	0.531803	-9.15353	5.51016e-20	8.6661e-18
Cdkn1a	50.3063	-4.8297	0.458812	-10.5265	6.51847e-26	1.43887e-23
Trp53	46.4349	-4.19029	0.406207	-10.3156	5.98833e-25	1.23075e-22
Ano3	16.6262	-3.72687	0.607389	-6.13589	8.46862e-10	5.52084e-08
Ccng1	595.834	-3.3924	0.094096	-36.0525	1.2598e-284	1.58509e-280
6530418L21Rik	10.2428	-3.37628	0.716996	-4.70892	2.49033e-06	0.000101402
Fst	9.55289	-2.62324	0.630589	-4.15999	3.18267e-05	0.00101175
Habp2	12.6829	-2.38583	0.834844	-2.85781	0.00426573	0.0612687
Zfp365	11.922	-2.09672	0.53686	-3.90552	9.40216e-05	0.00261721
Got1l1	10.0697	-2.04492	0.573883	-3.56331	0.000366209	0.00825565
Bbc3	37.0117	-1.95115	0.296636	-6.57761	4.78069e-11	3.60183e-09
Phlda3	87.3438	-1.93807	0.198589	-9.75921	1.68457e-22	3.05991e-20
Pga5	10.9536	-1.77318	0.53317	-3.32572	0.000881893	0.0170707
Ube1y1	72.5732	-1.72681	0.21312	-8.10253	5.38294e-16	6.27113e-14
Rgs4	8.92059	-1.7216	0.594872	-2.89407	0.00380283	0.0560271
Trp53inp1	542.722	-1.68802	0.0765545	-22.0499	9.58012e-108	1.72196e-104
Serpine2	61.4692	-1.68327	0.229774	-7.32575	2.37563e-13	2.16596e-11
Actc1	67.1528	-1.64838	0.214751	-7.67579	1.64401e-14	1.73823e-12
Ahnak2	13.8629	-1.64704	0.471246	-3.49507	0.000473931	0.0103345
Gm2974	8.92896	-1.63093	0.600575	-2.71561	0.00661542	0.0863436
Serpinb6c	19.967	-1.61031	0.399537	-4.03044	5.56714e-05	0.00165985
Fgf10	11.0112	-1.56029	0.518766	-3.0077	0.00263231	0.0421908
Glipr1	29.9696	-1.5593	0.343061	-4.54526	5.48676e-06	0.00020485
Slc19a2	76.5041	-1.55343	0.203377	-7.63819	2.20296e-14	2.29071e-12
Slc43a2	55.4841	-1.53285	0.237228	-6.46149	1.03677e-10	7.54023e-09
Cubn	1021.75	-1.52846	0.0548045	-27.8893	3.60061e-171	9.06058e-168
Acta2	782.084	-1.47147	0.0639486	-23.0102	3.68745e-117	7.73258e-114
Mybpc3	39.0885	-1.45638	0.278283	-5.23345	1.66379e-07	8.20934e-06
Ptp4a3	43.6569	-1.45048	0.273821	-5.2972	1.17595e-07	5.9183e-06
Lif	11.8817	-1.40216	0.515053	-2.72236	0.00648175	0.0851288
Pcdh7	44.0755	-1.3919	0.269211	-5.17029	2.33732e-07	1.13985e-05
Myh7	24.1532	-1.38271	0.353506	-3.91141	9.17585e-05	0.00258279
Myh11	39.5591	-1.35603	0.270332	-5.01617	5.27122e-07	2.40443e-05
Lgals9	16.6099	-1.34444	0.418077	-3.21578	0.00130093	0.0237221
Cpeb2	35.7893	-1.33933	0.291017	-4.60224	4.17978e-06	0.000161816
Cmklr1	24.3733	-1.3344	0.358798	-3.71909	0.000199944	0.00493273
Mical2	25.9328	-1.32936	0.35036	-3.79426	0.000148087	0.00381809
St14	81.2356	-1.31472	0.190883	-6.88758	5.6748e-12	4.63638e-10
Fam122b	85.7508	-1.31137	0.183403	-7.15018	8.66613e-13	7.36738e-11
Srgn	71.2714	-1.30715	0.205937	-6.34733	2.19084e-10	1.53995e-08
Pdzd3	12.8225	-1.30401	0.483963	-2.69445	0.00705045	0.0900596
Cpt1c	74.1586	-1.30317	0.19733	-6.604	4.00205e-11	3.05174e-09
Bmper	15.6076	-1.29727	0.427965	-3.03124	0.00243548	0.0397963
Lama1	2273.4	-1.28958	0.0405123	-31.8318	2.35225e-222	9.86534e-219
Nrg1	19.7467	-1.25987	0.391005	-3.22214	0.00127238	0.0233028
Gas6	68.6689	-1.24356	0.202894	-6.1291	8.83787e-10	5.73186e-08
Hs3st1	16.9561	-1.24165	0.407152	-3.0496	0.00229146	0.0377866
Ddx3y	281.913	-1.21635	0.100998	-12.0434	2.1012e-33	8.0113e-31
Ttr	59.1308	-1.21108	0.21968	-5.51294	3.52898e-08	1.87349e-06
Zmat3	122.819	-1.19785	0.155455	-7.70546	1.30371e-14	1.39011e-12
Foxq1	83.0604	-1.1949	0.187062	-6.38771	1.6839e-10	1.21067e-08
Dennd2c	49.5884	-1.18338	0.239431	-4.94248	7.71347e-07	3.45377e-05
Rgs5	27.1202	-1.16588	0.323961	-3.59883	0.000319652	0.00740675
Zfy1	18.302	-1.16193	0.398753	-2.9139	0.00356942	0.0533169
Psrc1	151.954	-1.15744	0.13766	-8.40798	4.17139e-17	5.24844e-15
Uty	191.538	-1.15595	0.125161	-9.2357	2.566e-20	4.13916e-18
Col4a1	2938.58	-1.15413	0.0354189	-32.5852	6.63825e-233	4.17613e-229
Lrdd	33.21	-1.14813	0.292771	-3.92159	8.79666e-05	0.00251545
Cxcl12	24.4119	-1.14195	0.358169	-3.18829	0.00143116	0.0256874
Sesn2	142.906	-1.14172	0.139747	-8.16988	3.08705e-16	3.69917e-14
Mt2	82.3279	-1.13145	0.188994	-5.98668	2.14165e-09	1.32089e-07
Htra1	47.8332	-1.13123	0.242831	-4.65852	3.18493e-06	0.00012562
Akap5	93.3218	-1.12333	0.371385	-3.02471	0.0024887	0.0404023
Filip1l	58.9333	-1.11361	0.231073	-4.8193	1.44063e-06	6.15388e-05
Nefl	35.2447	-1.11243	0.286748	-3.87946	0.000104691	0.00288232
Btg2	89.6813	-1.10652	0.186921	-5.91975	3.22423e-09	1.88685e-07
Klb	81.4162	-1.10294	0.186215	-5.92296	3.1619e-09	1.85902e-07
Pmepa1	29.2104	-1.10048	0.31675	-3.47427	0.000512242	0.0109796
Syne1	108.473	-1.09122	0.172092	-6.34094	2.28365e-10	1.59627e-08
Hkdc1	28.7526	-1.0898	0.324955	-3.35371	0.000797372	0.015725
Prss35	36.5102	-1.04685	0.276413	-3.78728	0.000152305	0.00389617
Enpp1	91.793	-1.03865	0.174479	-5.95283	2.63539e-09	1.57149e-07
Sulf2	199.742	-1.02664	0.120585	-8.51383	1.68285e-17	2.13875e-15
Col4a2	1203.05	-1.02557	0.050917	-20.142	3.1638e-90	4.97587e-87
Spin4	29.9592	-1.02028	0.303618	-3.36041	0.000778262	0.0154693
Klf4	37.8776	-1.01684	0.278701	-3.64848	0.000263798	0.00629812
Aen	161.038	-1.01188	0.137845	-7.34071	2.12467e-13	1.96563e-11
Rgnef	44.2207	-1.01093	0.264263	-3.82549	0.000130513	0.00342822
Wnt5a	21.2401	-0.999089	0.362821	-2.75367	0.00589312	0.0787962
Pik3ap1	25.7641	-0.994325	0.353442	-2.81326	0.00490415	0.068106
Ak1	108.31	-0.98743	0.164159	-6.01507	1.79812e-09	1.11517e-07
Hmha1	40.8798	-0.985596	0.261711	-3.76597	0.000165907	0.00417488
Zfp9	39.8493	-0.974966	0.268371	-3.6329	0.000280253	0.00666567
Cnn1	101.455	-0.969234	0.167844	-5.7746	7.71358e-09	4.35212e-07
Gata4	106.171	-0.95566	0.16525	-5.7831	7.33365e-09	4.1564e-07
Sh3tc1	58.8299	-0.953998	0.216785	-4.40066	1.07921e-05	0.000378579
Fam134b	79.0681	-0.9514	0.188991	-5.0341	4.80111e-07	2.24266e-05
Dpp4	43.2314	-0.944049	0.268193	-3.52003	0.000431498	0.00954149
Cryab	40.2622	-0.940285	0.26254	-3.5815	0.000341632	0.00778699
Atp1b1	95.3213	-0.938354	0.177798	-5.27763	1.30867e-07	6.53402e-06
Vopp1	36.426	-0.937118	0.274103	-3.41886	0.000628847	0.0129466
Mdm2	254.389	-0.936191	0.106782	-8.76729	1.83011e-18	2.47596e-16
Nostrin	46.6844	-0.92157	0.243187	-3.78956	0.000150915	0.00388305
Gm53	35.2164	-0.920328	0.323591	-2.84411	0.00445354	0.0635343
Mt1	98.3176	-0.916472	0.168295	-5.44562	5.16257e-08	2.65125e-06
Zbtb7b	37.6827	-0.893492	0.273707	-3.26441	0.00109694	0.0206612
Hoxb13	116.12	-0.893428	0.165236	-5.40698	6.40948e-08	3.27821e-06
Plk2	379.617	-0.883752	0.0867817	-10.1836	2.34645e-24	4.54201e-22
Perp	53.7027	-0.881656	0.224217	-3.93216	8.41876e-05	0.00242391
Cpt1a	43.4518	-0.881176	0.251247	-3.50721	0.000452827	0.0099674
Col3a1	382.128	-0.880904	0.086396	-10.1961	2.06348e-24	4.05667e-22
Eif2s3y	140.038	-0.874202	0.150568	-5.80603	6.39699e-09	3.64194e-07
Sh3tc2	44.3567	-0.859664	0.249392	-3.44704	0.000566761	0.0119647
Dkk1	68.0778	-0.858461	0.199801	-4.29658	1.73455e-05	0.000583534
Tubb3	124.407	-0.849921	0.153489	-5.53734	3.07108e-08	1.64427e-06
Acta1	95.3867	-0.849339	0.181268	-4.68554	2.7922e-06	0.000111528
Hsd17b11	37.1582	-0.849032	0.281894	-3.01188	0.00259633	0.0416672
Ankrd1	54.6382	-0.84591	0.237596	-3.56029	0.000370443	0.00832305
1300014I06Rik	40.2686	-0.844963	0.263125	-3.21126	0.00132153	0.0240282
Exoc4	479.884	-0.837666	0.0795238	-10.5335	6.05251e-26	1.35987e-23
Dab2	246.498	-0.835679	0.10645	-7.85044	4.14593e-15	4.5758e-13
Mllt11	33.5438	-0.833091	0.287512	-2.89758	0.00376051	0.0555991
Fhl2	34.1093	-0.830077	0.283086	-2.93224	0.00336526	0.0507695
Arrdc3	376.667	-0.828107	0.0887393	-9.33191	1.0398e-20	1.72142e-18
Mid1	326.483	-0.825316	0.0914275	-9.027	1.76434e-19	2.61164e-17
Fbxw9	109.591	-0.821553	0.163501	-5.02475	5.04093e-07	2.3404e-05
Akr1b8	34.4864	-0.818757	0.285945	-2.86334	0.00419207	0.0604869
Lrrc28	59.11	-0.811416	0.226832	-3.57716	0.000347342	0.00787435
Nptx2	31.8264	-0.806589	0.301166	-2.67822	0.00740154	0.0931261
Notch1	75.145	-0.804258	0.196709	-4.08856	4.34067e-05	0.00134187
Jph2	40.1071	-0.800311	0.276462	-2.89483	0.00379363	0.0559572
Cdc42bpg	113.313	-0.796086	0.165885	-4.79901	1.59451e-06	6.75492e-05
Cpped1	39.6164	-0.795505	0.265837	-2.99245	0.00276749	0.0435253
Rusc1	52.9588	-0.786412	0.232605	-3.38089	0.000722514	0.014542
B230120H23Rik	89.8812	-0.78453	0.195785	-4.00709	6.1472e-05	0.00181134
Map3k9	61.7426	-0.774208	0.215724	-3.58888	0.000332102	0.00762501
Lrpap1	653.879	-0.770898	0.0696522	-11.0678	1.79711e-28	4.81091e-26
Pros1	97.3204	-0.764133	0.167779	-4.5544	5.25349e-06	0.000197903
B3gnt5	178.474	-0.763843	0.127948	-5.96995	2.37325e-09	1.43559e-07
Lbh	33.7237	-0.763765	0.283725	-2.69192	0.00710416	0.0904701
Lamb1	2127.78	-0.761652	0.0382254	-19.9253	2.45614e-88	3.43368e-85
Tagln	969.027	-0.751758	0.0544417	-13.8085	2.26486e-43	1.35698e-40
Sytl2	68.967	-0.748948	0.20202	-3.7073	0.000209477	0.00510783
Slc39a8	37.4365	-0.747277	0.27321	-2.73517	0.0062348	0.082575
Shisa4	38.7872	-0.745433	0.268258	-2.77879	0.00545611	0.0739061
Hebp1	48.1872	-0.735801	0.237248	-3.1014	0.00192609	0.0326925
Ankrd33b	76.028	-0.732798	0.191262	-3.83138	0.000127426	0.00338242
4632434I11Rik	91.5109	-0.73244	0.180933	-4.04812	5.16307e-05	0.0015504
Nxf3	37.4434	-0.73194	0.273569	-2.67552	0.00746139	0.093675
Commd3	110.872	-0.730886	0.163868	-4.4602	8.18833e-06	0.000295202
Bax	183.805	-0.730406	0.123052	-5.93574	2.9252e-09	1.72793e-07
Triml2	53.7309	-0.730403	0.246294	-2.96557	0.00302118	0.0465855
Polk	46.7472	-0.730111	0.243841	-2.99421	0.00275156	0.0433836
Tnfrsf10b	76.3457	-0.730061	0.188516	-3.87268	0.000107647	0.00294857
Gjb3	52.704	-0.729653	0.229644	-3.17732	0.00148645	0.0263788
Stag3	213.667	-0.728968	0.111727	-6.52454	6.82095e-11	5.1084e-09
Nfe2l2	210.326	-0.72643	0.115611	-6.28341	3.31228e-10	2.26495e-08
Mtus1	90.0297	-0.72363	0.19705	-3.67231	0.000240372	0.00578272
Sat1	171.561	-0.718263	0.127276	-5.64335	1.66777e-08	9.28489e-07
Wfs1	42.3057	-0.712386	0.25294	-2.81642	0.00485617	0.0676637
Col5a2	89.0836	-0.706919	0.184773	-3.82587	0.00013031	0.00342822
Fam83h	114.124	-0.69539	0.163433	-4.2549	2.0914e-05	0.000690658
Npl	50.0993	-0.691229	0.241873	-2.85781	0.00426572	0.0612687
Sox17	73.2908	-0.690153	0.200995	-3.43369	0.000595433	0.0124035
Slc44a3	52.8986	-0.689963	0.246205	-2.8024	0.00507247	0.0696745
Fam84b	121.155	-0.689268	0.154662	-4.4566	8.32712e-06	0.000298495
Emp2	54.9746	-0.668552	0.222888	-2.9995	0.00270427	0.0428469
Smarca2	68.2678	-0.667721	0.205555	-3.24838	0.00116065	0.0216026
Arap2	70.8682	-0.666443	0.199918	-3.33358	0.000857375	0.0166989
Sdc4	148.392	-0.664568	0.13996	-4.74828	2.05157e-06	8.49109e-05
Efhc2	53.1899	-0.664471	0.233037	-2.85135	0.00435339	0.0623144
Cdkn2b	47.3415	-0.660478	0.243645	-2.71082	0.00671167	0.0872378
Glipr2	488.379	-0.659725	0.0749209	-8.80563	1.30125e-18	1.79916e-16
Prkaa2	53.1256	-0.659717	0.224138	-2.94335	0.00324678	0.0492775
Apaf1	351.76	-0.655478	0.0882063	-7.43119	1.07623e-13	1.03367e-11
Lrrc8d	81.1931	-0.652715	0.187245	-3.48588	0.00049052	0.0106043
Lamc1	2123.93	-0.65097	0.0401987	-16.1938	5.57765e-59	5.01272e-56
Srxn1	71.8188	-0.650174	0.194061	-3.35036	0.000807064	0.0158664
Capn6	49.5086	-0.649735	0.2391	-2.71742	0.00657935	0.0860513
Mgst3	64.1482	-0.646733	0.211124	-3.06329	0.00218917	0.0362422
Ass1	63.9219	-0.646631	0.21089	-3.06619	0.00216802	0.0359395
Rnf169	189.165	-0.643932	0.121695	-5.29135	1.2142e-07	6.08646e-06
Spryd3	82.8731	-0.643361	0.187948	-3.42308	0.000619166	0.0128041
Tec	148.422	-0.642236	0.134435	-4.77731	1.77653e-06	7.45079e-05
Pfkfb2	65.7986	-0.638887	0.204863	-3.11861	0.00181706	0.031314
Kalrn	288.128	-0.631534	0.102453	-6.16415	7.08648e-10	4.69274e-08
Eps8	61.0172	-0.630096	0.222018	-2.83804	0.00453909	0.0640975
Ecm1	724.677	-0.629489	0.0611108	-10.3008	6.98987e-25	1.39598e-22
Lmo7	84.0344	-0.628309	0.184528	-3.40496	0.000661749	0.0134727
Gpat2	125.785	-0.626435	0.154011	-4.06748	4.75253e-05	0.00144785
Rev1	165.558	-0.625886	0.127088	-4.92481	8.44443e-07	3.75434e-05
Mtmr10	78.0101	-0.624642	0.183531	-3.40347	0.000665365	0.0135244
Plod2	260.399	-0.623695	0.102537	-6.08264	1.18219e-09	7.55039e-08
Rassf8	106.063	-0.621083	0.158612	-3.91575	9.0124e-05	0.00255392
Kdelr3	92.0236	-0.62006	0.171751	-3.61023	0.000305925	0.00714128
Abca1	174.71	-0.615452	0.1412	-4.35873	1.3082e-05	0.000450953
Tada2b	56.511	-0.612213	0.218746	-2.79873	0.00513036	0.0701632
Uap1l1	77.6636	-0.610421	0.195541	-3.1217	0.00179809	0.0310337
Ddc	294.981	-0.609447	0.0941809	-6.47103	9.73364e-11	7.12027e-09
Acot2	57.5028	-0.604391	0.214	-2.82426	0.00473904	0.0663993
Tmem185b	62.0779	-0.604196	0.209466	-2.88446	0.0039208	0.057429
Fzd1	103.935	-0.602579	0.162271	-3.7134	0.000204489	0.00502517
Klhl26	156.834	-0.597218	0.133973	-4.45774	8.28301e-06	0.000297763
Adam19	189.674	-0.594181	0.118425	-5.01737	5.23841e-07	2.40443e-05
Fosl2	200.318	-0.593721	0.115898	-5.12277	3.01078e-07	1.46261e-05
Nagk	79.3068	-0.591202	0.186161	-3.17575	0.00149449	0.0264097
Gpcpd1	110.146	-0.588726	0.157977	-3.72666	0.000194034	0.00481525
Mttp	100.825	-0.588725	0.163901	-3.59196	0.000328202	0.00756308
Krt19	436.848	-0.588564	0.0809494	-7.27077	3.57445e-13	3.21241e-11
Pth1r	164.453	-0.587705	0.134171	-4.38026	1.18538e-05	0.000412001
Pdlim5	300.934	-0.586822	0.0975603	-6.01497	1.79923e-09	1.11517e-07
Eif2ak3	114.306	-0.582185	0.154524	-3.7676	0.000164825	0.00415596
Tnc	241.959	-0.581012	0.106425	-5.45937	4.77837e-08	2.47413e-06
Ggcx	70.9413	-0.575054	0.193935	-2.96519	0.00302498	0.0465855
Gtse1	160.647	-0.573796	0.130079	-4.41115	1.02825e-05	0.000363411
Trim6	224.973	-0.56928	0.117116	-4.86084	1.1689e-06	5.08896e-05
D6Wsu116e	498.737	-0.568738	0.0745384	-7.63014	2.34507e-14	2.39883e-12
Slc16a6	72.2023	-0.567059	0.200907	-2.8225	0.0047651	0.06665
Lpp	991.105	-0.566622	0.0561957	-10.083	6.56716e-24	1.25194e-21
Lpar3	71.7382	-0.565843	0.199065	-2.84251	0.00447605	0.0637077
Kif5a	70.2281	-0.563153	0.209573	-2.68714	0.00720662	0.091405
Rap2a	72.6226	-0.562435	0.1906	-2.95087	0.00316884	0.048504
Fabp3	203.872	-0.560033	0.11343	-4.93727	7.92236e-07	3.53472e-05
Fat4	91.6317	-0.558585	0.172998	-3.22886	0.00124287	0.0229629
Gata6	203.715	-0.55792	0.117642	-4.74254	2.11057e-06	8.70663e-05
Nacc2	76.5901	-0.556762	0.186069	-2.99223	0.00276946	0.0435253
Sparc	1640.74	-0.555788	0.0420006	-13.2329	5.66937e-40	2.64192e-37
Irak2	96.5204	-0.554446	0.169565	-3.26981	0.0010762	0.0203315
Ptpn14	272.313	-0.554061	0.0995593	-5.56514	2.61945e-08	1.43295e-06
Mreg	164.759	-0.553201	0.132085	-4.18821	2.81165e-05	0.000904762
Tanc2	110.226	-0.552791	0.160161	-3.45147	0.000557533	0.0118295
Lgmn	390.69	-0.552211	0.0830882	-6.64608	3.01003e-11	2.32345e-09
Agtpbp1	139.648	-0.548333	0.140805	-3.89427	9.84938e-05	0.00273565
1110012J17Rik	239.78	-0.546835	0.108604	-5.03513	4.7752e-07	2.24185e-05
Cyp26b1	570.872	-0.546028	0.0731147	-7.4681	8.13622e-14	7.93565e-12
Plaur	96.9801	-0.545157	0.168882	-3.22804	0.00124643	0.0229951
Ercc5	101.396	-0.545122	0.170165	-3.20348	0.00135776	0.0245449
Myl9	318.362	-0.54135	0.096141	-5.63079	1.79384e-08	9.94279e-07
Adh1	77.6622	-0.54024	0.196971	-2.74273	0.00609302	0.0810384
Ano10	109.091	-0.537697	0.160634	-3.34734	0.000815907	0.0160152
Dpysl3	636.309	-0.5323	0.0697358	-7.6331	2.29182e-14	2.36358e-12
Me1	110.945	-0.532294	0.155513	-3.42282	0.000619748	0.0128041
Car3	75.3747	-0.528216	0.192686	-2.74133	0.00611916	0.0813001
Sdc1	151.875	-0.523991	0.139186	-3.76467	0.000166766	0.00418812
Tnfrsf12a	134.085	-0.523431	0.143802	-3.63994	0.000272704	0.00649842
Fblim1	197.126	-0.521444	0.11638	-4.48051	7.44642e-06	0.000270003
Stk38l	119.363	-0.517667	0.155209	-3.33529	0.000852096	0.0166218
Rasgrp3	213.589	-0.514652	0.114062	-4.51204	6.42068e-06	0.000236906
Plekhh1	182.874	-0.514618	0.11992	-4.29136	1.77584e-05	0.000595831
Mdm4	157.071	-0.514554	0.136465	-3.77058	0.000162869	0.00411489
Slc26a2	149.083	-0.51333	0.135668	-3.78372	0.000154504	0.00393516
Tulp4	217.593	-0.512659	0.112953	-4.5387	5.66031e-06	0.000210704
Phf16	262.897	-0.509103	0.174465	-2.91809	0.00352188	0.0527527
Csnk1g1	177.092	-0.5036	0.128256	-3.92652	8.61854e-05	0.00247013
Tmem43	169.536	-0.500448	0.127398	-3.92823	8.55734e-05	0.00245818
Dusp3	141.563	-0.497875	0.144809	-3.43815	0.000585711	0.0122779
Herc3	78.9351	-0.497496	0.184055	-2.70297	0.00687227	0.0886491
Gng12	113.949	-0.494291	0.154365	-3.20209	0.00136435	0.0246287
Edem1	258.396	-0.488058	0.106917	-4.56481	4.9994e-06	0.000190038
Dctn1	238.937	-0.48781	0.106725	-4.57073	4.86036e-06	0.000185876
4933426M11Rik	206.815	-0.487732	0.112995	-4.31639	1.58601e-05	0.00053933
Lsp1	156.916	-0.486369	0.132041	-3.68347	0.000230082	0.00555449
Tnfaip8	146.262	-0.481363	0.140233	-3.43261	0.000597812	0.0124325
Pex26	90.2724	-0.480409	0.179311	-2.6792	0.00737982	0.0930389
Fam129b	360.101	-0.479452	0.0866501	-5.53319	3.14455e-08	1.67647e-06
Dusp4	91.1639	-0.479447	0.171115	-2.8019	0.00508029	0.0697058
Timp3	171.067	-0.476776	0.124469	-3.83049	0.00012789	0.0033876
Ckap2	263.24	-0.475211	0.100377	-4.73428	2.19829e-06	9.00942e-05
Chmp2a	116.588	-0.469651	0.156615	-2.99876	0.00271085	0.0428491
Tmcc1	143.204	-0.468643	0.135477	-3.45922	0.000541751	0.0115335
Arid5b	161.944	-0.468139	0.128063	-3.65554	0.000256644	0.00615066
Wrb	218.484	-0.461651	0.113345	-4.07298	4.64161e-05	0.00141749
Cd81	480.772	-0.455633	0.0778944	-5.84937	4.93425e-09	2.83483e-07
Wdr45	132.184	-0.452063	0.146091	-3.09439	0.0019722	0.0331741
Nid1	378.505	-0.451649	0.0863743	-5.22898	1.70451e-07	8.37741e-06
Daam1	202.74	-0.446827	0.118214	-3.77981	0.00015695	0.00398135
Ctsd	947.515	-0.446095	0.0549706	-8.11515	4.8517e-16	5.70505e-14
Cnn2	871.919	-0.444144	0.0566645	-7.83814	4.57269e-15	5.00292e-13
Ei24	250.555	-0.442273	0.107379	-4.11881	3.80829e-05	0.0011979
Ccdc80	121.845	-0.442011	0.157669	-2.8034	0.00505664	0.0695329
Anxa5	245.503	-0.441574	0.110431	-3.99866	6.37028e-05	0.00186832
Flna	7200.99	-0.436854	0.0269525	-16.2083	4.40719e-59	4.26548e-56
Hsdl1	166.467	-0.431929	0.125714	-3.43581	0.000590794	0.0123273
Pik3r1	206.115	-0.429984	0.112854	-3.81007	0.000138926	0.00361898
Fam115a	350.391	-0.428774	0.0877859	-4.88432	1.03788e-06	4.56596e-05
Cald1	1464.41	-0.428598	0.0476726	-8.99043	2.46266e-19	3.52105e-17
Tsc22d1	1270.41	-0.427318	0.0466958	-9.15109	5.63619e-20	8.75488e-18
Sema3c	107.562	-0.423155	0.155774	-2.71646	0.00659845	0.0862115
Mical3	241.345	-0.42234	0.107723	-3.9206	8.83277e-05	0.00252004
Aak1	124.347	-0.421422	0.145963	-2.88718	0.00388709	0.0571348
Crispld2	273.848	-0.419927	0.0999425	-4.20169	2.64934e-05	0.000856914
Dlc1	266.617	-0.419786	0.110129	-3.81178	0.000137971	0.00360882
Plxna1	472.299	-0.418709	0.0837155	-5.00157	5.68653e-07	2.58296e-05
Vim	2182.93	-0.417944	0.038603	-10.8267	2.57228e-27	6.60498e-25
Tinagl1	214.451	-0.417481	0.115504	-3.61443	0.000301014	0.00703969
Tpp1	130.198	-0.41739	0.155834	-2.67842	0.00739709	0.0931261
Dstn	961.201	-0.416771	0.0526147	-7.92119	2.35252e-15	2.64281e-13
Anxa6	717.385	-0.416534	0.0612966	-6.79539	1.08019e-11	8.71218e-10
Foxo3	360.273	-0.411468	0.0853967	-4.81832	1.44774e-06	6.15388e-05
Abcg2	239.819	-0.408706	0.107397	-3.80558	0.000141474	0.00367775
Med22	208.237	-0.40808	0.118049	-3.45688	0.000546475	0.0116144
Exoc2	138.422	-0.407841	0.152721	-2.6705	0.00757382	0.0944189
Ilk	519.271	-0.40751	0.0787708	-5.17336	2.29917e-07	1.12561e-05
Shisa3	140.208	-0.402382	0.141768	-2.83831	0.0045353	0.0640975
Sun2	157.96	-0.400895	0.131745	-3.04296	0.00234261	0.0384822
Col12a1	370.376	-0.396125	0.084463	-4.68993	2.73304e-06	0.000109863
Zbed4	132.802	-0.393273	0.147096	-2.67357	0.00750478	0.0939756
Traf4	307.614	-0.39315	0.103409	-3.80191	0.000143587	0.0037173
Flnb	3128.32	-0.392849	0.0350641	-11.2037	3.90863e-29	1.0691e-26
Hipk2	144.016	-0.392058	0.135629	-2.89066	0.00384437	0.0565729
App	312.802	-0.391474	0.0931535	-4.20246	2.64031e-05	0.000856914
Vcan	283.189	-0.389437	0.101201	-3.84817	0.000119006	0.00321316
Rps27l	280.575	-0.38819	0.0966121	-4.01803	5.86858e-05	0.00173907
Mtap1b	551.063	-0.386313	0.0697069	-5.54196	2.99105e-08	1.60826e-06
Vkorc1l1	136.502	-0.385485	0.14139	-2.72639	0.00640314	0.0844489
Wdr1	982.041	-0.383737	0.0552263	-6.94845	3.69313e-12	3.05704e-10
Btbd10	163.243	-0.383006	0.127519	-3.00353	0.00266871	0.0425573
Vav2	160.776	-0.380953	0.13631	-2.79477	0.00519372	0.0708757
Tmsb4x	799.101	-0.380567	0.0598798	-6.35551	2.07741e-10	1.47672e-08
Ptp4a1	223.947	-0.377891	0.110524	-3.41909	0.00062832	0.0129466
March8	258.44	-0.37732	0.106268	-3.55064	0.000384288	0.00858813
Smurf1	135.874	-0.376688	0.139017	-2.70966	0.00673514	0.0874526
Tmed9	248.713	-0.375425	0.103514	-3.6268	0.00028695	0.00681209
Purb	224.445	-0.374836	0.114575	-3.27153	0.00106967	0.0202689
Fam13b	150.987	-0.373683	0.139051	-2.68738	0.00720141	0.091405
Arhgef5	146.838	-0.372761	0.132903	-2.80476	0.00503539	0.0693925
Arfgap1	238.409	-0.372715	0.103807	-3.59046	0.000330099	0.00759289
Myh9	2118.68	-0.371848	0.0422869	-8.79345	1.45038e-18	1.98355e-16
Phldb2	509.127	-0.371534	0.0727994	-5.10354	3.33359e-07	1.6132e-05
Ankib1	228.933	-0.368434	0.107777	-3.41847	0.000629737	0.0129466
AW555464	314.315	-0.368392	0.0931761	-3.95372	7.69451e-05	0.0022307
Cldn4	360.339	-0.368341	0.0844594	-4.36116	1.29373e-05	0.000447189
Srgap2	164.439	-0.368252	0.12978	-2.83752	0.00454661	0.0641316
Gfpt1	256.099	-0.367659	0.101441	-3.62436	0.000289674	0.00682696
Tex261	192.362	-0.366354	0.116345	-3.14885	0.00163916	0.0287241
Tbrg1	704.054	-0.365776	0.0668964	-5.46779	4.55684e-08	2.37901e-06
Hat1	494.451	-0.362417	0.0762435	-4.75342	2.00005e-06	8.30537e-05
Cttnbp2nl	214.5	-0.362263	0.113296	-3.19749	0.00138628	0.0249887
Creld2	159.967	-0.361816	0.127989	-2.82692	0.00469975	0.0659958
Erbb2ip	437.956	-0.360727	0.0775191	-4.6534	3.26503e-06	0.000128377
Klf6	660.334	-0.356865	0.0642019	-5.55848	2.7213e-08	1.47583e-06
Mafg	173.386	-0.35536	0.125204	-2.83824	0.00453626	0.0640975
Slc7a6	478.173	-0.355179	0.0747069	-4.75429	1.99143e-06	8.30537e-05
Tmem63b	181.754	-0.354575	0.12242	-2.89639	0.00377487	0.0557458
Lepre1	161.859	-0.352909	0.131474	-2.68426	0.00726914	0.09192
Txnrd1	889.135	-0.35279	0.0573977	-6.14642	7.92522e-10	5.1935e-08
Itpr1	344.326	-0.352004	0.087903	-4.00446	6.21596e-05	0.00182732
Lrrfip1	168.975	-0.350969	0.125078	-2.80599	0.00501615	0.0692791
Ap1ar	190.043	-0.350036	0.11814	-2.96289	0.00304765	0.0468772
Malat1	6227.5	-0.349509	0.0271872	-12.8556	7.99706e-38	3.35397e-35
Krt8	3218.77	-0.348199	0.0356829	-9.75815	1.70238e-22	3.05991e-20
Tpm4	2479.26	-0.347821	0.0360022	-9.66112	4.41014e-22	7.70672e-20
Top3b	158.453	-0.347331	0.128936	-2.69383	0.00706356	0.0901356
Pigm	381.188	-0.346519	0.0842955	-4.11076	3.94353e-05	0.00123427
Pkp2	288.786	-0.345326	0.100363	-3.44076	0.00058008	0.012205
Tgoln1	164.014	-0.34228	0.129108	-2.65111	0.00802275	0.0988358
Hk2	233.774	-0.341139	0.107015	-3.18776	0.0014338	0.0256981
Smad2	304.161	-0.33612	0.0937538	-3.58514	0.000336898	0.00772103
Ubc	1187.88	-0.334932	0.0520098	-6.43979	1.19638e-10	8.65107e-09
N4bp1	377.58	-0.334754	0.083873	-3.9912	6.57385e-05	0.00191908
Magi3	512.948	-0.334456	0.0717543	-4.66113	3.14476e-06	0.000124818
Rnf128	720.384	-0.333855	0.0612353	-5.45201	4.98033e-08	2.56814e-06
Ctnnd1	1306.77	-0.3319	0.0454099	-7.30898	2.69182e-13	2.43658e-11
Ppme1	255.894	-0.331416	0.103296	-3.2084	0.00133475	0.0242336
Tagln2	615.735	-0.328642	0.0662037	-4.9641	6.90206e-07	3.1238e-05
Fndc3b	446.565	-0.328631	0.077031	-4.26622	1.98809e-05	0.000660004
Glt25d1	586.391	-0.325357	0.0674105	-4.82651	1.38948e-06	5.98714e-05
Ahnak	4482.34	-0.322151	0.0324119	-9.9393	2.80791e-23	5.19546e-21
Rpn1	878.003	-0.321612	0.0545639	-5.89423	3.76438e-09	2.18265e-07
Xbp1	203.293	-0.321572	0.11715	-2.74497	0.00605169	0.0807448
Itsn2	312.279	-0.320704	0.0925355	-3.46574	0.000528778	0.0113148
Cyr61	276.681	-0.320288	0.0976457	-3.2801	0.0010377	0.0198123
Fam171a1	208.566	-0.320072	0.117114	-2.733	0.00627601	0.0830333
Trim35	422.835	-0.319844	0.0824787	-3.8779	0.00010536	0.00289441
Arhgap1	403.046	-0.319069	0.08277	-3.85488	0.000115785	0.00313968
Lasp1	584.611	-0.319048	0.0696063	-4.58361	4.57014e-06	0.000175309
Sntb2	195.902	-0.318374	0.116054	-2.74333	0.00608203	0.0809779
Rab11a	272.11	-0.317674	0.107884	-2.94458	0.00323391	0.0491887
Unc5b	834.815	-0.314328	0.0583078	-5.39085	7.01262e-08	3.57218e-06
Midn	348.734	-0.313124	0.0864311	-3.62282	0.000291414	0.00685341
Bach1	297.876	-0.312519	0.103173	-3.02908	0.00245298	0.0400303
Arpc5	366.596	-0.312249	0.0893182	-3.49591	0.000472441	0.0103199
Tpm1	3208.73	-0.311839	0.0335199	-9.30308	1.36431e-20	2.22932e-18
Osbpl8	194.382	-0.310027	0.116154	-2.6691	0.00760546	0.0946507
Cldn6	311.791	-0.309828	0.0918625	-3.37274	0.00074425	0.014874
Hspa14	375.091	-0.308506	0.0891205	-3.46167	0.000536836	0.0114483
Pdlim1	353.918	-0.308333	0.0850738	-3.6243	0.000289747	0.00682696
Arpc4	224.026	-0.307078	0.108803	-2.82234	0.00476752	0.06665
Gna13	324.977	-0.306784	0.0905372	-3.38849	0.000702793	0.0141935
Mfsd1	260.702	-0.30584	0.104319	-2.93177	0.00337036	0.0507855
Rps6ka1	229.302	-0.304848	0.107245	-2.84254	0.00447563	0.0637077
Slc25a36	347.759	-0.303704	0.0886227	-3.42693	0.000610437	0.0126741
Pja2	266.818	-0.30247	0.100646	-3.0053	0.00265322	0.0423639
Cdc34	513.252	-0.301561	0.073494	-4.1032	4.07475e-05	0.00127217
Gna12	290.934	-0.300476	0.0944909	-3.17995	0.00147303	0.0262127
Vcl	1213.82	-0.300137	0.0477874	-6.28068	3.37097e-10	2.29262e-08
Bcl2l1	301.221	-0.299857	0.094198	-3.18326	0.00145626	0.0260253
Kif5b	797.629	-0.299511	0.0614226	-4.87624	1.08128e-06	4.74032e-05
Csrp1	1120	-0.298865	0.0500504	-5.97128	2.35406e-09	1.43086e-07
Slc12a4	228.507	-0.296867	0.110327	-2.69079	0.00712832	0.0906861
Nrp1	335.559	-0.295689	0.0893974	-3.30758	0.000941044	0.0181877
Cst3	351.976	-0.295523	0.0887184	-3.33103	0.00086526	0.0168005
Lifr	720.375	-0.294964	0.0627402	-4.70135	2.58447e-06	0.000104559
Heatr7a	228.511	-0.294311	0.109194	-2.69532	0.00703211	0.0899483
Vmp1	282.751	-0.293658	0.100302	-2.92775	0.00341427	0.0513241
Limk2	450.674	-0.292294	0.0771514	-3.78858	0.000151512	0.00389046
Calu	1428.67	-0.290548	0.044762	-6.49095	8.52987e-11	6.35046e-09
Ggta1	390.619	-0.286276	0.0838938	-3.41236	0.00064402	0.0131757
Cd9	284.289	-0.286237	0.0960938	-2.97872	0.00289452	0.0450728
Pdgfra	406.707	-0.282463	0.0815331	-3.4644	0.000531412	0.0113518
Map4k4	897.023	-0.278813	0.0561815	-4.96272	6.95143e-07	3.13487e-05
Anxa1	348.382	-0.27753	0.0885682	-3.13352	0.00172724	0.0299341
Large	359.874	-0.276829	0.0868824	-3.18625	0.00144128	0.0257953
Slc20a1	276.374	-0.275647	0.0987524	-2.79129	0.00524976	0.0714854
Ankrd50	246.137	-0.27551	0.103381	-2.665	0.00769878	0.0954345
Dsp	1661.08	-0.274367	0.0416672	-6.58472	4.55731e-11	3.45422e-09
Rrbp1	480.294	-0.273996	0.0759603	-3.60709	0.000309649	0.00720149
Lamb2	371.434	-0.272898	0.0903166	-3.02157	0.00251469	0.0406681
Odc1	1562.92	-0.272884	0.0461828	-5.90878	3.44657e-09	2.00763e-07
Plat	600.328	-0.272375	0.0664299	-4.10018	4.12828e-05	0.00128569
Fam107b	511.484	-0.271264	0.0719	-3.7728	0.000161424	0.0040866
Tes	492.55	-0.270165	0.0818073	-3.30246	0.000958406	0.0184666
Tmf1	264.787	-0.268528	0.10131	-2.65055	0.008036	0.0988358
Arhgap21	264.466	-0.268246	0.101088	-2.65359	0.00796417	0.0983368
Grlf1	867.69	-0.267894	0.0552715	-4.84687	1.25424e-06	5.44168e-05
Hipk3	334.848	-0.266676	0.0889171	-2.99915	0.00270731	0.0428469
Usp22	889.107	-0.266347	0.0560329	-4.75341	2.0001e-06	8.30537e-05
Dnajc14	288.597	-0.266304	0.0977486	-2.72438	0.0064423	0.0848765
Sec61a1	1179.23	-0.263197	0.0501732	-5.24578	1.55625e-07	7.70895e-06
Carhsp1	478.005	-0.263066	0.0753497	-3.49126	0.000480743	0.0104468
Bcar1	362.331	-0.262974	0.0845937	-3.10867	0.00187929	0.0321705
Sec13	356.607	-0.260732	0.0864932	-3.01448	0.0025742	0.0413647
Dact2	339.609	-0.259948	0.0872083	-2.98077	0.00287523	0.044828
Maged2	286.921	-0.259483	0.0972672	-2.66773	0.00763657	0.0947567
Krt18	2862.07	-0.25851	0.0360125	-7.17835	7.05585e-13	6.16505e-11
Myadm	352.476	-0.257966	0.0862166	-2.99207	0.00277092	0.0435253
Sec23a	427.508	-0.256176	0.0785089	-3.26302	0.0011023	0.0207311
U3	375.082	-0.254928	0.0843341	-3.02283	0.00250423	0.0405512
Cdc42se2	376.724	-0.253401	0.0842748	-3.00684	0.00263975	0.0422562
Mll3	295.936	-0.252926	0.0944637	-2.67749	0.00741752	0.093234
Tspan9	593.468	-0.252543	0.0672131	-3.75735	0.000171725	0.00429552
Peg3	17432.2	-0.251423	0.0227389	-11.057	2.02847e-28	5.31712e-26
Vasp	405.214	-0.251405	0.0893416	-2.81397	0.00489336	0.0680312
Akap11	599.55	-0.251052	0.0687987	-3.64908	0.00026318	0.0062953
Ckap4	395.604	-0.250662	0.0886195	-2.82852	0.00467636	0.0657407
Edc4	365.169	-0.250412	0.0874301	-2.86414	0.00418139	0.0604022
Ctsl	1038.7	-0.249979	0.052217	-4.78731	1.69032e-06	7.1368e-05
Copg	654.71	-0.249859	0.0645243	-3.87233	0.0001078	0.00294857
Rod1	559.425	-0.249686	0.0726391	-3.43734	0.000587449	0.0122779
Pdia4	682.912	-0.249414	0.0615955	-4.04923	5.13866e-05	0.00154676
Aco1	443.673	-0.249081	0.0836794	-2.97662	0.00291449	0.0452717
Soat1	500.828	-0.247564	0.0732706	-3.37876	0.000728131	0.0145924
Lrrc59	848.57	-0.246622	0.0570437	-4.32338	1.53656e-05	0.000523929
F11r	802.537	-0.245747	0.0581686	-4.22474	2.39217e-05	0.000785856
Tmem2	333.285	-0.24442	0.0898378	-2.72068	0.0065147	0.0854723
Atp6v1a	405.848	-0.24373	0.0847556	-2.87568	0.00403155	0.0587774
Ppfibp1	313.272	-0.243091	0.0902816	-2.69258	0.0070901	0.0903827
Dapk1	421.08	-0.241601	0.0798856	-3.02433	0.00249183	0.0404023
Myo9b	488.862	-0.238388	0.07726	-3.08553	0.00203187	0.0339509
Ftl2	895.577	-0.237774	0.0546724	-4.34906	1.3672e-05	0.000468723
Cgnl1	746.423	-0.237458	0.0614644	-3.86335	0.000111843	0.00305251
Larp4b	403.758	-0.236587	0.0823074	-2.87443	0.00404754	0.0589423
Sgpl1	620.192	-0.234615	0.0654834	-3.58282	0.000339907	0.00776171
Mbnl2	438.615	-0.23278	0.0822199	-2.83119	0.00463751	0.0652676
Calr	2334.99	-0.232242	0.041755	-5.56202	2.66665e-08	1.45246e-06
Tmsb10	551.448	-0.232074	0.0714896	-3.24627	0.00116929	0.0217312
Pdpk1	369.266	-0.231362	0.084732	-2.73052	0.00632352	0.0834912
Atp2c1	371.172	-0.23128	0.0857577	-2.6969	0.00699887	0.0898569
Hspa5	2134.46	-0.229486	0.0384202	-5.97306	2.3285e-09	1.42219e-07
Prkci	741.692	-0.229286	0.0594569	-3.85634	0.000115099	0.00312781
Tmem123	363.544	-0.22902	0.0842285	-2.71903	0.00654727	0.0857268
Zfp704	377.692	-0.228521	0.0845073	-2.70416	0.00684779	0.0886217
Trim44	412.135	-0.228044	0.0823178	-2.77028	0.00560076	0.0753676
Sqstm1	741.931	-0.227334	0.0597645	-3.80383	0.000142473	0.00369608
Lrrc58	640.148	-0.227234	0.0667288	-3.40533	0.000660837	0.0134727
Ctsb	436.935	-0.226602	0.0790213	-2.86761	0.00413589	0.0598823
Map3k7	442.776	-0.223853	0.0782561	-2.86052	0.00422948	0.060887
Lima1	463.885	-0.223733	0.0780904	-2.86505	0.00416949	0.0602995
Gtf3c1	499.023	-0.223095	0.0722179	-3.08919	0.00200706	0.0335808
Serpinh1	2894.75	-0.221974	0.0357369	-6.21134	5.25336e-10	3.49724e-08
Bcl2l13	500.537	-0.221839	0.0723207	-3.06743	0.00215908	0.0358384
Pdxdc1	532.026	-0.220731	0.0711484	-3.1024	0.00191955	0.0326701
Dusp9	1050.71	-0.218668	0.0536842	-4.07323	4.63659e-05	0.00141749
Dcaf7	456.945	-0.217088	0.078656	-2.75997	0.00578071	0.0775405
Mlec	1500.96	-0.213952	0.0439633	-4.86659	1.13538e-06	4.9602e-05
Nbeal1	418.463	-0.21256	0.0801945	-2.65056	0.0080359	0.0988358
Cep350	444.879	-0.210408	0.0773841	-2.71901	0.00654772	0.0857268
Shroom3	655.647	-0.208243	0.0682377	-3.05173	0.00227529	0.0376185
Smarcad1	571.16	-0.207911	0.0701166	-2.96521	0.00302474	0.0465855
Cttn	586.811	-0.206993	0.0682429	-3.03318	0.00241989	0.0395931
Hspb1	494.6	-0.206743	0.0764615	-2.70389	0.00685336	0.0886217
Kdm5a	923.692	-0.20566	0.0544061	-3.78009	0.000156771	0.00398135
Pik3c2a	627.491	-0.205262	0.0658655	-3.11638	0.00183086	0.0314269
Spnb2	1978.88	-0.204803	0.0383969	-5.33385	9.615e-08	4.87806e-06
Ptgfrn	690.777	-0.202689	0.0628435	-3.22531	0.00125838	0.0231137
Clu	543.886	-0.20213	0.0709811	-2.84767	0.00440411	0.0629687
Jub	1110.67	-0.199924	0.0507409	-3.9401	8.14479e-05	0.00235041
H19	31420.5	-0.199277	0.0293397	-6.79207	1.10533e-11	8.85814e-10
Capzb	468.729	-0.199127	0.0749856	-2.65554	0.00791817	0.0978648
Actg1	2471.53	-0.198925	0.0361017	-5.51013	3.58568e-08	1.88766e-06
Actn4	1342.11	-0.197497	0.0504318	-3.91612	8.99872e-05	0.00255392
Copa	1373.1	-0.195448	0.0467576	-4.18002	2.91487e-05	0.000933202
Ppib	804.602	-0.195437	0.0596232	-3.27786	0.00104597	0.0199097
Rbbp7	2056.89	-0.195217	0.0386449	-5.05157	4.38182e-07	2.08046e-05
Ftl1	1133.22	-0.193671	0.0495077	-3.91194	9.15572e-05	0.00258279
Ap2m1	530.72	-0.192281	0.0708586	-2.71359	0.00665594	0.0866172
Fzd7	733.318	-0.191521	0.0619798	-3.09005	0.00200124	0.033528
Rab1	524.768	-0.190938	0.0719974	-2.65202	0.00800128	0.0986982
Myl6	1649.87	-0.190909	0.0418981	-4.55652	5.20089e-06	0.000196509
Wnk1	1130.31	-0.188032	0.0489995	-3.83743	0.000124329	0.00333542
Cd151	599.57	-0.186903	0.0676049	-2.76464	0.00569863	0.0766027
Podxl	733.623	-0.186446	0.0617746	-3.01817	0.0025431	0.0410222
Igf2bp3	873.092	-0.184664	0.0565097	-3.26782	0.00108378	0.020444
2900073G15Rik	776.112	-0.184379	0.0625028	-2.94993	0.00317842	0.0485915
Mprip	1013.59	-0.183054	0.0522031	-3.50657	0.000453928	0.0099674
Utp20	600.592	-0.180137	0.06699	-2.68901	0.0071665	0.0910797
Picalm	812.394	-0.179914	0.058113	-3.09594	0.00196191	0.0331338
Amotl2	1075.92	-0.179635	0.0512242	-3.50685	0.000453448	0.0099674
Phf17	1272.61	-0.178106	0.0463361	-3.84379	0.00012115	0.00326405
2810474O19Rik	877.477	-0.176857	0.0554531	-3.1893	0.00142617	0.0256343
Glul	955.414	-0.174947	0.05685	-3.07735	0.0020885	0.0348509
Actb	16456.1	-0.172439	0.0246262	-7.00228	2.51832e-12	2.11237e-10
Mllt4	1054.95	-0.171427	0.0506044	-3.38758	0.000705119	0.0142176
Hspg2	1307.79	-0.171179	0.0502651	-3.40552	0.000660382	0.0134727
Rlim	1203.83	-0.169993	0.0488348	-3.48098	0.000499576	0.0107631
Lamp1	1677.45	-0.169775	0.0414494	-4.09595	4.20432e-05	0.00130293
Tm9sf3	910.037	-0.168714	0.0557557	-3.02595	0.00247851	0.0403745
Jarid2	754.322	-0.168415	0.0624808	-2.69547	0.00702896	0.0899483
Surf4	870.426	-0.167626	0.0560795	-2.98907	0.00279827	0.0439
Ap2b1	866.314	-0.166532	0.0586764	-2.83815	0.00453759	0.0640975
Iqgap1	1116.89	-0.164669	0.0536326	-3.07031	0.00213834	0.035541
Zfp568	1237.48	-0.162914	0.0475799	-3.42401	0.000617051	0.0127903
Xpo1	1663.78	-0.16267	0.0441268	-3.68642	0.00022743	0.00551353
Actr3	810.853	-0.162292	0.0584403	-2.77705	0.00548545	0.0741331
Spna2	3115.58	-0.162038	0.0342844	-4.7263	2.28653e-06	9.34062e-05
Utrn	847.995	-0.161545	0.0568398	-2.84211	0.00448165	0.0637153
Gpc3	1952.94	-0.160556	0.0397455	-4.03961	5.35407e-05	0.00160393
Lrp2	1450.83	-0.157367	0.0442474	-3.55654	0.000375776	0.00841283
Usp9x	2214.54	-0.156464	0.0370946	-4.21797	2.46513e-05	0.000803532
Akap12	3896.04	-0.156417	0.0311832	-5.01605	5.27439e-07	2.40443e-05
Stt3a	880.812	-0.154122	0.0546541	-2.81996	0.00480298	0.0669967
Itgb1	1721.37	-0.151225	0.0417252	-3.62432	0.000289725	0.00682696
Hnrnpf	1084.29	-0.147787	0.0503108	-2.93749	0.00330886	0.0500987
Taok1	1139.47	-0.144643	0.0527855	-2.74021	0.00614006	0.0814918
Cltc	2747.38	-0.139681	0.0349717	-3.99412	6.49356e-05	0.00190005
Wbp5	1608.55	-0.128958	0.0426959	-3.02039	0.00252445	0.0407737
Nid2	1525.16	-0.12186	0.0443791	-2.74589	0.00603465	0.0806029
P4hb	2414.12	-0.110385	0.0354457	-3.11421	0.0018444	0.0316161
AC027184.1	30289.2	-0.0980014	0.0235428	-4.16269	3.14517e-05	0.00100438
Ptma	6187.27	0.0773349	0.0286799	2.69649	0.00700755	0.0898766
Peg10	12686.4	0.0867521	0.0233891	3.70908	0.000208017	0.00508208
mt-Co2	8886.48	0.0950624	0.026561	3.57902	0.000344891	0.00784706
Ppia	3020.62	0.102473	0.0336714	3.04334	0.00233971	0.0384822
Cct5	2145.83	0.106435	0.0369184	2.88298	0.00393932	0.0576332
Cnot1	2930.01	0.107931	0.0339102	3.18286	0.00145826	0.0260253
Tubb5	6843.93	0.10813	0.0283411	3.8153	0.000136018	0.00356538
Ran	1824.59	0.109122	0.0407183	2.67992	0.00736408	0.0929336
Set	2282.6	0.112983	0.0364214	3.10211	0.00192146	0.0326701
Atp5b	4517.52	0.119966	0.0338448	3.54459	0.000393229	0.00877235
Prpf8	2574.76	0.122581	0.0370724	3.30654	0.000944562	0.0182277
Srsf3	1346.2	0.124525	0.0462023	2.6952	0.00703458	0.0899483
Hnrnph1	1614.27	0.124912	0.0434071	2.87769	0.00400603	0.0584971
mt-Nd2	1508.17	0.126336	0.0457064	2.76408	0.00570844	0.0766527
Ptges3	1208.26	0.129611	0.0477609	2.71375	0.00665261	0.0866172
Hist1h1c	1528.82	0.130061	0.0477535	2.7236	0.0064575	0.0849877
G3bp1	1576.08	0.130492	0.0416307	3.13452	0.00172137	0.0298736
Cct8	1670.49	0.130682	0.0414619	3.15187	0.00162231	0.0285082
Zfp106	1312.44	0.131296	0.0473011	2.77576	0.00550734	0.074349
Naca	1388.21	0.134487	0.0459601	2.92617	0.00343161	0.0515232
Sept11	1269.31	0.136939	0.046234	2.96187	0.00305773	0.0469199
Rbm39	1333.08	0.137414	0.0489642	2.80642	0.00500958	0.0692643
Hdgf	1201.97	0.138985	0.0471563	2.94733	0.00320527	0.0488833
Hist1h1b	1008.35	0.140609	0.0521353	2.69701	0.0069965	0.0898569
Gdi2	1764.78	0.142846	0.0449715	3.17637	0.00149131	0.0264097
Rian	1879.54	0.147266	0.0387877	3.79671	0.000146628	0.00378825
Gapdh	5250.66	0.148377	0.0334933	4.43004	9.42159e-06	0.000335814
Prdx1	1925.19	0.15115	0.0386537	3.91036	9.21581e-05	0.00258825
Ddx3x	2525.69	0.152507	0.0348783	4.37253	1.22813e-05	0.000425684
mt-Nd1	6589.94	0.152656	0.0331545	4.60438	4.13697e-06	0.000160652
H2afz	1125.93	0.154988	0.0488028	3.17579	0.00149427	0.0264097
Rpl27	1003.22	0.155916	0.0531277	2.93474	0.00333828	0.0504835
Cct3	1650.18	0.157679	0.0413715	3.81128	0.000138249	0.00360882
Rpl32	2003.03	0.159743	0.0411112	3.88563	0.000102065	0.00282722
Trim28	2970.56	0.159983	0.0331628	4.82417	1.40589e-06	6.03719e-05
Mcm3	845.662	0.162107	0.055884	2.90077	0.00372245	0.0551659
Smc4	1087.47	0.162193	0.0495285	3.27473	0.00105762	0.0201013
Topbp1	730.049	0.164771	0.0603449	2.7305	0.00632389	0.0834912
Got2	775.845	0.165878	0.0579698	2.86145	0.00421707	0.060778
Ybx1	2236.74	0.165928	0.0385021	4.30958	1.63563e-05	0.000554702
Gtf2i	845.042	0.167316	0.0568275	2.94428	0.00323703	0.0491887
Hsp90aa1	5126.65	0.17152	0.0283563	6.04874	1.45982e-09	9.18371e-08
Ifitm2	631.712	0.173435	0.0645866	2.68531	0.00724621	0.0917222
Eif2s3x	992.566	0.173922	0.0518473	3.35451	0.000795061	0.015704
Bclaf1	1283.36	0.173961	0.046792	3.71775	0.000201007	0.00494927
Ubxn7	883.211	0.175195	0.0566291	3.09373	0.00197655	0.0332028
Sdha	728.015	0.175976	0.0605714	2.90527	0.00366932	0.0545069
Hnrnpc	1213.32	0.176184	0.0481464	3.65934	0.000252871	0.00607179
Puf60	717.369	0.176281	0.0627066	2.8112	0.00493566	0.0683925
Aspm	658.522	0.178083	0.0633907	2.8093	0.00496499	0.0687234
Acaca	735.441	0.179037	0.0614616	2.913	0.00357979	0.0533661
Eif3a	1697.19	0.179354	0.0416846	4.30265	1.6877e-05	0.000569293
Nono	1874.91	0.179398	0.0399015	4.49601	6.92418e-06	0.000253256
Cdk1	653.267	0.182488	0.0648348	2.81466	0.00488287	0.0679605
Nasp	1276.29	0.184732	0.0471338	3.91931	8.88042e-05	0.00252791
Eif3i	577.07	0.18481	0.0678763	2.72274	0.00647422	0.0851188
Tardbp	830.24	0.185798	0.0570032	3.25943	0.00111638	0.0209334
Mdk	4565.06	0.185832	0.0298917	6.21684	5.07256e-10	3.39484e-08
Rev3l	955.663	0.18735	0.0544982	3.43772	0.000586629	0.0122779
Eif3m	550.075	0.188052	0.0694167	2.70903	0.00674807	0.0875301
Cct2	1708.5	0.1882	0.042933	4.38357	1.1675e-05	0.000406912
Pebp1	599.729	0.189239	0.067695	2.79546	0.00518258	0.0708005
Ssb	768.645	0.189642	0.0585421	3.23941	0.00119778	0.0221624
Lphn1	643.362	0.189743	0.0676431	2.80505	0.00503082	0.0693925
Fxr1	864.408	0.190006	0.0612703	3.10111	0.00192798	0.0326925
Tcp1	1921.31	0.190351	0.0407589	4.67018	3.00936e-06	0.000119822
Cenpf	807.453	0.19094	0.0572895	3.33289	0.000859493	0.0167143
Kif20a	992.43	0.190957	0.0518284	3.6844	0.000229241	0.00554676
Lbr	966.752	0.191121	0.0528183	3.61846	0.000296358	0.00695668
Eif3b	620.735	0.191186	0.0674417	2.83483	0.00458496	0.0646002
Mtf2	577.494	0.193054	0.0695063	2.7775	0.00547792	0.074111
Hist1h2ak	598.21	0.196411	0.0708101	2.77377	0.00554112	0.074645
Dag1	1469.74	0.197099	0.0445328	4.42592	9.60316e-06	0.000341319
Mcm5	1590.5	0.197607	0.0431026	4.58457	4.5493e-06	0.000175044
Nt5dc2	579.435	0.198455	0.0681673	2.91129	0.0035994	0.0535943
Bub1b	846.388	0.1998	0.0555477	3.59692	0.000322011	0.00743402
Pgam1	1011.73	0.200199	0.0522293	3.83308	0.000126547	0.00337333
Srrt	491.317	0.204795	0.0733366	2.79254	0.00522963	0.0712885
Itga3	952.548	0.205656	0.0526471	3.9063	9.37205e-05	0.00261461
Glud1	652.452	0.206287	0.0663751	3.1079	0.00188423	0.032211
Top2a	2743.24	0.207543	0.0344492	6.02461	1.69513e-09	1.0611e-07
Slc25a4	976.478	0.208831	0.0526106	3.96937	7.20629e-05	0.00209398
Kif11	770.406	0.209199	0.0587939	3.55817	0.000373441	0.00837545
Epb4.1l2	473.848	0.209418	0.074798	2.79979	0.00511366	0.0700109
Cse1l	834.121	0.209462	0.058548	3.57761	0.000346747	0.00787435
Srrm2	1069.01	0.21174	0.0514443	4.11591	3.85663e-05	0.00121008
Tjp1	1190.48	0.213327	0.0497202	4.29054	1.78236e-05	0.000596426
Npr1	528.943	0.213616	0.0733843	2.91092	0.00360362	0.0535943
Hist1h1a	1485.08	0.214969	0.0449106	4.78659	1.69636e-06	7.13835e-05
Skiv2l2	472.867	0.215838	0.0750074	2.87756	0.00400767	0.0584971
Rps14	2110.12	0.216621	0.0372253	5.8192	5.91291e-09	3.38165e-07
Cs	711.946	0.218321	0.0618774	3.52829	0.000418258	0.00928134
Ddx21	696.574	0.218739	0.0654464	3.34226	0.000831004	0.0162861
Qars	480.187	0.219373	0.0739721	2.96562	0.00302072	0.0465855
Cox7b	389.15	0.220791	0.0829434	2.66194	0.0077691	0.0961169
Gm5506	654.621	0.220864	0.0653345	3.38051	0.000723517	0.014542
Rps19	2209.56	0.221601	0.0372711	5.94566	2.75352e-09	1.63419e-07
Gnb2l1	4486.4	0.222058	0.0302074	7.35113	1.96541e-13	1.83176e-11
Eno1	3838.01	0.224067	0.0322887	6.93949	3.9351e-12	3.23604e-10
Rpl24	1284.11	0.224915	0.0466775	4.81849	1.44646e-06	6.15388e-05
Gprc5c	473.821	0.225568	0.0741285	3.04294	0.00234282	0.0384822
Brd8	483.766	0.226711	0.0749282	3.02571	0.00248049	0.0403745
Lgals1	1400.29	0.227342	0.044592	5.09827	3.42765e-07	1.65236e-05
Fads1	498.726	0.228194	0.0760341	3.00121	0.00268907	0.0427195
Tuba1b	1535.94	0.228302	0.0450963	5.06254	4.13699e-07	1.97165e-05
Rpl19	2324.49	0.228984	0.0360197	6.35718	2.05485e-10	1.46898e-08
Espl1	367.242	0.230141	0.0863991	2.6637	0.00772864	0.0957103
Slc25a5	624.091	0.230654	0.0643713	3.58318	0.000339437	0.00776171
Ncl	1584.93	0.230911	0.042253	5.46495	4.63028e-08	2.40736e-06
Kif20b	495.429	0.231466	0.0747055	3.09839	0.00194578	0.0329057
Rpl10a	1762.8	0.231657	0.0406944	5.69262	1.25108e-08	6.99603e-07
Psma4	486.605	0.231798	0.0731856	3.16726	0.00153882	0.0271168
Col18a1	3199.45	0.234689	0.0326286	7.19271	6.35156e-13	5.62784e-11
Slc25a3	872.308	0.235719	0.0563506	4.18307	2.87595e-05	0.000923091
Hbs1l	362.318	0.235752	0.0848412	2.77875	0.0054569	0.0739061
Pcna	716.232	0.235979	0.0652484	3.61663	0.000298467	0.00699313
Hcfc1	908.606	0.236032	0.0545075	4.33026	1.48931e-05	0.0005092
Clgn	419.141	0.236503	0.0787562	3.00298	0.00267351	0.0425799
Hmga2	412.521	0.236977	0.0797121	2.97291	0.00294988	0.0457086
Alpl	364.07	0.238088	0.0854516	2.78623	0.00533243	0.0725325
Stra8	542.034	0.239153	0.0704536	3.39447	0.000687613	0.0139316
Mest	4903.03	0.239362	0.0293209	8.16354	3.25346e-16	3.8618e-14
Tfrc	844.319	0.239372	0.0569644	4.20214	2.64408e-05	0.000856914
Brwd3	365.163	0.239428	0.0872511	2.74413	0.00606723	0.0808664
Paip2	479.079	0.23966	0.0750934	3.19149	0.00141542	0.0254776
Dppa5a	561.669	0.241642	0.0719191	3.35992	0.000779656	0.0154726
Khdrbs1	438.713	0.243731	0.0774569	3.14666	0.00165144	0.0288589
Phgdh	613.31	0.243973	0.0658591	3.70447	0.000211836	0.00515536
Sc4mol	377.228	0.247807	0.0844851	2.93314	0.00335553	0.0506834
Hist1h2bk	559.095	0.249314	0.0723123	3.44774	0.000565291	0.0119538
Eef1g	3317.75	0.251253	0.0330734	7.59684	3.03452e-14	3.07906e-12
Mif	1071.35	0.252488	0.0541904	4.65927	3.17336e-06	0.000125557
Cenpa	325.301	0.252749	0.0902384	2.80091	0.00509594	0.0698443
Uhrf1	849.584	0.254209	0.0566033	4.49106	7.08712e-06	0.000258464
Asxl1	405.297	0.25584	0.0820754	3.11713	0.00182622	0.03139
Hells	715.054	0.25608	0.0627806	4.07896	4.52367e-05	0.00139502
Hspe1	660.104	0.256315	0.0669293	3.82963	0.000128334	0.00339222
Hnrnpa0	477.048	0.25658	0.0784409	3.271	0.00107168	0.0202765
Gpi1	928.268	0.25746	0.0532268	4.83703	1.31791e-06	5.69826e-05
Eef1a1	31928.4	0.257633	0.027072	9.51661	1.7892e-21	3.04212e-19
Rpl26	1870.54	0.258655	0.0426805	6.06027	1.35891e-09	8.59184e-08
Nop56	885.762	0.259819	0.0548558	4.73641	2.17542e-06	8.94482e-05
Cdca2	272.148	0.26067	0.0976751	2.66875	0.00761344	0.0946564
Prrc2c	867.856	0.261916	0.0574472	4.55925	5.13356e-06	0.00019455
Fkbp3	434.102	0.262329	0.07824	3.35288	0.000799757	0.0157473
Rpl18	1802.44	0.262572	0.0440367	5.96258	2.48285e-09	1.4947e-07
Asnsd1	288.491	0.264346	0.0988118	2.67524	0.00746749	0.093675
Anxa11	396.12	0.266234	0.0817159	3.25805	0.00112182	0.0210041
Casc5	358.948	0.266573	0.0928145	2.87211	0.00407742	0.0592403
Pbx2	464.607	0.267929	0.0793	3.37868	0.000728345	0.0145924
Cyp1b1	405.572	0.267973	0.0862757	3.106	0.00189635	0.0323744
Polr1c	366.166	0.270657	0.0872124	3.10342	0.00191298	0.032614
Car2	317.595	0.272378	0.0981912	2.77396	0.00553789	0.074645
Sfmbt2	411.173	0.272999	0.0813645	3.35525	0.00079292	0.0156864
Fasn	1655.11	0.273511	0.0412902	6.6241	3.49359e-11	2.68026e-09
Gm10925	668.241	0.273559	0.0678564	4.03144	5.54368e-05	0.00165678
Hist1h2be	568.143	0.274297	0.0769767	3.56337	0.00036612	0.00825565
Ski	750.845	0.274785	0.0654919	4.19571	2.72021e-05	0.000877581
Prph	399.577	0.274884	0.0870878	3.15641	0.00159725	0.0281072
Dgkz	677.761	0.275147	0.0626022	4.39516	1.10689e-05	0.000386859
Fau	869.907	0.275681	0.0549294	5.01882	5.19905e-07	2.40437e-05
Paics	1144.29	0.276481	0.0491743	5.62247	1.88245e-08	1.03881e-06
Ppa1	379.128	0.276569	0.0869584	3.18048	0.00147033	0.0262035
Seh1l	343.371	0.27668	0.0964097	2.86984	0.00410683	0.0595987
Arhgap19	322.372	0.276731	0.0927012	2.9852	0.00283397	0.0442395
Rpl34-ps1	348.048	0.277744	0.0886898	3.13164	0.00173834	0.030085
Hist1h2bc	485.691	0.280796	0.0853829	3.28867	0.00100662	0.0193069
Rnf7	279.665	0.280873	0.0989157	2.83952	0.00451821	0.0640975
Pdk3	368.704	0.280922	0.0865525	3.24568	0.00117171	0.0217441
Rpl21	1634.8	0.281536	0.0435008	6.47196	9.67401e-11	7.11803e-09
Ppid	369.397	0.282256	0.084618	3.33565	0.00085101	0.0166218
Rpl36	938.917	0.282349	0.0559175	5.04939	4.4322e-07	2.09647e-05
Gm13456	355.878	0.283461	0.0949273	2.98609	0.00282573	0.0441657
Eif2a	330.517	0.283465	0.08847	3.20408	0.00135496	0.0245296
Plk1	311.1	0.283546	0.0921603	3.07666	0.00209333	0.0348851
Eif3e	622.744	0.283822	0.0663324	4.27878	1.87925e-05	0.000627179
Hist1h3g	478.949	0.284404	0.0809444	3.51357	0.000442129	0.00975942
Rpl4	6824.24	0.286866	0.0275571	10.4099	2.23503e-25	4.76631e-23
Gm9000	1087.63	0.286868	0.0503337	5.69933	1.20279e-08	6.75606e-07
Tpi1	968.238	0.287197	0.0563997	5.09218	3.53973e-07	1.69342e-05
Rpl10	2020.58	0.29011	0.0384571	7.54373	4.56705e-14	4.56052e-12
Cwc22	387.236	0.29024	0.081462	3.5629	0.000366787	0.00825565
Rps3a	1268.6	0.291197	0.048726	5.97622	2.28378e-09	1.40169e-07
Hnrpdl	652.759	0.291705	0.0649806	4.48911	7.15226e-06	0.000260086
Dbf4	434.442	0.292931	0.083708	3.49944	0.00046623	0.0102197
Rps8	2884.82	0.294771	0.0342352	8.61016	7.29581e-18	9.54327e-16
Rps7	2098.48	0.294958	0.0411806	7.16256	7.91862e-13	6.82412e-11
Rpl3	3140.98	0.295152	0.0344807	8.55993	1.12934e-17	1.44993e-15
Bub1	429.142	0.296509	0.0848747	3.49349	0.000476745	0.0103779
Pdha1	635.738	0.299284	0.0665591	4.49652	6.90735e-06	0.000253256
Rps25	1742.56	0.299689	0.0418482	7.16133	7.98962e-13	6.83846e-11
Rps11	1623.91	0.301548	0.0431294	6.99169	2.71595e-12	2.26305e-10
Rpl23	2328.51	0.303874	0.0390871	7.77427	7.58849e-15	8.23089e-13
Hist1h3f	746.14	0.305157	0.0670938	4.54822	5.4102e-06	0.000203198
Rps17	1680.26	0.306153	0.0454756	6.73225	1.67057e-11	1.32196e-09
Usp12	194.132	0.307442	0.116146	2.64704	0.00812004	0.0996459
Mrpl15	218.966	0.307498	0.114595	2.68336	0.00728867	0.0920744
Rps13	840.153	0.30789	0.0579043	5.31722	1.05364e-07	5.32405e-06
Rpl37a	1321.94	0.308395	0.045816	6.73116	1.68314e-11	1.32358e-09
Whsc2	308.873	0.308468	0.0940586	3.27953	0.00103979	0.0198222
Rpl15	1315.05	0.308941	0.0463992	6.65833	2.76954e-11	2.15101e-09
Rpl14	2021.28	0.309344	0.0383894	8.05805	7.75232e-16	8.94859e-14
Ncapg	484.511	0.30949	0.0750942	4.12136	3.76637e-05	0.00118768
Rpl3-ps1	381.044	0.310169	0.0819335	3.78562	0.000153329	0.00391314
Col1a2	418.283	0.310572	0.0794598	3.90855	9.28528e-05	0.00259616
Rps27a	1620.71	0.311104	0.042406	7.33633	2.19531e-13	2.01616e-11
Nolc1	410.787	0.311238	0.0810777	3.83876	0.000123659	0.00332452
Rps28	1511.9	0.312124	0.0803718	3.8835	0.000102965	0.00284102
Fgfr1	514.54	0.313366	0.0712121	4.40046	1.08019e-05	0.000378579
Hist1h3h	269.527	0.315981	0.10414	3.0342	0.00241178	0.039525
Ipo5	1607.43	0.316337	0.0439443	7.19858	6.08422e-13	5.42919e-11
Rpl38	774.603	0.317079	0.062992	5.03364	4.81258e-07	2.24266e-05
Fbln1	199.91	0.317146	0.11733	2.70303	0.00687112	0.0886491
Snrpa1	265.689	0.317883	0.0985452	3.22576	0.00125639	0.023111
Mastl	258.965	0.320258	0.0995257	3.21784	0.00129158	0.0235859
Rragd	435.69	0.320395	0.0803399	3.98799	6.66345e-05	0.00194073
Vars	638.502	0.320923	0.0648938	4.94536	7.6004e-07	3.41529e-05
Scamp1	244.497	0.321194	0.107002	3.00177	0.00268418	0.0426958
Tlk1	311.373	0.321454	0.0924967	3.47531	0.000510268	0.010956
Rpl35a	984.476	0.321925	0.0529913	6.07505	1.23949e-09	7.87642e-08
Pcdh1	195.524	0.322546	0.119148	2.7071	0.0067873	0.0879483
Rpl5	3159.5	0.322824	0.0357947	9.01874	1.90261e-19	2.75157e-17
Acsl3	468.767	0.323271	0.0789157	4.09642	4.19595e-05	0.00130293
Rpl7	3550.75	0.323346	0.0312511	10.3467	4.33029e-25	9.08061e-23
Cdt1	219.182	0.323516	0.109719	2.9486	0.00319213	0.048742
Rpl37	1047.01	0.323579	0.052643	6.14667	7.9129e-10	5.1935e-08
Tmem131	257.623	0.326461	0.100361	3.25288	0.0011424	0.0213259
Ahcyl1	289.245	0.326579	0.0947163	3.44797	0.000564807	0.0119538
Rpl23a	2898.02	0.327557	0.0354939	9.22854	2.74335e-20	4.36922e-18
Rpl31	1926.56	0.328622	0.039982	8.21925	2.04773e-16	2.47736e-14
Gm10119	795.454	0.329607	0.0593255	5.55591	2.76164e-08	1.49129e-06
Eif3f	273.601	0.329774	0.101428	3.25133	0.00114868	0.0214115
Psat1	351.876	0.329823	0.0860069	3.83485	0.000125641	0.00336345
Rpl9	2285.19	0.331459	0.0364431	9.09525	9.43699e-20	1.43056e-17
Rps27	1386.76	0.33175	0.0462232	7.17713	7.11895e-13	6.17729e-11
Nusap1	372.355	0.333211	0.0842984	3.95275	7.72574e-05	0.0022346
Pkm2	6197.1	0.334127	0.0278813	11.9839	4.3151e-33	1.59684e-30
Aldoa	2172.28	0.335488	0.0426224	7.87116	3.51379e-15	3.91243e-13
Dtl	205.164	0.33594	0.112874	2.97624	0.00291808	0.0452717
Tnfrsf19	465.389	0.336203	0.0786824	4.27291	1.92941e-05	0.000642216
Rps9	2171.05	0.336417	0.040113	8.38672	4.99914e-17	6.22764e-15
Rps13-ps1	347.076	0.336447	0.0871834	3.85907	0.000113821	0.00309979
Zfp423	212.982	0.33776	0.113451	2.97715	0.00290941	0.0452487
Hist1h2ab	286.622	0.339507	0.0971107	3.49608	0.000472143	0.0103199
Tpt1	3615.75	0.341584	0.0324891	10.5138	7.46317e-26	1.61899e-23
Rps15a	1618.29	0.3419	0.0453717	7.53553	4.86353e-14	4.7807e-12
Mis18bp1	280.797	0.343146	0.100466	3.41552	0.000636593	0.013045
Rplp2	1431.61	0.345632	0.0457517	7.55452	4.20393e-14	4.2315e-12
Aatf	159.062	0.346005	0.129578	2.67026	0.00757932	0.0944189
Rpl35	1029.11	0.346081	0.0936703	3.69467	0.000220169	0.0053478
Rps15	1845.08	0.346087	0.0416386	8.31168	9.43545e-17	1.16389e-14
Nudt4	911.211	0.346331	0.0549999	6.29694	3.03575e-10	2.0872e-08
Prmt5	335.174	0.346845	0.0964273	3.59695	0.000321966	0.00743402
Ak4	204.5	0.347277	0.117559	2.95407	0.00313613	0.0480618
Slc25a1	194.703	0.347944	0.117176	2.96943	0.00298355	0.0461735
Lin54	175.325	0.348174	0.126263	2.75753	0.00582395	0.0780372
Rpl6	2844.26	0.349427	0.0348951	10.0136	1.32775e-23	2.49339e-21
Hsp90ab1	12378	0.349769	0.0253575	13.7935	2.78805e-43	1.59451e-40
Rpl17	2070	0.350609	0.0423567	8.27753	1.25759e-16	1.53622e-14
Dennd4c	258.903	0.351331	0.102809	3.41733	0.000632376	0.0129797
Hspd1	1991.88	0.352688	0.0388558	9.07684	1.11773e-19	1.67421e-17
H2afx	1051.19	0.353185	0.107583	3.28292	0.00102738	0.019675
Rps6	2441.84	0.354756	0.03947	8.98799	2.51784e-19	3.55949e-17
Ipo7	845.37	0.355887	0.0560208	6.35277	2.11476e-10	1.49482e-08
Rrm2	426.549	0.360371	0.0784482	4.59374	4.35365e-06	0.00016803
Rpl8	3763.71	0.361379	0.0321141	11.253	2.23937e-29	6.26128e-27
mt-Rnr1	38436.9	0.363	0.0285994	12.6926	6.49965e-37	2.63802e-34
mmu-mir-689-2	308.19	0.363082	0.102556	3.54034	0.000399606	0.00889885
Por	205.862	0.366287	0.113622	3.22373	0.00126533	0.0232075
Ddx41	233.242	0.367847	0.108123	3.40212	0.000668653	0.0135694
Upp1	189.473	0.368297	0.119003	3.09484	0.00196916	0.0331741
Pitx2	139.195	0.368523	0.136351	2.70276	0.00687661	0.0886491
Eef2	9785.9	0.369031	0.0263331	14.014	1.28037e-44	8.94981e-42
Eif4b	2758.53	0.372656	0.0347702	10.7177	8.40899e-27	2.11604e-24
Rpl28	1044.39	0.373293	0.0530054	7.04256	1.88746e-12	1.59382e-10
Rpl11	1304.36	0.373974	0.0496149	7.53753	4.78959e-14	4.74509e-12
Gm10736	426.691	0.378442	0.0803809	4.70811	2.50018e-06	0.000101475
Rps3	3768.74	0.378726	0.0322999	11.7253	9.45659e-32	3.13113e-29
Rps18	2459.16	0.378989	0.0359141	10.5527	4.93832e-26	1.12971e-23
Rps5	2748.98	0.3805	0.0357252	10.6508	1.72955e-26	4.18484e-24
Rps24	2476.23	0.381206	0.0360248	10.5818	3.62129e-26	8.59681e-24
Slc16a3	307.315	0.382358	0.0940632	4.06491	4.8051e-05	0.00145681
Rpl7a	3486.42	0.382753	0.0328886	11.6379	2.64528e-31	8.53407e-29
Rpsa	6869.8	0.383724	0.0279082	13.7495	5.12656e-43	2.80445e-40
Fzd8	139.932	0.385147	0.139718	2.75661	0.00584038	0.0781741
Hoxb2	208.001	0.388189	0.116658	3.32757	0.000876061	0.016984
Pfkl	712.1	0.389444	0.0625724	6.2239	4.84947e-10	3.26289e-08
Arg1	242.204	0.390604	0.104088	3.75262	0.000174997	0.00436868
Eef1d	643.74	0.392448	0.0658729	5.95766	2.55878e-09	1.53308e-07
Rps20	2331.29	0.393484	0.0367317	10.7124	8.90183e-27	2.19613e-24
Tkt	1444.23	0.394667	0.0437502	9.02093	1.86506e-19	2.72862e-17
Avpi1	121.776	0.394826	0.147681	2.6735	0.0075064	0.0939756
Npm1	5005.57	0.396358	0.029626	13.3787	8.05068e-41	3.89591e-38
Sigmar1	136.327	0.397052	0.139606	2.8441	0.00445376	0.0635343
Ankrd32	117.466	0.398961	0.149352	2.67129	0.00755614	0.0943168
Gm10076	2043.97	0.399604	0.0414583	9.6387	5.48767e-22	9.45833e-20
Ston2	137.265	0.401102	0.141266	2.83935	0.00452057	0.0640975
Rpl22	1053.47	0.402812	0.0518319	7.7715	7.75593e-15	8.3406e-13
Txn2	133.473	0.405274	0.143634	2.82158	0.0047788	0.0667334
Nup62cl	163.27	0.40674	0.13914	2.92323	0.00346416	0.05195
Fads2	308.721	0.412016	0.0969332	4.25051	2.13284e-05	0.000702498
Kif1a	129.691	0.412327	0.144441	2.85463	0.00430867	0.0617445
Prom1	160.437	0.416735	0.134852	3.09031	0.00199945	0.033528
Sdk2	153.702	0.419236	0.132183	3.17162	0.00151592	0.0267508
Wt1	145.56	0.419412	0.140344	2.98845	0.00280393	0.0439217
Rpl18a	2876.06	0.420795	0.0352533	11.9363	7.65345e-33	2.75131e-30
Sfrp5	122.647	0.421152	0.145141	2.90168	0.00371166	0.0550708
Greb1l	352.875	0.421608	0.0862312	4.88928	1.01207e-06	4.46801e-05
Ldha	1871.19	0.423349	0.0435456	9.72196	2.43046e-22	4.30705e-20
Cdkn2aip	149.587	0.423783	0.141228	3.00071	0.00269351	0.0427361
Rps4x	3187.25	0.425788	0.0325953	13.0628	5.36816e-39	2.32904e-36
Rpl12	2460.2	0.426254	0.0361839	11.7802	4.9366e-32	1.72534e-29
Impdh2	642.811	0.426701	0.0673303	6.33743	2.33623e-10	1.624e-08
Elovl6	469.421	0.428356	0.0763079	5.61353	1.98245e-08	1.08922e-06
Meox1	130.736	0.429489	0.14288	3.00595	0.00264756	0.0423273
Rps10	1285.96	0.430055	0.04813	8.93527	4.06174e-19	5.67831e-17
Arhgef26	171.603	0.430668	0.130764	3.29348	0.000989568	0.0190088
Eef1b2	1818.49	0.435837	0.04124	10.5683	4.17954e-26	9.73833e-24
Scd2	3719.52	0.437593	0.0308127	14.2017	8.93778e-46	6.61501e-43
Rpl15-ps2	182.775	0.438256	0.120859	3.62617	0.000287658	0.00681602
Dhcr7	116.902	0.44035	0.149659	2.94236	0.0032572	0.049376
Snx5	1075.71	0.441414	0.0506167	8.7207	2.7648e-18	3.66176e-16
Prtg	1175.27	0.446189	0.0518271	8.6092	7.35731e-18	9.54327e-16
Rpl27a	2152.31	0.446584	0.0389082	11.4779	1.70402e-30	5.22925e-28
Ldhb	250.78	0.447271	0.105886	4.22407	2.39934e-05	0.000786159
Akr1b3	515.291	0.450331	0.0712668	6.31894	2.63366e-10	1.8207e-08
Creg1	239.845	0.450455	0.110927	4.06081	4.89022e-05	0.00147906
Hist1h2bm	104.997	0.451084	0.160397	2.8123	0.00491886	0.068235
Nob1	193.223	0.45172	0.120049	3.76279	0.000168027	0.00421139
Pabpc1	1076.39	0.451771	0.0516323	8.74978	2.13766e-18	2.86128e-16
Rps23	1909.5	0.452406	0.0402004	11.2538	2.21877e-29	6.26128e-27
Shmt2	222.783	0.455256	0.11243	4.04923	5.13867e-05	0.00154676
Rpl36a	905.251	0.456081	0.0572021	7.97315	1.54676e-15	1.76921e-13
Pgk1	1731.54	0.457889	0.040572	11.2858	1.54173e-29	4.6186e-27
Rpl29	133.751	0.459239	0.142977	3.21199	0.00131819	0.0240021
Gm11942	134.466	0.460489	0.143648	3.20567	0.00134748	0.0244294
AU015836	156.745	0.46141	0.132337	3.48664	0.00048913	0.0105925
Tapbp	143.82	0.464281	0.140855	3.29615	0.000980189	0.0188574
Rpl39	670.527	0.46453	0.0623677	7.44825	9.45862e-14	9.15449e-12
Erap1	84.4443	0.468024	0.176674	2.64909	0.00807092	0.0991683
Oip5	99.5171	0.4713	0.176667	2.66773	0.00763656	0.0947567
Lrig3	148.803	0.473096	0.137616	3.43781	0.000586449	0.0122779
Got1	191.803	0.474132	0.122035	3.88521	0.00010224	0.00282722
Fam64a	297.668	0.47475	0.161179	2.94548	0.00322457	0.049118
Eif4a2	891.931	0.475157	0.0598886	7.934	2.1219e-15	2.40521e-13
Nap1l1	1323.66	0.477473	0.0462918	10.3144	6.06473e-25	1.23075e-22
Cdc25b	134.614	0.478553	0.142598	3.35594	0.000790944	0.0156719
Dkc1	459.057	0.480148	0.0770148	6.23448	4.53277e-10	3.0662e-08
Dppa2	228.522	0.480693	0.10849	4.43075	9.3904e-06	0.000335653
Sec61a2	108.882	0.482616	0.158174	3.05117	0.00227948	0.0376384
Rpl30	698.492	0.482669	0.0630577	7.65439	1.94233e-14	2.03653e-12
Sema3e	135.557	0.484148	0.160072	3.02457	0.0024899	0.0404023
Ptgis	91.6565	0.486033	0.173366	2.8035	0.00505507	0.0695329
Rpl13	2186.96	0.487375	0.0392729	12.4099	2.30826e-35	9.0758e-33
Gbp2	114.459	0.487805	0.15122	3.2258	0.00125622	0.023111
H2-K1	327.77	0.489099	0.0929588	5.26146	1.42915e-07	7.10732e-06
Snora73b	135.001	0.489276	0.140208	3.48963	0.000483683	0.0104926
Rpl13a	3832.71	0.492304	0.0353633	13.9214	4.69939e-44	3.11198e-41
D17H6S56E-5	135.512	0.494912	0.138414	3.57561	0.000349418	0.00790715
Scd1	420.675	0.495139	0.0809158	6.11918	9.40568e-10	6.03787e-08
Rabggtb	187.091	0.497391	0.121959	4.07836	4.53551e-05	0.00139525
Sept6	94.2028	0.49881	0.171983	2.90035	0.00372746	0.0551752
Clstn3	85.2226	0.500168	0.174415	2.86769	0.00413481	0.0598823
Hmga1-rs1	158.257	0.506008	0.129354	3.91181	9.16078e-05	0.00258279
Gm8994	122.926	0.5078	0.146048	3.47693	0.000507199	0.0109087
Igfbp2	1682.33	0.509463	0.045153	11.283	1.59132e-29	4.65626e-27
Rps2	3083.59	0.510327	0.037501	13.6083	3.57249e-42	1.79796e-39
Cep57l1	77.7124	0.511627	0.18945	2.7006	0.00692155	0.0891371
Agpat3	562.674	0.513895	0.0693953	7.40533	1.30822e-13	1.24697e-11
Rps21	1000.88	0.519725	0.0548077	9.48269	2.47805e-21	4.15718e-19
Metrn	216.563	0.52053	0.112052	4.64542	3.39387e-06	0.000133027
Hmga1	220.428	0.526743	0.114098	4.61657	3.90132e-06	0.00015197
Col2a1	165.258	0.528401	0.127673	4.13872	3.49251e-05	0.00110409
Fam171b	103.266	0.529001	0.162159	3.26224	0.00110537	0.0207579
Lrrn4	151.033	0.529406	0.138159	3.83186	0.000127177	0.00338242
Rplp1	2387.26	0.53528	0.0385386	13.8894	7.34051e-44	4.61791e-41
Rps26	1471.95	0.540006	0.0466824	11.5677	6.01001e-31	1.89045e-28
Kif14	180.726	0.540059	0.122133	4.42187	9.78494e-06	0.0003468
Grb10	175.113	0.546995	0.122332	4.47139	7.77141e-06	0.000280977
Prnp	65.8814	0.547867	0.201902	2.71353	0.00665704	0.0866172
Odz4	85.2374	0.552497	0.175316	3.15143	0.00162473	0.028511
Gm11019	293.494	0.555782	0.0946075	5.8746	4.23854e-09	2.4463e-07
Zfp703	107.028	0.556603	0.159746	3.48429	0.00049345	0.0106494
Hhip	84.5606	0.55865	0.179155	3.11825	0.00181931	0.031314
Mvd	75.7325	0.564045	0.187084	3.01493	0.00257042	0.0413568
Zbtb16	59.7957	0.565952	0.210714	2.68587	0.00723406	0.0916605
Ifitm1	354.55	0.57598	0.0863694	6.66879	2.57916e-11	2.01559e-09
Dub3	120.37	0.580677	0.150787	3.85098	0.000117646	0.00318326
Gm4737	160.749	0.581713	0.129242	4.50095	6.76506e-06	0.000248883
Mipol1	58.5029	0.584305	0.213357	2.73862	0.00616968	0.0817986
Rps29	1258.76	0.584971	0.0497587	11.7561	6.56643e-32	2.23294e-29
Zfp280c	95.1422	0.588821	0.167006	3.52575	0.000422278	0.00935406
Zcchc24	68.6031	0.592154	0.198167	2.98816	0.00280663	0.0439217
Crabp2	687.775	0.592342	0.0649531	9.11953	7.54487e-20	1.15768e-17
Thbs3	65.1475	0.59314	0.205613	2.88475	0.00391727	0.057429
Glrx2	68.9586	0.609457	0.203265	2.99834	0.00271452	0.0428533
Gfra1	136.942	0.615855	0.148377	4.1506	3.31607e-05	0.00105095
Pprc1	127.16	0.618461	0.148673	4.15987	3.18434e-05	0.00101175
Deptor	72.4797	0.619786	0.21695	2.85681	0.00427921	0.0613923
Gm8730	1588.04	0.620188	0.04257	14.5687	4.44579e-48	3.49606e-45
Gm9625	378.69	0.622781	0.0844553	7.37409	1.65468e-13	1.55367e-11
Ahcy	328.582	0.625634	0.0926383	6.75351	1.44309e-11	1.14918e-09
1110038B12Rik	179.402	0.626008	0.124169	5.0416	4.61646e-07	2.17544e-05
Gm8300	66.417	0.631753	0.198692	3.17956	0.00147501	0.0262127
Wfikkn1	92.135	0.634938	0.171051	3.71197	0.000205649	0.0050438
Rplp0	2929.36	0.637193	0.0352781	18.062	6.35084e-73	7.26421e-70
AC113316.1	50.0298	0.640388	0.229897	2.78555	0.00534378	0.0726084
Slc2a1	1221.95	0.641922	0.0488941	13.1288	2.25073e-39	1.01138e-36
Snora74a	119.419	0.645812	0.152982	4.22148	2.42699e-05	0.000793153
Snhg1	130.614	0.650844	0.149499	4.35349	1.33984e-05	0.000460599
Rps12	2744.53	0.653509	0.0377116	17.3291	2.83658e-67	2.97415e-64
Sox2	55.7771	0.660261	0.225512	2.92783	0.00341335	0.0513241
Gprc5b	81.9971	0.665032	0.197631	3.36502	0.000765368	0.0152613
Snhg7	62.8001	0.67021	0.21336	3.14122	0.00168245	0.0292788
Gas5	135.689	0.670685	0.147498	4.54707	5.43989e-06	0.000203704
BB287469	64.3353	0.671444	0.213647	3.14277	0.00167354	0.0291642
Snhg5	85.4106	0.678794	0.181331	3.74341	0.000181543	0.00452311
Hspa1b	57.4907	0.682279	0.220477	3.09455	0.0019711	0.0331741
Msx1	97.338	0.691312	0.172186	4.01491	5.94695e-05	0.00175645
Parp9	40.7235	0.693036	0.259347	2.67223	0.0075348	0.0942375
Dub1a	71.3799	0.705251	0.19546	3.60815	0.000308383	0.00718532
Adcy7	62.597	0.708891	0.209007	3.39171	0.000694582	0.0140502
Tdpoz4	43.3859	0.709349	0.251158	2.82431	0.00473821	0.0663993
Zfp352	40.875	0.713252	0.256433	2.78144	0.00541188	0.0734544
Dtx3l	49.5873	0.714107	0.241101	2.96186	0.00305789	0.0469199
Zscan4b	37.6247	0.72558	0.268725	2.70008	0.00693219	0.0891829
Gm13654	53.4493	0.726677	0.249404	2.91365	0.00357226	0.0533169
Spesp1	64.6878	0.734701	0.207602	3.53899	0.000401663	0.00892884
Gm11478	104.779	0.747123	0.165345	4.51856	6.22629e-06	0.000231089
B020004J07Rik	43.523	0.75138	0.257719	2.9155	0.00355122	0.0531289
Pcsk9	67.3901	0.756707	0.199807	3.7872	0.000152354	0.00389617
Grifin	60.8152	0.760597	0.211273	3.60007	0.000318128	0.00738503
Hoxc4	32.2602	0.760764	0.287427	2.6468	0.00812563	0.0996459
Gm5580	70.8982	0.764853	0.204522	3.7397	0.000184238	0.00458119
Dub1	44.8297	0.766602	0.244895	3.13032	0.00174613	0.0301783
Epm2a	38.9531	0.770628	0.267123	2.88492	0.00391508	0.057429
Hoxb1	97.7221	0.772947	0.166807	4.63379	3.59039e-06	0.000140293
Usp17l5	75.6437	0.774389	0.192739	4.0178	5.87431e-05	0.00173907
Arg2	44.9101	0.777344	0.252795	3.075	0.002105	0.0350333
Ednrb	73.4099	0.782491	0.191911	4.07736	4.55507e-05	0.00139785
Zscan4-ps2	101.415	0.79749	0.163108	4.88934	1.01177e-06	4.46801e-05
Gm5286	65.4648	0.819565	0.203392	4.02949	5.58985e-05	0.00166268
Etv1	49.5234	0.821009	0.250203	3.28137	0.00103304	0.0197534
Gm4971	39.6382	0.827396	0.263583	3.13903	0.00169506	0.0294576
Gm6763	83.932	0.836499	0.185351	4.51306	6.38987e-06	0.000236463
Ecel1	39.6412	0.855755	0.265876	3.21862	0.00128808	0.0235561
Gm7942	56.0329	0.858756	0.233163	3.68307	0.000230444	0.00555449
Car4	189.601	0.880386	0.122515	7.18596	6.67378e-13	5.87199e-11
Gm7536	55.4652	0.884043	0.226136	3.90934	9.25497e-05	0.00259345
Gm2016	43.4738	0.912523	0.264966	3.44393	0.000573334	0.0120832
Gm13109	59.2698	0.922029	0.216183	4.26504	1.99871e-05	0.000661782
Zscan4f	98.5515	0.952279	0.186901	5.09509	3.48582e-07	1.67399e-05
Tmem92-ps	61.8005	0.957858	0.21749	4.40415	1.062e-05	0.00037429
Gm13228	28.4958	0.96142	0.318642	3.01724	0.00255088	0.041095
Sp110	41.442	0.966786	0.259534	3.72508	0.000195255	0.00483601
Gm5662	138.985	0.994461	0.144781	6.86872	6.47794e-12	5.25842e-10
Hspa1a	29.1012	1.00144	0.309011	3.24078	0.00119203	0.0220885
Snhg12	33.387	1.01223	0.303172	3.33882	0.000841357	0.0164634
Zscan4c	169.26	1.02428	0.138346	7.40377	1.32373e-13	1.25227e-11
Gm12794	36.4879	1.02982	0.27752	3.7108	0.000206608	0.00505748
Zscan4d	258.954	1.05798	0.191978	5.51096	3.56874e-08	1.88664e-06
Gm6189	24.84	1.06222	0.337645	3.14596	0.00165542	0.0288884
2410006H16Rik	95.2117	1.06379	0.173721	6.12356	9.15079e-10	5.90437e-08
Zscan4e	57.2222	1.07509	0.22938	4.68692	2.77348e-06	0.000111133
Fgf1	47.8636	1.10302	0.241565	4.56614	4.96783e-06	0.00018941
Gm4778	24.9324	1.1033	0.338683	3.25762	0.0011235	0.0210043
Lyrm4	35.4611	1.10533	0.28892	3.82572	0.000130391	0.00342822
Klhl13	673.431	1.10615	0.0709292	15.5951	7.86439e-55	6.59665e-52
Gm10275	23.4722	1.13299	0.359993	3.14725	0.00164813	0.0288412
Gm5698	25.4574	1.17539	0.348517	3.37255	0.000744763	0.014874
Zfp36l3	37.728	1.18027	0.274233	4.30389	1.67827e-05	0.000567633
Rps16	666.79	1.19239	0.0652899	18.2629	1.63259e-74	2.05412e-71
Gm10696	55.1739	1.19297	0.237731	5.01816	5.21691e-07	2.40437e-05
Gm4858	24.3622	1.19827	0.356469	3.3615	0.000775193	0.0154327
1500012F01Rik	74.8873	1.32385	0.204066	6.48736	8.73541e-11	6.46523e-09
Eya2	16.2597	1.3577	0.438104	3.09903	0.00194155	0.0328783
Gm4666	12.1552	1.41778	0.493415	2.8734	0.0040608	0.0590671
Gm12800	20.22	1.44987	0.389842	3.71912	0.000199917	0.00493273
Agtr1a	10.1818	1.47772	0.553075	2.67184	0.00754377	0.0942559
Bcl6b	19.2053	1.51908	0.396285	3.83331	0.000126433	0.00337333
Snhg4	11.3866	1.55593	0.512815	3.03409	0.00241259	0.039525
AY036118	1113.52	1.67731	0.053825	31.1622	3.46492e-213	1.08989e-209
Rps16-ps2	13.5481	2.07079	0.509185	4.06688	4.76475e-05	0.00144807
Gm15430	8.39413	2.08626	0.637349	3.27335	0.00106282	0.0201696

## Sheet: DeltaG_RA
gene	baseMean	log2FoldChange	lfcSE	stat	pvalue	padj
5430416N02Rik	36.9878	-8.47629	1.20207	-7.05142	1.77098e-12	2.25296e-10
Col4a5	23.4079	-3.76055	0.574935	-6.54083	6.118e-11	5.88472e-09
Gm10718	14.5249	-2.45581	0.575854	-4.26464	2.00225e-05	0.000626683
P2rx3	15.6707	-2.16887	0.536479	-4.04279	5.28197e-05	0.00146349
Gm10800	149.128	-2.07698	0.171115	-12.1379	6.65043e-34	5.24542e-31
Hopx	10.7212	-1.99073	0.608641	-3.27077	0.00107254	0.0172227
Gm10801	14.2484	-1.95044	0.567266	-3.43831	0.000585361	0.0108719
Tmem176a	12.7117	-1.93826	0.555896	-3.48674	0.000488944	0.00946758
Usp9y	19.4203	-1.90699	0.450355	-4.23442	2.29146e-05	0.000705998
Egflam	22.3158	-1.88106	0.424845	-4.42763	9.52729e-06	0.000319313
Gm11168	57.8337	-1.7963	0.269622	-6.6623	2.69578e-11	2.84766e-09
Gm2046	19.3378	-1.77728	0.454199	-3.91301	9.11531e-05	0.00232923
Gm4027	22.3247	-1.76976	0.423606	-4.17783	2.94299e-05	0.000872645
Zfp353	13.1676	-1.67265	0.541199	-3.09065	0.00199722	0.0284688
Ndufaf3	22.8803	-1.63453	0.421593	-3.87703	0.000105739	0.00260084
Zfp651	42.4643	-1.62512	0.296283	-5.48505	4.13355e-08	2.37398e-06
Gm10525	14.9162	-1.6109	0.519941	-3.09824	0.00194677	0.0279178
Col1a2	462.654	-1.53257	0.0917151	-16.7101	1.10572e-62	1.63522e-59
Cdh4	12.8047	-1.49787	0.526327	-2.84589	0.0044287	0.0515295
Epm2a	60.6897	-1.49515	0.24227	-6.17141	6.76841e-10	5.48473e-08
Slc9a9	11.2213	-1.49514	0.568854	-2.62834	0.00858038	0.0831007
Tdpoz4	74.4483	-1.49287	0.227204	-6.57061	5.01081e-11	5.02398e-09
Sema6d	24.3642	-1.46929	0.382784	-3.83843	0.000123824	0.00296552
Hs3st1	19.2114	-1.45491	0.44899	-3.2404	0.0011936	0.0187537
Sema5a	30.5595	-1.43752	0.360699	-3.98536	6.73774e-05	0.00181169
Habp2	13.6902	-1.43531	0.529909	-2.7086	0.00675673	0.0698156
Fgf5	22.8922	-1.42248	0.400765	-3.5494	0.000386108	0.00779529
B020004J07Rik	80.3864	-1.41114	0.212001	-6.65627	2.80862e-11	2.92326e-09
5430402O13Rik	18.2981	-1.40318	0.446046	-3.14581	0.00165625	0.0244571
Nfia	14.0867	-1.3919	0.510074	-2.72881	0.0063563	0.0666146
Snx7	27.4283	-1.38959	0.374756	-3.70799	0.000208908	0.00462845
Gm9049	31.5895	-1.3878	0.335301	-4.13898	3.48849e-05	0.0010026
Galntl1	22.3151	-1.38669	0.399991	-3.46681	0.000526676	0.00997613
Agtr1a	18.2992	-1.38623	0.4433	-3.12706	0.00176564	0.0258348
Pik3ip1	47.3828	-1.37939	0.275936	-4.99894	5.76473e-07	2.69575e-05
Echdc3	33.3327	-1.36168	0.345597	-3.94007	8.14561e-05	0.00211804
Rdh1	29.6741	-1.33975	0.342641	-3.91008	9.22661e-05	0.00235259
Srgn	80.4329	-1.32484	0.210345	-6.29842	3.00698e-10	2.5594e-08
Zfhx4	29.7494	-1.32151	0.343186	-3.85071	0.000117776	0.00285535
Apol7b	18.1636	-1.32128	0.451044	-2.92937	0.00339648	0.0424775
Adc	26.9151	-1.31054	0.371047	-3.53201	0.000412418	0.0082421
Tnfrsf1a	14.8208	-1.30934	0.507399	-2.5805	0.00986571	0.0916179
Mgst1	16.4354	-1.30045	0.474974	-2.73794	0.00618257	0.0654305
Ptn	74.1034	-1.29705	0.219589	-5.90673	3.48956e-09	2.42853e-07
Sepp1	97.2932	-1.29309	0.189267	-6.83209	8.36875e-12	9.52025e-10
Spon1	18.965	-1.28808	0.428759	-3.0042	0.00266281	0.0355171
Gm6189	32.1979	-1.26833	0.33131	-3.82822	0.000129072	0.00307253
Gm5286	124.293	-1.26557	0.16736	-7.56199	3.96939e-14	5.79776e-12
Aqp8	17.5868	-1.25482	0.456304	-2.74997	0.00595999	0.0637906
Clec10a	15.1455	-1.25076	0.478887	-2.6118	0.00900661	0.0856569
Cubn	1059.33	-1.23413	0.0601512	-20.5172	1.51326e-93	2.9839e-90
Dub1	65.3572	-1.23378	0.237552	-5.19371	2.06142e-07	1.05124e-05
Prkg1	17.3954	-1.23366	0.457026	-2.69932	0.00694806	0.071171
Stox1	40.5843	-1.23181	0.2956	-4.16715	3.08435e-05	0.000907736
Arhgap36	26.7843	-1.22471	0.368628	-3.32235	0.000892614	0.0149582
Alcam	45.445	-1.22449	0.278336	-4.39932	1.08589e-05	0.00035886
Gm10696	93.3931	-1.21585	0.197672	-6.15085	7.70709e-10	6.2029e-08
Ctsh	25.3326	-1.21471	0.369364	-3.28865	0.00100669	0.0163827
Gm16869	414.519	-1.21116	0.103507	-11.7012	1.25597e-31	7.42971e-29
Crabp1	46.0875	-1.21006	0.275519	-4.39192	1.12352e-05	0.000367193
Gm8994	188.915	-1.20826	0.136865	-8.82815	1.06426e-18	2.42139e-16
Gm13078	16.051	-1.20805	0.472533	-2.55654	0.0105719	0.0960646
Gm5662	196.027	-1.20432	0.141446	-8.51437	1.67503e-17	3.30289e-15
Fat3	125.731	-1.20125	0.167399	-7.17597	7.17977e-13	9.43821e-11
Gm5698	31.4086	-1.19997	0.332866	-3.60496	0.000312201	0.00645069
Jmjd8	32.8954	-1.19352	0.338932	-3.52141	0.000429252	0.00850666
Cdh11	22.2666	-1.17868	0.395213	-2.9824	0.00285999	0.0370585
Inpp4b	46.1698	-1.1759	0.273899	-4.2932	1.76116e-05	0.000558612
Spesp1	91.8762	-1.16983	0.195275	-5.99068	2.08967e-09	1.53558e-07
Tmem92-ps	100.105	-1.16025	0.199967	-5.80219	6.54545e-09	4.3751e-07
Gm12800	28.5847	-1.15644	0.385327	-3.00119	0.00268928	0.035716
Gm4971	60.9139	-1.14881	0.239704	-4.79263	1.6461e-06	6.80943e-05
Gm12794	54.0551	-1.14632	0.264372	-4.33601	1.45091e-05	0.000466458
Lama1	2403.86	-1.14386	0.0405294	-28.2229	3.06338e-175	1.2081e-171
Gm5580	111.431	-1.14041	0.176277	-6.46942	9.83784e-11	9.38641e-09
Gabra1	35.0987	-1.13737	0.313456	-3.62847	0.000285104	0.00597003
Gm11543	18.9611	-1.13682	0.434986	-2.61346	0.00896304	0.0853798
Mfap2	20.4241	-1.13574	0.441295	-2.57365	0.0100632	0.0927966
Gm13119	40.1663	-1.13529	0.293903	-3.8628	0.000112094	0.00273727
Gm4858	39.3525	-1.13521	0.302306	-3.75519	0.000173211	0.00394847
Pdgfrl	35.9789	-1.12798	0.310361	-3.63441	0.000278621	0.00584461
Gm16026	45.0059	-1.12604	0.278211	-4.04744	5.17811e-05	0.00143808
Zfp352	69.1142	-1.11451	0.22066	-5.05081	4.3993e-07	2.09871e-05
Ccdc15	25.7579	-1.11408	0.370219	-3.00926	0.00261887	0.03501
Gm13109	89.7705	-1.10814	0.197689	-5.60548	2.07677e-08	1.23468e-06
Emid2	50.1769	-1.10544	0.266339	-4.15049	3.31766e-05	0.000962039
Hmgcs2	25.0716	-1.09493	0.363592	-3.01144	0.00260015	0.034834
Sp110	61.8912	-1.08765	0.239274	-4.54562	5.4775e-06	0.000193446
Lonrf3	43.3938	-1.0819	0.276807	-3.90851	9.28658e-05	0.00235267
Plxdc2	38.7638	-1.08022	0.303795	-3.55575	0.000376901	0.00764857
Zscan4b	58.6999	-1.07089	0.242869	-4.40932	1.03694e-05	0.000345579
Zscan4-ps2	136.262	-1.06519	0.156898	-6.78905	1.12875e-11	1.25984e-09
Vstm2b	32.1629	-1.06483	0.339938	-3.13243	0.00173365	0.0254476
Lgals4	98.588	-1.06375	0.185689	-5.72866	1.0123e-08	6.54451e-07
Pclo	44.7542	-1.06173	0.299711	-3.54251	0.000396332	0.00796095
Zscan4e	80.056	-1.05272	0.212037	-4.96477	6.87821e-07	3.14194e-05
Il6ra	25.5068	-1.04664	0.367356	-2.84911	0.00438421	0.051204
Mttp	113.253	-1.04021	0.171883	-6.05184	1.43196e-09	1.093e-07
9930014A18Rik	22.3044	-1.0402	0.386437	-2.69177	0.00710729	0.0722392
Prkch	95.2218	-1.04016	0.187976	-5.53349	3.13913e-08	1.82054e-06
Nr2f1	53.6298	-1.037	0.249091	-4.16313	3.13908e-05	0.000917
Fat4	60.41	-1.03683	0.237319	-4.36895	1.24846e-05	0.000405785
Gm2016	63.5633	-1.0356	0.233814	-4.42916	9.45991e-06	0.000317955
BC080695	27.6901	-1.02877	0.35641	-2.88648	0.00389576	0.0469516
Serpinf1	155.15	-1.02524	0.149985	-6.83565	8.16359e-12	9.37704e-10
Gm5576	35.7703	-1.0251	0.314579	-3.25864	0.00111948	0.0178258
Lmx1a	57.8972	-1.02252	0.245498	-4.1651	3.11214e-05	0.00091138
Gm11545	32.1742	-1.02112	0.32348	-3.15667	0.00159584	0.0236725
BB287469	94.3643	-1.0115	0.198318	-5.10039	3.38949e-07	1.66126e-05
Chrm3	22.5264	-1.01147	0.397588	-2.54401	0.0109587	0.0986698
Arl15	69.2831	-1.0077	0.233432	-4.31689	1.58244e-05	0.000504631
Cul9	25.7717	-0.997998	0.365158	-2.73306	0.00627485	0.0659891
Fam124a	50.1862	-0.997909	0.259397	-3.84704	0.000119555	0.00288665
Ggt1	22.5454	-0.997418	0.387817	-2.57188	0.0101148	0.0931274
Vldlr	26.2823	-0.996352	0.384681	-2.59008	0.00959549	0.0900986
Wdr13	41.8514	-0.996102	0.287298	-3.46713	0.000526041	0.00997613
Cc2d2a	56.22	-0.994188	0.256262	-3.87958	0.000104639	0.00258452
Dach1	27.2059	-0.990267	0.359486	-2.75467	0.00587507	0.0632465
Col27a1	36.0725	-0.956549	0.304978	-3.13646	0.00171002	0.025132
Cplx2	48.097	-0.955572	0.27596	-3.46272	0.000534742	0.0101063
Slc8a1	31.0465	-0.95368	0.325169	-2.93287	0.00335842	0.0421796
Sytl2	55.4363	-0.95344	0.245355	-3.88595	0.00010193	0.00253346
Mgll	54.1225	-0.953056	0.263801	-3.61279	0.000302924	0.00628752
Fan1	27.0877	-0.951542	0.351218	-2.70926	0.00674325	0.0698156
Gm4778	42.4409	-0.944456	0.292148	-3.2328	0.00122584	0.0191584
Pdlim4	26.1701	-0.944272	0.366623	-2.5756	0.0100068	0.0925048
Sh3gl3	49.1484	-0.943834	0.267442	-3.52911	0.000416957	0.00830474
Tmem144	35.5672	-0.943185	0.307483	-3.06744	0.00215904	0.0300513
Gm8300	90.5005	-0.941704	0.197594	-4.76585	1.88062e-06	7.61972e-05
Tspan7	40.0561	-0.941321	0.296739	-3.17221	0.00151282	0.0227439
Fgf1	64.3476	-0.933489	0.227449	-4.10417	4.05765e-05	0.00114847
Ppm1h	82.0317	-0.930084	0.203966	-4.56	5.11538e-06	0.000181742
Sord	224.713	-0.929518	0.123452	-7.52939	5.0978e-14	7.35513e-12
Epha7	115.331	-0.929261	0.190199	-4.88574	1.03042e-06	4.4985e-05
Scamp1	309.753	-0.928189	0.105227	-8.82082	1.13629e-18	2.53651e-16
Pnrc2	149.72	-0.926841	0.149337	-6.20637	5.42227e-10	4.45492e-08
Galc	46.8972	-0.92524	0.267643	-3.45699	0.000546241	0.0102744
Mcm9	75.967	-0.92233	0.216535	-4.25951	2.04879e-05	0.000637876
Satb1	68.5304	-0.921578	0.228115	-4.03997	5.3459e-05	0.00147559
Fam190a	44.6987	-0.920038	0.281298	-3.27069	0.00107287	0.0172227
Nrk	27.2962	-0.919799	0.354785	-2.59255	0.00952672	0.0895951
Zswim5	82.8665	-0.910408	0.208932	-4.35743	1.31599e-05	0.000424237
Ptprd	55.0017	-0.909746	0.245718	-3.70241	0.000213565	0.00469645
Cntln	49.4361	-0.903413	0.264234	-3.41899	0.000628533	0.0113877
Nphp3	41.6526	-0.901598	0.283148	-3.1842	0.00145157	0.0221308
Adamts1	162.27	-0.895641	0.145015	-6.1762	6.56617e-10	5.35754e-08
Fbxo15	80.4274	-0.895422	0.202799	-4.41532	1.00861e-05	0.000337087
Parp8	30.8431	-0.892111	0.332377	-2.68404	0.00727391	0.0736165
Bend5	37.956	-0.890449	0.297963	-2.98845	0.00280392	0.0365343
Fam173b	44.6632	-0.888123	0.276236	-3.21509	0.00130404	0.0202203
Ttc30b	67.9194	-0.886648	0.224687	-3.94615	7.94167e-05	0.00208332
Usp17l5	103.572	-0.878903	0.177705	-4.94585	7.5812e-07	3.41039e-05
Plekhg1	68.9506	-0.878686	0.221234	-3.97175	7.13468e-05	0.00190114
Tmtc2	41.6551	-0.878445	0.283139	-3.10253	0.00191877	0.0275831
Robo1	305.449	-0.878197	0.10577	-8.3029	1.01604e-16	1.87824e-14
Zscan4d	343.794	-0.877639	0.0979883	-8.95657	3.3495e-19	7.77018e-17
Epb4.1l3	127.756	-0.876826	0.168058	-5.2174	1.81455e-07	9.33386e-06
0610040B09Rik	51.4251	-0.876428	0.252727	-3.46788	0.000524581	0.00997613
Dub3	186.035	-0.867339	0.136189	-6.36866	1.90684e-10	1.69623e-08
Hsd17b11	40.1673	-0.863072	0.299049	-2.88605	0.00390106	0.0469516
Zscan4c	212.374	-0.861635	0.127724	-6.74606	1.51918e-11	1.64893e-09
Arap2	54.6258	-0.852842	0.247486	-3.44603	0.000568893	0.0106328
Ccnd2	187.103	-0.84771	0.134794	-6.28895	3.19618e-10	2.701e-08
Capn6	65.3266	-0.845953	0.226105	-3.74141	0.00018299	0.0041316
Angptl2	34.937	-0.845758	0.317525	-2.6636	0.00773096	0.0766458
Smoc2	141.563	-0.844171	0.155165	-5.44048	5.31377e-08	2.97949e-06
Npl	52.9624	-0.836273	0.263167	-3.17773	0.00148434	0.0224855
Dub1a	114.442	-0.83504	0.172505	-4.84068	1.29394e-06	5.56678e-05
Dynlt3	48.4342	-0.830731	0.261865	-3.17237	0.00151201	0.0227439
Loxl1	35.0454	-0.830601	0.30654	-2.70961	0.00673633	0.0698156
Hip1r	109.019	-0.829953	0.172414	-4.81372	1.4815e-06	6.30488e-05
Tsen2	194.276	-0.829853	0.130699	-6.34936	2.16209e-10	1.88086e-08
Rnf215	67.6528	-0.829661	0.229315	-3.61799	0.000296899	0.00617331
Dync2li1	42.037	-0.825573	0.285511	-2.89156	0.00383334	0.0463724
Adcy2	62.5817	-0.824939	0.230408	-3.58034	0.000343145	0.0070328
Itga8	131.83	-0.817893	0.160137	-5.10746	3.26518e-07	1.61633e-05
L3mbtl3	50.9617	-0.810503	0.262438	-3.08836	0.00201265	0.0285679
Dpp4	53.386	-0.805528	0.247911	-3.24926	0.00115704	0.0182763
Gm12183	49.6009	-0.805153	0.269401	-2.98868	0.00280183	0.0365343
Pdlim3	38.1016	-0.800623	0.303847	-2.63496	0.00841475	0.0817364
Ssbp2	72.4151	-0.798858	0.226928	-3.52031	0.000431035	0.00852771
Hdac9	48.2	-0.796629	0.270169	-2.94863	0.00319186	0.0405617
Igfbp5	479.895	-0.792878	0.0838386	-9.45719	3.16324e-21	8.31651e-19
Cdh6	80.6627	-0.77935	0.206048	-3.78238	0.000155336	0.00358942
Txnip	701.286	-0.779058	0.0718029	-10.85	1.99521e-27	9.07895e-25
Maml3	61.319	-0.775235	0.235144	-3.29686	0.000977724	0.0159992
Gm6763	110.11	-0.772289	0.193586	-3.98938	6.62466e-05	0.00178941
Slmo2	96.0247	-0.770662	0.188587	-4.08651	4.37919e-05	0.00122773
Zscan4f	152.215	-0.769655	0.175108	-4.39533	1.10605e-05	0.000362483
Dab2	253.426	-0.769367	0.117504	-6.5476	5.84683e-11	5.66999e-09
0610040J01Rik	78.4581	-0.762366	0.207597	-3.67235	0.000240334	0.00520767
Gatsl3	38.0136	-0.759438	0.294046	-2.58272	0.00980253	0.0912461
Clybl	43.3244	-0.756152	0.287228	-2.63258	0.00847389	0.0821759
Sh3kbp1	198.369	-0.752697	0.133693	-5.63003	1.80178e-08	1.09881e-06
Fras1	280.621	-0.75154	0.116239	-6.46547	1.00984e-10	9.55798e-09
Gm4023	51.7136	-0.748888	0.252395	-2.96713	0.00300593	0.0385718
Tceanc	39.4972	-0.746967	0.293475	-2.54525	0.0109199	0.0983957
Pag1	119.732	-0.745094	0.163869	-4.54689	5.4444e-06	0.000192853
Stk17b	77.0931	-0.744692	0.214023	-3.4795	0.000502355	0.009664
Cd36	50.3317	-0.733527	0.262108	-2.79857	0.00513298	0.0575971
Clic6	54.8911	-0.732362	0.246466	-2.97145	0.00296396	0.0381573
Amph	52.9494	-0.730436	0.257584	-2.83572	0.00457225	0.0528781
Pdgfra	422.651	-0.727294	0.0914257	-7.95503	1.79085e-15	3.0268e-13
Cacna2d1	46.4532	-0.721585	0.264784	-2.72518	0.00642656	0.067226
Shisa3	161.309	-0.721395	0.146628	-4.91989	8.65907e-07	3.83691e-05
Crispld2	222.358	-0.719044	0.121481	-5.91901	3.23885e-09	2.29454e-07
Ric3	120.221	-0.717184	0.163893	-4.37593	1.20914e-05	0.000394088
Hdgfrp3	163.224	-0.715113	0.142117	-5.03186	4.85731e-07	2.29867e-05
Slit2	99.4173	-0.699005	0.189799	-3.68286	0.000230632	0.00503433
Nudt11	56.6276	-0.692979	0.258711	-2.67858	0.00739341	0.0745953
Flt4	83.8598	-0.688401	0.196116	-3.51018	0.00044781	0.00877158
Gpc6	160.363	-0.687542	0.143161	-4.80257	1.56644e-06	6.52553e-05
Rhbdd3	76.15	-0.685719	0.210634	-3.2555	0.00113193	0.0179515
Ankmy2	89.2226	-0.684674	0.191184	-3.58123	0.000341987	0.00702438
Hist1h2ba	49.474	-0.676947	0.26219	-2.5819	0.00982587	0.0913914
Slc44a3	55.6562	-0.674213	0.254732	-2.64676	0.00812674	0.0795229
Ttc21b	139.711	-0.672802	0.15861	-4.24187	2.21664e-05	0.000686519
Col4a1	3060.54	-0.664753	0.0405489	-16.3939	2.11562e-60	2.7811e-57
Thoc5	209.659	-0.663073	0.12943	-5.12303	3.00672e-07	1.49464e-05
U4	229.814	-0.658956	0.120068	-5.48818	4.06088e-08	2.34362e-06
Arhgef26	206.736	-0.657971	0.13674	-4.81184	1.49549e-06	6.3332e-05
5730455P16Rik	53.0178	-0.656141	0.248877	-2.63641	0.00837887	0.0814547
Slc9a6	68.1959	-0.646443	0.226128	-2.85875	0.0042532	0.0499789
Peli2	62.3771	-0.642749	0.225745	-2.84723	0.00441011	0.051405
Fam134b	79.1106	-0.64147	0.202294	-3.17097	0.0015193	0.0227818
Sh3bgrl	228.816	-0.639523	0.121377	-5.26891	1.37237e-07	7.31377e-06
Cacna1s	122.233	-0.633895	0.162543	-3.89987	9.62456e-05	0.00242273
Zfp51	89.8706	-0.632849	0.193962	-3.26275	0.00110336	0.0176642
2610034B18Rik	61.2352	-0.632838	0.232166	-2.7258	0.00641465	0.0671608
Ddx26b	61.0325	-0.632449	0.227054	-2.78545	0.0053453	0.0591031
Tmtc4	91.2488	-0.630379	0.193399	-3.25948	0.00111616	0.0177968
Jhdm1d	101.82	-0.629922	0.178466	-3.52965	0.000416113	0.00830191
Ctsc	107.063	-0.62969	0.177632	-3.54491	0.000392748	0.00791585
Tnc	276.114	-0.627874	0.114611	-5.47829	4.29456e-08	2.44274e-06
Gm7942	66.3632	-0.622505	0.22118	-2.81446	0.00488586	0.0555813
Stk39	87.9779	-0.622444	0.192053	-3.241	0.00119112	0.0187396
Tex11	66.7946	-0.616241	0.236657	-2.60394	0.0092159	0.0873159
Wbp1	65.8927	-0.613241	0.232519	-2.63738	0.00835481	0.0814215
Tmx4	86.9169	-0.612859	0.19938	-3.07382	0.00211335	0.0296245
Col4a2	1268.3	-0.612484	0.0540304	-11.3359	8.71318e-30	4.90884e-27
Mpg	67.8416	-0.612296	0.222024	-2.75779	0.00581937	0.0628758
Bahcc1	79.6349	-0.610127	0.203299	-3.00113	0.00268979	0.035716
Tgfbi	110.463	-0.602445	0.178223	-3.3803	0.000724071	0.0127477
Uqcr10	216.678	-0.602127	0.122791	-4.90368	9.40566e-07	4.13674e-05
Commd3	101.55	-0.598769	0.180685	-3.31389	0.000920082	0.0152886
Col12a1	325.236	-0.597762	0.101565	-5.88548	3.96888e-09	2.74596e-07
Phkb	254.258	-0.591694	0.114253	-5.17879	2.2333e-07	1.134e-05
Nostrin	70.3056	-0.589979	0.219551	-2.68721	0.00720525	0.0731719
Uty	193.625	-0.589188	0.132057	-4.4616	8.13486e-06	0.000277359
Dcbld1	94.2261	-0.588568	0.183731	-3.20343	0.00135801	0.0208658
C2cd2	91.2183	-0.585217	0.193725	-3.02087	0.0025205	0.033925
Csrnp3	82.81	-0.584221	0.222867	-2.62139	0.00875729	0.0842337
Pgm2	88.5361	-0.583783	0.195443	-2.98697	0.00281754	0.0366714
Lcorl	79.8034	-0.580823	0.200365	-2.89883	0.00374564	0.0456528
Rxra	270.297	-0.578437	0.116763	-4.95393	7.27296e-07	3.2968e-05
Cep57l1	103.024	-0.577319	0.177066	-3.26047	0.00111228	0.0177589
Dock9	263.956	-0.574378	0.113162	-5.07573	3.86003e-07	1.84891e-05
Arrdc4	142.401	-0.572258	0.152356	-3.75606	0.000172607	0.00394327
Galnt7	215.99	-0.570312	0.121609	-4.68972	2.73572e-06	0.000105428
Gata4	114.812	-0.570042	0.168853	-3.37596	0.000735578	0.0128928
Rnf144a	78.9545	-0.569494	0.201892	-2.82078	0.00479067	0.0547445
Nipsnap1	228.363	-0.566556	0.120674	-4.69495	2.6667e-06	0.000104125
Pth1r	147.133	-0.561013	0.148011	-3.79035	0.000150432	0.00348291
Ercc4	112.873	-0.55729	0.17147	-3.25008	0.00115371	0.0182481
Slc30a4	106.646	-0.55588	0.173238	-3.20877	0.00133302	0.0205619
Nrp2	174.033	-0.555162	0.137786	-4.02917	5.59745e-05	0.00153295
Mrc2	265.401	-0.554745	0.11191	-4.95705	7.15701e-07	3.25672e-05
Copg2	204.167	-0.554733	0.130907	-4.23762	2.25903e-05	0.000697821
Sema3c	90.4499	-0.554548	0.198089	-2.79949	0.0051184	0.0575626
Lrpap1	769.066	-0.553185	0.0697877	-7.92669	2.2507e-15	3.64767e-13
Amot	593.563	-0.552233	0.0751314	-7.35023	1.97864e-13	2.722e-11
Uggt2	98.2228	-0.551078	0.180953	-3.04542	0.00232355	0.0318909
Cblb	75.2406	-0.550261	0.205986	-2.67136	0.00755449	0.0755104
P4ha2	233.601	-0.549681	0.117507	-4.67787	2.8987e-06	0.000110986
Abtb1	100.606	-0.547548	0.190303	-2.87724	0.00401171	0.0478453
Mmp2	467.696	-0.546749	0.0865266	-6.31885	2.63516e-10	2.25917e-08
Pdpn	180.834	-0.545737	0.134483	-4.05805	4.9485e-05	0.00137755
Psme1	184.53	-0.545705	0.143578	-3.80076	0.00014425	0.00337277
Qrich1	649.744	-0.542881	0.0747029	-7.2672	3.67017e-13	4.87886e-11
Pde5a	96.9711	-0.540365	0.192929	-2.80084	0.0050969	0.0573753
Akr7a5	74.2928	-0.540277	0.207491	-2.60386	0.00921795	0.0873159
Bnip3	163.577	-0.540015	0.148234	-3.64298	0.0002695	0.00571407
Polrmt	96.2855	-0.539073	0.189272	-2.84815	0.00439748	0.0513082
Ppic	97.69	-0.538851	0.183927	-2.92969	0.00339297	0.0424775
Atp8a1	105.014	-0.538512	0.17734	-3.03661	0.00239253	0.0325186
Apob	81.2642	-0.537351	0.205436	-2.61566	0.00890544	0.0850847
Ncam1	182.394	-0.53489	0.136302	-3.92429	8.69869e-05	0.00223727
Ptprg	331.561	-0.53258	0.0991912	-5.36923	7.90734e-08	4.34027e-06
Mpnd	324.768	-0.53226	0.101275	-5.25561	1.47538e-07	7.82743e-06
Ephb3	87.2897	-0.528472	0.190343	-2.77642	0.00549617	0.0602085
Fam125b	84.3608	-0.526714	0.201805	-2.61002	0.00905379	0.0860364
Mvd	81.4619	-0.526622	0.200475	-2.62688	0.0086172	0.0832926
Lamb1	2301.21	-0.526495	0.0399582	-13.1762	1.20351e-39	1.09528e-36
Zfp560	94.8312	-0.524523	0.186941	-2.80582	0.0050189	0.056659
Snx2	444.266	-0.523181	0.0863103	-6.06163	1.34748e-09	1.04196e-07
Lmo4	91.7195	-0.522777	0.192288	-2.71872	0.00655352	0.0683727
Abca1	195.556	-0.521496	0.134494	-3.87745	0.000105556	0.00260084
Col2a1	170.951	-0.519537	0.139197	-3.73239	0.000189673	0.00425004
Pax6	78.8466	-0.517547	0.201673	-2.56627	0.0102798	0.0942067
Glrx2	85.3121	-0.515699	0.199591	-2.58378	0.00977231	0.0910364
Sfrp1	166.57	-0.512915	0.141045	-3.63654	0.00027633	0.00580685
A930001N09Rik	107.125	-0.509448	0.178089	-2.86064	0.00422784	0.04997
Frmd4b	85.5507	-0.509383	0.191833	-2.65535	0.00792265	0.0779808
Eif2s3y	136.277	-0.508443	0.161614	-3.14604	0.00165498	0.0244571
Ifitm3	223.334	-0.507109	0.120963	-4.19227	2.7618e-05	0.000827858
Armcx2	289.558	-0.507094	0.105574	-4.80321	1.56141e-06	6.52553e-05
Lrrcc1	126.879	-0.501276	0.163787	-3.06054	0.00220939	0.0306081
Uap1	165.164	-0.499714	0.147577	-3.38612	0.000708885	0.0125176
Lgmn	450.314	-0.49819	0.0874722	-5.69541	1.23073e-08	7.66354e-07
Limk2	454.041	-0.497854	0.0885206	-5.62416	1.86409e-08	1.13098e-06
Klhl24	721.55	-0.497545	0.0716075	-6.94822	3.69927e-12	4.51196e-10
Plch1	257.284	-0.497072	0.117925	-4.21514	2.49619e-05	0.000761145
Fam84b	118.681	-0.497017	0.172491	-2.8814	0.00395911	0.0473703
Cirbp	93.8009	-0.49552	0.185021	-2.67819	0.00740215	0.0745953
Drg1	542.661	-0.493793	0.0787112	-6.27347	3.53084e-10	2.92122e-08
Zfp809	91.5706	-0.493072	0.189903	-2.59644	0.00941947	0.0887983
mt-Rnr2	477014	-0.488971	0.069863	-6.999	2.5779e-12	3.24459e-10
Chmp1b	105.391	-0.488713	0.17411	-2.80692	0.00500181	0.0566562
Vps8	136.019	-0.488156	0.158328	-3.08319	0.00204795	0.0288788
Klb	88.9641	-0.485721	0.190302	-2.55236	0.0106994	0.0969821
Tiparp	387.539	-0.484398	0.0949816	-5.09991	3.39806e-07	1.66126e-05
Plod2	263.244	-0.484101	0.122242	-3.96019	7.48912e-05	0.00198663
Fam100b	202.345	-0.482474	0.136866	-3.52516	0.00042322	0.00841532
Vill	105.473	-0.481485	0.180034	-2.67441	0.00748614	0.0750581
Ptprk	319.096	-0.481483	0.104121	-4.62429	3.7589e-06	0.000139847
Athl1	107.264	-0.481143	0.175792	-2.737	0.00620028	0.0655545
Prkdc	206.077	-0.478598	0.124906	-3.83166	0.000127284	0.00303608
Pde3b	117.37	-0.478226	0.173738	-2.75257	0.00591299	0.0635391
Adam22	112.958	-0.478216	0.167283	-2.85873	0.00425345	0.0499789
Sorcs2	110.374	-0.477272	0.170696	-2.79603	0.00517345	0.0577971
Whsc2	375.897	-0.476773	0.0998863	-4.77316	1.81359e-06	7.37338e-05
2410006H16Rik	128.985	-0.476482	0.168185	-2.83308	0.00461012	0.053264
Gm10925	651.53	-0.474865	0.075019	-6.32993	2.45265e-10	2.11805e-08
Ascc2	133.777	-0.474814	0.163022	-2.91258	0.00358458	0.0441615
Rpl39	884.514	-0.472422	0.0648646	-7.28321	3.25976e-13	4.38253e-11
Os9	234.918	-0.471193	0.11849	-3.97665	6.98939e-05	0.00187085
Vcan	258.439	-0.470801	0.11136	-4.22772	2.36074e-05	0.000723574
Ifitm2	662.562	-0.468145	0.0737285	-6.34959	2.15891e-10	1.88086e-08
Limch1	137.552	-0.460973	0.154159	-2.99025	0.00278745	0.0365208
Ltbp1	325.283	-0.457864	0.10485	-4.36686	1.26048e-05	0.000408567
Prr14	108.521	-0.455127	0.172864	-2.63286	0.00846697	0.0821759
Tspan6	167.432	-0.45499	0.148168	-3.07078	0.00213501	0.0298221
Cask	145.758	-0.454833	0.147282	-3.08819	0.00201383	0.0285679
Plxna2	378.396	-0.454488	0.0947462	-4.7969	1.6114e-06	6.68927e-05
Wt1	163.545	-0.452647	0.147719	-3.06425	0.00218216	0.0303374
Bre	113.572	-0.45134	0.167409	-2.69603	0.00701706	0.0716692
Ifitm1	448.019	-0.450169	0.0870998	-5.16842	2.36079e-07	1.19361e-05
Nynrin	344.792	-0.449263	0.0991385	-4.53167	5.85202e-06	0.000205446
Atrnl1	107.35	-0.447454	0.173755	-2.57521	0.010018	0.0925048
Mbd5	127.08	-0.447189	0.163283	-2.73874	0.00616747	0.065383
Lamc1	2187.49	-0.445157	0.0407864	-10.9143	9.84362e-28	4.6584e-25
Cpd	564.475	-0.444906	0.0779412	-5.70823	1.1416e-08	7.1842e-07
Ak4	285.784	-0.439916	0.10576	-4.15956	3.18862e-05	0.000929176
U3	414.02	-0.439787	0.0942637	-4.6655	3.07869e-06	0.000117497
Spsb4	199.647	-0.439595	0.128886	-3.41072	0.000647927	0.0116676
Lonp2	373.3	-0.439084	0.0936412	-4.68901	2.74532e-06	0.000105454
Gm13340	775.497	-0.437855	0.0680757	-6.43189	1.26029e-10	1.18337e-08
Manea	150.02	-0.435798	0.146484	-2.97505	0.00292937	0.0377943
Avpi1	141.977	-0.43576	0.149658	-2.91171	0.00359457	0.0442041
Rpl22	1219.79	-0.434948	0.057828	-7.5214	5.41908e-14	7.72448e-12
Lamp2	382.903	-0.434088	0.0967626	-4.48611	7.25337e-06	0.000250188
Sulf2	172.034	-0.433923	0.141776	-3.06062	0.00220881	0.0306081
Ptpn3	146.415	-0.433673	0.149145	-2.90773	0.00364057	0.0445875
Cyp1b1	537.191	-0.432346	0.0803128	-5.38328	7.31391e-08	4.0435e-06
Dennd4c	318.274	-0.432323	0.10114	-4.27448	1.9158e-05	0.000601215
Ctsl	1163.11	-0.432059	0.0546314	-7.90861	2.6027e-15	4.16115e-13
Rcn3	403.884	-0.429183	0.0975236	-4.40082	1.07844e-05	0.000357397
Ankrd27	122.442	-0.426722	0.162625	-2.62395	0.00869159	0.0838746
Creg1	286.287	-0.426099	0.106616	-3.99659	6.42606e-05	0.00174774
Gfra1	149.618	-0.421937	0.147124	-2.8679	0.0041321	0.049034
Snora74a	180.77	-0.420932	0.135243	-3.11243	0.00185557	0.0269035
Gm8292	151.259	-0.419942	0.151027	-2.78057	0.00542636	0.0596094
Gpc3	2139.58	-0.417557	0.0417873	-9.99244	1.64482e-23	5.72348e-21
Gm8730	2053.97	-0.414238	0.0494775	-8.37226	5.65254e-17	1.07863e-14
Itfg1	405.643	-0.413413	0.0896497	-4.61143	3.99909e-06	0.000147393
Dera	155.095	-0.413013	0.146375	-2.82162	0.0047782	0.0547249
Tcn2	223.91	-0.412573	0.119172	-3.46198	0.00053622	0.0101126
Cwc22	478.345	-0.41017	0.0866083	-4.73592	2.18059e-06	8.68639e-05
Sox6	127.036	-0.410053	0.160192	-2.55976	0.0104746	0.0956207
Brwd3	352.566	-0.408901	0.10526	-3.88468	0.000102463	0.00254139
Wdfy1	158.669	-0.407838	0.141017	-2.89212	0.00382652	0.0463373
Sash1	140.343	-0.40716	0.152932	-2.66236	0.00775957	0.0766545
Gm11942	189.495	-0.406763	0.133088	-3.05635	0.00224051	0.0309667
Crabp2	699.212	-0.405429	0.0708495	-5.72239	1.05036e-08	6.73204e-07
mt-Rnr1	45460.5	-0.404082	0.0423835	-9.53394	1.51426e-21	4.16634e-19
Aqr	616.528	-0.403713	0.074514	-5.41795	6.02854e-08	3.36432e-06
Dst	1992.48	-0.401231	0.0424714	-9.44708	3.48424e-21	8.96132e-19
Cpe	281.048	-0.401198	0.108486	-3.69817	0.000217162	0.00476669
Eif2ak4	155.222	-0.399419	0.14299	-2.79334	0.00521671	0.0580322
Slc26a2	155.777	-0.397789	0.142858	-2.78452	0.00536078	0.0591967
Bzw2	416.519	-0.397454	0.0878332	-4.5251	6.03673e-06	0.00021068
Tnks1bp1	170.291	-0.396863	0.136313	-2.91141	0.00359805	0.0442041
Tshz1	464.515	-0.396502	0.0863458	-4.59202	4.38976e-06	0.000159311
Gm9625	484.571	-0.39253	0.0842635	-4.65836	3.18735e-06	0.000120864
Ndn	148.148	-0.392252	0.152331	-2.57501	0.0100238	0.0925048
Lrig3	172.833	-0.391823	0.13777	-2.84403	0.00445468	0.0517207
Tspan13	164.305	-0.391426	0.144466	-2.70946	0.00673919	0.0698156
Fhl1	343.654	-0.390383	0.100238	-3.89457	9.83724e-05	0.00245537
Large	333.368	-0.38984	0.0976757	-3.99117	6.57482e-05	0.0017841
Elovl6	536.013	-0.388711	0.0785158	-4.95074	7.39309e-07	3.33846e-05
Klf10	176.628	-0.384507	0.135737	-2.83273	0.00461524	0.0532711
Emilin1	267.243	-0.382453	0.113935	-3.35675	0.000788655	0.0136014
Pdzrn3	226.736	-0.382028	0.123904	-3.08326	0.00204743	0.0288788
Zfp608	164.242	-0.381823	0.14019	-2.7236	0.00645747	0.0674897
mt-Co1	38557.1	-0.379147	0.0256066	-14.8066	1.32784e-49	1.42815e-46
Casd1	170.044	-0.370972	0.143257	-2.58955	0.00961001	0.0901326
Ctsa	218.111	-0.366817	0.120471	-3.04485	0.00232795	0.0319143
Rpl15-ps2	206.804	-0.365092	0.13218	-2.76207	0.00574362	0.0622305
Irs1	191.185	-0.364199	0.129775	-2.8064	0.00500988	0.0566562
Id3	909.871	-0.363315	0.0630095	-5.76603	8.11621e-09	5.3346e-07
Insr	178.617	-0.362133	0.135126	-2.67996	0.00736313	0.0743921
Echs1	261.429	-0.361304	0.109415	-3.30214	0.000959492	0.0158048
Ndufb11	224.83	-0.360077	0.122789	-2.93248	0.00336265	0.0421796
Sephs2	193.264	-0.359804	0.130988	-2.74685	0.00601699	0.0641089
Rplp0	3865.13	-0.357994	0.0371048	-9.64819	5.00297e-22	1.5177e-19
Txndc12	220.885	-0.355376	0.121629	-2.9218	0.00348016	0.0432044
mt-Cytb	3936.8	-0.355215	0.0354069	-10.0323	1.09871e-23	3.93905e-21
Hist1h2bp	182.597	-0.352807	0.13625	-2.5894	0.00961435	0.0901326
Zfp423	203.123	-0.35184	0.127189	-2.76628	0.00566993	0.0616553
Dmxl2	195.411	-0.351458	0.130129	-2.70085	0.00691629	0.0709276
Stom	196.287	-0.350285	0.132323	-2.64719	0.00811625	0.0794896
Tgfbr1	401.934	-0.349301	0.104137	-3.35426	0.000795769	0.0136842
Nipbl	501.033	-0.348337	0.0804561	-4.32953	1.49428e-05	0.000477805
Rps6ka3	397.898	-0.34535	0.0894099	-3.86255	0.000112212	0.00273727
H1f0	382.12	-0.343035	0.0925813	-3.70523	0.000211201	0.00466178
Myl9	207.322	-0.342932	0.132724	-2.5838	0.00977186	0.0910364
Rpl12	3184.95	-0.342193	0.0375051	-9.12393	7.24504e-20	1.78575e-17
Taf6	238.817	-0.342063	0.119028	-2.87381	0.00405556	0.0482709
Atp6ap2	247.082	-0.342043	0.115124	-2.97109	0.00296744	0.0381606
Igbp1	242.465	-0.341042	0.118653	-2.87428	0.0040495	0.0482474
Rpl9	2762.52	-0.339367	0.0376173	-9.02158	1.85395e-19	4.38681e-17
Tbca	211.816	-0.339021	0.127257	-2.66406	0.00772027	0.0766263
Tug1	635.98	-0.336356	0.071686	-4.69208	2.70444e-06	0.00010461
Syne2	282.151	-0.33594	0.110652	-3.036	0.00239741	0.0325273
Mtmr3	441.016	-0.334492	0.0878163	-3.809	0.000139529	0.00327534
Rpl13a	5135.82	-0.333324	0.0299669	-11.1231	9.68813e-29	4.98349e-26
Aldh18a1	232.849	-0.331538	0.121092	-2.73791	0.00618302	0.0654305
Ptpn13	647.743	-0.331454	0.0713556	-4.64511	3.399e-06	0.000127693
4932438A13Rik	494.339	-0.330325	0.0837262	-3.9453	7.97e-05	0.00208613
Fam135a	189.839	-0.328743	0.128555	-2.55721	0.0105515	0.0960646
P4ha1	314.643	-0.326952	0.101647	-3.21652	0.00129753	0.0201458
Hist1h2be	689.572	-0.326444	0.0782463	-4.172	3.01936e-05	0.000893051
Ewsr1	1504.55	-0.326432	0.0481419	-6.78062	1.19662e-11	1.32311e-09
Cnpy2	254.758	-0.325775	0.113064	-2.88134	0.00395987	0.0473703
Maged1	2225.64	-0.324299	0.0469674	-6.90476	5.02873e-12	5.94949e-10
Grb10	325.476	-0.323477	0.106959	-3.02432	0.00249196	0.0336174
9130011J15Rik	262.971	-0.322629	0.114544	-2.81664	0.00485288	0.0552594
Dock11	462.514	-0.322625	0.0839007	-3.84532	0.000120394	0.00290097
Rpl36	1167.43	-0.320202	0.0678782	-4.7173	2.38991e-06	9.39371e-05
Mex3b	349.196	-0.31962	0.0957094	-3.33948	0.000839345	0.0142472
mt-Co3	14232.5	-0.317318	0.0221517	-14.3248	1.53265e-46	1.51106e-43
Neo1	478.97	-0.315857	0.0859352	-3.67552	0.000237366	0.00516226
Cox7a2l	337.176	-0.315045	0.0973427	-3.23645	0.00121026	0.0189902
Neto2	257.617	-0.314982	0.110257	-2.85679	0.00427944	0.0502282
Laptm4b	271.921	-0.313876	0.108093	-2.90376	0.00368713	0.0450645
App	307.452	-0.311325	0.105496	-2.95107	0.00316673	0.040329
Kdelr1	243.213	-0.310672	0.116597	-2.6645	0.00771032	0.0766263
Rps12	3714.92	-0.307436	0.0356757	-8.61754	6.84107e-18	1.41994e-15
Hist1h4i	672.829	-0.306622	0.0726369	-4.2213	2.42894e-05	0.000742554
Colec12	262.643	-0.306442	0.111792	-2.74119	0.00612177	0.0650734
Rpl3	3830.73	-0.305929	0.0332042	-9.21356	3.15496e-20	7.94177e-18
Serpinh1	3041.17	-0.305563	0.036417	-8.39066	4.8341e-17	9.37577e-15
Scarna10	586.876	-0.304707	0.0851473	-3.57859	0.000345456	0.00705887
Ddx3y	267.215	-0.304372	0.108931	-2.79417	0.00520338	0.0579673
Sparc	1599.62	-0.303971	0.0483687	-6.28447	3.28982e-10	2.74098e-08
Rpl10	2326.92	-0.301997	0.0422462	-7.14851	8.77249e-13	1.14052e-10
Tnrc6b	397.32	-0.300649	0.0947858	-3.17188	0.00151455	0.0227439
Atad1	263.165	-0.298529	0.110137	-2.71054	0.00671738	0.0698156
Sepw1	264.884	-0.298211	0.110249	-2.70488	0.00683282	0.0705402
Rpl27a	2699.88	-0.29452	0.0398954	-7.38232	1.55561e-13	2.191e-11
Rps20	2740.38	-0.293734	0.0437247	-6.71782	1.84467e-11	1.96615e-09
Rpl35a	1245.61	-0.293228	0.0542285	-5.40727	6.39927e-08	3.55445e-06
Gltscr2	573.44	-0.292774	0.0791835	-3.6974	0.000217815	0.00477217
Eef2	11740.8	-0.291804	0.0259041	-11.2648	1.95831e-29	1.05313e-26
Rpl18a	3787.74	-0.288379	0.035523	-8.1181	4.73545e-16	8.48866e-14
Nf2	297.865	-0.287516	0.104245	-2.75809	0.00581408	0.0628758
Fto	270.462	-0.286668	0.111606	-2.56857	0.010212	0.0938031
Lzts2	456.271	-0.286473	0.0853192	-3.35767	0.00078603	0.01359
Rps4x	3869.58	-0.286403	0.0331733	-8.63353	5.94856e-18	1.25674e-15
Gm10736	579.607	-0.285976	0.0824939	-3.46664	0.000527012	0.00997613
Sdcbp	414.695	-0.285219	0.0888327	-3.21074	0.00132394	0.0204485
Rpl36a	1150.04	-0.284082	0.0612031	-4.64163	3.45675e-06	0.00012942
AI314180	497.59	-0.282078	0.0821416	-3.43404	0.000594652	0.0109927
Sars	466.309	-0.281605	0.0831613	-3.38625	0.000708553	0.0125176
Cecr2	285.617	-0.280932	0.105329	-2.66718	0.00764906	0.0762393
mt-Co2	9834.67	-0.280234	0.0270917	-10.3439	4.46122e-25	1.6494e-22
Akap9	421.534	-0.277777	0.092555	-3.00121	0.00268911	0.035716
Rpl17	2620.61	-0.277749	0.0377257	-7.36233	1.80721e-13	2.51542e-11
Phgdh	812.582	-0.275906	0.0654787	-4.21367	2.51255e-05	0.000762411
Eef1b2	2191.26	-0.275897	0.041563	-6.63804	3.17877e-11	3.24208e-09
Ppig	358.664	-0.273965	0.0959325	-2.85581	0.0042927	0.0503339
Col5a1	432.948	-0.273754	0.0860424	-3.18162	0.00146456	0.0222523
Cdh2	345.277	-0.271659	0.101639	-2.67278	0.0075226	0.0753597
Itm2c	315.505	-0.270962	0.101301	-2.67482	0.00747699	0.0750517
RNase_MRP	15107	-0.268671	0.0221722	-12.1175	8.53329e-34	6.30984e-31
Qars	523.529	-0.268477	0.0813529	-3.30016	0.000966311	0.0158564
Asns	623.256	-0.268359	0.0717922	-3.73799	0.000185497	0.00418022
Pgk1	2130.73	-0.267824	0.0419542	-6.38374	1.72818e-10	1.58497e-08
Hist1h2bl	609.938	-0.267803	0.079964	-3.34904	0.000810923	0.0138442
Rcn1	514.769	-0.2677	0.0824291	-3.24763	0.00116369	0.0183568
Emb	1087.66	-0.267237	0.0558622	-4.78387	1.71953e-06	7.03937e-05
Zkscan1	351.481	-0.266909	0.0964599	-2.76705	0.00565664	0.0615673
Gm11019	365.491	-0.264783	0.0958552	-2.76232	0.00573916	0.0622305
Npc2	416.326	-0.264486	0.09032	-2.92832	0.00340802	0.0425768
Rpl5	3710.23	-0.262498	0.033212	-7.9037	2.70754e-15	4.27105e-13
Rps9	2500.27	-0.262377	0.0381587	-6.87596	6.15738e-12	7.20609e-10
Erp29	412.936	-0.26235	0.0913248	-2.87271	0.00406962	0.048341
Tpt1	4100.47	-0.260793	0.0326224	-7.99428	1.30336e-15	2.23479e-13
Cd24a	584.151	-0.259517	0.0782219	-3.3177	0.000907608	0.0151238
Rnf114	308.705	-0.25848	0.100676	-2.56744	0.0102453	0.0940357
Rpl10a	2033.48	-0.258247	0.0463837	-5.56762	2.58243e-08	1.51251e-06
Rps27a	1947.68	-0.25683	0.0449015	-5.71984	1.06622e-08	6.78198e-07
Pdxdc1	552.306	-0.25571	0.0768702	-3.32652	0.000879374	0.0147993
Flrt3	604.054	-0.254796	0.0737344	-3.45559	0.000549095	0.0103116
Rps13	928.971	-0.254415	0.0649562	-3.91672	8.97619e-05	0.00229864
Bcat1	371.124	-0.253724	0.0942024	-2.69339	0.00707293	0.0720622
Prdx2	1095.81	-0.250499	0.0551519	-4.54198	5.57279e-06	0.000196225
Rps10	1618.69	-0.249648	0.0522478	-4.77815	1.76912e-06	7.21741e-05
Pfkl	826.663	-0.246859	0.0676298	-3.65015	0.000262092	0.00558704
Meis1	601.124	-0.246754	0.0754184	-3.2718	0.00106864	0.0172015
Rpl23	2712.39	-0.245396	0.0384977	-6.37431	1.83791e-10	1.67264e-08
Rplp2	1723.82	-0.244915	0.0457583	-5.35236	8.68138e-08	4.73315e-06
Rpl3-ps1	477.142	-0.244745	0.0829496	-2.95052	0.00317237	0.0403573
Hist4h4	1262.75	-0.241674	0.0544476	-4.43865	9.05247e-06	0.000306876
Hist1h4n	530.264	-0.241287	0.0785988	-3.06986	0.00214158	0.0298786
Hist1h1c	1960.15	-0.239499	0.0536279	-4.46593	7.97201e-06	0.000273406
Zfp516	668.644	-0.239207	0.0705206	-3.39201	0.00069382	0.0123623
Eif4a2	1093.56	-0.237548	0.0575948	-4.12446	3.71605e-05	0.00106195
Rmnd5a	588.492	-0.236971	0.0795287	-2.97969	0.00288539	0.0372675
7SK	37462.7	-0.236766	0.0216354	-10.9435	7.14201e-28	3.52071e-25
Rps7	2422.62	-0.234544	0.0399026	-5.87792	4.15463e-09	2.85465e-07
Fbn2	490.829	-0.232911	0.08299	-2.80649	0.00500844	0.0566562
Rps17	2058.33	-0.232087	0.0442072	-5.24999	1.52104e-07	7.98645e-06
Rnf145	442.016	-0.231547	0.0859874	-2.69281	0.00708533	0.0720778
Rpl11	1578.88	-0.231324	0.0480983	-4.8094	1.51388e-06	6.3739e-05
H2afz	1272.26	-0.230657	0.053762	-4.29034	1.78401e-05	0.000564347
Gm10119	895.611	-0.227053	0.060934	-3.72621	0.000194383	0.00433913
Rpl31	2291.22	-0.226508	0.0415622	-5.44985	5.04135e-08	2.8402e-06
Lifr	781.844	-0.226284	0.0677786	-3.33857	0.000842094	0.0142734
Zfr	477.528	-0.225825	0.0821738	-2.74814	0.00599353	0.06394
Iars	578.889	-0.225132	0.0772307	-2.91505	0.00355626	0.0438729
Hist1h2bb	539.456	-0.224928	0.0776043	-2.8984	0.0037507	0.0456528
Eif4b	3218.98	-0.223804	0.0351226	-6.37207	1.8649e-10	1.67376e-08
Rps21	1204.3	-0.223413	0.0546395	-4.08885	4.33512e-05	0.00122116
Rpl37	1235	-0.223371	0.0531029	-4.20639	2.59484e-05	0.000783153
Tkt	1702.25	-0.222262	0.0469198	-4.73706	2.16842e-06	8.6671e-05
RNaseP_nuc	3675.53	-0.220002	0.0376636	-5.84124	5.18134e-09	3.52301e-07
Rps18	3062.54	-0.219883	0.042119	-5.22051	1.78427e-07	9.25866e-06
Top2b	864.297	-0.219233	0.0662132	-3.31102	0.000929582	0.0154248
Rpl38	894.955	-0.218715	0.0637198	-3.43245	0.000598151	0.0110167
Rps8	3420.97	-0.21781	0.0340407	-6.39851	1.56899e-10	1.45021e-08
Vdac1	571.611	-0.217368	0.0780681	-2.78433	0.00536378	0.0591967
Rps26	2024.37	-0.215652	0.0440534	-4.89526	9.81776e-07	4.302e-05
Sgpl1	607.426	-0.213848	0.076254	-2.80442	0.00504076	0.0568515
Rps24	2998.83	-0.212767	0.0379251	-5.61018	2.02114e-08	1.22001e-06
Xpnpep1	532.77	-0.21234	0.0800537	-2.65248	0.0079904	0.078517
Pebp1	598.112	-0.211958	0.0767394	-2.76206	0.00574387	0.0622305
Rpl35	1261.05	-0.210826	0.0561304	-3.756	0.000172649	0.00394327
Rps3	4594.44	-0.210205	0.0302792	-6.94223	3.85961e-12	4.62571e-10
Cyp26a1	1246.03	-0.210185	0.0533542	-3.93942	8.16776e-05	0.00211914
Rpl23a	3664.29	-0.21005	0.0353684	-5.93891	2.86931e-09	2.05738e-07
Rps27	1630.39	-0.209522	0.0497552	-4.21106	2.54176e-05	0.000769095
Gja1	731.656	-0.209133	0.0692462	-3.02013	0.00252665	0.0339691
Rpl32	2338.35	-0.209075	0.0405775	-5.15248	2.57066e-07	1.28871e-05
Lgr4	676.963	-0.207979	0.0704105	-2.95381	0.00313878	0.0400161
Aspm	698.651	-0.203876	0.0706963	-2.88383	0.00392873	0.0471408
Adh5	583.273	-0.201503	0.0743791	-2.70914	0.00674587	0.0698156
mt-Nd1	6911.36	-0.20094	0.029861	-6.72917	1.70635e-11	1.83526e-09
mt-Nd2	1827.75	-0.197296	0.0458281	-4.30513	1.6689e-05	0.000530772
Idh2	631.624	-0.195615	0.0758648	-2.57847	0.00992383	0.0920853
Gnb2l1	5164.11	-0.195094	0.0323491	-6.03089	1.63057e-09	1.22874e-07
Fau	1009.73	-0.193051	0.0574335	-3.36129	0.00077579	0.0134778
Snx5	1280.16	-0.189105	0.0517425	-3.65473	0.000257457	0.00549814
Rpl37a	1599.07	-0.186868	0.0489312	-3.81899	0.000133997	0.00317063
mt-Nd4	1278.7	-0.186204	0.0562575	-3.30985	0.000933462	0.0154675
Fat1	648.285	-0.185918	0.0710049	-2.61838	0.00883474	0.0846346
Rpl24	1481.05	-0.183807	0.0524575	-3.50393	0.000458444	0.00895025
Ivns1abp	944.787	-0.183579	0.0676077	-2.71535	0.00662048	0.0689497
Rpl30	876.989	-0.182711	0.0611129	-2.98972	0.00279232	0.0365343
Arl6ip1	1076.44	-0.179757	0.0632231	-2.84322	0.00446603	0.0518016
H3f3a	1917.97	-0.176541	0.0446091	-3.95752	7.57309e-05	0.00199994
Gm10076	2635.39	-0.173475	0.0440825	-3.93522	8.31198e-05	0.00215184
Nme2	847.54	-0.172317	0.0623024	-2.76581	0.00567811	0.0616876
Agps	1536.77	-0.172064	0.0519036	-3.31507	0.000916216	0.0152458
Rps16	1086.64	-0.171417	0.0553514	-3.09688	0.00195572	0.0280122
Rpl7	4118.93	-0.170635	0.032254	-5.29033	1.22093e-07	6.56581e-06
Ptma	6628.84	-0.168059	0.0322055	-5.21834	1.80536e-07	9.32719e-06
Rplp1	3019.28	-0.166483	0.038844	-4.28594	1.8197e-05	0.000574103
Rps19	2554.81	-0.166029	0.0445134	-3.72986	0.000191582	0.00428471
Ipo7	944.512	-0.165877	0.060788	-2.72878	0.00635685	0.0666146
Rpl15	1565.62	-0.16417	0.0470077	-3.4924	0.000478707	0.00928455
Snd1	1096.81	-0.160476	0.0561306	-2.85898	0.00425003	0.0499789
Utrn	846.923	-0.158703	0.0621098	-2.55519	0.0106129	0.0963633
Paics	1304.75	-0.157659	0.0524486	-3.00597	0.00264739	0.0353513
Nono	1897.42	-0.154811	0.0450951	-3.43298	0.000596976	0.0110167
Rpl26	2278.07	-0.152986	0.0397157	-3.85203	0.000117141	0.00284577
Rps23	2365.25	-0.150956	0.0403331	-3.74274	0.000182028	0.00411772
Rpl14	2380.47	-0.150185	0.0435722	-3.4468	0.000567265	0.0106192
Rps5	3397.71	-0.149432	0.0379125	-3.9415	8.09739e-05	0.00211014
Rps25	2040.22	-0.148664	0.0432596	-3.43657	0.000589141	0.010925
Rpl28	1323.81	-0.147582	0.0532194	-2.77309	0.00555259	0.0606581
Naca	1572.76	-0.146775	0.0475557	-3.08638	0.00202609	0.0286731
Rpl4	8052.88	-0.143466	0.0273218	-5.25097	1.51299e-07	7.98645e-06
mt-Nd5	1243.35	-0.143362	0.056254	-2.54848	0.0108194	0.0978629
Rpl18	2252.47	-0.142975	0.0406754	-3.51501	0.000439735	0.008643
Rpl13	2822.25	-0.142938	0.0399857	-3.57474	0.000350583	0.00713898
Rps6	2785.84	-0.140259	0.0382376	-3.66808	0.000244378	0.00526637
Rpl6	3328.62	-0.140255	0.0383559	-3.65667	0.000255514	0.00546651
Mki67	2435.95	-0.138447	0.0390003	-3.5499	0.000385377	0.00779383
Ssrp1	1192.77	-0.137906	0.0533667	-2.58412	0.00976265	0.0910364
Matr3	1534.13	-0.136123	0.0483807	-2.81357	0.00489946	0.0556826
Ctnnb1	3945.49	-0.136008	0.0323471	-4.20464	2.61503e-05	0.000787237
Nap1l1	1507.65	-0.134878	0.0515856	-2.61465	0.00893191	0.0851518
Hist1h1a	1719.89	-0.130788	0.0447603	-2.92196	0.00347831	0.0432044
Rps29	1655.79	-0.130648	0.0488206	-2.67609	0.00744859	0.0749356
G3bp1	1667.57	-0.130342	0.0469848	-2.77413	0.00553501	0.0605515
Myh10	3529.78	-0.130281	0.0334628	-3.89332	9.88809e-05	0.00246286
Rps15a	1868.55	-0.125307	0.0430259	-2.91236	0.00358712	0.0441615
Cct2	1789.11	-0.124548	0.0445898	-2.79319	0.00521903	0.0580322
AC027184.1	34818.4	-0.124386	0.0244103	-5.09562	3.47599e-07	1.69237e-05
Rpl19	2825.5	-0.123751	0.0372565	-3.3216	0.000895041	0.0149777
Cltc	2751.76	-0.120068	0.0385749	-3.11258	0.00185457	0.0269035
Rpl21	1979.98	-0.11519	0.0431222	-2.67126	0.00755678	0.0755104
P4hb	2507.51	-0.11472	0.0387479	-2.96068	0.00306961	0.0391765
Nedd4	5081.19	-0.113135	0.028973	-3.90486	9.42816e-05	0.00238343
Eef1a1	36975.7	-0.11258	0.0183134	-6.14742	7.87522e-10	6.25313e-08
Rps14	2482.55	-0.11033	0.0403607	-2.73359	0.00626478	0.0659419
Rps2	4066.13	-0.103317	0.0344386	-3.00004	0.00269948	0.0357643
Rpsa	8336.06	-0.1028	0.026813	-3.83397	0.000126093	0.00301375
Mdk	5334.24	-0.0997043	0.0286589	-3.479	0.00050329	0.00966628
Rpl8	4503.62	-0.0917206	0.0316532	-2.89767	0.00375946	0.0456987
Ddb1	4528.05	0.084575	0.0300691	2.81268	0.00491299	0.0557827
Prpf8	2512.93	0.110067	0.0389603	2.82511	0.0047264	0.054395
Eif3c	1755.27	0.114805	0.0447863	2.5634	0.0103654	0.0947703
Cbx5	2913.55	0.116626	0.0437146	2.6679	0.00763262	0.0762039
Prdx1	2079.07	0.122557	0.0422982	2.89744	0.00376219	0.0456987
Smarca5	1879.62	0.125641	0.0457427	2.74668	0.0060202	0.0641089
Lrp2	1448.44	0.126738	0.0479399	2.64369	0.00820067	0.0801174
Calr	2178.97	0.128374	0.0413082	3.1077	0.0018855	0.0271934
Lamp1	1658.29	0.129086	0.0484714	2.66313	0.00774167	0.0766458
Calm1	1600.56	0.134887	0.0493812	2.73155	0.00630371	0.0661749
Set	2301.38	0.135138	0.0424687	3.18206	0.00146233	0.0222523
Tuba1b	1652.25	0.135485	0.0486652	2.78402	0.00536902	0.0591994
Mest	6628.55	0.136945	0.026106	5.24574	1.55657e-07	8.11267e-06
Kpnb1	2940.24	0.137947	0.0378565	3.64394	0.000268493	0.00570933
Sf3b3	1171.69	0.142438	0.0552606	2.57757	0.00994984	0.0921821
Rdx	1385.38	0.14448	0.0515446	2.80302	0.00506272	0.0570447
Ptges3	1193.3	0.147884	0.0581688	2.54233	0.0110118	0.0990724
Eno1	4059.95	0.149058	0.0335413	4.444	8.8301e-06	0.000300198
Tpm4	2055.24	0.149837	0.043003	3.48433	0.000493365	0.00952202
Mcm5	1612.55	0.15075	0.0473834	3.18149	0.00146518	0.0222523
Mllt4	973.428	0.152168	0.0586677	2.59372	0.00949445	0.0894338
Tpm1	2628.16	0.155154	0.0378478	4.09942	4.14181e-05	0.00116949
Son	1464.58	0.156261	0.0479681	3.25759	0.00112361	0.0178435
Wbp5	1511.4	0.156638	0.0493842	3.17182	0.00151485	0.0227439
Abce1	1446.67	0.159613	0.0517305	3.08547	0.0020323	0.0287266
Dnmt1	1147.27	0.159729	0.0580727	2.75051	0.00595027	0.0637906
Pgam1	1026.78	0.160673	0.0588192	2.73164	0.00630209	0.0661749
Lin28a	1243.31	0.162137	0.0546656	2.96598	0.00301719	0.0386326
Nisch	1137.22	0.162599	0.0621344	2.6169	0.00887332	0.0848668
Hnrnpu	2600.56	0.166504	0.0442353	3.76406	0.000167175	0.00384048
Rlim	1175.86	0.166976	0.055304	3.01924	0.00253411	0.0340307
Cct8	1711.57	0.167181	0.0466386	3.5846	0.000337597	0.00694629
2610507B11Rik	1470.59	0.16861	0.0480481	3.50919	0.000449468	0.00878952
Sf3b1	1636.79	0.169009	0.0468674	3.60611	0.000310819	0.0064401
Etf1	1109.07	0.170635	0.0631513	2.702	0.00689228	0.0708449
Mapk6	889.094	0.171834	0.0663354	2.59037	0.00958718	0.090092
Zfp568	1073.83	0.174467	0.0560928	3.11034	0.00186873	0.0270612
Psmc3	759.238	0.176455	0.0659713	2.67472	0.00747916	0.0750517
Ddx21	750.417	0.17761	0.0671113	2.64649	0.0081331	0.0795229
Mcm2	930.191	0.178332	0.0592241	3.01113	0.00260276	0.034834
Atp2a2	962.741	0.178701	0.0587402	3.04223	0.00234833	0.0321191
Rnf4	874.426	0.179417	0.0615362	2.91563	0.00354974	0.0438382
Mdn1	864.778	0.17967	0.0628075	2.86064	0.00422787	0.04997
Taok1	1009.07	0.181211	0.059971	3.02165	0.00251398	0.0338758
Wdr6	773.514	0.181307	0.0670834	2.70271	0.00687776	0.0708449
Hnrnpl	1323.39	0.182426	0.050988	3.57783	0.000346462	0.00706722
Pa2g4	882.61	0.183133	0.0687328	2.66441	0.0077123	0.0766263
Ahctf1	1349.45	0.186276	0.0518399	3.5933	0.000326518	0.00673003
Nup153	740.877	0.186684	0.0676267	2.76051	0.00577118	0.0624692
Gnb1	1005.48	0.186697	0.0603389	3.09414	0.00197386	0.0282379
Mex3c	640.102	0.186876	0.0718319	2.60157	0.00927984	0.0878319
Ski	763.9	0.187415	0.065234	2.87296	0.00406644	0.048341
Tsc22d1	1003.24	0.189295	0.0606814	3.11949	0.00181162	0.0263632
Ubfd1	661.723	0.190225	0.0703967	2.70219	0.00688846	0.0708449
Eif5a	1977.73	0.190994	0.0423865	4.50601	6.60592e-06	0.000229193
Puf60	699.864	0.195662	0.0699274	2.79807	0.00514095	0.0575971
Tmsb4x	704.922	0.195923	0.0711408	2.75402	0.00588677	0.0633149
Eif4g1	2466.66	0.196005	0.040807	4.80323	1.56126e-06	6.52553e-05
Ythdf3	584.858	0.196273	0.0769044	2.55216	0.0107057	0.0969821
Ftl2	1027.85	0.198911	0.0585329	3.39828	0.000678106	0.0121372
F11r	759.611	0.199176	0.0669848	2.97345	0.00294473	0.037951
Wdr1	846.376	0.199722	0.06287	3.17674	0.00148939	0.0225045
Actn4	1311.8	0.200051	0.0513097	3.89889	9.66328e-05	0.00242731
Iqgap1	1168.4	0.200213	0.0540281	3.70573	0.000210785	0.00466131
Hspa5	1886.01	0.200845	0.0482059	4.1664	3.09447e-05	0.000908453
Ash2l	717.224	0.200967	0.0672332	2.98911	0.00279795	0.0365343
Srsf1	1560.02	0.202623	0.0530491	3.81954	0.000133702	0.00317
Actb	15533.3	0.203366	0.0209755	9.69542	3.15344e-22	9.81798e-20
Eif4a3	588.943	0.203452	0.0759647	2.67824	0.00740101	0.0745953
Nudt4	990.308	0.203468	0.0611389	3.32796	0.000874842	0.014765
Dse	662.507	0.203774	0.0734595	2.77397	0.00553772	0.0605515
Celf1	770.785	0.205419	0.0674962	3.04342	0.00233902	0.0320289
Cdc20	695.136	0.206872	0.0691403	2.99206	0.002771	0.0364263
Cnn3	1238.32	0.208456	0.055152	3.77966	0.000157041	0.00362175
Sbno1	768.001	0.212189	0.0709371	2.99123	0.00277853	0.0364444
Hn1	616.269	0.213338	0.0730033	2.9223	0.00347454	0.0432044
Ahsa1	504.081	0.214653	0.0826586	2.59686	0.00940805	0.0887613
Usp22	877.846	0.216124	0.0654049	3.3044	0.000951783	0.015727
Peg10	13114.8	0.216178	0.0217002	9.962	2.23511e-23	7.5553e-21
Eif5	887.149	0.216397	0.0655237	3.30258	0.000958001	0.0158048
Fgfr1	519.531	0.21657	0.0803346	2.69585	0.00702093	0.0716692
Tardbp	818.656	0.216587	0.0685472	3.15967	0.00157946	0.0235644
Itga6	466.184	0.219285	0.0851152	2.57634	0.00998532	0.0924384
Ranbp1	814.208	0.219553	0.0686975	3.19594	0.00139377	0.0213321
Klhl13	956.484	0.220166	0.0634769	3.46845	0.000523476	0.00997302
Dek	743.84	0.220562	0.0723896	3.04687	0.00231234	0.0318108
Igf2bp3	888.125	0.221036	0.0665221	3.32274	0.00089137	0.0149582
Tubb2c	1147.27	0.221477	0.0592942	3.73523	0.000187545	0.00421834
Arhgdia	796.151	0.222057	0.0657298	3.37833	0.00072928	0.0128037
Dctn2	571.907	0.223923	0.0793891	2.82057	0.00479379	0.0547445
Fzd7	670.18	0.224265	0.0712966	3.14552	0.0016579	0.0244571
U2af2	836.239	0.224358	0.0643715	3.48537	0.000491465	0.00950085
Cdc37	526.705	0.225065	0.0811945	2.77192	0.00557269	0.0607654
Mapre1	721.612	0.225719	0.0669443	3.37175	0.000746924	0.0130442
Btaf1	487.09	0.227625	0.0837712	2.71723	0.00658311	0.0686209
Sar1a	553.179	0.227654	0.0755388	3.01374	0.00258052	0.0346146
Pcna	811.172	0.228713	0.0684726	3.34021	0.000837144	0.0142303
Rad23b	918.021	0.229263	0.0619133	3.70297	0.000213088	0.00469467
Ptbp1	1716.23	0.229817	0.0474274	4.84566	1.26189e-06	5.44868e-05
Tspan9	525.379	0.230577	0.0807981	2.85374	0.00432085	0.0506139
Mthfd1	478.156	0.2308	0.0818136	2.82105	0.00478673	0.0547445
Lmnb1	830.952	0.231416	0.0638442	3.6247	0.000289297	0.00603647
Rbms1	668.01	0.231655	0.0701591	3.30185	0.000960498	0.0158048
D19Wsu162e	421.815	0.231888	0.0909238	2.55035	0.0107614	0.0974127
Vezf1	474.491	0.232354	0.0831301	2.79507	0.00518885	0.0578839
Nop58	690.758	0.232464	0.0700394	3.31904	0.000903262	0.0150726
Pmpca	519.358	0.233434	0.0807416	2.89113	0.00383864	0.0463891
Fn1	1324.06	0.233484	0.0556964	4.19209	2.76396e-05	0.000827858
Impact	783.571	0.234158	0.0704704	3.32279	0.000891221	0.0149582
Gspt1	814.643	0.236277	0.064228	3.67873	0.000234399	0.00510712
Nudc	630.404	0.236657	0.0731533	3.23508	0.00121608	0.019031
Nr6a1	523.23	0.236854	0.077866	3.04182	0.00235154	0.032126
Rfc5	386.902	0.237638	0.091902	2.58577	0.00971607	0.0908703
Csnk1e	390.814	0.238048	0.0896705	2.6547	0.0079379	0.0780659
Tagln	504.884	0.238227	0.0798144	2.98477	0.00283794	0.0368154
Jub	928.328	0.238991	0.0604239	3.95523	7.64608e-05	0.00201472
Nop56	915.107	0.239208	0.060417	3.95928	7.51773e-05	0.00198976
Klf6	594.304	0.239398	0.0808558	2.9608	0.00306837	0.0391765
Ddx39b	793.381	0.239698	0.068462	3.50118	0.000463199	0.00902817
Fem1b	1308.33	0.239765	0.0524941	4.56747	4.93651e-06	0.000176447
Bzw1	1724.91	0.239962	0.0486149	4.93597	7.97552e-07	3.56069e-05
Prrc2b	541.62	0.240197	0.0765277	3.13869	0.00169703	0.024972
Uhrf1	944.685	0.240534	0.0595989	4.03587	5.43996e-05	0.00149359
Scrib	419.784	0.240704	0.0865558	2.78091	0.00542063	0.0596094
Oxsr1	426.547	0.240895	0.0876142	2.74949	0.00596875	0.0637906
Tnpo2	593.086	0.241989	0.0746372	3.24221	0.00118608	0.0186851
Sympk	431.166	0.242386	0.0914443	2.65064	0.00803404	0.0788148
Rab11fip1	360.506	0.242876	0.0939708	2.58459	0.00974949	0.0910364
Nup93	443.883	0.24311	0.0881733	2.75719	0.00583013	0.0628772
Amotl2	938.621	0.245141	0.0623851	3.92948	8.51307e-05	0.00219909
Otud4	2130.51	0.245259	0.0437487	5.60608	2.06955e-08	1.23468e-06
Eif3b	691.077	0.245716	0.0730453	3.36389	0.000768524	0.0133909
Dnttip2	367.154	0.245745	0.0943543	2.60449	0.0092012	0.087297
Pcnt	407.746	0.246233	0.087748	2.80614	0.00501387	0.0566562
Tagln2	584.158	0.246265	0.0774607	3.17923	0.00147667	0.0223981
Sec31a	524.024	0.247228	0.0815516	3.03155	0.00243304	0.0328974
Cd2ap	670.54	0.24741	0.0726966	3.40332	0.000665713	0.0119515
Ints3	456.067	0.247557	0.0830507	2.9808	0.002875	0.0371739
Fam107b	404.802	0.247686	0.0902383	2.7448	0.00605484	0.0644198
Gemin5	384.92	0.249557	0.0928798	2.68688	0.00721218	0.0731795
Atp5f1	1151.36	0.250578	0.0542452	4.61936	3.84919e-06	0.000142758
Dnajc8	414.857	0.251723	0.0892099	2.8217	0.00477699	0.0547249
Zdbf2	364.217	0.252051	0.096181	2.62059	0.00877774	0.0842431
Trip12	2153.7	0.253267	0.0418055	6.05823	1.37628e-09	1.05732e-07
Slc2a3	4171.03	0.253674	0.0310206	8.17759	2.89572e-16	5.27066e-14
Tead1	508.413	0.2538	0.0811991	3.12566	0.00177409	0.0259126
Rps6ka6	513.753	0.254672	0.0806849	3.15638	0.00159741	0.0236725
Utp20	589.143	0.254875	0.0774648	3.29021	0.00100113	0.0163145
Hells	688.035	0.255972	0.0737788	3.46945	0.000521519	0.00995176
Rarb	348.726	0.256002	0.0965566	2.65131	0.00801794	0.0787222
Psmd1	853.742	0.256211	0.0674902	3.79627	0.000146892	0.0034076
Pdap1	480.084	0.25675	0.0840418	3.05502	0.00225043	0.0310675
Polr1a	473.636	0.25762	0.0823471	3.12847	0.00175721	0.0257615
Amd1	379.841	0.257964	0.0965701	2.67126	0.00755669	0.0755104
Pdlim7	338.311	0.258565	0.0995185	2.59816	0.00937246	0.0884961
Topors	484.391	0.259246	0.0820431	3.15987	0.0015784	0.0235644
Cul7	583.053	0.259502	0.0758374	3.42183	0.000622023	0.0113044
Gart	761.157	0.260011	0.0669954	3.88102	0.000104018	0.00257455
Magi3	434.112	0.260526	0.0931635	2.79644	0.00516696	0.0577791
Nacc1	785.923	0.260528	0.0715606	3.64066	0.000271939	0.00573495
Xpo6	322.096	0.260606	0.0994484	2.62052	0.00877963	0.0842431
Nolc1	434.616	0.260633	0.0884443	2.94686	0.00321018	0.040707
Ncoa4	579.486	0.261128	0.0746938	3.49598	0.000472317	0.00917568
Gatad2a	977.764	0.261169	0.0675883	3.86412	0.00011149	0.00273093
Kctd10	525.99	0.262517	0.0782577	3.35452	0.000795026	0.0136842
Ogdh	331.048	0.263017	0.0979139	2.68621	0.00722685	0.0732655
Ddx24	395.022	0.263133	0.0919073	2.86303	0.0041961	0.0496937
Hic2	340.617	0.2635	0.0968603	2.72041	0.00652003	0.0680833
Dlg1	485.659	0.263624	0.0935258	2.81873	0.00482147	0.0549545
Naa25	405.615	0.265408	0.0911887	2.91054	0.00360808	0.0442813
Ltn1	318.917	0.265971	0.103162	2.57819	0.00993203	0.0920892
Spats2	344.979	0.265982	0.0950968	2.79696	0.00515854	0.0577396
Cenpb	466.632	0.266961	0.0831259	3.21153	0.00132031	0.0204301
Igf2bp1	1756.52	0.267151	0.0448894	5.95132	2.65984e-09	1.9425e-07
Tpm3	990.407	0.267558	0.0595247	4.49491	6.95984e-06	0.000240766
Flii	391.46	0.267602	0.0920774	2.90627	0.00365766	0.0447505
Map4k4	809.967	0.268346	0.0643861	4.16776	3.07611e-05	0.000907568
Nop2	405.846	0.269051	0.0881875	3.0509	0.0022816	0.031453
Id1	397.927	0.27006	0.0933493	2.893	0.0038158	0.0462548
Enah	795.898	0.271366	0.0674455	4.02349	5.73424e-05	0.00156678
Hspa9	1836.16	0.271394	0.0459192	5.91027	3.41556e-09	2.3911e-07
Anxa3	485.146	0.273235	0.0815109	3.35212	0.000801944	0.0137704
Farsa	337.368	0.273365	0.0966818	2.82748	0.00469165	0.0540476
Dnajc5	390.952	0.273429	0.0930318	2.93909	0.00329179	0.0415194
Ftsj3	456.935	0.27385	0.085882	3.18867	0.00142928	0.0218191
Coro1c	620.727	0.274117	0.075642	3.62388	0.000290221	0.00604509
Clptm1	514.083	0.27429	0.0797364	3.43995	0.000581813	0.0108251
Akap1	301.182	0.275637	0.104549	2.63643	0.00837829	0.0814547
Meg3	835.125	0.275877	0.0654729	4.21361	2.51323e-05	0.000762411
Prtg	1274.06	0.275898	0.053059	5.19983	1.99473e-07	1.02163e-05
Dbn1	463.652	0.277459	0.0822947	3.37153	0.000747527	0.0130442
Hsp90aa1	5217.78	0.2776	0.0289594	9.58583	9.17164e-22	2.64658e-19
Rbpj	507.052	0.278271	0.0814083	3.41822	0.00063033	0.0114028
Lrrc59	753.311	0.278397	0.0673228	4.13525	3.54563e-05	0.0010157
Csda	463.238	0.278402	0.0866925	3.21137	0.00132102	0.0204301
Tnfrsf19	473.578	0.279389	0.0813343	3.43507	0.000592392	0.0109681
C330027C09Rik	357.223	0.279565	0.0955868	2.92473	0.00344758	0.0429351
Eif4enif1	357.333	0.279723	0.0958423	2.91857	0.0035164	0.0435172
Jarid2	698.773	0.279768	0.0706244	3.96135	7.45274e-05	0.00198143
Myh9	1816.32	0.280137	0.0456625	6.13494	8.51906e-10	6.71927e-08
Slc16a3	359.741	0.281212	0.0970014	2.89905	0.00374298	0.0456528
Fndc3b	383.366	0.281248	0.0938675	2.99622	0.0027335	0.0360535
Ncapg2	304.03	0.281685	0.109389	2.57508	0.0100216	0.0925048
Ywhah	524.337	0.281719	0.0796976	3.53485	0.000408003	0.00816765
Nudcd3	390.39	0.281943	0.0903457	3.12072	0.00180411	0.0262862
Dgcr8	280.901	0.282403	0.107029	2.63856	0.00832578	0.0812056
Nup85	419.121	0.282588	0.0906212	3.11835	0.0018187	0.0264336
Sec14l1	449.687	0.283735	0.0839882	3.37828	0.000729415	0.0128037
Slc35e1	304.539	0.283833	0.103731	2.73624	0.0062146	0.0655887
Zfp36l1	276.521	0.284024	0.109203	2.60089	0.00929826	0.0879358
Hspa4	2207.05	0.284055	0.0416337	6.82272	8.93347e-12	1.00659e-09
Tbx3	328.48	0.28504	0.100708	2.83037	0.00464942	0.0536133
Etnk1	376.752	0.285157	0.0955115	2.98557	0.00283049	0.0367994
Mybbp1a	1054.29	0.28556	0.0571412	4.99745	5.80929e-07	2.7059e-05
Ythdf1	327.74	0.285572	0.102497	2.78614	0.00533403	0.0590336
Rbpms	333.817	0.285752	0.0990648	2.8845	0.00392042	0.0470888
Ube2z	452.458	0.286289	0.0888026	3.22389	0.00126464	0.0197127
Slbp	351.931	0.28819	0.098177	2.93542	0.00333101	0.0419246
Ddx27	294.684	0.289012	0.104873	2.75584	0.00585425	0.0630798
Esyt2	271.975	0.289598	0.11376	2.54568	0.0109065	0.0983957
Rnf128	588.379	0.290196	0.0816594	3.55374	0.00037979	0.00769401
Cox5a	291.109	0.290436	0.103915	2.79494	0.00519101	0.0578839
Gmfb	465.818	0.290994	0.0850831	3.42012	0.000625936	0.0113581
2900073G15Rik	679.034	0.292313	0.0704724	4.1479	3.35533e-05	0.000968216
Pdcd11	441.313	0.292382	0.087868	3.32751	0.000876243	0.0147676
Pvrl2	514.237	0.293025	0.0826912	3.5436	0.000394697	0.0079416
Polg	782.362	0.293025	0.0656619	4.46264	8.09548e-06	0.000276814
Cnn2	655.763	0.293256	0.0772377	3.79679	0.000146579	0.0034076
4921513D23Rik	294.961	0.293382	0.105195	2.78893	0.00528818	0.0586908
Grlf1	729.334	0.293513	0.0667337	4.39827	1.09115e-05	0.000359593
Aco1	427.123	0.293942	0.0917784	3.20274	0.00136128	0.0208888
Alpl	441.222	0.294271	0.0857388	3.43218	0.000598745	0.0110167
Luc7l2	427.146	0.294687	0.0883432	3.33571	0.000850825	0.0144007
Csrp1	924.039	0.295067	0.0591394	4.98935	6.05824e-07	2.81078e-05
Dhx16	241.26	0.296451	0.114334	2.59285	0.00951856	0.0895896
Aff1	313.224	0.296748	0.100932	2.94007	0.00328137	0.0414322
Smek1	521.774	0.298251	0.0843387	3.53635	0.000405704	0.0081354
Stk4	369.541	0.298338	0.0930825	3.20509	0.00135021	0.0207728
Hs6st1	408.255	0.298874	0.0905563	3.30042	0.000965413	0.0158564
Cul4b	1297.64	0.298938	0.0523954	5.70542	1.16058e-08	7.265e-07
Vars	647.199	0.299302	0.0720688	4.153	3.28138e-05	0.000953858
Myadm	335.225	0.299768	0.0974993	3.07457	0.00210808	0.0295856
Ehd1	502.13	0.30003	0.0817896	3.66831	0.00024416	0.00526637
Adamts9	292.533	0.300706	0.103893	2.8944	0.0037989	0.0460972
Dync1li1	264.013	0.300869	0.112485	2.67475	0.00747854	0.0750517
Wdr75	370.366	0.301315	0.0934841	3.22317	0.00126779	0.0197359
Sept9	415.18	0.30153	0.090088	3.34706	0.000816727	0.0139232
Smg5	679.263	0.304294	0.0713628	4.26404	2.0076e-05	0.0006267
Plp2	254.595	0.305112	0.110957	2.74982	0.00596282	0.0637906
Atp5g1	259.914	0.306954	0.11132	2.75741	0.00582617	0.0628772
L1td1	269.974	0.308089	0.110546	2.78697	0.00532042	0.0589381
Gtf3c2	318.222	0.308681	0.100263	3.07872	0.00207895	0.0292462
Ppa1	370.026	0.309045	0.0919829	3.3598	0.00077998	0.0135307
Nid2	1451.22	0.309389	0.0492221	6.28557	3.26661e-10	2.74094e-08
Ryk	467.369	0.30983	0.0832719	3.7207	0.000198668	0.00441812
Ece1	221.699	0.310197	0.121	2.56361	0.0103589	0.0947703
Ubap2	214.444	0.310277	0.121364	2.55657	0.010571	0.0960646
Mtap7d1	229.613	0.310603	0.118664	2.6175	0.00885767	0.0847857
B4galt6	237.822	0.310623	0.116597	2.66407	0.00772017	0.0766263
Esyt1	278.778	0.310643	0.106105	2.9277	0.00341479	0.0426164
Srebf1	407.735	0.310679	0.0897475	3.4617	0.000536784	0.0101126
Map3k7	395.595	0.311241	0.0922754	3.37296	0.000743652	0.013015
Parva	303.907	0.311778	0.103902	3.00069	0.00269372	0.035728
Agpat3	588.256	0.312852	0.0753934	4.14959	3.33074e-05	0.00096347
Dusp9	1174.17	0.312988	0.0563536	5.554	2.79201e-08	1.62721e-06
Wwc2	372.036	0.313626	0.0925453	3.38889	0.000701768	0.0124291
Hcfc1	939.988	0.314421	0.0637115	4.93508	8.01172e-07	3.56341e-05
Sf1	383.155	0.314828	0.091258	3.44987	0.000560865	0.010516
Cdc42bpb	360.603	0.315202	0.100967	3.12183	0.00179732	0.0262196
Nfat5	294.429	0.315359	0.11055	2.85264	0.00433582	0.0506888
Pim1	219.256	0.315389	0.121019	2.60611	0.00915771	0.0869542
Wbp11	247.499	0.316247	0.118675	2.66482	0.00770294	0.0766263
Mtap1s	218.422	0.317189	0.122743	2.58417	0.0097613	0.0910364
Nes	625.538	0.31727	0.0721525	4.39721	1.09651e-05	0.000360356
Ppp6r1	259.48	0.318132	0.11048	2.87953	0.00398268	0.047595
Pacsin2	361.163	0.318378	0.102493	3.10635	0.00189411	0.0272619
Mettl16	261.458	0.31838	0.113774	2.79835	0.00513648	0.0575971
Reps1	213.837	0.321117	0.120913	2.65576	0.00791294	0.07795
Tnfaip1	318.618	0.321251	0.101107	3.17735	0.00148629	0.0224863
Srsf2	805.326	0.32207	0.0640042	5.03201	4.85362e-07	2.29867e-05
Hnrnph1	1502.99	0.322753	0.0485855	6.64299	3.07385e-11	3.16232e-09
D19Bwg1357e	331.128	0.323693	0.0987611	3.27753	0.00104719	0.0169716
Supt5h	905.197	0.324363	0.0604157	5.36885	7.92409e-08	4.34027e-06
Abhd2	364.22	0.324485	0.0942658	3.44224	0.000576918	0.0107658
Pim3	211.055	0.324553	0.123848	2.62057	0.00877817	0.0842431
Dda1	200.593	0.325062	0.123976	2.62198	0.00874207	0.0841565
Tacc1	243.328	0.325219	0.114496	2.84043	0.00450528	0.0522056
Mll1	226.358	0.325326	0.120103	2.70872	0.00675435	0.0698156
Acin1	550.783	0.325593	0.0830865	3.91873	8.9018e-05	0.00228454
Zdhhc5	354.259	0.325801	0.0988846	3.29476	0.00098505	0.0160969
Luzp1	698.206	0.326005	0.0694523	4.69394	2.67992e-06	0.000104297
Tsr1	410.325	0.330795	0.09414	3.51387	0.000441636	0.00866499
Mdh2	633.263	0.331642	0.0733295	4.52263	6.10771e-06	0.00021253
Cyb5b	780.643	0.331642	0.0650078	5.10157	3.36842e-07	1.66049e-05
Akt2	260.402	0.331698	0.10924	3.03642	0.00239402	0.0325186
Naa35	288.953	0.331771	0.103763	3.19739	0.00138676	0.0212522
Bcam	679.527	0.331783	0.0689579	4.81139	1.49886e-06	6.3332e-05
Rpa1	790.162	0.334201	0.0665826	5.01935	5.18477e-07	2.44387e-05
Car2	357.729	0.335148	0.0952535	3.51849	0.000434013	0.00857229
Tjp1	1138.02	0.335585	0.0545696	6.14967	7.76429e-10	6.20671e-08
D8Ertd738e	254.844	0.336354	0.109953	3.05907	0.00222026	0.0307227
Dhcr24	621.329	0.336632	0.0735582	4.5764	4.73047e-06	0.000170629
Shroom3	629.127	0.337869	0.074044	4.56309	5.04069e-06	0.000179628
Tro	470.174	0.338045	0.0886542	3.81307	0.000137249	0.00323464
2700050L05Rik	219.003	0.338284	0.121621	2.78146	0.00541145	0.0596094
Drosha	455.558	0.339711	0.0872234	3.89472	9.83116e-05	0.00245537
Cdc6	250.667	0.340785	0.121336	2.80861	0.00497562	0.0564397
Krt18	2417.22	0.341422	0.0422935	8.07269	6.87647e-16	1.21426e-13
Tyms	260.745	0.341494	0.11019	3.09914	0.00194084	0.0278666
Psmd3	437.578	0.341672	0.0859691	3.97436	7.05698e-05	0.00188468
Atp13a1	379.738	0.341956	0.0920431	3.71517	0.000203067	0.00450748
Actn1	645.82	0.342428	0.0737188	4.64506	3.39982e-06	0.000127693
Exoc5	246.455	0.343123	0.115686	2.96598	0.0030172	0.0386326
Smg7	464.969	0.343287	0.0902656	3.80307	0.000142914	0.00334814
Hat1	444.083	0.344508	0.0881386	3.90871	9.27916e-05	0.00235267
Zmiz1	189.495	0.34507	0.134961	2.55681	0.0105636	0.0960646
Ugdh	175.735	0.345487	0.135724	2.54552	0.0109116	0.0983957
Lrp5	237.021	0.345713	0.118144	2.92619	0.00343137	0.0427782
Ints1	370.837	0.345948	0.105041	3.29346	0.000989639	0.0161495
Dlg5	202.72	0.347043	0.124492	2.78767	0.00530888	0.0588653
Fam40a	241.893	0.34776	0.123166	2.82352	0.00475001	0.0546136
Lrp4	263.788	0.349532	0.11685	2.99129	0.00277802	0.0364444
Hn1l	616.836	0.350822	0.0752305	4.66329	3.11187e-06	0.000118381
Tmem57	254.861	0.351334	0.11375	3.08865	0.00201067	0.0285679
Arpc1b	217.719	0.351806	0.121951	2.88482	0.00391634	0.0470877
Ldlr	294.296	0.352147	0.104738	3.36218	0.000773293	0.0134542
Zfhx3	179.489	0.352219	0.131542	2.67762	0.00741478	0.0746589
Pik3r2	300.461	0.352434	0.102716	3.43117	0.000600993	0.0110409
Unc5b	680.408	0.352579	0.0795049	4.43468	9.22091e-06	0.000311693
Eif6	452.547	0.352894	0.0865698	4.07641	4.57367e-05	0.0012762
Mmp15	636.238	0.354339	0.0732907	4.83471	1.3334e-06	5.71575e-05
Slc2a1	1263.49	0.354339	0.05561	6.37186	1.86744e-10	1.67376e-08
Setd8	352.52	0.354653	0.094722	3.74415	0.000181007	0.00410248
Ngfrap1	1928.72	0.355051	0.0454354	7.8144	5.52259e-15	8.48542e-13
Zfp706	342.012	0.355321	0.0967789	3.67147	0.000241156	0.00521594
Arl4c	441.412	0.355478	0.0879948	4.03976	5.35059e-05	0.00147559
Slc38a4	2172.53	0.355963	0.0416109	8.55457	1.18312e-17	2.41335e-15
Gtf2h1	228.908	0.35629	0.1215	2.93243	0.00336316	0.0421796
Syde2	180.681	0.356471	0.132079	2.69892	0.00695644	0.0711952
Chuk	271.494	0.356522	0.110785	3.21816	0.00129018	0.020058
Nrp1	266.123	0.357658	0.113082	3.16281	0.00156256	0.0234008
Psmd5	307.338	0.358131	0.103016	3.47646	0.000508082	0.00972672
Flnc	481.843	0.358508	0.0871955	4.11155	3.93013e-05	0.00111504
Dsp	1502.29	0.359008	0.0489735	7.33067	2.29009e-13	3.11427e-11
Cdh1	957.899	0.360422	0.0598861	6.01846	1.76085e-09	1.31852e-07
Prkaca	279.954	0.361504	0.11202	3.22713	0.00125038	0.0195162
Umps	365.468	0.36151	0.0947361	3.81597	0.00013565	0.00320334
Pfn1	926.134	0.361909	0.063158	5.73021	1.00309e-08	6.54451e-07
Krt8	2563.88	0.363602	0.0412691	8.81051	1.24578e-18	2.72941e-16
Cherp	202.412	0.363667	0.124586	2.919	0.00351161	0.0435035
Srm	163.074	0.365778	0.13854	2.64024	0.0082847	0.0808715
Prdm4	188.739	0.369507	0.137202	2.69317	0.0070777	0.0720622
Mtpn	568.072	0.371348	0.0780504	4.7578	1.95719e-06	7.9029e-05
Heatr1	573.106	0.372834	0.0749482	4.97456	6.53973e-07	3.01057e-05
Nnat	214.834	0.372901	0.12433	2.99929	0.00270612	0.0358122
Tcfl5	220.287	0.373117	0.125892	2.96379	0.00303876	0.0388666
Grwd1	183.578	0.373247	0.134327	2.77864	0.00545862	0.0599081
Hspa14	361.716	0.374037	0.0938982	3.98343	6.79264e-05	0.00182231
Tcfcp2l1	169.03	0.374877	0.142975	2.62198	0.00874215	0.0841565
Chaf1a	360.617	0.375423	0.0976835	3.84326	0.000121411	0.00291953
Slc22a23	160.069	0.377464	0.14676	2.57197	0.0101121	0.0931274
Tln1	1733.09	0.377509	0.0469157	8.04654	8.51681e-16	1.4818e-13
Pop1	172.723	0.377806	0.137309	2.7515	0.00593234	0.0636892
Dab2ip	300.509	0.378114	0.102912	3.67414	0.00023865	0.00518068
Hspb1	480.104	0.379887	0.0962539	3.94672	7.92285e-05	0.002083
Dlgap4	249.796	0.380734	0.116235	3.27556	0.00105451	0.0170436
Cirh1a	424.979	0.380976	0.0879289	4.33278	1.47239e-05	0.000472082
Zfp7	154.722	0.381823	0.140922	2.70945	0.00673939	0.0698156
Nol9	339.73	0.382541	0.0978682	3.90873	9.2782e-05	0.00235267
Bysl	167.33	0.387643	0.136655	2.83666	0.00455888	0.052775
Nptn	332.814	0.387711	0.10044	3.86013	0.000113327	0.00275879
Vat1	470.044	0.387806	0.0837895	4.62833	3.68623e-06	0.000137577
Npnt	213.82	0.388136	0.124128	3.1269	0.00176658	0.0258348
Dapk3	160.924	0.388305	0.144164	2.6935	0.00707054	0.0720622
Pdlim1	351.106	0.388786	0.0974808	3.98833	6.654e-05	0.00179325
Lasp1	543.506	0.39091	0.08285	4.71829	2.37841e-06	9.37965e-05
Sfrp5	144.93	0.391464	0.14917	2.62428	0.0086832	0.083862
Mapk14	502.015	0.391686	0.0817878	4.78906	1.67568e-06	6.88366e-05
Daam1	192.803	0.392294	0.129606	3.02681	0.00247148	0.033379
Ahdc1	157.937	0.392987	0.145479	2.70132	0.00690644	0.0709276
Ncln	236.597	0.395727	0.115932	3.41344	0.000641485	0.0115692
Unc45a	186.738	0.398999	0.133489	2.989	0.00279892	0.0365343
Napa	207.353	0.399318	0.125006	3.19438	0.00140132	0.02142
Fblim1	139.844	0.399561	0.152388	2.622	0.00874159	0.0841565
Igsf9	181.153	0.401636	0.131657	3.05062	0.00228367	0.031453
Arf3	693.269	0.40347	0.0698115	5.77942	7.49571e-09	4.95428e-07
Urb2	283.437	0.403576	0.10627	3.79765	0.000146077	0.0034076
Slc20a1	270.632	0.40391	0.109392	3.69231	0.000222227	0.00485984
Hmbox1	144.687	0.405009	0.14584	2.77709	0.00548486	0.0601403
Nol6	132.507	0.405485	0.152291	2.66256	0.00775494	0.0766545
Ptpn21	144.291	0.405574	0.150097	2.70207	0.0068909	0.0708449
Cast	157.72	0.407479	0.140575	2.89866	0.00374758	0.0456528
Srrt	473.88	0.408659	0.0822614	4.96781	6.77141e-07	3.10514e-05
Bcl2l1	255.33	0.409382	0.120424	3.3995	0.000675089	0.0121015
Mapk1ip1l	522.028	0.40968	0.0806701	5.07846	3.80498e-07	1.82995e-05
Mob1b	127.43	0.410074	0.156943	2.61288	0.00897822	0.0854556
Mreg	154.474	0.413088	0.144203	2.86462	0.00417511	0.0494947
Tubb6	646.597	0.413677	0.0758826	5.45154	4.99347e-08	2.82668e-06
Rhob	225.571	0.413859	0.120905	3.42301	0.000619307	0.0112894
Llgl2	488.314	0.414448	0.0900777	4.60101	4.20454e-06	0.00015353
Ints5	146.966	0.414641	0.161888	2.56129	0.0104285	0.0952737
Sept8	184.089	0.414828	0.131245	3.16071	0.00157387	0.0235404
Impdh1	182.179	0.414925	0.134711	3.08012	0.00206918	0.0291434
Nktr	335.982	0.416099	0.0993063	4.19006	2.7888e-05	0.00083319
Cc2d1a	132.287	0.417924	0.154282	2.70884	0.00675189	0.0698156
Rnf44	246.669	0.418979	0.114989	3.64366	0.000268793	0.00570933
Grb7	118.802	0.421147	0.164081	2.5667	0.0102671	0.0941626
Spna2	2964.55	0.421775	0.0396954	10.6253	2.2731e-26	9.60466e-24
Tmem201	138.443	0.422357	0.156385	2.70075	0.0069183	0.0709276
Rara	193.596	0.422891	0.136719	3.09314	0.00198053	0.0282901
Pitpna	205.479	0.424538	0.124721	3.40391	0.000664281	0.0119439
Otud7b	508.728	0.424974	0.083645	5.08069	3.76059e-07	1.81598e-05
Tomm40	238.196	0.425431	0.125253	3.39657	0.000682363	0.0121949
Rock2	796.436	0.426828	0.0671852	6.35301	2.11148e-10	1.86425e-08
Vamp8	283.054	0.427626	0.110361	3.87478	0.000106721	0.00261953
Pcyt1a	136.147	0.427703	0.156084	2.74021	0.00614004	0.0651505
Dip2a	170.003	0.428964	0.138811	3.09028	0.00199969	0.0284697
Lars2	141.238	0.429074	0.153638	2.79275	0.00522615	0.0580569
Jund	652.115	0.42925	0.0739022	5.80835	6.30933e-09	4.26546e-07
Anxa6	608.285	0.430488	0.0770965	5.58375	2.35383e-08	1.38548e-06
Trim71	605.485	0.431559	0.072961	5.91492	3.32028e-09	2.33823e-07
Rae1	230.664	0.432495	0.118208	3.65876	0.000253435	0.00543187
Hk2	204.368	0.433914	0.124089	3.49681	0.000470862	0.00916245
Vasp	395.088	0.438372	0.0898577	4.87851	1.06891e-06	4.63399e-05
Tcf25	685.884	0.438984	0.0717014	6.12239	9.2181e-10	7.17496e-08
Anxa7	175.545	0.439051	0.146582	2.99525	0.00274216	0.0361275
Pole	504.823	0.440219	0.0835224	5.27067	1.35924e-07	7.27652e-06
Cdk12	414.345	0.4405	0.0931135	4.73079	2.23653e-06	8.87933e-05
Pard6b	136.385	0.441278	0.155159	2.84404	0.0044545	0.0517207
Wdr46	150.765	0.441801	0.147332	2.99868	0.00271154	0.0358438
Tmem63b	152.955	0.442914	0.142533	3.10746	0.00188706	0.0271934
Tuba1a	1823.39	0.443316	0.048797	9.0849	1.03794e-19	2.5061e-17
Ddhd2	204.097	0.444686	0.124798	3.56326	0.000366278	0.00744577
Grasp	123.114	0.44601	0.169701	2.62822	0.00858331	0.0831007
Ccnd3	370.392	0.448088	0.100335	4.46592	7.9727e-06	0.000273406
Hmgn1	2072.56	0.448731	0.0426089	10.5314	6.19082e-26	2.44145e-23
Dpp9	106.457	0.448748	0.175513	2.55678	0.0105647	0.0960646
Dusp3	115.904	0.449193	0.168661	2.66328	0.00773829	0.0766458
Dchs1	110.923	0.450401	0.173989	2.58867	0.00963462	0.0902512
C130039O16Rik	176.844	0.450448	0.134484	3.34944	0.000809739	0.013844
B230354K17Rik	159.584	0.45239	0.143336	3.15614	0.00159871	0.0236725
Epb4.1l1	172.459	0.452391	0.134675	3.35912	0.000781908	0.0135443
Rai1	150.146	0.452691	0.154385	2.93222	0.00336552	0.0421796
Sdccag3	165.157	0.457374	0.140511	3.25508	0.00113359	0.0179538
Ncs1	100.288	0.457396	0.179635	2.54625	0.0108886	0.0983957
1300001I01Rik	155.842	0.458246	0.145151	3.15702	0.00159388	0.0236725
F3	122.42	0.459708	0.162882	2.82233	0.00476758	0.0547093
Dlc1	238.86	0.459928	0.118019	3.89706	9.7366e-05	0.00244055
Cbx7	381.633	0.460169	0.0996435	4.61816	3.87161e-06	0.000143141
Dsg2	136.238	0.460791	0.156402	2.94619	0.00321711	0.0407512
Rrp12	146.386	0.463418	0.149834	3.09287	0.00198229	0.0282901
Wbp2	112.037	0.463493	0.167413	2.76855	0.00563062	0.0613406
Slc12a4	181.793	0.463569	0.133539	3.47142	0.000517719	0.00989521
Folr1	498.541	0.464502	0.0812877	5.71429	1.10161e-08	6.96957e-07
Stra8	529.291	0.465425	0.0830084	5.60696	2.05911e-08	1.23468e-06
Cpne3	521.938	0.466653	0.0815541	5.72201	1.05268e-08	6.73204e-07
Ccrn4l	125.966	0.466793	0.160514	2.90811	0.00363623	0.0445805
Hmgxb3	180.618	0.472711	0.143784	3.28764	0.00101029	0.0164187
Fam57a	93.4409	0.473	0.185222	2.55369	0.0106589	0.0967064
Txnrd1	687.878	0.474788	0.0722801	6.56872	5.07502e-11	5.0456e-09
Csf1	113.982	0.476427	0.169001	2.81907	0.00481624	0.0549478
Dact2	347.991	0.476621	0.102385	4.65516	3.23724e-06	0.000122363
4931406P16Rik	544.419	0.477421	0.0779721	6.12297	9.18459e-10	7.17496e-08
Stag3	180.66	0.477593	0.1313	3.6374	0.000275401	0.00579762
Pld3	141.944	0.477814	0.156854	3.04623	0.00231728	0.0318418
Tmed5	93.2941	0.478489	0.182616	2.6202	0.00878789	0.0842541
Myo10	513.083	0.479361	0.079977	5.99374	2.05074e-09	1.51639e-07
Fbxo31	99.0351	0.479728	0.187133	2.56357	0.0103603	0.0947703
2310021P13Rik	281.32	0.480784	0.106209	4.52676	5.9896e-06	0.000209654
Tnfrsf21	169.979	0.48095	0.138142	3.48156	0.000498493	0.00960533
Itga3	1003.57	0.482047	0.0631735	7.63053	2.33796e-14	3.45755e-12
Bex1	1472.97	0.482067	0.0494762	9.74341	1.96836e-22	6.46878e-20
Scamp5	142.724	0.482495	0.147238	3.27697	0.00104928	0.0169823
1700017B05Rik	357.3	0.483066	0.0949733	5.08633	3.6505e-07	1.77004e-05
Mybl2	357.001	0.48357	0.0979654	4.93613	7.96882e-07	3.56069e-05
Arrb1	170.466	0.489511	0.138982	3.52212	0.000428115	0.00849836
Bcar1	279.768	0.491559	0.107506	4.57241	4.82154e-06	0.000173017
Tbrg1	817.897	0.492152	0.0641227	7.67516	1.65215e-14	2.47425e-12
2310014H01Rik	136.599	0.492577	0.150925	3.26371	0.00109963	0.0176283
Med22	199.693	0.49662	0.130342	3.81012	0.000138897	0.00326699
Ccdc102a	88.3093	0.49869	0.195893	2.54572	0.0109053	0.0983957
Eif2ak2	96.1068	0.499493	0.182698	2.73398	0.0062573	0.0659218
Arid3b	228.813	0.499494	0.118098	4.22949	2.34217e-05	0.000719745
Arhgef1	84.9069	0.500551	0.192478	2.60057	0.00930701	0.0879483
Sgk1	93.2342	0.502933	0.182907	2.74966	0.00596572	0.0637906
Basp1	480.532	0.504972	0.0849823	5.94208	2.81429e-09	2.04269e-07
Pom121	102.06	0.506023	0.177812	2.84584	0.0044295	0.0515295
Cgnl1	585.63	0.506586	0.0772362	6.55892	5.41986e-11	5.34353e-09
Myo1c	346.338	0.51067	0.0961038	5.31374	1.074e-07	5.80203e-06
Dot1l	136.875	0.5152	0.153787	3.3501	0.00080782	0.0138311
Bahd1	79.1634	0.518029	0.198084	2.61519	0.00891767	0.0850847
Wdr77	529.227	0.519378	0.0780334	6.65585	2.81677e-11	2.92326e-09
Ap1s2	148.46	0.519484	0.152119	3.41498	0.000637878	0.0115217
Gga3	92.4982	0.519936	0.197166	2.63705	0.00836302	0.0814344
Deptor	95.7843	0.521686	0.18103	2.88177	0.00395452	0.0473703
Slc6a6	759.582	0.522833	0.0667774	7.8295	4.89812e-15	7.62495e-13
Xpo1	1872.26	0.5231	0.0493359	10.6028	2.89152e-26	1.17964e-23
Anxa2	403.89	0.525865	0.101886	5.16128	2.45266e-07	1.23479e-05
S1pr2	138.021	0.526173	0.152962	3.4399	0.000581927	0.0108251
Zfp142	83.1193	0.529002	0.198705	2.66225	0.00776199	0.0766545
Palm3	113.878	0.531479	0.168265	3.15858	0.00158539	0.0235934
Chka	147.489	0.533077	0.145492	3.66395	0.000248353	0.00533261
Gm17709	134.789	0.536762	0.156547	3.42876	0.000606353	0.0111221
Plekha7	176.765	0.542605	0.135573	4.00231	6.27272e-05	0.00170997
Krt19	323.296	0.544819	0.0993712	5.48266	4.18968e-08	2.3946e-06
Ifrd1	170.358	0.545845	0.138438	3.94287	8.05114e-05	0.00210272
Polr2l	71.1181	0.548208	0.213372	2.56926	0.0101916	0.0937616
Slc1a5	255.969	0.548313	0.111481	4.91846	8.72264e-07	3.85066e-05
Prickle1	185.494	0.548871	0.131068	4.18768	2.81821e-05	0.000837744
Tcof1	237.693	0.550333	0.116042	4.74253	2.11068e-06	8.46489e-05
Cyb5d1	82.6077	0.550369	0.200811	2.74073	0.00613023	0.0651048
Tubb2b	507.047	0.550971	0.0814432	6.7651	1.33219e-11	1.45937e-09
Etv5	174.943	0.551223	0.134881	4.08672	4.37515e-05	0.00122773
Mettl13	100.454	0.551249	0.187493	2.94011	0.00328096	0.0414322
Lsm2	102.618	0.55281	0.179044	3.08756	0.0020181	0.0285942
Zfp408	72.7586	0.55383	0.208356	2.6581	0.0078583	0.0774763
Fam38a	216.916	0.555096	0.120602	4.60272	4.17008e-06	0.000152744
AU018091	98.6937	0.556415	0.181182	3.07102	0.00213326	0.0298221
Afap1l1	109.47	0.556805	0.169764	3.27987	0.00103856	0.0168549
Flot2	248.226	0.556862	0.115583	4.81784	1.45124e-06	6.19842e-05
Cpne1	260.847	0.562077	0.115217	4.87844	1.06929e-06	4.63399e-05
Abca3	175.731	0.563194	0.141166	3.98959	6.61876e-05	0.00178941
Scube3	357.162	0.566043	0.0978723	5.78349	7.31682e-09	4.86322e-07
Gpcpd1	123.811	0.568417	0.168131	3.38079	0.000722769	0.0127438
Alpk3	92.6223	0.568758	0.213869	2.65937	0.00782863	0.0772481
Baiap2l1	78.1444	0.56941	0.203487	2.79826	0.00513789	0.0575971
Hmox1	143.586	0.571489	0.148547	3.84719	0.000119483	0.00288665
Nuak2	79.5846	0.572361	0.20584	2.78061	0.00542564	0.0596094
Prph	364.139	0.575107	0.0951698	6.04296	1.51313e-09	1.14756e-07
Malat1	5327.49	0.577273	0.0595312	9.69699	3.10519e-22	9.81798e-20
Podxl	649.13	0.577415	0.0727917	7.93242	2.14909e-15	3.5811e-13
Tgm2	174.055	0.581639	0.144119	4.03582	5.44111e-05	0.00149359
Sik1	132.532	0.582298	0.155393	3.74725	0.000178786	0.00405991
Slc27a3	113.861	0.583136	0.170112	3.42795	0.000608155	0.0111379
Ubc	906.994	0.585624	0.128083	4.57222	4.82593e-06	0.000173017
Aard	121.191	0.588623	0.161659	3.64113	0.000271439	0.00573495
Agtpbp1	127.13	0.589414	0.156425	3.76802	0.000164546	0.00378743
Rassf1	90.1558	0.589774	0.187792	3.14057	0.00168621	0.0248438
Rcan3	76.9027	0.591225	0.206817	2.85869	0.00425398	0.0499789
Thsd4	431.539	0.591964	0.0861077	6.87469	6.21267e-12	7.20609e-10
Zfpm1	82.7734	0.593924	0.195718	3.03459	0.00240867	0.0326426
Flt1	153.507	0.594985	0.145855	4.0793	4.51718e-05	0.00126342
Hhip	85.0059	0.599864	0.207544	2.8903	0.00384878	0.0464642
Tnfrsf12a	96.592	0.601677	0.179844	3.34555	0.000821201	0.0139793
AU015836	195.471	0.60465	0.131752	4.58932	4.44703e-06	0.000160895
Hoxb13	97.3008	0.604939	0.182915	3.30721	0.000942286	0.0155919
Lats2	133.388	0.606559	0.159773	3.79638	0.000146825	0.0034076
Errfi1	554.465	0.609253	0.078038	7.80714	5.85018e-15	8.87352e-13
Kifc3	143.792	0.610643	0.148361	4.11592	3.85631e-05	0.00109673
Mras	117.308	0.611489	0.163812	3.73288	0.000189302	0.00424978
Plaur	78.7308	0.613895	0.200041	3.06885	0.00214883	0.0299444
Pfkfb3	57.3047	0.618173	0.233363	2.64898	0.00807348	0.0791362
Pptc7	206.52	0.619993	0.131723	4.7068	2.51631e-06	9.85777e-05
Clgn	410.72	0.620523	0.0893891	6.94182	3.87072e-12	4.62571e-10
Ell	75.9675	0.620845	0.201786	3.07674	0.00209276	0.0294055
Chd3	353.247	0.620984	0.0947394	6.55466	5.57688e-11	5.4529e-09
Tfrc	832.965	0.622708	0.0647846	9.61198	7.11695e-22	2.10502e-19
Gm1564	133.955	0.627327	0.163356	3.84025	0.00012291	0.00294958
Trp53inp2	76.9291	0.627804	0.207058	3.03203	0.00242918	0.0328829
H19	36854.5	0.629494	0.0188112	33.4637	1.62659e-245	9.62209e-242
Egfr	85.539	0.642588	0.218677	2.93853	0.00329778	0.0415506
Dusp1	101.214	0.642727	0.179532	3.58001	0.000343585	0.0070328
mmu-mir-689-2	485.463	0.644439	0.0927084	6.95124	3.62086e-12	4.46233e-10
Tonsl	92.3772	0.646656	0.183898	3.51638	0.000437477	0.00862632
Arap3	149.388	0.647067	0.146949	4.40334	1.06598e-05	0.00035426
Odc1	1857.95	0.649458	0.0435247	14.9216	2.38429e-50	2.82085e-47
Pcdh1	183.155	0.650931	0.137059	4.74926	2.04161e-06	8.21574e-05
Rpl22l1	259.704	0.670196	0.114034	5.87714	4.17423e-09	2.85465e-07
Synpo	87.955	0.671054	0.193005	3.47687	0.000507311	0.00972672
Tenc1	57.9121	0.674621	0.243373	2.77197	0.00557186	0.0607654
Triml2	72.1515	0.676083	0.210885	3.20594	0.00134622	0.0207385
Mmp9	56.436	0.68054	0.248881	2.7344	0.00624939	0.0658971
Tead4	44.2874	0.682154	0.265552	2.56882	0.0102046	0.0938031
Tspan4	120.997	0.684088	0.165287	4.13879	3.49142e-05	0.0010026
Arhgdib	46.861	0.684117	0.261574	2.61538	0.00891275	0.0850847
Lgals1	1475.35	0.692824	0.0548096	12.6406	1.26153e-36	1.06608e-33
Zfp600	66.4153	0.693027	0.232397	2.98208	0.00286294	0.0370585
Tle6	46.3937	0.694657	0.264392	2.62737	0.00860467	0.0832394
Atf3	85.6482	0.695412	0.197842	3.51498	0.000439784	0.008643
Fam117a	137.325	0.695589	0.15109	4.60381	4.14836e-06	0.00015242
Amt	134.91	0.696148	0.159735	4.35814	1.31171e-05	0.000424012
Ass1	55.0119	0.697271	0.242257	2.87823	0.00399915	0.0477436
Ahnak	4321.46	0.705019	0.0314559	22.413	2.94114e-111	6.95933e-108
Edn1	68.7429	0.707522	0.213133	3.31962	0.000901394	0.0150627
Tubb2a	217.335	0.713883	0.126256	5.65426	1.56519e-08	9.64465e-07
Spry1	85.6343	0.71685	0.191176	3.74968	0.000177061	0.00402848
Ptges	609.334	0.716944	0.0749415	9.56673	1.10343e-21	3.10826e-19
Suox	74.9359	0.728312	0.214793	3.39076	0.00069699	0.012363
Kank4	142.579	0.729369	0.152215	4.79172	1.6536e-06	6.81664e-05
1500032L24Rik	200.519	0.729786	0.127376	5.7294	1.00786e-08	6.54451e-07
Ttn	76.8796	0.735407	0.204009	3.60478	0.00031242	0.00645069
Asap3	60.0425	0.743116	0.234172	3.17338	0.00150676	0.0227379
Hoxa5	110.195	0.743267	0.177488	4.18769	2.81805e-05	0.000837744
Nxf3	50.2244	0.747138	0.250314	2.9848	0.00283765	0.0368154
Dlk1	180.005	0.747664	0.14032	5.32829	9.91441e-08	5.38061e-06
Sh3tc1	63.8374	0.748865	0.224602	3.33419	0.000855479	0.0144588
Chst12	54.1044	0.758976	0.249741	3.03905	0.00237326	0.0323732
Sept3	83.6017	0.762669	0.209482	3.64074	0.000271856	0.00573495
Zfp36l3	39.0106	0.769574	0.288521	2.6673	0.00764626	0.0762393
Dysf	48.2215	0.780058	0.253978	3.07136	0.00213085	0.0298221
Plvap	42.9691	0.78398	0.271631	2.88619	0.00389934	0.0469516
Phlda3	37.9326	0.801277	0.298711	2.68245	0.00730846	0.0739029
Cox11	49.8938	0.802028	0.270028	2.97017	0.00297635	0.0382337
Zfp185	104.522	0.818409	0.173118	4.72747	2.27333e-06	8.99524e-05
Icam1	70.7923	0.819428	0.218107	3.757	0.000171963	0.00394281
Fam46b	39.585	0.821464	0.287911	2.85319	0.00432834	0.0506514
Cldn4	325.834	0.832638	0.105022	7.92825	2.2226e-15	3.64767e-13
Zfyve28	39.0168	0.844425	0.295346	2.8591	0.00424839	0.0499789
Mfsd7c	39.5704	0.844473	0.286721	2.94528	0.00322661	0.0408278
Dusp14	52.3545	0.849378	0.250454	3.39135	0.000695496	0.012363
Kdr	62.6511	0.85208	0.228816	3.72387	0.00019619	0.00437124
Cdc42ep1	236.38	0.854932	0.119998	7.12458	1.04402e-12	1.34258e-10
snoZ40	47.0098	0.863446	0.261675	3.29968	0.000967938	0.015861
Bard1	49.0198	0.871011	0.256876	3.39078	0.000696939	0.012363
Ppp1r16b	31.2469	0.873352	0.319173	2.7363	0.00621353	0.0655887
Sertad4	48.7947	0.884263	0.258003	3.42734	0.00060952	0.0111456
D8Ertd82e	158.229	0.888339	0.153071	5.80344	6.49673e-09	4.36721e-07
Mapk11	27.6568	0.895341	0.350124	2.55721	0.0105516	0.0960646
Usp2	29.1186	0.915704	0.333174	2.74842	0.00598825	0.06394
Gm7278	32.3009	0.92043	0.355754	2.58726	0.00967419	0.0905501
Pcyt1b	32.1386	0.922266	0.326716	2.82284	0.0047601	0.0546764
2610019F03Rik	29.5786	0.935349	0.327179	2.85883	0.00425201	0.0499789
Arrdc3	549.946	0.937933	0.0774641	12.108	9.58486e-34	6.31993e-31
Rhox6	33.591	0.941618	0.307427	3.0629	0.00219202	0.0304388
Tmem88	40.191	0.945222	0.288842	3.27245	0.00106618	0.0171853
Card10	100.689	0.951046	0.181171	5.24944	1.5256e-07	7.98645e-06
Gm364	63.4081	0.953355	0.231399	4.11996	3.78931e-05	0.00108027
Eif2b3	88.6747	0.953826	0.203288	4.69198	2.70567e-06	0.00010461
Aqp3	38.8281	0.961661	0.295201	3.25764	0.00112342	0.0178435
Mtap6	33.6732	0.988916	0.313067	3.15881	0.00158417	0.0235934
Cdk6	46.705	0.990347	0.270211	3.66509	0.000247251	0.00531858
Trim6	259.089	0.993416	0.114497	8.67636	4.08644e-18	8.7903e-16
Tuba4a	288.648	1.02869	0.108257	9.5023	2.05309e-21	5.52047e-19
Ecscr	23.4781	1.04688	0.388294	2.69609	0.00701581	0.0716692
Pmp22	1320.98	1.05126	0.0545562	19.2693	9.71642e-83	1.64221e-79
Gadd45g	25.6334	1.09018	0.358751	3.03881	0.00237511	0.0323732
Gm53	24.5955	1.09765	0.366221	2.99725	0.0027243	0.0359723
Krt7	72.2443	1.1036	0.215141	5.12965	2.90287e-07	1.44911e-05
Bgn	40.0476	1.10549	0.304721	3.62789	0.00028575	0.00597299
B3gnt5	201.252	1.13022	0.13239	8.53712	1.37614e-17	2.75951e-15
Slc16a9	29.1724	1.13732	0.338751	3.35738	0.000786841	0.01359
Cxcl10	17.9596	1.14019	0.424795	2.6841	0.00727255	0.0736165
Spire2	25.5856	1.16408	0.374327	3.10978	0.00187227	0.0270793
AI661453	44.316	1.17501	0.276943	4.2428	2.2075e-05	0.000685484
Mapk4	28.6701	1.17583	0.343198	3.4261	0.000612323	0.0111796
Calcoco2	87.821	1.17897	0.196297	6.00606	1.90089e-09	1.41443e-07
Klhdc7a	16.3863	1.22313	0.452425	2.7035	0.00686144	0.070774
Tgm1	69.7573	1.23195	0.220189	5.59495	2.20686e-08	1.30547e-06
Mapk8ip2	21.1322	1.25144	0.424602	2.94733	0.00320533	0.0406891
Slc30a2	15.8095	1.25638	0.486793	2.58092	0.00985367	0.091578
Serpine1	71.9451	1.2622	0.222789	5.66545	1.4664e-08	9.08321e-07
Steap3	38.5328	1.26734	0.296469	4.27479	1.91316e-05	0.000601215
Tubb3	70.4641	1.28874	0.216984	5.93932	2.86211e-09	2.05738e-07
Gata2	50.2389	1.29374	0.258206	5.01047	5.42972e-07	2.54917e-05
Slc13a4	17.3861	1.31351	0.438623	2.99462	0.0027479	0.0361629
Cdx1	30.2909	1.32328	0.345934	3.82523	0.000130649	0.00310382
Esx1	38.2798	1.32838	0.299892	4.42952	9.44431e-06	0.000317955
Trpv2	15.6018	1.34763	0.462121	2.91618	0.00354343	0.043806
Tie1	19.1194	1.36134	0.41733	3.26201	0.00110624	0.0176864
Loxl4	16.8009	1.37394	0.441903	3.10915	0.00187625	0.0271036
Sh3rf2	19.2812	1.37589	0.425182	3.23601	0.00121213	0.0189943
Fam122b	122.347	1.38906	0.165984	8.36864	5.8289e-17	1.09463e-14
Tinagl1	214.366	1.3959	0.130814	10.6709	1.39328e-26	6.10517e-24
Slc16a12	19.9007	1.41544	0.413556	3.4226	0.000620246	0.0112894
Usp43	15.2739	1.41829	0.472172	3.00375	0.0026667	0.035529
Cdh5	26.6946	1.45741	0.370961	3.92875	8.53894e-05	0.00220096
Xlr4a	13.6393	1.47225	0.504162	2.92019	0.00349818	0.0433826
Wnk3-ps	171.833	1.50476	0.145375	10.3509	4.14577e-25	1.58221e-22
Wnt6	16.4975	1.55002	0.462595	3.35071	0.000806042	0.0138207
Xlr3c	49.0747	1.57644	0.265745	5.93215	2.98985e-09	2.1309e-07
AC115697.1	30.1906	1.62934	0.354313	4.59858	4.25379e-06	0.000154851
Hand1	21.5263	1.64968	0.422903	3.90084	9.58593e-05	0.00241815
Slc43a2	61.2393	1.67991	0.240324	6.99019	2.74517e-12	3.41874e-10
Efhc2	53.4904	1.69345	0.25643	6.60394	4.00382e-11	4.04865e-09
Grhl3	11.0598	1.76673	0.581585	3.03779	0.00238322	0.0324463
Slc5a5	14.6146	1.80205	0.530839	3.39472	0.000686979	0.0122589
Tcfap2c	11.4391	1.86807	0.570742	3.27306	0.0010639	0.0171719
AY036118	2718.95	2.00076	0.0415702	48.1296	0	0
Xist	22.0181	2.45184	0.433825	5.65168	1.58887e-08	9.73984e-07
Chd5	69.3072	3.63988	0.300625	12.1077	9.61531e-34	6.31993e-31
Rnf187	256.083	4.20141	0.178103	23.5898	4.9025e-123	1.45004e-119
Gm12260	24.8926	6.30315	1.26504	4.98257	6.27458e-07	2.89979e-05
Hist3h2ba	164.197	7.87672	0.655941	12.0083	3.21461e-33	2.00169e-30
Hist3h2bb-ps	18.913	7.88692	1.23126	6.40556	1.49815e-10	1.39564e-08

## Sheet: Summary
DeltaPG_Activated	DeltaPG_Repressed	DeltaG_Activated	DeltaG_Repressed	Both_Activated	Both_Repressed
Bdp1	5430416N02Rik	Hexa	5430416N02Rik	Peg10	Sil1
Ikbip	Eda2r	Znhit3	Tmem92-ps	Hist1h2an	Gas2l1
Rbm41	Trp53	Manf	Setbp1	Klhl13	Grin1
Dennd4a	Rcsd1	Islr2	Sema3e	Efhc2	9830001H06Rik
Sgtb	Kremen2	Spopl	Gm4840	D1Pas1	Chid1
Sdhaf2	Gm13067	Ccbl2	A2m	Tcte2	Pycr1
Cdkn2aip	Gm10290	Rpl10l	Slain1	Gm364	Tesk1
Nip7	D630023F18Rik	Foxd3	Zscan4d	snoZ40	Lrp1
Sec22b	Pvrl4	Basp1	Rnf217	Zfp953	Slc16a3
Agtpbp1	Gm17638	Peg10	Prom1	mmu-mir-2134-4	Col4a1
Slc15a1	Rpsa-ps11	Stmn3	Sfi1	Nup62cl	Sec14l2
Sppl3	Snx20	Rab12	Prmt8	D130040H23Rik	5430416N02Rik
C030039L03Rik	Pcdhb22	Dcaf12l1	Pdzrn3	Wnk3-ps	Dapk1
Cenpf	Egfl8	Mrps12	Epb4.1l3	Rpl22l1	Kank1
Armc8	Rpl7a-ps3	Col18a1	Krt19	Prex2	Jak3
4933403F05Rik	Lnx1	Arhgef1	Gm13119	Spopl	Ttc39c
Cst3	Gm7995	2700094K13Rik	Mid1ip1	Fsd1l	Unc13a
Ythdc1	Mir300	D1Pas1	Pygl		Zmat5
Sbno1	Lif	Zfp953	Gm8300		Ggt1
Tmem39a	Arhgap22	Clasrp	Pxdn		Tjp3
Iqgap2	Pdzd7	Mrps21	Amhr2		Psrc1
Sec23ip	Vamp5	Nup62cl	Greb1l		Bai1
Cdc42	Nlrc3	Fsd1l	Gm8994		Mid1
Bud31	Akr1cl	2210409E12Rik	Ndrg1		Ccdc107
Hist1h2af	Slc5a4b	Amt	Gm2016		Mtfp1
Ndufb5	Zfp365	Hist1h2an	Fbxl2		Galnt10
Slc35b4	RP23-428N8.1	Akt2	P4ha2		Hip1r
Bhlhb9	Hdhd3	E130012A19Rik	Gad1		Lrrfip1
Ube2j1	Avil	Hck	Med12l		Kank3
Rbpms2	9530053A07Rik	Eno3	Stk39		Rhbdd3
Ttc9c	Prr23a	Slc46a1	App
Soat1	Gm10566	Zfp185	Gpr114
BC005537	Gm8225	Arvcf	Loxl2
Atp8a1	Mgmt	Meis2	Ndufa4l2
Hist1h4j	Phlda3	She	Egln3
Usp3	Gm6433	Ankrd45	Stc2
Snx10	Vash2	Npr3	Vldlr
Trps1	Ccdc159	Ly6a	Tjp3
H19	Bbc3	Wdr45	Myl7
D1Pas1	Col6a3	Nab2	Ppp1r3b
Pik3cb	Cpt1c	2310043M15Rik	4930502E18Rik
Slu7	Hmcn2	Bard1	Dap
Wdr36	Gm600	Aspa	Gpr133
Cdc42bpa	Gm17354	Oas1a	Ahr
Ss18	Zbtb42	Mfsd7c	Aire
Snrpg	Col5a3	Prex2	Xlr
Rnaseh2b	Serpine2	Msc	Jag2
Gk5	Spnb5	Klhl13	Ltbp3
Prkdc	Myo15b	mmu-mir-2134-4	Vwf
Cox5a	Hist1h2bq	Fam176b	Id2
Gm10119	Pitpnm2	2210010C17Rik	Fam125b
Nktr	Ptpn7	Nqo1	Zscan4c
Aff4	Frmd5	Dusp14	B4galnt2
Ccny	Ppm1n	Lats2	Slc1a3
Aasdhppt	Mst1	Ccdc141	Gm5662
Rps8	1700029G01Rik	Tcte2	Ddit4
Ywhaz	Ccng1	2410004A20Rik	Rundc3b
Malat1	Tulp1	Rasgrp2	Crtac1
Alg5	Col23a1	1500032L24Rik	Ttc39c
Pigm	Sec1	Cyp2b23	Bai1
Elovl7	Col5a2	Reep1	Vwa5a
Mrpl39	RNaseP_nuc	Gss	5430417L22Rik
Pafah1b1	Cul9	Gm3395	Mtfp1
Odz1	Speg	Steap3	Mttp
Ythdf1	Wdr54	Iffo1	Mobp
Setx	Foxn4	Etv4	Fhad1
Cdyl	Phldb3	snoZ40	Sema7a
Dctn4	Ifi27l1	Oas1g	Robo1
Smn1	Mmrn2	Cbr3	Syne1
Psmb1	Il4i1	Lrrc33	Lsr
Mcfd2	Hist1h2br	Vax2	Atp7b
Gpkow	Klhl34	Calcoco2	9830001H06Rik
2210009G21Rik	Znhit2-ps	D130040H23Rik	Farp1
Kbtbd2	4930558J22Rik	Aass	BC048403
Plekhg1	Btg2	Xlr3b	Camk2b
Sltm	Col22a1	Tgm1	Cercam
Ncoa6	Sdc1	9930013L23Rik	Parp16
Hcfc2	Hipk4	Eif2b3	Armcx2
Sh3d19	Plk2	Kdm5d	Pfkfb3
Rrm2	Six5	Pou2f3	Kctd12
2810021J22Rik	Psd4	Ryr3	Spata13
Eif3f	Bst2	Rpl22l1	Cyp2s1
Prkacb	Acrbp	Nefm	Epdr1
Rpl13a	Vax2	Nxf3	Kif21a
Impa1	Pip5kl1	Slc15a2	Tspan5
Zfp191	Gm17431	Ube2l6	Ephb2
Cadm1	Rtkn	Stk33	Gpsm1
D19Ertd737e	Cdc42bpg	Ptch2	Lonrf3
Ccdc41	Rnf144b	S100a13	Galnt7
Gphn	6030429G01Rik	Pramel6	Ddit3
Hsp90b1	B230120H23Rik	Gm364	Rnf157
Lpp	Fbxo24	Gm14136	Bnip3
Zwilch	H2-K2	Slc11a1	Cfh
Blm	Gpr153	Prr5l	Sec14l2
Senp5	1700007L15Rik	Htra1	Ablim1
Wdr75	Mdga1	Slfn3	Pgm2
Hnrnph2	Rab4b	Apol6	Emp2
Sarnp	Ak1	Wnk3-ps	Slmo2
Jtb	Tuba3b	AI662270	Cd47
Mtif2	Tex19.2	Smtnl1	Ltbp1
Hnrpll	Lrrc8b	D630013G24Rik	Prkca
Rac1	Megf6	Xlr3a	Tesk1
Dennd1b	Spr-ps1	Dmbx1	Grin1
Pyroxd1	Chga	Cox7b2	Fyn
Mfsd1	Fgfbp1	Gm11427	Hip1r
Txnl4a	Sfn	Chd5	Lrrfip1
Gtpbp4	BC018242	Efhc2	Neil3
Vps13c	Chst3	Xlr5a	Bhlhe40
Dcp2	Lmtk3	Xlr4a	Kank1
BC055324	Def6	Xlr4b	Cpe
Nup54	Gm11427	Xlr3c	Ndrg2
Herc4	Inf2	Rnf187	Ccdc107
Srp14	Mafa	Hist3h2ba	Prelid2
Phyh	2310047M10Rik	Gm12+A936:A1049260	Zmat5
Hsf2	Got1l1		Parp12
Dhx15	Fam83h		Eif4g3
Ubn2	Spr		Smtn
Stag1	Cdkn2d		G6pc3
BC088983	Serpina3m		Pmaip1
Pikfyve	Gm16869		Tcn2
Fam48a	Hivep2		Pkp2
Galnt7	Ube1y1		Serpinh1
Tdgf1	Ppp1r13l		Dcp1b
Gspt1	Nrtn		AY036118
Gatad2b	Abca1		Unc13a
N4bp2	Psrc1		St8sia6
Spata7	Itga7		Galnt10
Hist1h2bm	Scand1		Qrich1
Cdv3	Gm5828		Kremen1
Adam10	Scn2b		Gpc3
4922501C03Rik	H2-Q7		Lrp1
Lass2	Spire2		E330009J07Rik
F2r	Hhat		Decr1
Kpna4	Pkp3		P4ha1
Abhd10	Zfp316		Kank3
Ythdc2	Dyrk3		Zfy1
Phtf2	Ephb6		Aldh1l2
6820431F20Rik	Snord17		Eif2s3y
Cnn3	Gsn		Herc3
Fam60a	Bin1		Cnpy1
Zyg11b	Sema3b		Aldoc
Kat2b	Kif7		Mid1
Luc7l2	Acsf3		Acp5
Smad5	Gmip		Dtx1
4930430F08Rik	H2-DMa		2410006H16Rik
Prex2	Gm7701		Mtmr3
Cops4	Spsb2		Col4a1
Cenpp	Col5a1		Ncam1
Sep15	Dnajb13		Scamp1
Tmeff1	BC055111		Odz3
Isca1	Ccdc106		Pbx3
1110067D22Rik	Acad12		Egln1
Chml	Mcam		2610008E11Rik
Rtn4	Gm3839		Rhbdd3
Mapre1	Ankrd13b		Dhcr7
1810013D10Rik	Map3k10		Casp3
4930422G04Rik	Atg16l2		Chid1
Elavl1	Ushbp1		Jag1
Slc44a1	Sdc4		Gse1
Ino80d	Ttc9		Epcam
Tmem87b	Col4a1		Dapk1
Pdha1	Ppp1r9b		Tulp4
Tbl1x	Tmcc2		Chd7
Trnt1	Dcxr		Ldlrad3
Nus1	Rhod		Sil1
Gm15487	Lpin1		Plch1
Uqcrfs1	Scml2		Skil
Fam111a	Wdr95		Dsp
Zfp451	Crocc		Slc16a3
Hscb	C030006K11Rik		C2cd2
4933424B01Rik	Ptms		Fhod3
Tor1aip2	Tmem203		Slc2a1
Pdzd8	Pkd2l1		Fam115a
Ltn1	Abhd8		Pfkp
Rpl4	Usp44		Nr3c1
Fam134b	Pbxip1		Cxadr
Dnajc8	Il3ra		Vegfa
Dync1i2	Gm9888		Soat1
Rbbp8	2010007H12Rik		Ddx26b
Phf20l1	Grb7		Stk17b
Cask	H2afj		Pycr1
Tulp4	Mir296		4732418C07Rik
Tbc1d19	Prkcdbp		Rap1gds1
Elf1	Azi1		Atp8a1
Rps23	Tigd5		Galk1
Nfyb	Extl1		Smc1b
Ctsc	Zbtb7b		Tspan13
Ocrl	Aldh1l1		Psrc1
Pdcd4	Fchsd1		Arl4a
Ifrd1	Ier5		Thoc5
Kif15	Wbp1		Fut9
March6	Capn10		Ggt1
Plk4	Col11a2		Pfkl
Sec24b	Grk5		Npc1
Poli	Trf		Anxa2
Cep170	Arap2		Ccng2
Cth	Gm10800		Kdelr3
Rps18	Col4a2		Ap1b1
Gmps	Efr3b		Gas2l1
Hs2st1	Egfl7		Trio
Zfp397	Plec		Rps16
Cdc5l	Lrrn4cl		Ptpn6
Wbp4	Atp13a2		Ephx2
Ghitm	Tmc8		Rpl22
Diap2	Ano8		Asrgl1
Nbn	Sema6b		Eid1
Spast	Slc27a3		Jak3
Mpp6	Cited4
Pcmt1	Bok
Ing3	Tmem132a
Nup35	Prosapip1
Pdhb	Eng
Sucla2	Adam11
Gcnt1	Ptp4a3
Rsrc1	B4galnt4
Cog6	Arhgef25
Ubr1	Myh14
Mrpl22	Chrm4
Brca2	Ube2l6
Psmd6	Spata5l1
Pcgf6	Kifc2
Tiprl	Clip2
Tet1	Pcsk1n
Zmym4	Megf8
Sod2	Plekho1
Man1a2	Mtap7d1
Anp32a	Tcp11
Uqcrc2	Klc3
Adam22	Esrra
Cc2d2a	Rab11fip3
Fpgt	Cand2
Pde7a	Coro1a
Klhl11	Mvp
Exoc6	Slc4a3
Rnmt	E130309D14Rik
Bivm	Itprip
4930547N16Rik	Hmha1
Prpf4b	Plekhh3
Smg7	Pelo
Hnrnpa2b1	Fam129c
Hist1h2ai	Tecpr1
Ints8	Capg
Hsd17b11	Mmp28
Arhgap32	Gm15784
Tfb1m	Gm962
Acadsb	Col11a1
Anp32e	Tradd
Hspa13	Dffa
Cryzl1	Tbkbp1
Sf3b1	Adc
Rad51l1	Ankrd56
Krtcap2	2210011C24Rik
Foxj3	Gas6
Prc1	2900092E17Rik
F2rl1	Unc13a
Mettl5	5133401N09Rik
Tcea1	9130017N09Rik
Cdc14b	Cyb5rl
Ptprg	Shc2
Dnajc2	Efna3
Tmem64	Scrib
Ahcyl1	Igsf9b
Ube2f	2810405K02Rik
Zcchc9	Wfdc2
Mapk9	Nfkbil1
Med10	Nagk
Ypel5	Kifc3
Pinx1	Slc9a3r1
Eif3l	Sec14l2
Gas2l3	Ccdc124
Dars	Evc2
Fam108c	3830431G21Rik
Fam118b	Zfp775
Gm15427	Hps1
Tgif1	Rhbdf1
Xrn1	Gm5091
Mcmbp	Htra2
Atxn10	Creld1
Paics	Repin1
Rab10	Fam171a2
Mrps35	Trabd
Accsl	Nat9
Mpzl1	Mlycd
Tpr	Gpat2
Fndc3a	Mib2
Gkap1	Dctn1
B3gnt5	Xlr3c
Cdc14a	C330005M16Rik
Srek1	Islr2
Tmpo	Leng9
Galnt1	Dlgap3
Psme4	1110012J17Rik
Tmem87a	Cep250
Apc	Adck3
Dab1	Acan
Ube4a	U3
Laptm4b	Arf5
Tmed10	Hist1h2bp
Rars2	Arhgef10
Serpinb1a	Kcnip3
Cdk8	Mid1
Xpo4	B4galt7
Cwc22	Adamts10
Sestd1	Nckipsd
Pds5a	Zfp651
Prkaa2	Nol3
Cdk19	Eml6
Slc38a2	Fsd1
Atp5o	Kcnh3
Tnfrsf19	Ccdc85b
Ctns	Padi2
Lgr4	Fbf1
Ercc8	BC021614
Hmmr	Spns3
Atp7a	Tnks1bp1
Ttc39b	Pigyl
Itgb1	Ftl2
Ndrg1	Cntrob
Gtsf1l	AW555464
Anapc4	Ube2o
Gnaq	Arhgef1
Rbm7	Leprel2
Suv420h1	Phldb1
St13	Grik5
Ercc6l	Gbgt1
Lmbrd1	2900052L18Rik
Gm14443	Tnni3
Efhc2	Unc5b
Pds5b	Ggt1
Ezh2	Fbxo2
Map4k5	Vps37d
Dimt1	Vars2
Prrc2c	Gm12260
RNase_MRP	Chtf18
Emp1	Ccdc85c
Tfam	Acad10
Mitd1	Myo18a
D730040F13Rik	Slc4a8
4933411K20Rik	Mfsd3
Wdr37	Bcl9l
Nxf1	Mrm1
D3Ertd254e	Ccdc107
Maoa	Gm1070
Dcaf10	Efs
Atp6v0e	Tysnd1
D030056L22Rik	AI428936
Bnip2	Triobp
Hyls1	Evc
Zfp2	Ripk4
Rbl1	Wscd2
Ncapg2	Dars2
Timm17a	Hdac5
Dctn5	Neil2
Atl3	Zc3h12a
Spin1	Fance
Pfdn4	Camta2
Phc3	Aacs
Eps15	6430598A04Rik
Usp6nl	Trpm4
Cbr4	Gtpbp6
Glce	B930041F14Rik
Prpf3	Ccdc61
Car13	P4htm
Rala	Slc19a2
AW554918	Fbxo10
Rprd1b	Usp35
Ccnj	E430018J23Rik
Ide	Hdac11
Gm13237	Rab11fip5
Scamp1	2310003H01Rik
Creg1	Arhgef19
Fbxo45	Ghdc
AI314180	Tbc1d2
Ktn1	Abca7
Tcp1	Tnk2
Mfap3	Wdr90
Mpzl2	Acadvl
Setdb2	Srcin1
Cks1b	Col13a1
Taf10	Fuk
Ttn	Pycr2
Diap3	2210021J22Rik
Wdr82	N4bp3
Prune2	Cad
Fam188a	Slc38a10
Gm13443	9830001H06Rik
Med31	Smcr7
Pspc1	Amdhd2
3110053B16Rik	Kcnj4
P4ha1	Ccdc88c
Api5	Obsl1
Fam54a	Trim7
Hus1	Mapk11
Tmem184c	Adprhl2
Dcaf17	5430407P10Rik
Prim1	Eps8l2
Wdr43	Rasal1
Fastkd1	Cdk5rap3
Calu	Palm3
Spp1	Tmem205
Hmgb1-ps6	Nckap5l
Phf16	Plxna1
Atp6ap2	Slc29a4
Marcks	Ppp1r3f
Larp4	Gpc2
Pfkfb1	Robo4
Snx14	Zfp212
Xpr1	Abcc10
Ranbp6	Pex6
Nfe2l2	Pkn1
Uba3	Fbxl19
Kifap3	Cep164
Copb1	Athl1
Mocs2	Rapgef3
Yipf4	Chchd6
Rbm27	Mamdc4
Rad18	Rbfa
Nsdhl	Msc
Clcn5	Rasa3
Ywhab	Hmg20b
Etnk1	Gtpbp3
Eif3a	Rltpr
Ankrd49	Slc25a23
Pla2g1b	Ppcdc
Fam175b	Psmb10
Ccdc127	Rps6ka4
Spcs3	Col9a3
Rian	Mogs
Snapin	Klhdc7a
Fchsd2	2810428I15Rik
Mir292	Pgls
Pex13	Aen
Stk17b	Tbc1d17
Ltv1	Lrrc68
C80913	Lrrc45
Zfp192	Sgsm3
Mkks	Tmem160
Fam13b	Lmnb2
Stam2	Pik3r2
Uqcr10	Map3k6
Taf5	Gtf3c1
Snx2	E130012A19Rik
Zmynd11	Dennd2a
Dnajc21	Sh3tc1
Akt3	Acbd4
Zfand1	Rtn2
Foxn2	Srcrb4d
Rpl36a	Hist2h4
Cebpz	Tmem63c
Wsb1	Mgat1
Zzz3	Slc9a3r2
Zmym1	Gnl1
Scyl2	Zfp637
Mettl4	Adck2
Rbmxrt	SNORA25
Ddx52	Fhl3
Dnajc3	Jak3
Tomm70a	Zfpm1
Abcg2	Fdxr
Sec62	Plxnb1
Ndufaf2	Arrdc2
A630007B06Rik	Asb13
Stil	Maged2
Pacrgl	Flna
Ik	Wdr34
Acat1	Dbn1
Pls3	Mdfi
Zfp420	Cchcr1
Uhmk1	Mon1b
Cenpn	St3gal2
Fxr1	Ppard
Fhl1	Zfp839
Dbt	Paox
Rc3h1	Cspg5
Sp1	Lzts2
Usp7	Ninl
Cenpe	Sema6c
Myo9a	Inhbb
Klf5	1190005I06Rik
Rnf11	Hoxc13
Mep1b	Notum
Commd6	Pfkfb4
Eri1	Foxo4
Naa20	Lrsam1
Sumo2	Adamts7
Tmem128	Psen2
Nck1	2700094K13Rik
Dnajc15	Pde1b
Lmbrd2	9130401M01Rik
Mrps10	Slc25a42
Tcte2	Tmem223
Aktip	1300018J18Rik
Fbxo3	Ift122
Chchd1	Col18a1
Reck	Wnt5b
Thumpd3	Gm10020
Tbk1	Prodh
Rnasek	Arvcf
Socs4	Aldh16a1
BC016423	Hist1h1a
Brms1l	Gipc1
Plp2	Cox6b2
Vps4b	Fam109a
Gorab	Als2cl
Ube2a	Vash1
Mki67	Unc45a
Chmp1b	Ankle1
Ywhah	Hspbp1
Alg14	Yjefn3
Gmcl1	Pim3
Bend4	Wwc1
Mkl2	Gm16517
Tceanc	Rhov
Rab14	Acaa1a
Stradb	Tjp3
Tmem170b	Nudt1
Etf1	Gm8841
Actr3	Gba2
Gm6969	Dact2
Efr3a	Isoc2a
Shcbp1	Efna4
Zic3	Tert
Hist1h4a	Cbx8
2700023E23Rik	Bahd1
Litaf	Slc39a14
Rsl1d1	Sema4c
Exosc8	Snrnp70
Rpap2	Hps6
Smad2	Syt11
Pkn2	Prx
Cnih4	Kptn
Ndufs5	Mthfsd
Slc9a6	Fam176b
Zfp472	Itpkc
Kctd9	Pigy
Kif23	Jund
Canx	Rsad1
Fundc1	Notch3
Glrx	Sult4a1
Braf	Ppp1r16a
0610010F05Rik	Tnrc18
Tmem69	Itpka
Ppp1r2	Cul7
Taf1b	Gcn1l1
Tcf12	Mmp14
Fam98b	Mmp15
Mdfic	0610010K14Rik
Acp2	Tecpr2
Fgfr1op	Usp20
Tnpo1	Mcm3ap
Mfap1a	Scaf1
SNORA84	Keap1
Rheb	Shq1
Dcp1a	Zfyve28
Nup153	Ddx54
Abi2	Nat6
Ascc3	Klhl21
Armc1	Gm347
Hist1h2ab	Zfp688
Rpp40	Celsr3
Psma6	Rab15
Map2k4	Dnd1
Socs6	Syde1
Gm9000	Nthl1
Rap1gds1	Fuz
Atrx	Pcsk7
Ncoa4	Engase
Eid1	Gm9800
1110005A03Rik	Rusc1
Rps20	Cyp4f17
Spata6	2900026A02Rik
Gbas	Acvr2b
Eif4g2	Slc4a11
Raph1	Zc3h18
Atad2b	Trim11
Hmgn2-ps1	Zbtb48
Rabggtb	Retsat
Higd1a	Lpin3
Mphosph8	Ncln
Vcan	Mon1a
Cbx5	Rad51l3
Ppt1	Zfp523
Hist1h2an	Rundc1
Ept1	Tmem43
Arfgef1	Llgl2
Cr1l	Mvk
Gm15459	Ddah2
Tra2b	Rusc2
Atpbd4	Phf15
Dock11	Mapk8ip1
Mrpl23	Rhpn1
Prelid2	Kank3
Fbxl5	Ndn
Terf1	Wdr81
Prom1	Cenpm
Slc35e3	Acap1
Atl2	Nek8
Eed	Abcb6
Nkap	Ppp2r4
Znrd1	Pvrl1
Fancb	Psmg3
B3galtl	Commd5
Adal	Dos
Gm12463	Fcho1
Nudcd1	Ighmbp2
Ccdc111	Cecr5
Pitpnb	Ppp1r12c
Gli3	Angel1
Gdi2	Gpn2
Cetn2	Slc25a10
Evi5	Chd5
Jhdm1d	Ptpn14
1810009A15Rik	Romo1
Tsen15	Mpp2
2310057M21Rik	Fbxw9
Gm12258	Zswim4
Kpna1	2010317E24Rik
Fbxo33	Exoc3l
Pwwp2a	F630110N24Rik
1810030O07Rik	Mllt1
Srek1ip1	Tmem143
Zfp141	Fgfrl1
Rps11	Dusp9
Snx5	Hoxc12
Cdk7	Slc4a2
Trip12	Ints1
Ndufa3	Cc2d1b
Usp32	Ttc38
Zfp277	Mtap6
Stard4	SCARNA21
Thumpd1	Rab43
Tada2a	Rab1b
Hist2h3b	Ppfia3
Cmpk1	Gigyf1
Tab2	Kifc5b
Hibadh	Gm13331
Gabpa	Ogfod2
1810013L24Rik	Bcam
Phax	Vps18
Zfp58	Smad6
Rbm25	Tsen54
2410141K09Rik	Hap1
Csnk2a1	Rbm19
Acbd5	Emid2
Tcerg1	Hist4h4
Crk	Nfatc4
Esd	Ankrd24
Vcpip1	Pex16
Degs1	Sema4f
Fam69a	Efnb3
Ociad1	Celsr2
Arid2	Baat1
1500003O03Rik	Tmem40
Srsf11	Arhgef40
Serp1	Tspan15
Ccdc47	Fam110a
Tfdp2	Trim45
Mut	Slc41a3
Zcchc7	Ppfia4
Osbpl8	Fbxo31
Rbm22	Fzd9
9030624G23Rik	Rbck1
Psmg4	Mtap1s
Fem1c	B4galnt3
Casp8ap2	Bola2
Myeov2	Socs3
Med19	Tyk2
Rabep1	Irf2bp1
Chmp5	Scap
Setd2	Zfp444
Tmbim4	Lrrfip1
Tia1	Plekhb1
Morc3	Rnpepl1
Lin9	Ficd
Gpr126	Spock2
Smchd1	Nfkb2
Sms	Fam53a
Vps54	Sertad1
Usp33	Slc12a4
Esyt2	Tubb3
Dynll1	Fhod1
Cir1	Haus4
Gemin6	Junb
Zcchc10	Skiv2l
2810021B07Rik	Gm14150
Prpf38b	Ydjc
Arl15	Sergef
Slc38a4	Wfs1
Ube2d1	Cdkn2a
Haus6	Ptgfrn
Rbm6	Tssc4
Pros1	Card10
Cbfb	Calcoco1
Tardbp	Gm5506
Zfp607	Sh3bp5l
Slc38a9	Adck5
Cspp1	C330006K01Rik
2700029M09Rik	Ddx23
Zfc3h1	Plekhm2
Nup160	Abcb8
Rpl35	Tlx2
Plod2	Ldlrap1
Rnf130	Notch4
Lrig2	Ephx1
Faim	Myo9b
Nutf2	Kctd17
Glt8d1	Nr2f6
Cep55	Wibg
Wac	Sbf1
4632434I11Rik	Zbtb7a
Pnpla8	Fkbp4
Gng2	Tapbp
1190005F20Rik	SNORA46
Zhx1	Telo2
Scaper	Ngfr
Tdp2	Rpusd3
Nek7	Spnb1
SNORA73	Chpf2
Taf7	Flnc
Hipk3	Zfp746
Csgalnact2	Mesdc1
Mrps14	Bola1
Jam2	E130303B06Rik
Ostc	Pmvk
Dynlrb1	1500002O20Rik
Lactb2	Mtfp1
Zfp799	Atp2a3
Ubxn2b	Esyt1
Msl3	Oas1a
Zfp719	Serpine1
Vps29	Drap1
Phf14	Cdkn1a
Tead1	Kctd15
Pola1	Sbk1
Gm949	Rilpl2
Zfp367	Sphk2
Zfp187	Jakmip1
Rfc4	Frmd8
Stxbp3a	Recql5
Tsix	Ccdc28a
Hnrnpk	H2-Bl
Smek2	Dhx16
Nupl1	Guk1
Fam108b	Kcp
Asah1	Etv4
Crot	Ephb4
2310028O11Rik	Arid5a
Rad21	Iqsec1
Ccnb1	Rgl2
Ccdc138	Apba3
Csrnp3	Pold1
Sec22a	Elmod3
Med13	Atp9a
AL591712.1	Pdzd4
Pxmp3	Ftl1
2410002O22Rik	Myo1g
Bbs10	Scrn2
2810474O19Rik	Rfx1
Ccdc88a	2510012J08Rik
Tax1bp1	Tppp3
Tbl1xr1	Btbd6
Dck	Ppm1j
Btbd10	Bax
Eif2s3y	Neurl4
Apip	Lrrc20
Appbp2	Suox
Tlk2	Brms1
Scrn3	Snx21
Taf13	Chmp6
Rpl34	Krba1
Ggps1	Safb
Psmd14	Nle1
Alkbh8	Myh9
Ipmk	Rpl15-ps2
Mysm1	Zfp395
Derl2	Dact3
Morc1	Mea1
Mtdh	Glipr2
Gen1	Ddrgk1
Pbrm1	BC003266
Bbx	Pde4c
Mrpl15	Arrdc1
Fam178a	Klc4
Syap1	Palm
Fignl1	Gmppb
Zdhhc21	Metrn
H3f3a	Man2a2
Ppp2r5e	Sipa1
Trip4	Lemd2
Zmpste24	Clpb
Atp1b3	Rpia
Cenpc1	Arap1
Hook3	Nuak1
Rab6	Fbxo46
Wasl	Cenpb
1500031L02Rik	Abcc1
Tmx1	Limd2
5830433M19Rik	Nrxn2
Klhl28	Zfp428
Rps28	Ccs
Mtch2	Dhx38
Cpe	Hist1h2bh
Ccdc66	Cbr1
Ddah1	Dgkz
Stk31	Inpp5e
SNORA14	Cbr3
Naa16	Pik3c2b
Pigu	2310021P13Rik
Mboat2	Map4k1
Map4k3	Alox12
Aard	Armc5
Esf1	Ccdc64
Nmt2	Ahdc1
Polr3k	Rrp36
Rabl3	Gpatch3
Sav1	A730011L01Rik
Mtap7d2	Poll
Hccs	Rnaseh2a
Ifitm3	Dohh
Arfip1	Fkbp10
Ranbp2	Pcx
Dnajc25	Xpc
Eid2	Bai1
Dmd	Dennd4b
Sass6	Ccdc134
Nemf	Snord83b
Vps37a	Dpp3
Lsm14a	Solh
Impact	Cdc42ep4
Lgals1	Rasgrp2
Cenpi	Caskin2
Kdm4c	Lpar2
Smc5	Myh7b
Bag4	Pip5k1c
Atxn2	Prrt3
Gm9843	Slc43a2
Gemin7	Gpc1
Yod1	Pqlc1
Abhd13	Lmna
Serpinb6c	2700081O15Rik
Zc3h15	Dak
Rlf	Gprc5b
2610008E11Rik	Dedd2
Tmem135	Cic
Ccdc90b	Acot2
Hnrnph3	Sympk
2610029I01Rik	9930013L23Rik
Ndufa5	Cd320
Mios	Mtap1a
Nudt21	Amz1
Zfml	Xylt2
Gab1	Nes
Skiv2l2	Aamp
Rab28	Nlgn2
Tex10	Adck4
Rpsa-ps10	Klhdc8b
Zbtb44	Isy1
Ostm1	Spnb4
E2f5	Aplf
Rpl24	Fan1
Commd8	Fam83g
Spic	Wdr46
Orc2	Tprn
Pgrmc1	Ppm1m
Hist1h2ac	Srebf1
Akap7	Man1c1
Trim24	Adcy3
Tll1	Cuedc1
Nt5c3	Rnf113a1
Ubxn7	Ranbp3
Kif5b	Kif1c
Hbxip	1110014N23Rik
Gm5101	Klhl26
Mettl9	Cdk20
Cpsf6	Zfp239
Fam73a	Snx8
Ogt	Ccdc9
mmu-mir-689-2	2610301G19Rik
Tapt1	D17H6S53E
Nuf2	Irf3
Chmp2b	6430527G18Rik
Pura	Hip1r
Srsf1	Fam73b
Zkscan1	Klhl18
Wdr44	Capn5
Epm2aip1	Tctn1
Mcf2	6030419C18Rik
1110020G09Rik	Aars2
Spred1	Pygb
Arih1	Wdr91
Atp5c1	Invs
Tigd2	Taf6l
Cdk17	Nprl3
Dnttip2	Dbp
Eif2c3	Pcnt
Gng12	Abcb10
Gm13654	Zmat3
Pdk3	Bcr
Snx16	Amotl1
Pbx3	Gm17709
Ormdl2	Ppp2r5b
Suv39h2	Pop5
Ska1	Il34
Depdc7	Exoc8
Smarca1	Agrn
Nipbl	Gripap1
Capn3	Fmn2
Snhg7	Rgs3
Aldh6a1	Sun2
Nasp	Mpnd
Srrm1	Ptpn1
Naa11	Abtb1
Rc3h2	Krt42
2700089E24Rik	Fbxw5
Ogfrl1	Rec8
Xrn2	Grin1
Arntl	Ogfr
Sclt1	Egln2
Pdgfc	Tbc1d16
Hist1h2ah	Gas2l1
Zbtb38	Zbtb17
Fam92a	Cnn2
Mageb16	Polrmt
Cyb5	1810063B07Rik
Akr1e1	Inppl1
AC157822.1	Mri1
Snrpf	Mapk7
Rpl32	Fkbp5
Zbtb25	Wdr6
Tpk1	Zfp213
Ndfip2	Vasp
Srp72	Haghl
Chic1	2310039H08Rik
Slc30a7	Ovca2
Dld	Aup1
Polr3f	Lrp1
Ppp2ca	Slc25a26
Rps13	Ryr1
Gnai1	Acads
Ugp2	Rnh1
Hist1h3b	Fam43a
Lrrc40	Eml3
Dpy30	Ninj1
Mmgt1	Rccd1
Ephx2	Pcolce
Upf2	Cant1
Pcna	Gm5134
Ccnk	Arhgef10l
Morf4l1	Id1
Frs2	Pnpla7
Gtf2b	Anks1
Zfp868	Rhbdd3
Trmt5	Fam193b
Fam175a	2610002J02Rik
Zfp715	Kdm5d
Tmem131	Fastk
Zfp62	Cabp1
Gm13456	Trappc6a
2500002B13Rik	Zfp219
Ncl	Wdr35
Elmod2	Oaz1
Mpzl3	Agfg2
Wdr26	Map3k11
Eif2s3x	Pcsk6
Zfp667	Isyna1
Sepsecs	Polr3h
E2f6	Hip1
Zfp157	Armc6
Nol8	Impdh1
Pot1a	Ppp6r1
Strn3	Foxp4
Dis3	Zbtb12
AI848100	Bmf
Taf15	Myh3
Atpif1	Numbl
Agpat5	Actn3
Znhit6	Ubxn1
Aldh1l2	Pex26
Zcchc11	Setd4
Smap1	Ccdc12
Tmsb4x	Iffo1
Itgav	Rbp1
Ift88	Zfp251
Zfp68	Slc39a3
Rps6kb1	Cgn
Ndufb6	Gli1
Pigh	Arrb2
0610007P08Rik	2310014H01Rik
Csde1	Vav2
Hat1	St14
Zfp59	Ccdc102a
Arcn1	Arhgef17
Spcs2	Prex1
Ppp3cb	Gga1
Papd5	Adam23
Mapk1	Ifrd2
AI597479	Nudt8
Nup43	Lonp1
Npat	Rgp1
Mapk8	Espl1
Samd8	Arfgap3
Rfx7	Mast3
Prr11	Zfp276
Mll5	Ptrf
Appl1	Aim1l
Rras2	AC113316.1
Mex3c	Mgat5b
Prkrir	Arl4d
Cxadr	Plekhg3
Mll3	Rnf215
Btaf1	Epn1
Mospd1	Spsb3
Hnrnpr	4933426M11Rik
Tdrd3	Rrnad1
Dync2h1	Nudt22
Kdm6a	Rgs12
Stk3	Mum1
Spopl	Mical3
Atg12	Ankrd54
Ufm1	Becn1
Akirin1	Ppm1d
Btbd1	Crmp1
Ank	Lrfn4
Snx12	D130058E05Rik
Zfp266	Pcnxl3
U1	Tonsl
Eif3m	Trim27
Tmem209	Fam195b
Slc35a1	Zfyve27
Lhfpl2	Rap2b
Rpl36al	Itgb7
Gnl3	Pwwp2b
Zfp706	Ccdc94
Cul1	Ctu2
Rhobtb3	Traf4
Usp34	Tsc22d4
Kbtbd7	Igsf8
Mettl14	Pck2
Rchy1	E2f2
Ttc19	Abca3
Gm10076	Eras
Llph	Panx1
Eea1	1810019J16Rik
Chd9	Zfp771
Zfp189	Polr3d
Zfp944	Ttc39c
Rnf38	Chpf
Zbtb10	Nadsyn1
Blzf1	Emilin1
1190002N15Rik	Rftn1
Dbf4	Il17rc
Ttbk2	Tln1
Ddx5	Pus1
Tmem20	Cc2d1a
Atp5h	Pmf1
Timm8a1	Fam129b
Gm608	Crlf2
Azin1	Chmp7
Smarcad1	Tgm1
Jmjd1c	Wbscr16
Arsk	Zbtb4
SNORD113	Osbpl7
Pdik1l	Fam203a
Aim2	Mier2
Gm10324	Asap3
3110043O21Rik	Zfp513
Lims1	Mink1
Guf1	9130019O22Rik
Arhgap29	Macrod1
Eif2s1	Endog
Polr2h	Cd276
Vps13a	Spns1
Pcm1	Eml2
Arl6	Lepre1
Neil3	Hps4
Hiat1	AC027184.1
Pphln1	C330006A16Rik
Mbd2	Kank1
Rpf2	Pacsin3
Oxr1	Exosc5
Dtwd2	Nab2
Cdk1	Fam108a
Slc25a32	Dip2a
2210018M11Rik	Bahcc1
Lcor	Mthfr
Dstn	Cbx2
Dnalc1	1110034A24Rik
Ndc80	Ier2
Cebpg	Rundc3a
Crbn	Dhx34
Mpv17l	Hdgfrp2
Sept2	3110056O03Rik
A230046K03Rik	Ddx55
Rg9mtd2	Gprc5c
Hif1a	Rpa1
Hsd17b12	Flywch1
Zfp867	Lamb2
Ndufc1	Gtf2h4
Rnd3	Zfp282
Abi1	Rangap1
Ndufa12	Daglb
4930500J02Rik	Rcc2
Atxn3	Rnf40
Uevld	Cyp4f16
Zranb1	Llgl1
Klhl9	Ap1g2
2700097O09Rik	Fbxl18
B230354K17Rik	Cux2
Hsdl2	Rxrb
Sec63	Sft2d2
Fcf1	Dbnl
Arrdc3	Map2k2
Rictor	Sart1
Stt3a	Nagpa
Srsf5	Pnpo
Stx12	2410004A20Rik
Paip1	Rnmtl1
Ppwd1	Numa1
Pik3c2a	Pgp
Mbnl2	Rinl
2900053A13Rik	Josd2
Smc1b	Fahd2a
SNORA76	Dnalc4
Mdm4	H2-M6-ps
Rps24	Tmub2
Zfp874b	Mapkapk3
Rbpms	Src
SCARNA6	2310046O06Rik
Arl6ip1	Kifc1
Mrpl50	Pvrl2
Snhg12	Taf1c
Srsf3	Lamtor2
Emb	Lsm4
Rps27a	Sbno2
Polr3g	Ccdc157
Rpl21	Tbc1d10b
Srp9	Usp5
Bmpr1a	Myo5c
Nufip2	Cd37
Tmem67	Dusp27
Cdkal1	Cpxm1
Ifitm2	Naa10
Fth1	AI846148
Sugt1	5430437P03Rik
Psmb7	Sepw1
Bbs5	Dhodh
Tram1	Steap3
Ddr2	Akt1
Zfr	Ehmt2
Syce2	Bcl2l1
Fbxo11	Arhgap27
Dazap2	Mettl11a
Tceal8	Ccdc120
Prpf40a	Hcn2
Pcsk1	Tuba3a
Psmb2	Pgs1
Xrcc4	8030474K03Rik
Nipa2	Arhgap9
Rps6ka6	Lama5
Pdss1	Trmt2a
Pibf1	Abcf2
Med14	Rrp9
2700007P21Rik	Pycard
Cd2ap	Tcf3
Ythdf3	Tmem101
Rbms1	Sart3
Slc25a46	Slc27a1
Cnpy1	Klf16
Pole2	Rabepk
Nit2	Hist1h4i
AI480526	Mmp17
Sacs	Trim41
1700123I01Rik	Vars
Dcaf13	Phc2
1810063B05Rik	Dok1
Naf1	Sac3d1
Prps1	Edc4
Mff	Tbl3
Ccdc132	D17Wsu104e
C77370	Rabac1
Otud6b	Hectd3
Tubgcp5	Trpc4ap
Ptp4a2	Acap3
Itch	Acacb
Atp5j	Phgdh
Calr4	Tmco6
Nr3c1	Myo1c
Skp1a	Slc27a4
Cct8	Nop2
Cstf3	Entpd6
Ubl5	Zc3h4
Cpeb4	Camsap3
Zdbf2	Col9a2
1110038B12Rik	Alad
Phospho2	Mgat4b
Capza2	Igfbp2
Dhfr	Fads6
D4Wsu53e	Pcbp4
5730494M16Rik	Fam100a
Krr1	Mocos
Zbtb37	Dpf1
Zdhhc15	Haus5
Sar1b	Stoml1
Haus2	Stk40
Ppp2r3c	Hist1h1d
Ppip5k2	Rabep2
Hdac2	Fcgrt
Rer1	Rnf220
Lrrc58	Apoe
Gtf2h1	4632415K11Rik
Acot9	Ric8
Atg3	Tex19.1
Sfmbt2	Comtd1
Strbp	Trip6
Zfp870	Rapgef1
Mga	Arl10
Tpt1	Tpbg
Mrpl47	Ntrk3
Mrpl30	Rap1gap2
Eef1b2	Fam178b
Sc4mol	Cdx1
Rab11a	Mxd3
Rnf111	Ybey
Zfand6	Zmat5
Bzw1	Ankrd9
Pex3	Crip2
L3mbtl3	Hook2
Actr2	Usp19
Rpl34-ps1	Kif26a
B230219D22Rik	Atxn7l3
S1pr1	Chd3
Pigc	Cdc42bpb
Papolg	Pkm2
Zfp953	Des
Rprd1a	Arhgef2
Mtpn	Apbb3
Napb	Ptk7
B4galt6	Edem2
Nedd1	D2Wsu81e
Ube2d2	Polr2l
Mipol1	Nbeal2
Slc12a2	Ppm1l
Alg3	Ncdn
D15Ertd621e	Nudc
Klf12	Foxred1
Rhoq	D11Wsu47e
Zfp846	C77080
Smc3	Radil
Slc25a24	Stard10
Nfatc3	Gabarapl1
Tm9sf3	Ier5l
Atg4a	Timm13
Crem	Map3k12
Nucks1	Axin1
Snx6	Klc2
Serinc3	Ehd1
Gtf2h2	Wdr4
Bclaf1	Hist1h2al
Nme1	Sdf2l1
2610036A22Rik	Stx6
Cops3	Stx4a
Gm9938	Smurf1
Rsbn1	Qprt
Atp13a3	Fbxw8
Mterfd3	Tyro3
Rlim	Lrdd
Eif1a	Vsig10
Bex4	Amotl2
Rps4x	Ccdc8
Prcp	Atp8b2
Nr1d2	Galnt6
Ythdf2	Klhl17
Apod	Nol6
Eya1	Snrnp25
Zfy1	Nefm
Dnajb6	Zdhhc8
Cnot2	Nptx2
1810029B16Rik	Bin2
Arl1	Fam82a2
Arpc3	Foxd3
D14Ertd668e	Snx11
Ak3	Zfp865
Top2b	Itga5
Papola	Mrps26
Atp5l	Syne2
Fnbp1l	Cndp2
4933437F05Rik	Fem1a
Zfp143	Flot2
Phkb	Thop1
Krcc1	Pofut2
Rpgr	Taok2
Rps10	Rasip1
1700029F09Rik	Dpysl2
Tgs1	1110065P20Rik
Homer1	Ube2g2
Gm10130	Sh3glb2
Actr10	Plcb3
C1galt1c1	Plekhg2
AC120136.3	Gm53
Csnk1a1	Shank3
Etv1	Rdbp
Slc6a15	Heatr7a
Upf3b	Arc
Gtf3c6	Orai3
Golph3	Ankrd39
Zscan4d	Csrnp1
Vps26a	Zbtb49
Pten	Lysmd1
Mak16	Gpd1l
Fastkd2	Ercc2
Mphosph10	Coro7
2610101N10Rik	Gaa
Jak2	Creld2
Bub1	Klhl25
AU019823	Znrf1
Tug1	Homer3
Purg	1110031I02Rik
Krit1	Neurl1a
Exoc5	Hdac10
Gm13261	Dyrk1b
Rnf170	Pkd1
Fam199x	Tmem51
Grb10	Nefl
Usp49	Fdps
Lass6	Fbrs
Shoc2	Surf6
Bbip1	Ccnf
Tmem70	Thap7
Rngtt	Pcyt2
Zfp493	Cdc20
Odf2l	Pex5
Tmtc3	Snf8
Cdc37l1	Lrfn1
Itm2a	Hexim2
Rpp30	Spryd3
Tbpl1	Upf1
Ccnt2	Rhobtb2
Zfp644	Eif2d
Dhx9	Mpi
Erap1	Lmf1
Ccnh	Plxna3
Pias1	Hspg2
1700019D03Rik	Bak1
Hiatl1	Dnlz
Osgepl1	Rhbdf2
Erlec1	Med11
Sdcbp	Arhgap23
Cox6c	Plin3
Nup37	Trafd1
Tada1	Ssna1
Sumo1	Fam125a
Wdyhv1	Sirt7
Alg13	Pomgnt1
Rfwd2	Rogdi
Dkc1	Map4k2
Vps35	Ralgds
Ift80	Mapk4
Psma3	Ogdhl
Skil	Plekhg5
Gm5665	Tpra1
Ect2	Haus8
Dmc1	Calcoco2
Rps27l	Mex3a
Zfp800	Mcrs1
Gm12690	Naprt1
2900064A13Rik	Sigirr
4933406J08Rik	Phlpp2
Obfc2a	Adam15
Orc5	Hyou1
Ell2	Pik3cd
Ssr3	Slc1a1
Tomm20	Zfyve19
Tpp2	Smarcd3
Ccdc55	AI462493
Nfat5	Cxxc1
Fbxl3	Kank2
Ugcg	Ttc7
Pigx	Bcdin3d
Atad2	Itm2c
Zfp952	Pi4k2a
Gabpb1	Mllt6
Arglu1	Mosc2
Malt1	Rhoc
Zbtb1	Rbm15b
BC024659	Ift172
Hexb	Calm3
Trappc6b	Aars
Arl8b	Rnf31
Anpep	Vps37c
Acer2	Parp1
2410004N09Rik	Shkbp1
Tmem106b	Dph1
Lyplal1	Szt2
Dpy19l4	Cyhr1
4930420K17Rik	Hist1h3c
Kpna3	Tbc1d10a
Tspan2	Steap1
Gm8116	Mapkapk2
Sgol1	Irs2
Atp6v1d	Cry2
Ndufv2	Kctd2
Rpl10	Rptor
Ndufs4	Mcm2
Gm8430	Ctif
Plag1	H6pd
Sgol2	Coasy
Klhl15	Slc39a11
Ncapg	Fbxw4
Bnip3l	Zfp598
Pnrc1	Dab2ip
Zfp207	Inpp5d
2810408I11Rik	Mgat5
Rfesd	Frmd4b
Ifitm1	Ppox
6330578E17Rik	Diap1
Slco4c1	Gna15
Slc33a1	Def8
Plaa	Nudt14
Tbp	Ethe1
Alg10b	Dgcr6
Taok1	Tns3
Sos1	Kdm4a
Mier3	Arfip2
Pin4	Tinagl1
2610301B20Rik	Erbb2
Sp4	B4galt2
Rab2a	Tnip1
Exosc1	Agap3
Impad1	Hist1h1c
Gcc2	Smg5
Slc31a1	Pafah2
Rb1cc1	Tmed9
Usp14	Grk6
Lsm3	Itgb5
Eif5	Wbscr27
Agfg1	Wdr24
Dcun1d5	Lrp4
Sfr1	Qpctl
Cisd2	6330407J23Rik
Ddx4	Zfp593
4930453N24Rik	Tob2
Smc6	Actr1b
AI987944	Klf15
Stx7	Brsk1
Msl2	B4galt5
Psma4	Hes6
Zfp281	Uchl1
Pms1	Atxn7l2
Rbmx	Cldn4
Wnk3-ps	Rcor2
Matr3	Tchp
Fam133b	Gale
Zdhhc2	Wdr8
Hdx	Bscl2
Slc39a10	Arnt2
Rpl17	4931414P19Rik
Eif3j	Pex10
Pcbp2	Samd4b
Phf6	Tead2
Usp9x	Nr1h2
Rpl37	Tpst2
Rab2b	Thap3
Pus10	Dhx30
1700013H16Rik	Klc1
Eif4e	Ctsd
Rabgap1l	Pcif1
Ssr1	Rnaseh2c
Med21	Stmn3
Stau2	Trmt61a
Eri2	Hapln3
Tmem65	Mad1l1
Golph3l	Arl6ip4
Mllt3	Zfp787
Mtm1	Tfpt
Rbm18	Th1l
Mfap1b	Ogg1
Pde8a	Snrpb
Atp5j2	Polg
Ankrd12	Bcl9
2410006H16Rik	Prmt7
Mtmr1	Nomo1
Zfp961	Pnpla6
Sec11c	Ddx49
Lin54	2410002I01Rik
Fbxo5	Asb6
Acvr2a	Rab11fip4
Mtap	Rnf41
Hmgn5	Mccc2
Dr1	Dtd1
Esco2	5930416I19Rik
Rp2h	Pak4
Anapc10	Rxra
Ube3a	Tmed3
Ola1	Mfsd5
Sc5d	Gss
F3	Sfswap
Rab1	Rnd2
Senp6	Tubb2c
Ube2e3	Tmem2
2810407C02Rik	Creb3
Asnsd1	Dlgap4
Rod1	Wrnip1
Slc25a36	2310067B10Rik
Tmem47	Prmt6
Rpe	Kank4
Trappc8	Dguok
Kif2a	Asl
Smc4	Cdc42ep5
Cul5	Usf1
SNORD101	Nradd
Zfp759	Swap70
Echdc1	Kti12
Fam49a	Prpf19
C030048B08Rik	SNORD94
Dcun1d4	Arl8a
Snap23	Tmem115
Cklf	Fam38a
Rwdd1	Fasn
Gm10093	Slc35e4
Peli1	Dzip1l
Ranbp9	Rexo1
Kctd6	Fbxl15
Arl6ip6	Maz
Ptplb	Daxx
Ttc33	Neu1
Fam169a	Mboat7
Dppa2	Mlf2
Tfb2m	Clic1
Trim23	Timeless
Tfrc	1700037H04Rik
1110002B05Rik	Cbx4
Gm6202	Trh
Xpo1	Cbs
Gnpda2	March9
Naa50	Zfhx2
Zfp599	Hk2
Trpm7	Aarsd1
Rpl29	Gabarapl2
Nbeal1	D4Ertd22e
Ckap2l	Rwdd2b
Mterfd1	Rrp1
Nusap1	Tfip11
Nckap1	Tubgcp6
Pan3	2310011J03Rik
Peg10	Ttyh3
1200016B10Rik	Zfp692
Fus	Nucb1
Hnrnph1	Fpgs
Mbtps2	Aldh4a1
Gm14403	Cyb561
Cks2	Atg4d
Rmi1	Fkbp8
Dmtf1	Btbd2
Hltf	Psmd3
Naa30	Vat1
Elovl4	Epha2
Eif5a2	Dvl1
Arhgap42	Ncaph2
Ddx43	Psmd13
Bicd1	Trp53i11
Dhx36	Snx29
Snx13	Mocs3
Cse1l	Adap2
Eef1e1	2410001C21Rik
Rpf1	Cuedc2
Arl4a	Urm1
Snrpe	D10Jhu81e
Slc19a3	Map4k4
3110057O12Rik	Tubb2a
Tmem126b	Uhrf1bp1
Zfp946	Nhej1
Casd1	H2-D1
Nhp2l1	Cnpy3
Mrpl1	C2cd2l
Tfg	Dock6
Sos2	Flot1
Acot13	Arhgap30
Arl5b	Cobra1
Zic5	Irgq
2410018L13Rik	Tesk2
Gtf2a1	Maf1
Tmem165	Gorasp1
Zdhhc17	Rnf187
Capza1	Mtmr14
Atr	Ahi1
Timm9	Fbxo44
Gm15514	Padi4
Prkx	P2rx4
3830406C13Rik	Sept1
Golga7	BC048355
Fam126b	Cdr2l
Picalm	Rps6kc1
Tm9sf2	Gon4l
Ubxn2a	Coq4
Zfp760	Zfyve21
Cpne3	Cadm4
Ikzf5	Ncapd2
Zfp449	Frs3
R3hdm1	Nr4a1
Wwp1	C130039O16Rik
Ube2g1	Rpap1
Seh1l	BC024978
Rsbn1l	Trub2
Acsl4	Ssbp4
Zfp882	1700021K19Rik
Rab18	Gm17296
Chek1	Atp5d
Rnft1	Trnau1ap
Ndufa1	Fscn1
Cnot4	Get4
Casc5	Nfe2l1
Senp8	Pfas
Manea	Cope
Rbm26	Marcksl1
Zfp322a	Hist1h2bb
Ptbp2	Bspry
Dpp4	Lmnb1
AW146154	Tcof1
Cep57	Vamp8
Lrrcc1	Ubtd1
Fam103a1	Fxr2
Gls	Apitd1
Ddx26b	Gadd45gip1
Nkrf	Ltbp4
Svip	Pask
Tmem48	Exosc7
Lpar6	Reep1
Aoah	Rcc1
Top1	Bai2
Mtpap	5031439G07Rik
Fam116a	Zfp653
Cdc27	Ndufb7
Mrps22	Pigv
Psma8	Ubxn11
2010106G01Rik	Tcirg1
Apool	Pabpn1
Gm3699	H2afy
Zfp639	Slc30a2
1700020I14Rik	Lypla2
Clock	Ak2
Htr5a	Use1
Map3k2	Phf1
Phip	Tln2
Gm6712	Trib3
Ptges3	Trp53i13
Hnrpdl	0610007P22Rik
Rplp1	Tmc6
Ndufaf4	March8
Pnpt1	Rdm1
Mzt1	Ubxn6
Ammecr1	Sidt2
Ndufab1	Epb4.9
Ergic2	4933439F18Rik
Laptm4a	Pwp2
Fbxo8	Ikbkb
Rpl10a-ps1	Zer1
Uchl5	Rfxank
Atp5g2	Rps6ka1
Tfpi	Flad1
Pum2	Slc31a2
Zfp35	Lrwd1
Sub1	Khnyn
Cggbp1	Tomm40
BC005561	Hras1
Clk4	Tubb6
Mybl1	Samd1
Cd47	Usf2
Prps1l3	Srf
Mynn	1810027O10Rik
Tagap1	Rilpl1
Zfp583	Sgsm2
Rpl27	Tab1
Gm9781	Samm50
Armcx1	Stard3
Cep290	Cdk10
2210408I21Rik	Lats2
Csnk1g3	1300001I01Rik
Cct4	Mapkbp1
Erbb2ip	Aldh1b1
3110001I22Rik	Chmp1a
Rev3l	Plekha7
A930001N09Rik	Znf512b
Tmem144	Ccdc123
Lats1	Dpm3
Zfp260	Plxnb2
Capn7	Anxa6
Zfp148	Actn4
Klf8	Mob3a
Zfp937	Slc12a9
Zfp292	2310033P09Rik
Actr6	Dnase2a
Lnp	Bop1
Vamp4	Urb1
Mmgt2	Tbc1d2b
Med30	Bag6
4930502E18Rik	Hira
Ccdc50	Rps6ka2
Kif20b	Pdcd11
Ptpn4	R3hcc1
Efcab7	Scly
9330185C12Rik	Erf
Ppig	Hgs
Creb1	Ptprf
SNORA70	Nxn
Dnaja2	E4f1
Rg9mtd1	Sf3b5
Ceacam1	Ankrd52
Usp15	Usp36
Sat1	Nipal3
Naca	Coq2
Sgpp1	Gm7325
Ccnl1	Pnma2
Xiap	Scamp4
Zfp871	Hspb1
Cul3	Rhob
Grsf1	Dus1l
Memo1	Unc119
Arl5a	Zfp13
Rif1	Leng1
Gm11019	Gm9786
Gpcpd1	Alkbh7
C78339	Rdh13
Smarca5	Mpv17l2
1810006K21Rik	Pink1
U2	Rnf10
Mum1l1	Stk10
Rpl22	Wdr33
BC002163	Slc35c2
0610009B22Rik	Adad2
Snap91	Acbd6
5830418K08Rik	Sema5b
Psip1	Lrig1
Fnip1	Zfp516
Slc4a7	Pacsin1
Snx3	Slc16a3
Zfp617	Mrpl55
Mphosph6	Kif3c
Rbm39	Prdx5
Brp44l	Rgs19
Atf2	Fmnl3
Tgfbr1	Man2c1
Gm10664	Safb2
Nsa2	Fbrsl1
Zmym2	Ndufa8
Thap2	Slc45a3
BC013529	Unc119b
Med7	Cdyl2
Prnp	Kdm5c
Fyttd1	Wdr31
Usp1	Fam98c
Acp1	Mycl1
Fmr1	Tars2
Pts	Dgkq
Ndufb4	Pnkp
Arhgap12	Serhl
Znrd1as	Srebf2
Bmi1	Itga9
Stam	Prpf40b
Rps27	Cdc34
Pde3b	Cdk9
Ipo7	Eif6
Casc4	1700019E19Rik
Pppde1	Atf5
D0H4S114	Tspo
Ube2e1	5830415F09Rik
Rpl36-ps2	Abl1
Dmxl1	Itpr1
Trim33	Mnt
Snord49a	Shroom3
Cdc40	Dnmbp
Dpys	Zdhhc12
Tmed2	Pigo
Spcs1	Pisd-ps1
Alg11	D8Ertd738e
Immp1l	Cwc25
Sp3	Trim8
Ttc35	Cog8
Txlng	Tspan9
Alg6	Osbpl10
Ttk	Kcnh2
St8sia6	Sash1
Cln5	Brd9
Trmt11	Setd6
Syncrip	Rrp12
Rnf125	Krt8
Ccar1	Dus3l
Zfp933	Fam53c
Tmem188	Tns1
Ccng2	Ralb
Vapa	2310046K01Rik
Rpa3	B3gnt7
Zfp60	Crat
Gm12663	Smad7
Wapal	Fn3krp
Cx3cl1	Maff
Rora	Tom1l2
Eif4a2	Rpa2
Rock2	Tbcd
Tmem33	Spry4
Ero1l	Fanca
Rock1	2510039O18Rik
Tex9	Tead4
Pfn2	Hist1h4f
Fbxo30	Gltscr2
Yipf6	Gart
Twf1	Nespas
Rps6ka3	Ptov1
Cbwd1	Zscan20
Iqcb1	Copg
Glrx3	Hist3h2ba
Brix1	Xrcc1
CN725425	Slc24a6
Uchl3	Cabin1
Zc3h14	Camk1
Luc7l3	Tada3
Rasa1	Fam134a
Ube2q2	Arfgap1
Gm15564	Kcnj12
Slc35a5	Cgnl1
Pdcd5	Wdtc1
Hmga2	Nup210
Akap17b	Fam83d
Psma1	Limk2
Zfx	Cdc25b
Prkaa1	Psmb5
Orc6	CT025673.1
Dnm1l	Mvd
Scfd1	Aldh18a1
Cwf19l2	Ndufaf3
Cd55	0610011L14Rik
Gas5	Acad8
1700094D03Rik	A830007P12Rik
Atf1	A430005L14Rik
Rnf139	Gtpbp2
2610029G23Rik	4930572J05Rik
Tiparp	Spg7
Vezf1	Cbx6
Rps25	Nck2
9930021J03Rik	Fam113b
Rpl27a	Atg2a
Serinc1	Lphn1
Rpl5	Tinf2
Ptp4a1	Capn1
Brwd3	Nsun5
D230037D09Rik	Pdia5
Ids	Sesn2
Tra2a	Ank2
Bnip3	Lrrc33
Deb1	Dgcr14
Chpt1	Men1
Ccdc38	Rasa4
Qser1	Tatdn2
Cnot7	Rab40c
Efcab2	Suv420h2
Zfp869	Jub
Zfp326	Kazn
Zfp948	Tcfeb
D14Abb1e	Smyd5
Mif	Atf6b
Rpl39l	Akap1
AC150277.1	Gprasp2
Zfp52	Tsta3
Mtrf1l	Mprip
Zfp229	Gm10060
1110019D14Rik	Mfn2
Zfp71-rs1	Galnt10
Mastl	Prpsap1
B3galnt1	Tbc1d9b
1110059G10Rik	Csnk1g2
Snora74a	Trip10
Pias2	Oraov1
Cd38	Chd4
Tab3	Fdx1l
Gulp1	Man1b1
Hist1h3h	E2f1
Rpl38	AU040320
Agps	Mybl2
D630039A03Rik	Zscan29
Snrpd3	1700017B05Rik
Zfp329	2210016L21Rik
Zfp825	Mecr
Abce1	Lasp1
2210013O21Rik	4930455C21Rik
Mettl10	Mrps27
Nampt	Clasrp
Nudt4	Dcaf5
March7	Hemk1
Ppid	Pou5f1
Tex11	Ube2s
Cox7c	Hist2h2ac
Rcn2	Adsl
Ppp3r1	Amt
Dzip3	BC002230
Mier1	Nynrin
Ppp2r2a	Mrpl34
Celf2	Ccbl1
AI597468	Lrp5
Eif1ax	Epb4.1l1
Ttc14	D6Wsu116e
2700060E02Rik	Ppp6r2
Mudeng	Baiap2
Naa38	Anapc2
Rps12	Pomt2
Trim13	Lama1
Ctbs	Lrp10
Rps7	Zc3h10
Orc3	Clcn2
Trove2	Wdr25
Tsga10	Pla2g6
Gm17635	Cotl1
Gm14327	Eif4g1
Zdhhc13	Dstyk
Sfrp4	Rai1
Mtf2	Stk25
Kbtbd8	Msto1
Mpp5	Nat10
AC115697.1	Map3k9
Far1	Nckap1l
Pgap1	Fkbp11
Snora62	Vill
Dynlt1b	Cnp
Camk2d	Zdhhc7
Kctd21	Rara
Atp11b	Por
CT010429.2	Gm9825
D3Ertd751e	Ppfia1
Zmym5	Golga2
Serpini1	Ormdl3
Etaa1	Yars
Chordc1	Tubb2b
Sfrs18	Tmco4
1110034B05Rik	Fam160b2
Tmem45a	Letm1
Zik1	Atf4
Dbi	Unc13b
Nop58	Sox4
Lipc	Fzr1
Zfp119b	Pip4k2c
EU599041	Nfic
Suz12	Dvl3
Myo1d	Erbb3
Pnrc2	Nphp1
Cul4b	Tmco7
Stag2	Aasdh
Gm11607	Atp5e
Mbtd1	Socs7
Dnajc19	Eno3
Zfp619	Stk11ip
Trim12c	Ankrd11
Tial1	Lrrc14
G2e3	Tpd52l2
S100a11	Slc39a4
Fam45a	Tut1
BC003331	Trmt1
Zfp37	Stag3
Crls1	Itpr3
Psma2	Ruvbl2
Rpp38	Ung
Kras	B3gat3
Epc2	Fkrp
Rasa2	Csrp1
U5	Pdxk
Fam49b	Pick1
Btg1	1500032L24Rik
Tmem41b	L3mbtl2
Smc2	1200014J11Rik
Myef2	Gnai2
Naa15	Otud3
3222401L13Rik	Mob2
Zfp963	Hexdc
Lyrm4	Maged1
Zfp655	Rbm38
Chuk	Stub1
Fam135a	Recql4
Nop10	Srrd
Pigp	Wdr18
Hells	Ap1s1
Sirt1	Zfp710
Snrpd1	Ikbkg
Spc25	Phrf1
Lin28b	Trim71
Srp19	Tef
Uba6	Nacc1
Cnih	Relb
Fam63b	Uap1l1
Ppp1cb	Pih1d1
Ddx3x	Xab2
Mme	Med25
Vcp-rs	Ift140
2310030G06Rik	Hmgxb3
Prdx1	Dph2
4921524J17Rik	Als2
Zufsp	Fam54b
Sec61a2	Acd
Mrps36	Stk16
Neto2	Chmp2a
Nae1	2400001E08Rik
Mir1983	F11r
Zfp626	Ndufv1
[truncated: 748 more rows]

## Sheet: Primers
PART1	qPCR primers
GENE	SEQUENCE
5430416N02Rik-RT-F	TGATGCACAGCAGCTTGA
5430416N02Rik-RT-R	TCACCGAGAACACAATTCCTT
5430416N02Rik-short isoform-RT-F	GCGTGACGTTGGAAGATGATTA
5430416N02Rik-short isoform-RT-R	ACTGTGGGTCCCAGGAATTA
5430416N02Rik-long isoform-RT-F	GAAGATGGGAGGTGGCTAATG
5430416N02Rik-long isoform-RT-R	CTTCCAACGTCACGCATCT
Mid1-RT-F	AACACAGAACTGGAGACTCTTT
Mid1-RT-R	CTTCTGTCAGTTTGGCTTCTTG
Gapdh-RT-F	TGTGTCCGTCGTGGATCTGA
Gapdh-RT-R	TTGCTGTTGAAGTCGCAGGAG
Oct4-RT-F	ATCAGCTTGGGCTAGAGAAGGATG
Oct4-RT-R	AAAGGTGTCCCTGTAGCCTCATAC
Sox2-RT-F	GCGGAGTGGAAACTTTTGTCC
Sox2-RT-R	CGGGAAGCGTGTACTTATCCTT
Nanog-RT-F	TACAAGGGTCTGCTACTGAGATGC
Nanog-RT-R	TTGGGACTGGTAGAAGAATCAGGG
Gata4-RT-F	GCT ATG CAT CTC CTG TCA CTC AGA
Gata4-RT-R	CCA AGT CCG AGC AGG AAT TTG AAG
Gata6-RT-F	CTT CTC CTT CTA CAC AAG CGA CCA
Gata6-RT-R	ATA CTT GAG GTC ACT GTT CTC GGG
Hand1-RT-F	AAG GAT GCA CAA GCA GGT GAC
Hand1-RT-R	TTT AAT CCT CTT CTC GCC GGG
Brachyury-RT-F	CAT CGG AAC AGC TCT CCA ACC TAT
Brachyury-RT-R	TAC CAT TGC TCA CAG ACC AGA GAC
Sox1-RT-F	GGCAGTCATACAAAAGTTGGC
Sox1-RT-R	GTACAGTATTTATCGTCCGCAGA
Pax6-RT-F	TAA CGG AGA AGA CTC GGA TGA AGC
Pax6-RT-R	GGG CAA ACA CAT CTG GAT AAT GGG
Cdx2-RT-F	CAG TCC CTA GGA AGC CAA GTG AAA
Cdx2-RT-R	AAG TGA AAC TCC TTC TCC AGC TCC
lin54-RT-F	ATACTACAACTCAGCCCTCT
lin54-RT-R	TCTGTCCTGTAACTGCTTTG
sec31a-RT-F	TTGCTGGACAAAAGCTCAGGA
sec31a-RT-R	CCAGAAGAGCCCCGACAGTA
PART2	Figure 2 colony test primers
NAME	SEQUENCE
P1-F	GGGACTTCGACAGAGTAGGATA
P1-R	CCAAGTCAGACGCCCAATAA
P2-F	CTGAGTGATACAGTCTGGGAAAG
P2-R	CACACCAACAAGGACACAATG
P3-F	AATCTGTCCTGCCAGAGTTC
P3-R	GCTTCACAAAGCCAGATGC
P4-F	TCTGGAGCATGCGCTTTAG
P4-R	GTGAGACGTGCTACTTCCATTT
P5-F	GAGTTAGGGCTCTCCTTCAATC
P5-R	CTCCTACAAAGACCAGGAACAC
PART3
NAME	SEQUENCE
Klf4-RT-F	GTTGACTTTGGGGCTCAGGT
Klf4-RT-R	GTTCCTCACGCCAACGGTTA
ß-Actin-RT-F	CAGAAGGAGATTACTGCTCTGGCT
ß-Actin-RT-R	TACTCCTGCTTGCTGATCCACATC
PART4	figure1E & S1G RIP Confirm
NAME	SEQUENCE
RIPcomfirm-1F(5430416N02Rik)	TCGGTTTCCACCTCTCTACT
RIPcomfirm-1R(5430416N02Rik)	CGCTCTGGCATCATGTCTAC
RIPcomfirm-2F(5430416N02Rik)	ACTCAAGCTGCTGTGCAT
RIPcomfirm-2R(5430416N02Rik)	AGGCCTCATCTCGTCTCTT
RIPcomfirm-3F(5430416N02Rik)	CATGGGAGACCCATTCAGAAA
RIPcomfirm-3R(5430416N02Rik)	ACGCTTGCCTTTAGAACAGATA
RIPcomfirm-4F(5430416N02Rik)	CTGGCTGTCCCAGCATATAG
RIPcomfirm-4R(5430416N02Rik)	TGAAGACACAGCATGAGTACAG
RIPcomfirm-5F(5430416N02Rik)	CCTTCTCAGGCACCATGTAT
RIPcomfirm-5R(5430416N02Rik)	GAGGACGACTTGGAAGTTTCT
RIPcomfirm-6F(5430416N02Rik)	GGCTGGTAGTCTTGGTTCTATAAG
RIPcomfirm-6R(5430416N02Rik)	GGAACTCAAGCAGGTCAGAAA
RIPcomfirm-7F(5430416N02Rik)	ATCTCTGGGCTGGTAGTCTT
RIPcomfirm-7R(5430416N02Rik)	GTCAGAAAGCAGGAGCTGAT
RIPcomfirm-8F(5430416N02Rik)	CCACTAGGCTGGAGAGCTA
RIPcomfirm-8R(5430416N02Rik)	CCCAATTCATGCCCAGAAGA
RIPcomfirm-9F(5430416N02Rik)	GACTCCTCCAATTACCTAGCAA
RIPcomfirm-9R(5430416N02Rik)	GAAGGAGCTAGAGAGTAAGAAAGG
RIPcomfirm-10F(5430416N02Rik)	AATTCATAAAGCCTAGCCAAGT
RIPcomfirm-10R(5430416N02Rik)	GGTTCGCTTGATGAGAAGATG
RIPcomfirm-11F(5430416N02Rik)	GCTGGTGGGCATATATCCTT
RIPcomfirm-11R(5430416N02Rik)	CCAAACCTTTGGCTGTGTAAG
RIPcomfirm-12F(5430416N02Rik)	TGTGGTCAGAAGACAACTTTCA
RIPcomfirm-12R(5430416N02Rik)	CCTGGTGACCTCCGTTAATTC
PART5	figure4G 3C Confirm
NAME	SEQUENCE
linc1354-3C-bait1	TATATCAGCCTGACCCGAGAA
linc1354-3C-bait2	CCACCTTTGCAGTCCCATAG
linc1354-3C-bait3	GGTGGCTCACAACCATCTATAA
linc1354-3C-bait4	AAATGCGACCACGTCTCAC
mid1-3C-1	CCTTGCCTCATTGCAGAAGAT
mid1-3C-2	TAGTCCTCTGCATGAACAAGTG
mid1-3C-3	CAAGAGCTATATCTGGGTCCTTTC
mid1-3C-4	CCTAGTTGTCACTGACCCATAAC
mid1-3C-5	AGCCTTGAATGTGATTAGTATCTCC
mid1-3C-6	ACCAAACCAGTAGAAGTGTAGATG
mid1-3C-7	GAGAATGAGAGACTGGCTACAAC
mid1-3C-8	GCTGTGGTTTCATGATTCTTTCC
mid1-3C-9	GTGGACATTGACCTGGGATATG
mid1-3C-10	AACCAGCTCTCTACTTTCTTACC
mid1-3C-11	CGCTGCAGTAATGTCAATGTG
mid1-3C-12	ATTGTCCTCACCTGGTTGTATC
mid1-3C-13	AAATCCCAGCACTCAGAAGG
mid1-3C-14	GTACAGTGCAGCTGTCTTCA
mid1-3C-15	CGCCTTTAATCCCAGCATTTG
mid1-3C-16	GTCTGGGTTTGGTGGCTTAT
mid1-3C-17	CCCGTCCCTCGTAATGAATAAG
mid1-3C-18	CCAATGGCAGCTCCTTAACTA
mid1-3C-19	GAAGGAAGGAAGGAAGGAGATG
mid1-3C-20	GCTTAGACAGAACAGACCTCAC
mid1-3C-21	GCTCATGGGAGCTGTAGTG
mid1-3C-22	CTTCAGGTCAGCCGTTTAGA
mid1-3C-23	GGGATGACTGTAAGTGAATTTCTG
mid1-3C-24	AAATCACTCACAGACATACCC
